# Supplementary material for: Experience-driven development of decision-related representations in the auditory cortex
Source: EMBO Rep. 2024 Nov 11;26(1):84–100. doi: 10.1038/s44319-024-00309-0 (PMC11723978; doi:10.1038/s44319-024-00309-0)
Supplement: Supplementary file 3 — Source data Fig. 1 [file 44319_2024_309_MOESM3_ESM.zip]

Archive with 18 entries (11 files):
- Fig. 1/
- Fig. 1/1b/
- Fig. 1/1b/1b.xlsx
- Fig. 1/1d/
- Fig. 1/1d/1d.mat
- Fig. 1/1d/1d.xlsx
- Fig. 1/1e/
- Fig. 1/1e/1e.mat
- Fig. 1/1e/1e.xlsx
- Fig. 1/1f/
- Fig. 1/1f/1f.mat
- Fig. 1/1f/1f.xlsx
- Fig. 1/1g/
- Fig. 1/1g/1g.mat
- Fig. 1/1g/1g.xlsx
- Fig. 1/1h/
- Fig. 1/1h/1h.xlsx
- Fig. 1/1h/per_mice_bout_TT.mat
