# Supplementary material for: Experience-driven development of decision-related representations in the auditory cortex
Source: EMBO Rep. 2024 Nov 11;26(1):84–100. doi: 10.1038/s44319-024-00309-0 (PMC11723978; doi:10.1038/s44319-024-00309-0)
Supplement: Supplementary file 3 — Source data Fig. 1 [file 44319_2024_309_MOESM3_ESM.zip › Fig. 1/1b/1b.xlsx]

## Sheet: post sound Bin 1
1	1	1	1	1	1	1	1	1	1	1	1	1	1	1	0.75	0.75	0.75	0.75	1	1	1	1	1	1	1	1	1	0.75	0.75	0.75	0.75	1	1	1	1	1	1	1	1	1	1	1	1	1	1	1	1	1	1
1	1	1	1	1	1	1	1	0.75	0.75	0.75	0.75	0.75	0.5	0.25	0	0	0	0.25	0.5	0.75	1	1	1	1	1	1	1	1	1	1	1	1	0.75	0.5	0.25	0.25	0.5	0.75	0.75	0.75	0.75	0.75	1	0.75	0.75	0.75	0.75	0.75	0.5
1	1	1	1	1	1	1	1	1	1	1	1	1	1	1	1	1	1	1	1	1	1	1	1	1	1	1	1	1	1	1	1	1	1	1	1	1	1	1	1	1	1	1	1	1	1	1	1	1	1
1	1	1	1	1	1	1	1	1	1	1	1	1	1	1	1	1	1	1	0.75	0.5	0.25	0	0	0	0	0	0	0	0	0	0	0	0	0	0	0	0	0	0	0	0	0	0	0	0	0	0	0	0
1	1	1	1	1	1	1	1	1	1	1	1	1	1	1	1	1	1	1	1	1	1	1	1	1	1	1	1	1	1	1	1	1	1	1	1	1	1	1	1	1	1	1	1	1	1	1	1	1	1
1	1	1	1	1	1	1	1	1	1	1	1	1	1	1	1	1	1	1	1	1	1	1	1	0.75	0.5	0.25	0	0	0	0	0	0	0	0.25	0.5	0.75	1	1	1	1	1	1	1	1	1	1	1	1	1
1	1	1	1	1	1	1	1	1	1	1	1	1	1	1	1	1	1	1	1	1	1	1	1	1	1	1	1	1	0.75	0.5	0.25	0	0	0	0	0	0	0	0	0	0	0	0	0	0	0	0	0	0
1	1	1	1	1	1	1	1	1	1	1	1	1	1	1	1	1	1	1	1	1	1	1	1	1	1	1	1	1	1	1	1	1	0.75	0.75	0.75	0.5	0.5	0.25	0	0	0	0	0	0	0	0	0	0	0
1	1	1	1	1	1	1	1	1	1	1	1	1	1	1	1	1	1	1	1	1	1	1	1	1	1	1	1	1	1	1	1	1	1	1	1	1	1	1	1	1	1	1	1	1	1	1	0.75	0.5	0.25
1	1	1	1	1	1	1	1	1	1	1	1	1	1	1	1	1	1	1	1	1	1	1	1	1	1	1	1	1	1	1	1	1	1	1	1	1	1	1	1	1	1	1	1	1	1	1	1	1	1
1	1	1	1	1	1	1	1	1	1	1	1	1	1	1	1	1	1	1	1	1	1	1	1	1	1	1	1	1	1	1	1	1	1	1	1	1	1	1	1	1	1	1	1	1	1	1	1	1	1
1	1	1	1	1	1	1	1	1	1	1	1	1	1	1	1	1	1	1	1	1	1	1	1	1	1	1	1	1	1	1	1	1	1	1	1	1	1	1	1	1	1	1	1	1	1	1	1	1	0.75
1	1	1	1	1	1	1	1	1	1	1	1	1	1	1	1	1	1	1	1	1	1	1	1	1	1	1	1	1	1	1	1	1	1	1	1	1	1	1	1	1	1	1	1	1	1	1	1	0.75	0.75
1	1	1	0.75	0.75	0.75	0.75	0.75	0.5	0.25	0.25	0.5	0.5	0.5	0.25	0	0	0	0	0.25	0.5	0.75	1	0.75	0.5	0.5	0.25	0.25	0.25	0	0	0	0	0	0	0	0	0	0	0	0	0	0	0	0	0	0	0	0	0
1	1	0.25	0	0	0	0	0	0	0	0	0	0	0	0	0	0	0	0	0	0	0	0	0	0	0	0.25	0.5	0.75	1	1	1	1	1	1	1	1	1	1	1	1	1	1	1	1	1	1	1	1	1
1	1	1	1	1	1	1	1	1	1	1	1	1	1	1	1	1	1	1	1	1	1	1	1	0.75	0.5	0.5	0.5	0.75	1	1	1	1	1	1	1	1	1	1	1	0.75	0.5	0.25	0	0	0	0	0	0	0
1	1	1	1	1	1	1	1	1	1	1	1	1	1	1	1	1	1	1	1	1	1	1	1	1	1	1	1	1	1	1	1	1	1	1	1	1	1	1	1	1	1	1	1	1	1	1	1	1	1
1	1	1	1	1	1	1	1	1	1	1	1	1	1	1	1	1	1	1	1	1	1	1	1	1	1	1	1	1	1	1	1	1	1	1	1	1	1	1	1	1	1	1	1	1	1	0.75	0.5	0.5	0.5
1	1	1	1	1	1	1	1	1	1	1	0.75	0.5	0.25	0.25	0.5	0.5	0.5	0.25	0.25	0.5	0.75	0.75	0.5	0.25	0	0	0	0	0	0	0.25	0.5	0.75	1	1	1	1	1	1	1	1	1	1	1	1	1	1	1	1
1	1	1	1	1	1	1	1	1	1	1	1	1	1	1	1	1	1	1	1	1	1	1	1	1	1	1	1	1	1	1	1	1	1	1	1	1	1	1	1	1	1	1	1	1	1	1	1	1	1
1	1	1	1	1	1	1	1	1	1	1	1	1	1	1	1	1	1	1	1	1	1	1	1	1	1	1	1	1	1	1	1	1	1	1	1	1	1	1	1	1	1	1	1	1	1	1	1	1	1
1	1	0	0	0	0	0	0	0	0	0	0	0	0	0	0	0	0	0	0	0	0	0	0	0	0	0	0	0	0	0	0	0	0	0	0	0	0	0	0	0	0	0	0	0	0	0	0	0	0
1	1	1	1	1	1	1	1	1	1	1	1	1	1	1	1	1	1	1	1	1	1	1	1	1	1	1	1	1	1	1	1	1	1	1	1	1	1	1	1	1	1	1	1	1	1	1	1	1	1
1	1	1	1	1	1	1	1	1	1	1	1	1	1	1	1	1	1	1	1	1	1	1	1	1	1	1	1	1	1	1	1	1	1	1	1	1	1	1	1	1	1	1	1	1	1	1	1	1	1
1	1	1	1	1	1	1	1	1	1	1	1	1	1	1	1	1	1	1	1	1	1	1	1	1	1	1	1	1	1	1	1	1	1	1	1	1	1	1	1	1	1	1	1	1	0.75	0.5	0.25	0	0
1	1	1	1	1	1	1	1	1	1	1	1	1	1	1	1	1	1	1	1	1	1	1	1	1	1	1	1	1	1	1	1	1	1	1	1	1	1	1	1	1	1	1	1	1	1	1	1	1	1
1	1	1	1	1	1	1	1	1	1	1	1	1	1	1	1	1	1	0.75	0.75	0.75	0.75	1	1	1	1	1	1	1	1	1	1	1	1	1	1	1	1	1	1	1	1	1	1	1	1	1	1	1	1
1	1	1	1	1	1	1	1	1	1	1	1	1	1	1	1	1	1	1	1	1	1	1	1	1	1	1	1	1	1	1	1	1	1	1	1	1	1	1	1	1	1	1	1	1	1	1	1	1	1
1	1	1	1	1	1	1	1	1	1	1	1	1	1	1	1	1	1	1	1	1	1	1	1	1	1	1	1	1	1	1	1	1	1	1	1	1	1	1	1	1	1	1	1	1	1	1	1	1	1
1	1	1	1	1	1	1	1	1	1	1	1	1	1	1	1	1	1	1	1	1	1	1	1	1	1	1	1	1	1	1	1	1	1	1	1	1	1	1	1	1	1	1	1	1	1	1	1	1	0.75
1	1	1	0.75	0.5	0.5	0.5	0.5	0.5	0.25	0	0.25	0.5	0.75	0.75	0.5	0.25	0	0	0	0	0	0	0	0	0	0	0	0	0	0	0	0	0	0	0	0	0	0	0	0	0	0	0	0	0	0	0	0	0
1	1	0.75	0.75	0.75	0.75	0.75	0.75	0.75	0.75	0.75	0.75	0.75	0.75	0.75	0.75	0.5	0.5	0.5	0.75	0.75	0.5	0.25	0.25	0.5	0.5	0.5	0.25	0.25	0.5	0.5	0.5	0.25	0.25	0.5	0.75	0.75	0.5	0.5	0.5	0.75	1	0.75	0.5	0.25	0	0	0	0	0
1	0	0	0	0	0	0	0	0	0	0	0	0	0	0	0	0	0	0	0	0	0	0	0	0	0	0	0	0	0	0	0	0	0	0	0	0	0	0	0	0	0	0	0	0	0	0	0	0	0
1	1	0.5	0.25	0	0	0	0	0	0	0	0	0	0	0	0	0	0	0	0	0	0	0	0	0	0	0	0	0	0	0.25	0.5	0.75	0.75	0.5	0.5	0.5	0.5	0.75	0.75	0.5	0.5	0.5	0.5	0.5	0.5	0.5	0.5	0.5	0.75
1	1	0.75	0.5	0.5	0.5	0.5	0.75	0.75	0.5	0.25	0.25	0.5	0.75	0.75	0.5	0.25	0	0	0	0	0	0	0	0	0	0	0	0	0	0	0	0	0.25	0.5	0.75	0.75	0.75	0.75	0.5	0.75	0.75	0.5	0.5	0.5	0.5	0.5	0.75	0.75	0.75
1	1	0	0	0.25	0.5	0.5	0.5	0.25	0	0	0	0	0	0	0	0	0.25	0.5	0.75	1	0.75	0.5	0.25	0	0	0	0	0	0	0	0	0	0	0	0	0	0	0	0	0	0	0	0	0	0	0.25	0.5	0.75	0.75
1	1	0.5	0.75	0.75	0.5	0.25	0	0	0	0	0	0	0	0	0	0	0	0	0	0	0	0	0	0	0	0	0	0	0	0	0	0	0	0	0	0	0	0	0	0	0	0	0	0	0	0	0.25	0.5	0.75
1	1	0.5	0.5	0.75	0.75	0.5	0.75	0.75	0.75	0.75	0.75	0.75	0.5	0.5	0.5	0.5	0.5	0.5	0.5	0.5	0.75	0.75	0.75	0.75	0.75	0.75	0.5	0.5	0.5	0.75	0.75	0.5	0.25	0.25	0.5	0.5	0.5	0.5	0.5	0.75	0.75	0.5	0.5	0.5	0.5	0.5	0.5	0.5	0.75
1	1	0.5	0.5	0.75	0.75	0.5	0.25	0	0	0	0	0	0	0	0	0	0	0	0	0	0	0	0	0	0	0	0	0	0	0	0	0.25	0.5	0.75	0.75	0.5	0.5	0.25	0.25	0.5	0.5	0.5	0.75	0.75	0.5	0.5	0.5	0.5	0.5
1	1	0.75	0.5	0.75	0.75	0.5	0.75	0.75	0.75	0.75	0.75	0.75	0.5	0.5	0.5	0.5	0.75	0.75	0.75	0.75	0.75	0.75	0.75	0.75	0.75	0.75	0.75	0.75	0.75	1	0.75	0.5	0.25	0	0	0	0	0	0	0	0	0	0	0	0	0	0	0	0
1	1	0.25	0.25	0.5	0.25	0.25	0.5	0.5	0.5	0.75	0.75	0.75	0.75	0.75	0.75	0.75	0.75	0.75	0.75	0.75	0.75	0.75	0.75	0.75	0.75	0.5	0.5	0.5	0.5	0.5	0.25	0.25	0.5	0.75	0.75	0.5	0.5	0.5	0.75	0.75	0.5	0.5	0.5	0.75	0.75	0.5	0.25	0	0
1	1	0.5	0.25	0.5	0.75	0.5	0.75	0.75	0.5	0.5	0.5	0.5	0.5	0.75	0.75	0.75	0.75	0.75	0.75	0.75	0.75	0.75	0.75	0.75	0.75	0.5	0.5	0.5	0.75	0.75	0.5	0.5	0.5	0.75	0.75	0.5	0.5	0.5	0.75	0.75	0.5	0.5	0.5	0.75	0.75	0.5	0.5	0.5	0.75
1	1	0.75	0.5	0.75	0.75	0.5	0.5	0.5	0.5	0.5	0.75	0.75	0.5	0.5	0.5	0.5	0.5	0.5	0.5	0.5	0.5	0.5	0.5	0.5	0.5	0.5	0.5	0.5	0.75	0.75	0.5	0.5	0.5	0.5	0.5	0.25	0.25	0.5	0.5	0.5	0.5	0.5	0.75	0.75	0.5	0.5	0.5	0.75	0.75
1	1	0.5	0.5	0.5	0.5	0.5	0.5	0.75	0.75	0.5	0.75	0.75	0.5	0.5	0.5	0.5	0.5	0.75	0.75	0.75	0.75	0.5	0.5	0.5	0.5	0.5	0.5	0.5	0.5	0.5	0.5	0.5	0.5	0.5	0.5	0.5	0.5	0.5	0.25	0	0	0	0	0	0	0	0	0	0
1	1	0.5	0.25	0	0	0	0	0	0	0	0	0	0	0	0	0	0	0	0	0	0	0	0	0	0	0	0	0	0	0	0	0	0	0	0	0	0	0	0	0	0	0	0	0	0	0	0	0	0
1	1	0.25	0.5	0.75	0.5	0.5	0.5	0.5	0.5	0.75	0.75	0.75	0.75	0.75	0.75	0.5	0.5	0.5	0.5	0.5	0.5	0.5	0.5	0.75	0.75	0.75	0.75	0.75	1	0.75	0.75	0.75	0.75	0.75	0.5	0.5	0.5	0.5	0.5	0.25	0.25	0.5	0.5	0.5	0.25	0.25	0.5	0.75	0.75
1	1	0.5	0.75	0.75	0.5	0.75	0.75	0.5	0.5	0.5	0.5	0.5	0.75	0.75	0.75	0.75	0.75	0.75	0.75	0.75	0.5	0.5	0.5	0.5	0.5	0.5	0.5	0.75	0.75	0.75	0.75	0.75	0.75	0.5	0.25	0.25	0.5	0.75	1	0.75	0.75	0.75	0.75	0.75	0.5	0.25	0	0	0.25
1	1	0.75	0.5	0.75	0.75	0.5	0.75	0.75	0.5	0.75	0.75	0.75	0.75	0.75	0.75	0.75	0.75	0.75	0.75	0.75	0.75	0.75	0.75	0.75	0.75	0.75	0.75	0.75	0.75	0.5	0.5	0.5	0.75	0.75	0.5	0.5	0.5	0.75	0.75	0.5	0.5	0.5	0.75	0.75	0.5	0.5	0.5	0.75	1
1	1	0.5	0.75	0.75	0.5	0.75	0.75	0.75	0.75	0.75	0.75	0.5	0.5	0.5	0.5	0.5	0.5	0.5	0.5	0.5	0.5	0.5	0.5	0.75	0.75	0.75	0.75	0.75	0.75	0.5	0.5	0.5	0.75	0.75	0.75	0.75	0.75	0.75	0.75	0.75	0.75	0.75	0.5	0.5	0.5	0.75	0.75	0.75	0.75
1	1	0.75	0.75	0.5	0.5	0.5	0.75	0.75	0.5	0.5	0.25	0.25	0.5	0.5	0.5	0.75	0.75	0.5	0.75	0.75	0.75	0.75	0.75	0.75	0.75	0.75	0.75	0.75	0.75	0.75	0.75	0.75	0.5	0.5	0.5	0.5	0.75	0.75	0.5	0.5	0.5	0.5	0.5	0.5	0.5	0.75	0.75	0.5	0.5
1	1	0.5	0.25	0	0	0	0	0	0	0	0	0	0	0	0	0	0	0	0	0	0	0	0	0	0	0	0	0	0.25	0.5	0.75	0.75	0.5	0.5	0.25	0.5	0.75	0.5	0.75	0.75	0.75	0.75	0.75	0.75	0.5	0.5	0.5	0.5	0.5
1	0	0	0	0	0	0	0	0	0	0	0	0	0	0	0	0	0	0	0	0	0	0	0	0	0	0	0	0	0	0.25	0.5	0.5	0.75	0.75	0.5	0.75	0.75	0.5	0.75	0.75	0.5	0.75	0.75	0.75	0.75	0.75	0.75	0.5	0.5
1	1	0.5	0.5	0.75	0.75	0.5	0.25	0	0	0	0	0	0	0	0	0	0	0	0	0	0	0	0	0	0	0	0	0	0	0	0	0	0	0	0	0	0	0	0	0	0	0	0	0	0	0	0	0	0
1	1	0.5	0.75	0.75	0.75	0.75	0.75	0.75	0.5	0.25	0	0	0	0	0	0	0	0	0	0	0	0	0	0	0	0	0	0	0	0	0	0	0	0	0	0	0	0	0	0	0	0	0	0	0	0	0	0	0
1	1	0.5	0.25	0.5	0.25	0.5	0.75	0.75	0.75	0.75	0.75	0.5	0.75	0.75	0.75	0.75	0.75	0.75	0.5	0.5	0.5	0.5	0.5	0.5	0.5	0.5	0.5	0.5	0.5	0.5	0.5	0.5	0.5	0.5	0.5	0.5	0.25	0	0	0	0	0.25	0.5	0.5	0.5	0.25	0.25	0.5	0.5
1	0	0	0	0	0	0	0	0	0	0	0	0	0	0	0	0	0	0	0	0	0	0	0	0	0	0	0	0	0	0	0	0	0	0	0	0	0.25	0.5	0.5	0.5	0.5	0.25	0.5	0.75	0.5	0.5	0.5	0.5	0.5
1	1	0.5	0.5	0.5	0.5	0.25	0.5	0.75	0.5	0.5	0.5	0.5	0.5	0.75	0.75	0.5	0.75	0.75	0.5	0.75	0.75	0.75	0.75	0.75	0.75	0.75	0.75	0.75	0.75	0.75	0.75	0.75	0.75	0.5	0.5	0.5	0.5	0.5	0.5	0.25	0.25	0.5	0.75	0.75	0.5	0.5	0.5	0.5	0.5
1	1	0	0	0	0	0.25	0.5	0.5	0.75	0.75	0.75	0.75	0.75	0.75	0.5	0.75	0.75	0.5	0.75	0.75	0.5	0.75	0.75	0.5	0.75	0.75	0.75	0.75	0.75	0.75	0.5	0.5	0.5	0.5	0.5	0.5	0.5	0.5	0.5	0.75	0.75	0.75	0.75	0.5	0.5	0.5	0.5	0.75	0.75
1	1	0.5	0.75	0.75	0.5	0.75	0.75	0.5	0.75	0.75	0.75	0.75	0.75	0.75	0.5	0.5	0.5	0.5	0.5	0.5	0.5	0.5	0.5	0.75	0.75	0.75	0.75	0.75	0.75	0.75	0.75	0.75	0.75	0.75	0.75	0.5	0.25	0	0	0	0	0	0	0	0	0	0	0	0
1	1	0.25	0	0	0	0	0	0	0	0	0	0	0	0	0	0	0	0	0	0	0	0	0	0	0	0	0	0	0	0	0	0	0	0	0	0	0	0	0	0	0	0	0	0	0	0	0	0	0
1	1	0.25	0.5	0.75	0.75	0.75	0.75	0.75	1	0.75	0.5	0.5	0.5	0.75	0.75	0.5	0.5	0.5	0.75	0.75	0.75	0.75	0.5	0.75	0.75	0.5	0.75	0.75	0.5	0.75	0.75	0.75	0.75	0.75	0.75	0.5	0.75	0.75	0.75	0.75	0.75	0.75	0.75	0.75	0.75	0.75	0.75	0.75	0.5
1	1	1	1	1	0.75	0.75	0.75	0.5	0.75	0.75	0.5	0.5	0.5	0.5	0.5	0.75	0.75	0.75	0.75	0.75	0.75	0.75	0.75	0.75	0.75	0.5	0.5	0.5	0.5	0.75	0.75	0.5	0.5	0.5	0.5	0.5	0.5	0.5	0.75	0.75	0.5	0.5	0.5	0.5	0.5	0.5	0.5	0.75	0.75
1	1	0.25	0	0	0	0	0	0	0	0	0	0	0	0	0	0	0	0	0	0	0	0	0	0	0	0	0.25	0.5	0.5	0.5	0.5	0.25	0.5	0.75	0.5	0.75	0.75	0.5	0.5	0.5	0.5	0.5	0.75	0.75	0.5	0.5	0.5	0.5	0.5
1	1	0.5	0.5	0.5	0.5	0.75	0.75	0.75	0.5	0.25	0.5	0.25	0.25	0.5	0.5	0.5	0.75	0.75	0.5	0.5	0.5	0.5	0.5	0.75	0.75	0.75	0.75	0.75	0.75	0.75	0.75	0.5	0.5	0.5	0.75	0.75	0.5	0.5	0.5	0.5	0.5	0.25	0.25	0.25	0.25	0.25	0	0	0
1	1	0.75	0.75	0.75	0.5	0.25	0	0	0	0	0	0	0	0	0	0	0	0	0	0	0	0	0	0	0	0	0	0	0	0	0	0	0	0	0	0	0	0	0	0	0	0	0	0	0	0	0	0	0
1	1	0.5	0.5	0.75	0.75	0.75	0.75	0.5	0.5	0.5	0.75	0.75	0.5	0.25	0	0.25	0.5	0.75	1	0.75	0.75	0.75	0.75	1	0.75	0.75	0.75	0.5	0.75	0.75	0.5	0.75	0.75	0.5	0.75	0.75	0.75	0.75	0.75	0.75	0.75	0.75	0.75	0.75	0.75	0.75	0.75	0.75	0.75
1	1	0.5	0.75	0.75	0.5	0.75	0.75	0.5	0.75	0.75	0.5	0.5	0.5	0.5	0.5	0.75	0.75	0.75	0.75	0.75	0.75	0.75	0.75	0.5	0.5	0.5	0.5	0.5	0.5	0.5	0.5	0.5	0.5	0.5	0.75	0.75	0.5	0.25	0.25	0.5	0.75	0.75	0.5	0.25	0	0	0	0	0
1	1	0	0	0	0	0	0	0	0	0.25	0.5	0.75	1	0.75	0.5	0.5	0.5	0.75	0.75	0.5	0.5	0.5	0.5	0.5	0.5	0.5	0.75	0.75	0.75	0.75	0.75	0.75	0.5	0.25	0	0.25	0.5	0.5	0.5	0.5	0.5	0.5	0.75	0.75	0.5	0.75	0.75	0.5	0.5
1	1	0.5	0.25	0	0	0	0	0	0	0	0	0	0	0	0	0	0	0	0	0	0	0	0	0	0	0	0	0	0.25	0.5	0.5	0.5	0.5	0.25	0.25	0.5	0.25	0.5	0.75	0.5	0.75	0.75	0.75	0.75	0.75	0.75	0.5	0.75	0.75
1	1	0.75	0.5	0.75	0.75	0.5	0.75	0.75	0.5	0.75	0.75	0.5	0.75	0.75	0.75	0.75	0.75	0.75	0.5	0.5	0.5	0.5	0.5	0.5	0.5	0.5	0.5	0.5	0.5	0.5	0.75	0.75	0.5	0.5	0.5	0.75	0.75	0.75	0.75	0.75	0.75	0.5	0.5	0.5	0.5	0.5	0.5	0.5	0.5
1	1	0.5	0.5	0.75	0.75	0.75	0.75	0.5	0.5	0.5	0.5	0.5	0.25	0	0	0	0	0	0	0	0	0	0	0	0	0	0	0	0	0	0	0	0	0	0	0	0	0	0	0	0	0	0	0	0	0	0	0	0
1	1	0.5	0.5	0.5	0.5	0.5	0.75	0.75	0.5	0.25	0	0	0	0	0	0.25	0.25	0.5	0.75	0.5	0.75	0.75	0.5	0.75	0.75	0.5	0.5	0.5	0.5	0.5	0.75	0.75	0.5	0.5	0.5	0.5	0.5	0.75	0.75	0.5	0.5	0.5	0.5	0.5	0.5	0.5	0.5	0.5	0.5
1	1	0.25	0	0	0	0	0	0	0	0	0	0	0.25	0.5	0.75	0.75	0.5	0.5	0.5	0.75	1	0.75	0.75	0.75	0.5	0.5	0.5	0.25	0.25	0.5	0.5	0.5	0.75	0.75	0.5	0.5	0.5	0.5	0.5	0.75	0.75	0.75	0.75	0.5	0.5	0.5	0.5	0.5	0.5
1	1	0.5	0.75	0.75	0.5	0.25	0	0.25	0.5	0.5	0.5	0.5	0.5	0.75	0.75	0.5	0.25	0	0	0.25	0.5	0.5	0.5	0.25	0.25	0.5	0.75	0.75	0.5	0.25	0	0	0	0	0	0	0	0	0	0	0.25	0.5	0.75	1	0.75	0.5	0.5	0.25	0.5
1	1	0.5	0.75	0.75	0.5	0.75	0.75	0.5	0.75	0.75	0.5	0.75	0.75	0.5	0.75	0.75	0.5	0.5	0.5	0.5	0.5	0.75	0.75	0.75	0.75	0.75	0.75	0.75	0.75	0.5	0.5	0.5	0.5	0.5	0.25	0.25	0.25	0.25	0.25	0	0	0	0	0	0	0	0	0	0
1	1	0.5	0.5	0.75	0.75	0.5	0.25	0	0	0	0	0	0	0.25	0.5	0.5	0.5	0.5	0.5	0.75	0.75	0.5	0.5	0.5	0.75	0.75	0.75	0.75	0.5	0.75	0.75	0.5	0.75	0.75	0.5	0.75	0.75	0.75	0.75	0.75	0.75	0.5	0.75	0.75	0.75	0.75	0.75	0.75	0.5
1	1	0.25	0.5	0.75	0.75	0.75	0.5	0.25	0.5	0.25	0.25	0.5	0.5	0.5	0.75	0.75	0.5	0.75	0.75	0.5	0.5	0.5	0.5	0.5	0.5	0.5	0.5	0.5	0.5	0.5	0.5	0.5	0.5	0.5	0.5	0.5	0.5	0.25	0.25	0.5	0.5	0.5	0.25	0	0	0	0	0	0
1	1	0.25	0	0	0	0	0	0	0.25	0.5	0.75	0.75	0.75	0.75	0.5	0.75	0.75	0.5	0.75	0.75	0.75	0.75	0.75	0.75	0.5	0.75	0.75	0.75	0.75	0.75	0.75	0.5	0.5	0.5	0.5	0.5	0.5	0.5	0.5	0.75	0.75	0.5	0.5	0.5	0.75	0.75	0.5	0.5	0.5
1	1	0.5	0.5	0.5	0.25	0.5	0.75	0.5	0.75	0.75	0.5	0.75	0.75	0.75	0.75	0.75	0.75	0.5	0.5	0.25	0	0	0	0	0	0	0	0	0	0	0	0	0	0	0	0	0	0	0	0	0	0	0	0	0	0	0	0	0
1	1	0.25	0	0	0	0	0	0	0	0	0	0	0	0	0	0	0	0	0	0	0	0	0	0	0	0	0	0	0	0	0	0	0	0	0	0	0	0	0	0	0	0	0	0	0	0	0	0	0
1	0	0.5	0.75	0.75	0.5	0.25	0	0	0	0	0	0	0	0	0	0	0	0	0	0	0.25	0.5	0.75	0.75	0.5	0.5	0.5	0.75	0.75	0.5	0.5	0.5	0.75	0.75	0.75	0.75	0.5	0.75	0.75	0.5	0.75	0.75	0.5	0.75	0.75	0.75	0.75	0.75	0.75
1	1	0.5	0.5	0.5	0.25	0.5	0.75	0.5	0.75	0.75	0.5	0.75	0.75	0.75	0.75	0.75	0.75	0.5	0.75	0.75	0.5	0.5	0.25	0	0	0	0	0	0	0	0	0	0	0	0	0	0	0	0	0	0	0	0	0	0	0	0	0	0
1	1	0.25	0.25	0.5	0.75	0.75	0.5	0.5	0.5	0.75	0.75	0.5	0.25	0	0.25	0.5	0.5	0.5	0.25	0	0	0	0	0	0	0	0	0	0	0	0	0	0	0	0	0	0	0	0	0	0	0	0	0	0	0	0	0	0
1	1	0.25	0.25	0.5	0.75	0.75	0.5	0.25	0	0	0	0	0	0.25	0.5	0.75	0.75	0.5	0.5	0.5	0.75	0.75	0.5	0.5	0.5	0.5	0.5	0.25	0	0	0	0	0	0	0	0	0	0	0.25	0.5	0.75	0.75	0.75	0.75	0.5	0.75	0.75	0.5	0.75
1	1	0.75	0.75	0.75	0.5	0.5	0.75	0.5	0.75	0.75	0.5	0.75	0.75	0.5	0.75	0.75	0.5	0.5	0.5	0.5	0.5	0.75	0.75	0.75	0.75	0.5	0.25	0.25	0.5	0.5	0.5	0.5	0.5	0.75	0.75	0.75	0.75	0.75	0.75	0.75	0.75	0.5	0.5	0.5	0.5	0.5	0.5	0.25	0
1	1	0.5	0.75	0.5	0.75	0.75	0.5	0.75	0.75	0.5	0.75	0.75	0.75	0.75	0.75	0.75	0.5	0.5	0.5	0.5	0.5	0.5	0.5	0.5	0.75	0.75	0.5	0.5	0.5	0.5	0.5	0.5	0.5	0.75	0.75	0.5	0.25	0.25	0.5	0.5	0.5	0.5	0.5	0.75	0.75	0.75	0.75	0.75	0.75
1	1	0.5	0.75	0.75	0.5	0.75	0.75	0.5	0.75	0.75	0.5	0.75	0.75	0.75	0.75	0.75	0.75	0.5	0.75	0.75	0.75	0.75	0.75	0.75	0.75	0.75	0.5	0.25	0	0	0	0	0	0	0	0	0	0	0	0	0	0	0	0	0	0	0	0	0
1	1	0.5	0.75	0.75	0.5	0.75	0.75	0.5	0.75	0.75	0.5	0.75	0.75	0.5	0.75	0.75	0.75	0.75	0.75	0.75	0.5	0.5	0.5	0.5	0.5	0.5	0.5	0.5	0.5	0.5	0.25	0	0	0	0.25	0.5	0.75	0.75	0.5	0.5	0.5	0.5	0.5	0.25	0	0	0	0	0
1	1	0.25	0.25	0.5	0.75	0.75	0.75	0.75	0.75	0.75	0.5	0.5	0.5	0.75	0.75	0.5	0.25	0	0	0	0	0	0	0	0	0	0	0	0	0	0	0	0	0	0	0	0	0	0	0	0	0	0	0	0	0	0	0	0
1	1	0	0.25	0.5	0.75	1	0.75	0.5	0.25	0	0	0	0	0	0	0	0	0	0	0	0	0	0	0	0	0	0	0	0	0	0	0	0	0	0	0	0	0	0	0	0	0	0	0	0	0	0	0	0
1	1	1	0.75	0.75	0.75	0.5	0.5	0.5	0.5	0.5	0.5	0.25	0.25	0.25	0.25	0.25	0	0	0	0	0	0	0	0	0	0	0	0	0	0	0	0	0	0	0	0	0	0	0	0	0	0	0	0	0	0	0	0	0
1	1	0.5	0.5	0.75	0.75	0.5	0.75	0.75	0.5	0.75	0.5	0.5	0.75	0.5	0.75	0.75	0.75	0.75	0.75	0.75	0.5	0.5	0.5	0.5	0.5	0.75	0.75	0.75	0.75	0.5	0.25	0	0	0	0	0	0	0	0	0	0	0	0	0	0	0	0	0	0
1	1	0.5	0.5	0.75	0.5	0.75	0.75	0.5	0.75	0.75	0.75	0.75	0.75	0.75	0.5	0.5	0.5	0.5	0.5	0.5	0.5	0.5	0.5	0.5	0.5	0.5	0.5	0.5	0.25	0	0.25	0.5	0.5	0.5	0.25	0	0.25	0.5	0.75	0.75	0.5	0.25	0.25	0.5	0.75	0.75	0.5	0.25	0
1	1	0.5	0.5	0.5	0.25	0.25	0.5	0.5	0.5	0.25	0.25	0.5	0.5	0.5	0.5	0.5	0.5	0.5	0.25	0	0.25	0.25	0.25	0.25	0	0	0	0	0	0	0	0	0	0	0	0	0	0	0	0	0	0	0	0	0	0	0	0	0
1	1	0.5	0.75	0.75	0.5	0.75	0.75	0.5	0.75	0.75	0.5	0.75	0.75	0.5	0.75	0.75	0.5	0.5	0.5	0.5	0.5	0.5	0.5	0.5	0.5	0.5	0.5	0.5	0.5	0.5	0.25	0.25	0.5	0.5	0.5	0.25	0	0	0	0	0	0	0	0	0	0	0	0	0
1	1	0.5	0.5	0.5	0.5	0.5	0.5	0.25	0	0	0	0	0	0.25	0.5	0.5	0.5	0.25	0	0	0	0	0.25	0.5	0.75	1	0.75	0.75	0.75	0.5	0.75	0.75	0.5	0.75	0.75	0.5	0.75	0.75	0.5	0.5	0.5	0.5	0.5	0.75	0.75	0.5	0.5	0.5	0.5
1	1	0.5	0.75	0.5	0.75	0.75	0.5	0.75	0.75	0.5	0.75	0.75	0.5	0.75	0.75	0.5	0.5	0.5	0.5	0.5	0.75	0.75	0.75	0.75	0.5	0.5	0.5	0.5	0.5	0.5	0.5	0.5	0.5	0.25	0	0	0	0	0	0.25	0.5	0.75	0.75	0.5	0.25	0	0	0	0
1	0	0	0	0	0	0	0	0	0	0	0	0	0	0	0	0	0	0	0	0	0	0	0	0	0	0	0	0	0	0	0	0	0	0	0	0	0	0	0	0	0	0	0	0	0	0	0	0	0
1	1	0.75	0.75	0.75	0.5	0.5	0.75	0.5	0.75	0.75	0.5	0.75	0.75	0.5	0.75	0.75	0.5	0.5	0.5	0.5	0.5	0.5	0.25	0.25	0.25	0.25	0.25	0.25	0.5	0.5	0.5	0.25	0	0	0	0	0	0	0	0	0	0	0	0	0	0	0	0	0
1	1	0.5	0.75	0.75	0.75	0.75	0.75	0.75	0.75	0.75	0.75	0.75	0.5	0.5	0.5	0.5	0.5	0.5	0.25	0.25	0.5	0.5	0.75	0.75	0.5	0.75	0.75	0.5	0.75	0.5	0.25	0.5	0.5	0.5	0.75	0.75	0.5	0.75	0.75	0.5	0.5	0.5	0.5	0.5	0.5	0.5	0.5	0.5	0.5
1	1	0.5	0.5	0.5	0.5	0.25	0.25	0.25	0	0.25	0.5	0.5	0.5	0.5	0.25	0.25	0.5	0.5	0.5	0.75	0.75	0.5	0.75	0.75	0.5	0.75	0.75	0.75	0.75	0.5	0.5	0.5	0.5	0.5	0.25	0	0	0	0	0	0	0	0	0	0	0	0	0	0
1	1	0.5	0.75	0.75	0.5	0.5	0.5	0.5	0.75	0.75	0.5	0.25	0.25	0.5	0.5	0.5	0.5	0.25	0.5	0.75	0.5	0.75	0.75	0.5	0.75	0.75	0.5	0.5	0.5	0.5	0.5	0.75	0.75	0.5	0.5	0.5	0.5	0.5	0.5	0.5	0.5	0.5	0.5	0.5	0.5	0.5	0.5	0.5	0.5
1	1	0.5	0.75	0.75	0.5	0.5	0.5	0.5	0.5	0.75	0.75	0.5	0.75	0.75	0.5	0.75	0.75	0.5	0.5	0.5	0.5	0.5	0.5	0.5	0.5	0.5	0.5	0.25	0	0	0	0	0	0	0	0	0	0	0	0	0	0	0	0	0	0	0	0	0
1	1	0.5	0.5	0.75	0.5	0.5	0.75	0.5	0.75	0.75	0.5	0.5	0.5	0.5	0.5	0.75	0.75	0.5	0.75	0.75	0.75	0.75	0.75	0.75	0.75	0.75	0.75	0.75	0.75	0.75	0.75	0.75	0.75	0.75	0.5	0.25	0.25	0.5	0.5	0.5	0.25	0	0	0	0	0	0	0	0
1	1	0.5	0.5	0.75	0.75	0.5	0.75	0.5	0.25	0.5	0.5	0.5	0.75	0.75	0.5	0.75	0.75	0.5	0.75	0.75	0.5	0.5	0.5	0.25	0.25	0.25	0	0	0	0	0	0	0	0	0	0	0	0	0	0	0	0	0	0	0	0	0	0	0
1	1	0.75	0.75	0.75	0.75	0.75	0.75	0.5	0.5	0.5	0.75	0.75	0.5	0.25	0	0	0	0	0.25	0.5	0.75	0.75	0.75	0.75	0.5	0.75	0.75	0.5	0.75	0.75	0.5	0.75	0.75	0.75	0.75	0.75	0.75	0.5	0.5	0.5	0.5	0.5	0.5	0.25	0	0	0	0	0
1	1	0.5	0.75	0.75	0.75	1	0.75	0.75	0.75	0.5	0.5	0.5	0.5	0.5	0.75	0.5	0.25	0.25	0	0	0	0	0	0	0	0	0	0	0	0	0	0	0	0	0	0	0	0	0	0	0	0	0	0	0	0	0	0	0
1	1	0.25	0	0	0	0	0	0	0	0	0	0	0	0	0	0	0	0	0	0	0	0	0	0	0	0	0	0	0	0	0	0	0	0	0	0	0	0	0	0	0	0	0	0	0	0	0	0	0
1	0	0	0	0	0	0	0	0	0	0	0	0	0	0	0	0	0	0	0	0	0	0	0	0	0	0	0	0	0	0	0	0	0	0	0	0	0	0	0	0	0	0	0	0	0	0	0	0	0
1	1	0.5	0.5	0.75	0.75	0.5	0.5	0.5	0.75	0.75	0.5	0.25	0.25	0.5	0.5	0.5	0.25	0	0	0	0	0	0	0	0	0	0	0	0	0	0	0	0	0	0	0	0	0	0	0	0	0	0	0	0	0	0	0	0
1	1	0.5	0.5	0.5	0.5	0.5	0.5	0.25	0	0	0	0	0	0	0	0	0	0	0	0	0	0	0	0	0	0	0	0	0	0	0	0	0	0	0	0	0	0	0	0	0	0	0	0	0	0	0	0	0
1	1	0.75	1	0.75	0.75	0.75	0.5	0.75	0.75	0.5	0.75	0.75	0.5	0.75	0.75	0.75	0.75	0.5	0.25	0	0	0	0	0	0	0	0	0	0	0	0	0	0	0	0	0	0	0	0	0	0	0	0	0	0	0	0	0	0
1	1	0.5	0.75	0.75	0.5	0.75	0.75	0.5	0.75	0.75	0.5	0.75	0.75	0.5	0.75	0.75	0.75	0.75	0.75	0.75	0.75	0.75	0.5	0.5	0.5	0.75	0.75	0.5	0.25	0	0	0	0	0	0	0	0	0	0	0	0	0	0	0	0	0	0	0	0
1	1	0.75	0.75	0.75	0.75	0.5	0.5	0.25	0	0	0	0	0	0	0	0	0	0	0	0	0	0	0	0	0	0	0	0	0	0	0	0	0	0	0	0	0	0	0	0	0	0	0	0	0	0	0	0	0
1	1	0.75	0.75	0.75	0.75	0.75	0.75	0.5	0.25	0	0	0	0	0	0	0	0	0	0	0	0	0	0	0	0	0	0	0	0	0	0	0	0	0	0	0	0	0	0	0	0	0	0	0	0	0	0	0	0
1	1	0.5	0.75	0.5	0.5	0.75	0.5	0.75	0.75	0.5	0.5	0.5	0.5	0.5	0.75	0.75	0.5	0.5	0.25	0	0	0	0	0	0	0	0	0	0	0	0	0	0	0	0	0	0	0	0	0.25	0.5	0.75	0.75	0.5	0.5	0.5	0.75	0.75	0.5
1	1	0.25	0	0	0	0	0	0	0	0	0	0	0	0	0	0	0	0	0	0	0	0	0	0	0	0	0	0	0	0	0	0	0	0	0	0	0	0	0	0	0	0	0	0	0	0	0	0	0
1	0	0.75	0.75	0.5	0.75	0.75	0.5	0.75	0.75	0.5	0.75	0.75	0.5	0.75	0.75	0.75	0.75	0.75	0.75	0.5	0.5	0.25	0	0	0	0	0	0	0	0	0	0	0	0	0	0	0	0	0	0	0	0	0	0	0	0	0	0	0
1	1	0.25	0.5	0.75	0.75	0.5	0.25	0	0	0	0	0	0	0	0.25	0.5	0.5	0.5	0.25	0	0	0	0	0	0.25	0.5	0.75	0.75	0.5	0.5	0.5	0.75	0.75	0.75	0.75	0.5	0.75	0.75	0.5	0.75	0.75	0.5	0.75	0.75	0.5	0.5	0.5	0.5	0.5
1	0	0.5	0.75	0.5	0.5	0.75	0.5	0.75	0.75	0.75	0.75	0.75	0.75	0.5	0.75	0.75	0.5	0.5	0.25	0	0	0	0	0	0	0	0	0	0	0	0	0	0	0	0	0	0	0	0	0	0	0	0	0	0	0	0	0	0
1	0	0.75	0.75	0.75	0.5	0.5	0.25	0	0	0	0	0	0	0	0	0	0	0	0	0	0	0	0	0	0	0	0	0	0	0	0	0	0	0	0	0	0	0	0	0	0	0	0	0	0	0	0	0	0
1	1	0	0	0	0	0	0	0	0	0	0	0	0	0	0	0	0	0	0	0	0	0	0	0	0	0	0	0	0	0	0	0	0	0	0	0	0	0	0	0	0	0	0	0	0	0	0	0	0
1	1	0.5	0.5	0.75	0.5	0.5	0.75	0.5	0.75	0.75	0.5	0.5	0.5	0.5	0.5	0.75	0.75	0.5	0.5	0.25	0.25	0.25	0.25	0.25	0	0	0	0	0	0	0	0	0	0	0	0	0	0	0	0	0	0	0	0	0	0	0	0	0
1	1	0.75	0.5	0.75	0.75	0.5	0.75	0.75	0.5	0.75	0.75	0.5	0.75	0.75	0.5	0.5	0.5	0.25	0.25	0.25	0	0	0	0	0	0	0	0	0	0	0	0	0	0	0	0	0	0	0	0	0	0	0	0	0	0	0	0	0
1	1	0.5	0.5	0.5	0.5	0.5	0.5	0.25	0	0	0	0	0	0	0	0	0	0	0	0	0	0	0	0	0	0	0	0	0	0	0	0	0	0	0	0	0	0	0	0	0	0	0	0	0	0	0	0	0
1	1	0.5	0.5	0.75	0.75	0.5	0.75	0.75	0.5	0.75	0.75	0.5	0.5	0.5	0.5	0.5	0.75	0.75	0.5	0.5	0.5	0.5	0.5	0.5	0.25	0	0	0	0	0	0.25	0.5	0.5	0.5	0.25	0	0	0	0	0	0	0	0	0	0	0	0	0	0
1	1	0.75	0.75	0.75	0.5	0.5	0.75	0.5	0.75	0.75	0.5	0.5	0.5	0.5	0.5	0.5	0.25	0	0	0	0	0	0	0	0	0	0	0	0	0	0	0	0	0	0	0	0.25	0.5	0.75	0.75	0.5	0.25	0	0	0	0	0	0	0
1	1	0.5	0.5	0.75	0.75	0.5	0.75	0.75	0.5	0.75	0.75	0.5	0.5	0.5	0.5	0.5	0.5	0.25	0	0	0	0	0	0	0	0	0	0	0	0	0	0	0	0	0	0	0	0	0	0	0	0	0	0	0	0	0	0	0
1	1	0	0	0	0	0	0	0	0	0	0	0	0	0	0	0	0	0	0	0	0	0	0	0	0	0	0	0	0	0	0	0	0.25	0.5	0.75	0.75	0.5	0.5	0.5	0.5	0.5	0.5	0.5	0.5	0.75	0.75	0.5	0.5	0.25
1	1	0	0	0	0	0	0	0	0	0	0	0	0	0	0	0	0	0	0	0	0	0	0	0	0	0	0	0.25	0.5	0.5	0.75	0.75	0.75	1	1	1	1	1	1	1	1	1	1	1	1	1	0.75	0.5	0.25
1	1	0.75	0.75	0.5	0.25	0	0.25	0.5	0.75	0.75	0.5	0.25	0	0	0	0	0	0	0	0	0	0	0	0	0.25	0.5	0.75	1	1	0.75	0.75	0.75	0.75	1	1	1	1	1	1	1	0.75	0.5	0.25	0	0.25	0.5	0.75	1	1
1	1	0.75	0.5	0.75	0.75	0.75	1	1	1	1	1	1	1	1	1	1	1	0.75	0.75	0.75	0.75	0.75	0.75	0.75	0.75	1	0.75	0.5	0.5	0.5	0.75	0.75	0.75	0.75	0.5	0.5	0.5	0.25	0.25	0.5	0.5	0.75	0.75	0.75	0.75	0.75	1	0.75	0.5
1	1	0.25	0	0	0	0.25	0.5	0.75	1	1	1	1	1	1	1	1	1	1	1	1	1	1	1	1	1	1	0.75	0.75	0.75	0.75	1	1	1	1	1	1	1	1	1	0.75	0.75	0.75	0.75	0.75	0.5	0.5	0.5	0.75	0.75
1	1	0.25	0	0	0	0.25	0.5	0.75	1	0.75	0.5	0.25	0	0	0	0	0	0	0	0	0	0	0	0	0	0	0	0.25	0.5	0.75	0.75	0.75	0.75	0.75	1	1	1	1	1	1	1	0.75	0.75	0.75	0.75	1	0.75	0.75	0.75
1	1	0.25	0	0	0	0	0	0	0	0	0	0	0	0	0	0	0	0	0	0	0	0	0.25	0.5	0.75	1	1	1	1	1	1	1	1	1	1	1	1	1	1	0.75	0.5	0.5	0.5	0.75	0.75	0.5	0.5	0.5	0.75
1	1	0.75	0.75	0.75	0.75	0.75	0.75	0.75	0.75	0.75	0.75	0.75	0.75	1	1	1	1	1	1	1	1	0.75	0.5	0.5	0.5	0.75	1	1	1	1	0.75	0.75	0.75	0.75	0.75	0.5	0.25	0.25	0.5	0.5	0.5	0.25	0	0	0	0	0	0	0
1	1	0.5	0.75	0.75	0.75	1	1	1	1	1	1	1	1	0.75	0.75	0.75	0.75	1	0.75	0.75	0.75	0.75	0.75	0.5	0.5	0.5	0.5	0.5	0.5	0.5	0.75	1	0.75	0.75	0.75	0.75	0.75	0.5	0.25	0.25	0.5	0.75	0.75	0.5	0.25	0	0	0	0
1	1	0	0	0	0	0	0	0	0	0	0	0	0	0	0	0	0	0	0	0	0	0	0	0	0	0	0	0	0.25	0.5	0.75	1	1	1	1	1	0.75	0.75	0.75	0.75	1	1	1	1	0.75	0.75	0.75	0.75	1
1	1	1	1	1	0.75	0.75	0.75	0.5	0.5	0.5	0.5	0.75	0.75	0.75	0.75	0.75	0.75	0.5	0.5	0.5	0.75	0.75	0.5	0.25	0.25	0.5	0.75	1	1	1	1	1	1	1	1	0.75	0.5	0.25	0.25	0.5	0.75	0.75	0.5	0.25	0	0	0	0	0
1	1	0.75	1	1	1	1	1	1	1	0.75	0.75	0.75	0.75	0.75	0.75	0.75	0.75	0.75	0.5	0.5	0.5	0.75	0.75	0.5	0.5	0.5	0.75	1	1	1	1	1	1	1	1	0.75	0.5	0.25	0.25	0.5	0.5	0.5	0.25	0	0	0	0	0	0
1	1	0.75	0.75	0.75	0.75	0.75	0.75	0.75	0.75	0.75	0.75	0.75	0.75	0.75	0.75	0.75	0.75	0.75	0.5	0.5	0.5	0.75	0.75	0.5	0.5	0.5	0.5	0.5	0.5	0.5	0.5	0.5	0.25	0	0.25	0.5	0.5	0.5	0.5	0.5	0.5	0.5	0.5	0.25	0.25	0.5	0.5	0.75	1
1	1	0.75	1	1	1	0.75	0.75	0.75	0.75	0.75	0.75	0.75	0.75	0.75	0.75	0.75	0.75	1	1	1	1	1	0.75	0.5	0.25	0	0	0	0.25	0.5	0.75	0.75	0.5	0.5	0.5	0.75	1	1	1	1	1	1	1	1	1	0.75	0.5	0.25	0
1	0	0.5	0.5	0.5	0.5	0.75	0.75	0.75	0.75	0.75	0.75	0.75	0.75	0.75	0.75	0.5	0.5	0.25	0.25	0.5	0.5	0.5	0.25	0	0	0	0	0.25	0.5	0.5	0.5	0.5	0.25	0.25	0.5	0.25	0.25	0.5	0.5	0.5	0.5	0.5	0.5	0.5	0.5	0.25	0	0	0
1	1	1	1	1	1	1	1	1	1	1	0.75	0.75	0.75	0.75	1	1	1	1	1	1	1	1	1	1	1	1	1	1	1	1	1	1	1	0.75	0.5	0.25	0.25	0.25	0.25	0.25	0.25	0.5	0.5	0.5	0.5	0.5	0.5	0.5	0.25
1	1	0.5	0.75	0.75	0.5	0.75	0.75	0.75	0.75	0.75	0.75	0.75	0.75	0.75	0.75	0.75	0.75	0.5	0.5	0.5	0.5	0.5	0.25	0.25	0.5	0.5	0.5	0.25	0	0.25	0.25	0.25	0.25	0	0	0	0	0	0	0	0	0	0	0	0	0	0	0	0
1	1	0.75	0.75	0.75	0.75	1	1	1	1	1	1	1	0.75	0.75	0.75	0.75	0.75	0.75	0.75	0.75	1	0.75	0.75	0.75	0.5	0.5	0.5	0.5	0.75	0.75	0.5	0.25	0	0	0	0.25	0.5	0.5	0.5	0.25	0	0	0	0	0	0	0	0	0
1	1	0.75	0.75	1	1	0.75	0.75	0.75	0.5	0.75	0.75	0.75	1	1	1	1	1	1	1	1	1	1	1	1	1	1	0.75	0.5	0.25	0	0	0	0	0	0	0	0	0	0	0	0	0	0	0	0	0	0	0	0
1	1	0.75	0.75	0.75	0.5	0.75	0.75	0.75	1	1	1	1	0.75	0.75	0.75	0.75	0.75	0.75	0.75	0.75	1	1	1	1	1	1	1	1	1	1	1	1	0.75	0.5	0.5	0.5	0.5	0.75	0.75	0.5	0.75	0.75	0.5	0.5	0.5	0.5	0.5	0.5	0.5
1	1	1	1	1	1	1	1	1	1	1	0.75	0.5	0.5	0.5	0.75	0.75	0.5	0.5	0.5	0.5	0.5	0.5	0.5	0.75	1	1	1	0.75	0.5	0.25	0	0	0	0	0	0.25	0.25	0.25	0.25	0	0	0	0	0	0.25	0.5	0.5	0.5	0.25
1	1	0.5	0.75	0.75	0.5	0.5	0.5	0.5	0.75	0.75	0.75	0.75	0.5	0.5	0.25	0.25	0.25	0.25	0.25	0	0	0	0	0	0	0	0	0	0	0	0	0	0	0	0	0	0	0	0	0	0	0	0	0	0	0	0	0	0
1	1	1	1	0.75	0.75	0.75	0.75	1	1	1	1	1	1	1	1	1	1	1	1	0.75	0.75	0.75	0.75	0.75	0.5	0.5	0.5	0.75	0.75	0.75	0.75	0.75	1	0.75	0.75	0.75	0.75	1	1	1	1	1	0.75	0.75	0.75	0.75	0.75	0.5	0.25
1	1	1	1	1	1	1	1	1	1	1	1	1	1	1	1	1	0.75	0.75	0.75	0.75	0.75	0.5	0.5	0.5	0.75	0.75	0.75	0.75	0.75	1	0.75	0.75	0.75	0.75	0.75	0.5	0.25	0	0	0	0	0	0	0	0	0	0	0	0
1	1	1	1	1	1	1	0.75	0.5	0.25	0	0	0	0	0	0	0	0	0	0	0	0	0	0	0	0	0	0	0	0	0	0	0	0.25	0.5	0.75	1	1	1	1	1	1	1	1	1	1	1	1	1	1
1	1	1	1	1	1	1	1	1	1	1	1	1	0.75	0.75	0.75	0.75	0.75	0.75	0.75	0.75	1	0.75	0.75	0.75	0.75	1	0.75	0.5	0.5	0.5	0.75	1	1	1	0.75	0.5	0.5	0.5	0.75	1	1	1	1	0.75	0.5	0.25	0	0.25	0.25
1	1	0.75	0.5	0.25	0	0	0	0	0	0	0	0	0	0	0	0	0	0	0	0	0	0.25	0.5	0.75	1	1	1	1	1	1	1	1	1	1	1	1	1	0.75	0.5	0.25	0.25	0.5	0.75	1	1	1	1	1	1
1	1	1	1	1	1	1	1	1	1	1	1	1	1	1	1	0.75	0.75	0.75	0.75	0.75	0.5	0.5	0.5	0.75	0.75	0.5	0.25	0	0	0	0	0.25	0.5	0.5	0.5	0.25	0	0	0	0	0	0	0	0	0	0	0	0	0
1	1	0.75	1	1	1	1	1	1	1	1	1	0.75	0.75	0.75	0.75	0.75	0.75	0.75	0.75	0.75	0.75	0.75	0.75	0.75	0.75	0.75	0.75	0.75	0.5	0.5	0.5	0.75	0.75	0.5	0.5	0.5	0.75	0.75	0.5	0.25	0	0	0	0	0	0	0	0	0
1	1	0.5	0.5	0.75	1	0.75	0.75	0.75	0.75	1	1	1	1	1	1	1	1	1	1	1	1	1	1	1	1	1	1	1	1	1	1	1	0.75	0.5	0.5	0.5	0.5	0.5	0.5	0.5	0.75	0.75	0.5	0.5	0.5	0.75	0.75	0.5	0.5
1	1	0.75	1	1	1	1	1	1	1	1	1	1	1	1	1	0.75	0.75	0.75	0.75	0.75	0.75	0.75	0.75	0.75	0.5	0.5	0.5	0.75	1	1	1	1	1	1	1	0.75	0.75	0.75	0.75	0.75	0.75	0.75	0.75	0.75	0.5	0.25	0	0.25	0.5
1	1	0	0	0	0	0	0	0	0	0	0	0	0	0	0	0	0	0	0	0	0	0	0	0	0.25	0.5	0.75	1	1	1	1	1	1	1	1	1	1	1	1	1	1	1	1	1	1	0.75	0.75	0.75	0.75
1	1	0.75	0.75	0.75	0.75	0.75	0.75	0.75	0.5	0.25	0	0	0	0	0	0	0	0	0	0	0.25	0.5	0.75	1	1	1	1	1	1	1	1	1	1	1	1	1	1	0.75	0.75	0.75	0.75	0.75	0.5	0.5	0.5	0.5	0.5	0.5	0.5
1	1	1	1	1	1	1	1	1	1	1	1	1	0.75	0.75	0.75	0.75	0.75	0.5	0.5	0.5	0.75	0.75	0.5	0.25	0.25	0.5	0.75	0.75	0.5	0.5	0.5	0.75	0.75	0.5	0.25	0	0	0.25	0.5	0.5	0.5	0.5	0.5	0.5	0.5	0.25	0.25	0.5	0.75
1	1	0.25	0	0	0	0	0	0	0.25	0.5	0.75	1	1	1	1	1	1	1	1	1	1	0.75	0.75	0.75	0.75	0.75	0.75	0.75	0.75	0.75	0.5	0.5	0.5	0.75	1	0.75	0.5	0.25	0	0	0	0	0	0	0	0	0	0	0
1	1	1	1	1	1	1	1	0.75	0.5	0.25	0	0	0.25	0.5	0.75	1	1	1	1	1	1	1	1	1	1	1	1	1	1	1	1	1	1	1	1	1	1	1	1	0.75	0.5	0.25	0.25	0.25	0.25	0.25	0	0	0
1	1	1	1	1	1	1	1	1	1	1	1	1	0.75	0.75	0.75	0.75	0.75	0.75	0.75	0.75	1	1	1	0.75	0.5	0.25	0.25	0.5	0.5	0.5	0.25	0.25	0.25	0.25	0.25	0	0	0	0	0	0	0	0	0	0	0	0	0	0
1	1	1	1	1	1	1	1	1	1	1	1	1	0.75	0.5	0.5	0.5	0.75	0.75	0.75	0.75	0.75	0.75	0.5	0.25	0	0	0	0	0	0	0	0	0	0	0	0	0	0	0	0	0	0	0	0	0	0	0	0	0.25
1	1	0.5	0.75	0.75	0.5	0.5	0.5	0.5	0.5	0.25	0	0.25	0.5	0.5	0.5	0.25	0	0	0	0	0	0	0	0	0	0	0	0	0	0	0	0.25	0.5	0.75	1	1	1	1	1	1	1	1	1	1	1	1	0.75	0.5	0.5
1	1	1	1	1	1	1	1	1	0.75	0.75	0.75	0.5	0.75	0.75	0.75	0.75	0.5	0.5	0.5	0.75	0.75	0.5	0.5	0.5	0.5	0.5	0.25	0	0	0	0	0	0	0	0	0	0	0	0	0	0.25	0.5	0.75	1	0.75	0.5	0.25	0	0
1	1	1	1	1	1	1	1	0.75	0.75	0.75	0.75	1	1	1	1	0.75	0.75	0.75	0.75	0.75	0.5	0.5	0.5	0.5	0.5	0.5	0.5	0.5	0.5	0.5	0.5	0.75	0.75	0.5	0.25	0	0	0	0	0.25	0.5	0.5	0.5	0.25	0	0	0	0	0
1	1	1	1	1	1	1	1	1	1	1	1	1	0.75	0.75	0.75	0.75	0.75	0.75	0.75	0.75	0.75	0.75	0.75	0.75	1	1	1	1	1	1	1	1	0.75	0.5	0.5	0.5	0.5	0.5	0.5	0.5	0.75	0.75	0.5	0.5	0.5	0.75	0.75	0.5	0.25
1	1	0.5	0.5	0.75	0.75	0.75	1	1	1	1	1	1	1	1	1	0.75	0.5	0.5	0.5	0.75	0.75	0.5	0.25	0.25	0.5	0.5	0.5	0.25	0	0	0	0	0	0	0	0	0.25	0.25	0.25	0.25	0	0	0	0	0	0	0	0	0
1	1	0	0	0	0	0	0	0	0	0	0	0	0	0	0	0	0	0	0	0	0	0	0	0	0	0	0	0	0.25	0.5	0.75	1	1	1	1	1	1	1	0.75	0.75	0.75	0.75	0.75	0.75	0.75	0.75	0.75	0.75	0.75
1	1	0.75	0.75	1	1	1	1	1	1	0.75	0.75	0.75	0.75	0.75	0.5	0.25	0.25	0.5	0.75	0.75	0.5	0.25	0	0	0	0	0	0	0	0	0	0	0	0	0	0	0	0	0	0	0	0	0	0	0	0	0	0	0
1	1	1	1	1	1	1	1	1	0.75	0.75	0.75	0.75	0.75	0.5	0.5	0.5	0.75	1	1	1	1	1	1	1	1	1	1	1	1	1	1	0.75	0.5	0.25	0	0	0	0	0	0	0	0	0	0	0	0	0	0	0
1	1	1	1	1	1	1	1	1	1	1	1	1	1	1	1	0.75	0.5	0.5	0.5	0.75	0.75	0.5	0.5	0.5	0.5	0.5	0.25	0.25	0.25	0.25	0.25	0	0.25	0.5	0.5	0.5	0.25	0	0	0	0	0	0	0	0	0.25	0.5	0.5	0.5
1	1	1	1	1	1	1	1	1	1	1	1	1	1	1	1	1	1	1	1	1	1	1	1	1	0.75	0.5	0.5	0.5	0.5	0.5	0.25	0.25	0.5	0.5	0.5	0.25	0	0.25	0.5	0.5	0.5	0.25	0	0	0	0	0	0	0
1	1	1	1	1	1	1	1	1	1	1	1	1	1	1	1	1	1	1	1	1	1	1	1	1	0.75	0.5	0.25	0.25	0.5	0.5	0.5	0.25	0	0	0	0	0	0	0	0	0	0	0	0	0.25	0.25	0.25	0.25	0
1	1	1	1	1	1	1	1	1	1	1	1	1	0.75	0.75	0.75	0.75	0.75	0.75	0.75	0.75	1	1	1	1	1	1	1	1	0.75	0.5	0.5	0.5	0.75	1	1	1	1	1	0.75	0.75	0.75	0.75	0.75	0.5	0.25	0	0	0	0
1	1	1	1	1	1	1	0.75	0.75	0.75	0.75	1	1	1	1	1	1	1	1	1	1	1	1	1	1	0.75	0.5	0.5	0.5	0.5	0.5	0.25	0.25	0.25	0.25	0.25	0.25	0.25	0.25	0.25	0	0.25	0.5	0.5	0.5	0.25	0	0	0	0
1	1	1	1	1	1	1	1	1	1	1	1	1	1	1	1	1	1	1	0.75	0.75	0.75	0.75	1	1	1	0.75	0.5	0.5	0.5	0.5	0.5	0.5	0.5	0.5	0.5	0.25	0	0	0	0	0.25	0.5	0.5	0.5	0.25	0	0	0	0
1	1	1	1	1	1	1	1	1	1	1	1	1	1	0.75	0.5	0.5	0.5	0.75	1	1	1	0.75	0.75	0.75	0.75	1	1	1	1	1	1	0.75	0.5	0.25	0	0	0	0	0	0	0	0	0	0	0	0	0	0	0
1	1	1	1	1	1	1	1	1	1	1	1	1	1	1	0.75	0.75	0.75	0.75	0.75	0.5	0.5	0.25	0.25	0.5	0.5	0.5	0.5	0.25	0	0	0	0	0.25	0.5	0.75	0.75	0.5	0.25	0	0	0	0	0	0	0	0	0	0	0
1	0	1	1	1	1	0.75	0.5	0.25	0	0	0.25	0.5	0.5	0.5	0.25	0	0	0	0	0	0	0	0	0	0	0	0	0	0	0	0	0	0.25	0.5	0.75	1	1	1	1	1	1	1	1	1	1	1	1	1	1
1	1	1	1	1	1	1	1	1	1	1	1	1	1	1	1	1	1	1	1	1	1	0.75	0.75	0.75	0.75	0.75	0.5	0.25	0	0	0	0	0	0	0	0	0	0	0	0	0	0	0	0	0.25	0.5	0.75	0.75	0.5
1	1	1	1	1	1	1	1	1	1	1	1	1	1	1	1	1	1	0.75	0.5	0.5	0.5	0.75	1	1	0.75	0.5	0.25	0.25	0.5	0.5	0.5	0.25	0	0	0	0	0	0	0	0	0	0	0	0	0	0	0	0	0
1	1	1	1	1	1	1	1	1	1	1	1	1	1	1	1	1	1	1	1	1	1	1	1	1	1	1	0.75	0.5	0.25	0	0	0	0	0	0	0	0	0	0	0	0	0	0	0	0	0	0	0	0
1	1	1	1	1	1	1	1	1	1	1	1	0.75	0.5	0.5	0.5	0.75	1	1	1	1	0.75	0.5	0.5	0.5	0.5	0.5	0.25	0	0	0	0	0.25	0.25	0.25	0.25	0	0	0	0	0	0	0	0	0	0	0	0	0	0
1	1	0.75	1	0.75	0.75	0.75	0.75	0.75	0.75	0.75	0.75	0.75	0.75	0.75	0.75	1	1	1	0.75	0.5	0.25	0	0	0	0	0	0	0	0	0	0	0	0	0	0	0	0	0	0	0	0	0	0	0	0	0	0	0	0
1	1	0.5	0.5	0.5	0.5	0.75	0.75	0.5	0.5	0.5	0.5	0.5	0.5	0.5	0.5	0.75	0.75	0.5	0.25	0	0	0	0	0	0	0	0	0	0	0	0	0	0	0	0	0	0	0	0	0	0	0	0	0	0	0	0	0	0
1	1	1	1	1	1	1	1	1	1	1	1	1	1	1	1	1	1	1	0.75	0.5	0.25	0.25	0.5	0.5	0.5	0.5	0.25	0.25	0.5	0.5	0.5	0.5	0.25	0	0	0	0	0	0	0	0	0	0	0	0	0	0	0	0
1	1	1	1	1	1	1	1	1	1	1	1	1	1	1	0.75	0.5	0.5	0.5	0.75	1	1	1	1	1	1	1	0.75	0.5	0.25	0	0	0	0	0	0	0	0	0	0	0	0	0	0	0	0	0	0	0	0
1	1	1	1	1	1	1	1	1	1	1	1	0.75	0.75	0.75	0.5	0.5	0.5	0.5	0.5	0.5	0.5	0.5	0.5	0.5	0.25	0	0	0	0	0	0	0	0	0	0	0	0	0	0	0	0	0	0	0	0	0	0	0	0
1	1	0.75	0.75	0.75	0.75	1	1	1	0.75	0.75	0.75	0.75	0.75	0.5	0.25	0	0	0	0	0	0	0	0	0	0	0	0	0	0	0	0	0	0	0	0.25	0.5	0.5	0.5	0.25	0	0	0	0	0	0	0	0	0	0
1	1	0.75	1	1	1	1	1	0.75	0.75	0.75	0.75	1	1	1	1	1	1	1	0.75	0.5	0.5	0.5	0.5	0.75	0.75	0.75	0.75	0.5	0.5	0.5	0.5	0.5	0.25	0.25	0.5	0.5	0.5	0.25	0	0	0	0	0	0	0	0	0	0	0
1	1	1	1	1	1	1	1	1	1	1	1	1	1	1	1	1	1	1	1	1	1	1	1	1	0.75	0.75	0.75	0.75	1	0.75	0.5	0.5	0.5	0.75	0.75	0.5	0.25	0	0	0	0	0	0	0	0	0	0	0	0
1	1	1	1	1	1	1	1	1	1	1	1	1	1	1	0.75	0.5	0.5	0.5	0.75	0.75	0.75	0.75	0.75	0.75	0.75	0.75	0.5	0.5	0.25	0	0.25	0.5	0.5	0.5	0.25	0	0.25	0.5	0.5	0.5	0.25	0	0	0	0	0	0	0	0
1	1	1	1	1	1	1	1	1	1	1	1	1	1	1	1	1	0.75	0.5	0.25	0	0	0	0	0	0	0	0	0	0	0	0	0	0	0	0	0	0.25	0.5	0.75	1	1	1	0.75	0.5	0.25	0.25	0.5	0.5	0.5
1	1	1	1	1	1	1	1	1	1	1	1	1	1	1	1	1	1	1	1	1	1	1	0.75	0.5	0.5	0.5	0.75	1	1	1	1	1	0.75	0.5	0.25	0	0	0	0	0	0	0	0	0	0	0	0	0	0
1	1	1	1	1	1	1	1	1	1	1	0.75	0.5	0.5	0.5	0.75	1	1	1	0.75	0.5	0.5	0.5	0.5	0.5	0.5	0.5	0.75	0.75	0.75	0.75	0.75	0.75	0.5	0.25	0	0	0	0	0	0	0	0	0	0	0	0	0	0	0
1	1	1	1	1	1	1	1	1	1	1	1	1	1	1	1	1	1	1	1	1	1	1	1	1	1	1	0.75	0.5	0.25	0	0	0	0.25	0.25	0.25	0.25	0	0	0	0	0	0	0	0	0	0	0	0	0
1	1	0	0	0	0	0	0	0	0	0	0	0	0	0	0.25	0.5	0.5	0.75	0.75	0.5	0.75	0.75	0.5	0.75	0.75	0.5	0.5	0.5	0.5	0.5	0.75	0.75	0.75	0.75	0.75	0.75	0.75	0.75	0.5	0.5	0.25	0.25	0.5	0.5	0.5	0.5	0.25	0	0
1	1	0.75	0.75	1	1	1	1	1	1	1	1	1	1	1	1	1	1	1	1	1	1	1	0.75	0.5	0.5	0.5	0.5	0.5	0.5	0.5	0.5	0.5	0.25	0.25	0.25	0.25	0.25	0	0	0	0	0	0	0	0	0	0	0	0
1	1	1	1	1	1	0.75	0.5	0.25	0	0	0	0.25	0.5	0.75	1	1	1	1	1	1	1	1	1	1	0.75	0.75	0.75	0.75	1	1	1	0.75	0.5	0.5	0.5	0.5	0.5	0.5	0.5	0.75	0.75	0.5	0.25	0.25	0.25	0.25	0.25	0	0
1	1	1	1	1	1	1	1	1	1	1	1	1	1	1	1	0.75	0.5	0.5	0.5	0.75	0.75	0.5	0.5	0.5	0.5	0.5	0.25	0	0	0	0.25	0.5	0.5	0.5	0.25	0	0	0	0	0	0	0	0	0	0	0	0	0	0
1	1	1	1	1	1	1	1	1	1	1	1	1	1	1	1	0.75	0.75	0.75	0.75	0.75	0.75	0.75	0.75	1	1	1	0.75	0.5	0.25	0	0	0	0	0	0	0	0	0	0.25	0.5	0.5	0.5	0.25	0	0	0	0	0	0
1	1	1	1	1	1	1	1	1	1	1	1	1	1	1	1	1	0.75	0.75	0.75	0.75	0.75	0.5	0.5	0.5	0.5	0.5	0.25	0	0	0	0	0	0	0	0	0	0	0	0	0	0	0	0	0	0	0	0	0	0
1	1	1	1	1	1	1	1	1	1	1	1	0.75	0.75	0.75	0.5	0.5	0.5	0.5	0.5	0.5	0.25	0	0	0	0.25	0.5	0.5	0.5	0.25	0	0	0	0	0	0	0	0	0	0	0	0	0	0	0	0	0	0	0	0
1	1	1	1	1	1	1	1	1	1	1	1	1	1	0.75	0.5	0.5	0.5	0.5	0.5	0.5	0.5	0.5	0.5	0.25	0	0	0	0	0	0	0	0	0	0	0	0	0	0	0	0	0	0	0	0	0	0	0	0	0
1	1	0.75	0.5	0.25	0	0.25	0.5	0.75	1	1	1	1	1	1	1	1	1	1	1	1	1	1	1	1	1	1	1	1	1	0.75	0.5	0.5	0.5	0.5	0.5	0.5	0.25	0.25	0.25	0	0.25	0.5	0.75	1	1	0.75	0.5	0.25	0
1	1	1	1	1	1	1	1	1	1	1	1	1	1	1	1	0.75	0.5	0.5	0.5	0.5	0.5	0.25	0	0	0	0	0	0	0	0	0	0	0	0	0	0	0	0	0	0	0	0	0	0	0	0	0	0	0
1	1	1	1	1	1	1	1	1	1	1	1	1	1	1	1	1	0.75	0.5	0.25	0	0	0	0	0	0	0	0	0	0	0	0	0	0	0	0	0.25	0.25	0.25	0.25	0.25	0.25	0.25	0.25	0	0	0	0	0	0
1	1	1	1	1	1	1	1	1	1	1	0.75	0.5	0.25	0	0	0	0.25	0.25	0.25	0.5	0.5	0.5	0.5	0.25	0	0	0	0	0	0	0	0	0	0	0	0	0	0	0	0	0	0	0	0	0	0	0	0	0
1	1	1	1	1	1	1	1	1	1	0.75	0.5	0.5	0.5	0.5	0.5	0.25	0	0	0	0	0	0	0	0	0	0	0	0	0	0	0	0	0	0	0	0	0	0	0	0	0	0	0	0	0	0	0	0	0
1	1	1	1	1	1	1	0.75	0.75	0.75	0.75	0.75	0.5	0.5	0.5	0.5	0.75	0.75	0.5	0.5	0.25	0	0	0	0	0	0	0	0	0	0	0	0	0	0	0	0	0	0	0	0	0	0	0	0	0	0	0	0	0
1	1	0.5	0.75	0.75	0.5	0.75	0.75	0.5	0.5	0.5	0.5	0.5	0.5	0.25	0	0	0	0	0	0	0	0	0	0	0	0	0	0	0	0	0	0	0	0	0	0	0	0	0	0	0	0	0	0	0	0	0	0	0
1	1	0.75	1	1	1	1	1	0.75	0.5	0.5	0.5	0.5	0.5	0.25	0	0	0	0	0	0	0	0	0	0	0	0	0	0	0	0	0	0	0	0	0	0	0	0	0	0	0	0	0	0	0	0	0	0	0
1	1	0.75	0.75	0.5	0.75	0.75	0.5	0.5	0.25	0.25	0.25	0.25	0.25	0	0	0	0	0	0	0	0	0	0	0	0	0	0	0	0	0	0	0	0	0	0	0	0	0	0	0	0	0	0	0	0	0	0	0	0
1	1	0.75	0.75	0.75	0.5	0.75	0.75	0.5	0.5	0.5	0.5	0.5	0.5	0.25	0	0	0	0	0	0	0	0	0	0	0	0	0	0	0	0	0	0	0	0	0	0	0	0	0	0	0	0	0	0	0	0	0	0	0
1	1	0.75	1	1	0.75	0.75	0.75	0.75	0.75	0.5	0.25	0	0	0	0	0	0	0	0	0	0	0	0	0	0	0	0	0	0	0	0	0	0	0	0	0	0	0	0	0	0	0	0	0	0	0	0	0	0
1	1	0.25	0.25	0.25	0	0	0	0	0	0	0	0	0	0	0	0	0	0	0	0	0	0	0	0	0	0	0	0	0	0	0	0	0	0	0	0	0	0	0	0	0	0	0	0	0	0	0	0	0
1	1	0.5	0.75	0.75	0.5	0.5	0.25	0	0	0	0	0	0	0	0	0	0	0	0.25	0.25	0.25	0.25	0	0	0	0	0	0	0	0	0	0	0	0	0	0	0	0	0	0	0	0	0	0	0	0	0	0	0
1	1	1	0.75	0.75	0.75	0.5	0.5	0.5	0.25	0.25	0.25	0.25	0.5	0.5	0.5	0.25	0	0	0	0.25	0.5	0.5	0.5	0.25	0.25	0.25	0.25	0.25	0	0	0	0	0	0	0	0	0	0	0	0	0	0	0	0	0	0	0	0	0
1	1	0.75	0.75	0.75	0.5	0.75	0.75	0.5	0.5	0.5	0.5	0.5	0.75	0.75	0.5	0.5	0.25	0.25	0.25	0.25	0.25	0.25	0.5	0.5	0.5	0.25	0.25	0.25	0.25	0.25	0.25	0.5	0.5	0.5	0.25	0	0.25	0.25	0.25	0.25	0	0	0	0	0	0	0	0	0
1	1	0.75	0.75	0.75	0.75	1	1	1	0.75	0.75	0.75	0.5	0.5	0.5	0.5	0.5	0.5	0.25	0	0	0	0	0.25	0.5	0.5	0.5	0.25	0	0	0	0	0	0	0	0	0	0	0	0	0	0	0	0	0	0	0	0	0	0
1	1	0.75	0.75	0.75	0.75	1	1	1	0.75	0.75	0.75	0.75	0.75	0.75	0.75	0.5	0.5	0.25	0	0	0	0	0	0	0	0	0	0	0	0	0	0	0	0	0	0	0	0	0	0	0	0	0	0	0	0	0	0	0
1	1	0.5	0.75	0.75	0.5	0.75	0.75	0.75	0.75	0.75	0.75	0.5	0.5	0.25	0	0	0	0	0	0	0	0	0	0	0	0	0	0	0	0	0	0	0	0	0	0	0	0	0	0	0	0	0	0	0	0	0	0	0
1	1	1	1	1	0.75	0.75	0.75	0.5	0.75	0.75	0.5	0.5	0.5	0.5	0.5	0.5	0.5	0.5	0.5	0.5	0.5	0.5	0.5	0.5	0.25	0	0	0	0	0	0	0	0	0	0	0	0	0	0	0	0	0	0	0	0	0	0	0	0
1	1	1	1	1	1	1	0.75	0.75	0.75	0.75	0.75	0.75	0.75	0.75	0.75	0.5	0.25	0	0	0	0	0	0	0	0	0	0	0	0	0	0	0	0	0	0	0	0	0	0	0	0	0	0	0	0	0	0	0	0
1	0	0.5	0.75	0.75	0.75	0.75	0.5	0.5	0.5	0.5	0.5	0.25	0	0.25	0.5	0.75	1	1	1	1	1	1	0.75	0.5	0.5	0.5	0.5	0.5	0.5	0.5	0.75	0.75	0.5	0.25	0	0	0	0	0	0	0.25	0.5	0.5	0.5	0.25	0	0	0	0
1	1	0.75	0.75	0.75	0.5	0.75	0.75	0.5	0.5	0.5	0.5	0.5	0.5	0.5	0.5	0.5	0.5	0.25	0	0	0	0.25	0.5	0.5	0.5	0.25	0	0	0	0	0	0	0	0	0	0	0	0	0	0	0	0	0	0	0	0	0	0	0
1	0	0	0	0	0	0	0	0	0	0	0	0	0	0	0	0	0	0	0	0	0	0	0	0	0	0	0	0	0	0	0	0	0	0	0.25	0.5	0.5	0.75	0.75	0.5	0.75	0.75	0.5	0.5	0.5	0.5	0.5	0.5	0.5
1	1	0.5	0.75	0.75	0.5	0.5	0.5	0.5	0.5	0.5	0.5	0.5	0.5	0.5	0.25	0.25	0.5	0.5	0.5	0.25	0	0	0	0	0	0	0	0	0	0	0	0	0	0	0	0	0	0	0	0	0	0	0	0	0	0	0	0	0
1	1	0.5	0.75	0.75	0.5	0.5	0.5	0.5	0.5	0.5	0.5	0.5	0.5	0.5	0.5	0.5	0.5	0.5	0.25	0.25	0.25	0.25	0.25	0	0.25	0.5	0.5	0.5	0.25	0	0	0	0	0	0	0	0	0	0	0	0	0	0	0	0	0	0	0	0
1	0	0	0	0	0	0	0	0	0	0	0	0	0	0	0	0	0	0	0	0	0	0	0	0	0	0	0	0	0.25	0.5	0.75	0.75	0.75	0.75	0.5	0.75	0.75	0.5	0.5	0.5	0.5	0.5	0.5	0.25	0	0	0	0	0.25
1	1	0.75	0.75	0.75	0.5	0.5	0.5	0.5	0.5	0.75	0.75	0.5	0.5	0.5	0.5	0.5	0.5	0.5	0.5	0.5	0.5	0.25	0.25	0.25	0.25	0.25	0	0	0	0	0.25	0.5	0.5	0.5	0.25	0	0	0	0	0	0	0	0	0	0	0	0	0	0
1	1	1	1	1	1	0.75	0.5	0.25	0	0	0	0	0	0	0	0	0	0	0	0	0	0	0	0	0	0	0	0	0	0	0	0	0	0	0	0	0	0	0	0	0	0	0	0	0	0	0	0	0
1	1	0.5	0.75	0.75	0.75	1	0.75	0.75	0.75	0.5	0.75	0.75	0.5	0.75	0.75	0.5	0.5	0.25	0	0.25	0.25	0.25	0.5	0.5	0.5	0.75	0.5	0.5	0.75	0.5	0.75	0.75	0.5	0.75	0.75	0.5	0.75	0.75	0.5	0.5	0.25	0	0	0.25	0.25	0.25	0.5	0.5	0.5
1	1	1	1	1	1	1	1	0.75	0.5	0.5	0.5	0.5	0.5	0.5	0.5	0.5	0.5	0.25	0	0	0	0	0	0	0	0	0	0	0	0	0	0	0	0	0	0	0	0	0	0	0	0	0	0	0	0	0	0	0
1	0	0	0	0	0	0	0	0	0	0	0	0	0	0	0	0	0	0	0	0	0	0	0	0	0	0	0	0	0	0	0	0	0	0	0	0	0	0	0	0	0	0	0	0	0	0	0	0	0
1	1	0.75	0.75	0.75	0.5	0.75	0.75	0.5	0.75	0.75	0.5	0.5	0.5	0.5	0.5	0.5	0.5	0.5	0.5	0.5	0.5	0.5	0.5	0.5	0.25	0	0	0	0	0	0	0	0	0	0	0	0	0	0	0	0	0	0	0	0	0	0	0	0
1	0	0.25	0.5	0.5	0.5	0.5	0.5	0.25	0.25	0.25	0.25	0.25	0.25	0.25	0	0	0.25	0.5	0.5	0.5	0.25	0	0	0	0	0	0	0	0	0	0	0	0	0	0	0	0	0	0	0	0	0	0	0	0	0	0	0	0
1	0	0	0	0	0	0	0	0	0	0	0	0	0	0	0	0	0	0	0	0	0	0	0	0	0	0	0	0	0	0	0	0	0	0	0	0	0	0	0	0	0	0	0	0	0	0	0	0	0
1	1	0.5	0.75	0.75	0.5	0.5	0.5	0.5	0.5	0.5	0.25	0	0	0	0	0	0	0	0	0	0	0	0	0	0	0	0	0	0	0	0	0	0	0	0	0	0	0	0	0	0	0	0	0	0	0	0	0	0
1	1	0.5	0.5	0.25	0	0	0	0	0	0	0.25	0.5	0.5	0.5	0.25	0	0	0	0	0	0	0	0	0	0	0	0	0	0	0	0	0	0	0	0	0	0	0	0	0	0	0	0	0	0	0	0	0	0
1	0	0	0	0	0	0	0	0	0	0	0	0	0	0	0	0	0	0	0	0	0	0	0	0	0	0	0	0	0	0	0	0	0	0	0	0	0	0	0	0	0	0	0	0	0	0	0	0	0
1	1	1	1	1	1	1	1	1	1	0.75	0.75	0.75	0.75	0.75	0.75	0.75	0.75	0.75	0.75	0.75	0.75	0.75	0.75	0.75	0.75	0.75	0.5	0.5	0.5	0.75	1	1	1	1	1	0.75	0.75	0.75	0.5	0.5	0.25	0.25	0.5	0.5	0.5	0.25	0	0	0
1	1	1	1	1	1	1	1	1	1	0.75	0.5	0.5	0.5	0.5	0.75	0.75	0.75	0.75	0.75	0.75	0.75	1	0.75	0.75	0.75	0.75	1	1	1	1	1	1	1	1	0.75	0.75	0.75	0.5	0.5	0.5	0.5	0.75	0.75	0.5	0.5	0.5	0.5	0.5	0.5
1	0	0.75	0.75	0.5	0.5	0.5	0.75	0.75	0.5	0.25	0.25	0.5	0.75	0.75	0.5	0.25	0	0	0	0.25	0.25	0.25	0.25	0	0.25	0.5	0.75	1	1	1	1	1	1	1	0.75	0.75	0.75	0.75	0.75	0.75	0.75	0.5	0.75	0.75	0.5	0.5	0.5	0.5	0.75
1	1	1	1	1	1	1	1	1	1	0.75	0.5	0.5	0.5	0.5	0.5	0.5	0.5	0.5	0.5	0.5	0.5	0.75	1	0.75	0.75	0.75	0.75	0.75	0.5	0.5	0.5	0.75	1	1	1	1	1	1	1	0.75	0.5	0.25	0.25	0.5	0.75	0.75	0.5	0.25	0
1	1	0.75	0.75	0.75	0.5	0.25	0.25	0.25	0.25	0.5	0.5	0.75	0.75	0.5	0.5	0.25	0.25	0.25	0.25	0.5	0.75	1	1	0.75	0.5	0.5	0.5	0.5	0.75	0.75	0.5	0.5	0.5	0.5	0.75	0.75	0.75	0.75	0.75	0.75	0.75	0.75	0.75	0.75	0.75	0.75	0.75	1	1
1	1	1	1	1	1	1	0.75	0.75	0.75	0.75	1	1	1	1	1	1	1	0.75	0.75	0.75	0.75	1	1	1	0.75	0.5	0.5	0.5	0.75	1	1	1	1	1	1	1	1	1	1	0.75	0.75	0.75	0.75	0.75	0.75	0.75	0.75	0.75	0.5
1	1	0.25	0.5	0.5	0.5	0.25	0	0	0	0	0	0	0	0	0	0	0	0	0	0	0	0	0	0	0	0	0	0	0	0	0	0.25	0.5	0.75	1	1	1	1	1	1	1	1	1	1	1	1	1	1	0.75
1	1	0.5	0.5	0.5	0.25	0	0	0	0.25	0.5	0.5	0.5	0.25	0	0	0	0	0	0	0	0	0	0	0	0	0	0.25	0.5	0.75	1	1	1	0.75	0.75	0.75	0.5	0.75	0.75	0.75	0.75	0.75	0.75	0.5	0.5	0.5	0.5	0.5	0.75	0.75
1	1	0.75	0.5	0.5	0.5	0.25	0.25	0.5	0.5	0.75	0.75	0.5	0.25	0	0	0	0	0	0.25	0.5	0.5	0.75	0.75	0.5	0.75	0.75	0.5	0.5	0.5	0.5	0.5	0.75	0.75	0.75	0.75	0.75	0.75	0.75	0.75	0.75	0.75	0.5	0.5	0.5	0.5	0.5	0.5	0.5	0.5
1	1	1	1	1	1	1	1	1	0.75	0.5	0.5	0.5	0.5	0.5	0.5	0.5	0.5	0.75	0.75	0.75	0.75	0.75	0.75	0.75	0.75	0.5	0.5	0.5	0.75	0.75	0.75	0.75	0.5	0.5	0.25	0.25	0.25	0.25	0.25	0	0	0	0	0.25	0.5	0.5	0.5	0.5	0.5
1	1	0.5	0.5	0.5	0.5	0.5	0.75	1	1	1	0.75	0.5	0.5	0.5	0.5	0.5	0.5	0.5	0.5	0.5	0.5	0.5	0.5	0.5	0.25	0.25	0.5	0.5	0.5	0.5	0.5	0.5	0.5	0.25	0.25	0.5	0.5	0.5	0.5	0.5	0.75	0.75	0.5	0.25	0.25	0.5	0.5	0.5	0.25
1	1	1	1	1	1	1	1	1	1	0.75	0.75	0.75	0.5	0.75	0.75	0.5	0.5	0.5	0.5	0.5	0.75	0.75	0.5	0.5	0.5	0.5	0.75	0.75	0.75	0.75	0.5	0.75	0.75	0.5	0.5	0.5	0.5	0.5	0.5	0.5	0.5	0.75	0.75	0.75	0.75	0.5	0.75	0.75	0.75
1	0	0	0	0	0	0	0	0	0	0	0	0	0	0	0	0	0	0	0	0	0	0	0	0	0	0	0	0.25	0.5	0.75	0.75	0.75	0.75	0.5	0.5	0.5	0.5	0.5	0.75	0.75	0.75	0.75	0.5	0.5	0.25	0.25	0.5	0.5	0.5
1	1	0.75	0.75	0.75	0.75	0.5	0.75	0.75	0.5	0.5	0.5	0.5	0.5	0.75	0.75	0.75	0.75	0.5	0.25	0.25	0.5	0.5	0.5	0.5	0.5	0.75	0.75	0.75	0.75	0.5	0.5	0.5	0.5	0.5	0.5	0.5	0.5	0.5	0.5	0.5	0.5	0.75	0.75	0.5	0.5	0.5	0.5	0.5	0.5
1	1	0.5	0.5	0.5	0.5	0.25	0.25	0.25	0.25	0.25	0.25	0.25	0.25	0.25	0.25	0.25	0	0.25	0.5	0.5	0.5	0.25	0	0	0	0	0	0.25	0.5	0.5	0.5	0.5	0.5	0.75	0.75	0.5	0.25	0	0	0	0	0	0	0	0	0	0	0	0
1	0	1	1	1	1	1	1	0.75	0.75	0.75	0.75	0.75	0.75	0.75	0.5	0.75	0.75	0.75	0.75	0.75	0.75	0.75	0.75	0.75	0.75	0.5	0.5	0.5	0.5	0.5	0.75	0.75	0.5	0.5	0.5	0.5	0.75	0.75	0.75	0.75	0.75	0.75	0.75	0.75	0.5	0.5	0.5	0.5	0.5
1	0	0.75	1	1	1	0.75	0.75	0.75	0.5	0.5	0.5	0.5	0.5	0.5	0.5	0.5	0.5	0.5	0.5	0.5	0.5	0.5	0.5	0.5	0.5	0.5	0.25	0.25	0.5	0.5	0.5	0.5	0.5	0.5	0.5	0.25	0.25	0.5	0.75	0.75	0.5	0.25	0	0	0.25	0.5	0.5	0.5	0.25
1	0	0	0	0	0	0	0	0.25	0.25	0.25	0.25	0	0	0	0	0	0	0	0	0	0	0	0	0	0	0	0	0	0	0	0	0	0	0.25	0.5	0.75	0.75	0.75	0.75	0.75	1	1	1	1	1	1	0.75	0.75	0.75
1	1	0.5	0.5	0.5	0.25	0.25	0.5	0.5	0.5	0.5	0.25	0.25	0.25	0.25	0.25	0.25	0.5	0.75	0.75	0.5	0.5	0.5	0.5	0.5	0.25	0.25	0.5	0.75	0.75	0.5	0.25	0.25	0.5	0.5	0.5	0.25	0.25	0.5	0.75	0.75	0.5	0.5	0.5	0.5	0.5	0.5	0.5	0.5	0.5
1	0	0.25	0.25	0.25	0.25	0.5	0.75	0.75	0.5	0.25	0.25	0.5	0.5	0.5	0.25	0.25	0.25	0.25	0.25	0	0	0	0	0	0	0	0	0	0	0	0	0	0.25	0.5	0.5	0.75	0.75	0.75	1	1	1	0.75	0.75	0.75	0.5	0.75	0.75	0.75	0.75
1	1	0.5	0.75	1	1	0.75	0.75	0.75	0.75	0.75	0.75	0.75	0.5	0.5	0.5	0.5	0.75	0.75	0.5	0.5	0.5	0.5	0.5	0.25	0.25	0.5	0.5	0.5	0.25	0	0.25	0.25	0.25	0.25	0	0	0	0.25	0.5	0.5	0.5	0.25	0	0	0	0	0.25	0.5	0.75
1	1	0.5	0.75	0.75	0.75	1	1	1	0.75	0.75	0.75	0.5	0.5	0.5	0.5	0.5	0.75	0.75	0.5	0.5	0.25	0.25	0.5	0.5	0.5	0.5	0.5	0.5	0.75	0.75	0.5	0.5	0.25	0	0.25	0.25	0.25	0.25	0.25	0.25	0.25	0.25	0.25	0.5	0.5	0.5	0.5	0.5	0.75
1	1	0.25	0.25	0.5	0.5	0.5	0.75	0.75	0.75	1	1	1	1	1	1	0.75	0.75	0.75	0.5	0.5	0.5	0.5	0.5	0.5	0.5	0.5	0.5	0.5	0.25	0.25	0.5	0.5	0.5	0.25	0	0.25	0.25	0.25	0.25	0	0.25	0.25	0.25	0.25	0	0	0.25	0.5	0.5
1	1	0.25	0	0	0	0	0	0	0	0	0	0	0	0	0	0	0	0	0	0	0	0	0	0	0	0	0	0	0	0	0	0	0	0	0	0	0	0	0	0	0	0	0	0	0	0	0	0	0
1	0	0.5	0.5	0.5	0.5	0.5	0.5	0.5	0.25	0.25	0.5	0.5	0.5	0.5	0.25	0	0	0.25	0.5	0.5	0.5	0.5	0.5	0.5	0.75	0.75	0.5	0.5	0.5	0.5	0.5	0.5	0.25	0	0	0	0	0.25	0.5	0.5	0.5	0.25	0	0	0	0	0	0	0
1	1	0.25	0.25	0.25	0	0	0.25	0.25	0.25	0.5	0.25	0.25	0.25	0.25	0.25	0.25	0.5	0.5	0.5	0.5	0.5	0.25	0.25	0.5	0.5	0.5	0.5	0.5	0.25	0.25	0.5	0.5	0.5	0.5	0.25	0	0	0	0	0	0	0	0	0	0	0	0	0	0
1	1	0.5	0.5	0.5	0.5	0.5	0.5	0.75	0.5	0.25	0.5	0.5	0.5	0.75	0.75	0.5	0.5	0.5	0.5	0.5	0.75	0.75	0.75	0.75	0.75	0.75	0.5	0.5	0.5	0.5	0.5	0.5	0.5	0.5	0.5	0.5	0.25	0	0	0	0	0	0	0	0	0	0	0.25	0.5
1	1	0.5	0.5	0.5	0.25	0	0	0.25	0.25	0.25	0.5	0.5	0.5	0.75	0.75	0.5	0.5	0.5	0.5	0.5	0.75	0.75	0.75	0.75	0.75	0.75	0.5	0.5	0.5	0.5	0.5	0.5	0.5	0.5	0.5	0.5	0.5	0.5	0.75	0.75	0.5	0.25	0	0	0	0	0	0	0
1	1	0.25	0.5	0.75	0.5	0.5	0.5	0.25	0.25	0.5	0.25	0.25	0.5	0.5	0.5	0.75	0.75	0.5	0.5	0.5	0.5	0.5	0.5	0.5	0.5	0.5	0.5	0.5	0.5	0.5	0.5	0.25	0	0	0	0	0	0	0	0	0	0	0	0	0	0.25	0.5	0.5	0.5
1	1	0.25	0	0	0.25	0.5	0.5	0.5	0.5	0.5	0.5	0.75	0.75	0.5	0.75	0.75	0.5	0.5	0.5	0.25	0.25	0.5	0.5	0.5	0.5	0.5	0.5	0.5	0.75	0.75	0.75	0.75	0.5	0.5	0.5	0.5	0.5	0.25	0	0	0	0	0	0	0	0	0	0	0
1	1	0.5	0.25	0.25	0.5	0.25	0.25	0.5	0.25	0.25	0.5	0.5	0.5	0.75	0.75	0.5	0.5	0.5	0.5	0.5	0.75	0.75	0.5	0.5	0.5	0.5	0.75	0.75	0.75	0.75	0.75	0.75	0.5	0.5	0.5	0.5	0.5	0.25	0	0	0	0	0	0	0	0	0	0	0
1	1	0.25	0.25	0.5	0.5	0.5	0.75	0.75	0.5	0.75	0.75	0.5	0.5	0.5	0.5	0.5	0.5	0.5	0.5	0.5	0.5	0.5	0.5	0.5	0.5	0.25	0	0	0	0	0	0	0	0	0	0	0	0	0	0	0	0	0	0	0	0	0	0	0
1	1	0.75	0.5	0.75	0.75	0.5	0.5	0.5	0.25	0.25	0.5	0.5	0.5	0.75	0.75	0.5	0.5	0.25	0.25	0.5	0.5	0.5	0.25	0	0	0	0	0	0	0	0	0.25	0.25	0.25	0.25	0.25	0.5	0.5	0.5	0.5	0.5	0.75	0.75	0.5	0.25	0	0	0	0
1	1	0.5	0.5	0.75	0.75	0.5	0.75	0.75	0.5	0.75	0.75	0.5	0.5	0.5	0.5	0.5	0.75	0.75	0.75	0.75	0.75	0.75	0.5	0.5	0.25	0	0	0	0	0	0	0	0	0	0	0	0	0	0	0	0	0	0	0	0	0	0	0	0
1	1	0	0	0	0	0	0	0	0	0	0	0	0	0	0	0	0	0	0	0	0.25	0.5	0.5	0.5	0.5	0.5	0.5	0.75	0.75	0.5	0.75	0.75	0.5	0.5	0.5	0.25	0.25	0.5	0.5	0.5	0.5	0.5	0.5	0.5	0.5	0.5	0.5	0.5	0.5
1	1	0.75	0.5	0.75	0.75	0.5	0.75	0.75	0.5	0.5	0.5	0.5	0.5	0.75	0.75	0.5	0.5	0.5	0.5	0.5	0.75	0.75	0.75	0.75	0.75	0.75	0.75	0.75	0.5	0.5	0.5	0.5	0.5	0.5	0.5	0.5	0.5	0.25	0	0	0	0	0	0	0	0	0	0	0
1	1	0.5	0.75	0.75	0.5	0.75	0.75	0.5	0.5	0.5	0.5	0.5	0.75	0.75	0.5	0.5	0.25	0	0	0	0.25	0.5	0.5	0.75	0.75	0.75	0.75	0.5	0.25	0	0	0	0	0	0	0	0	0	0	0	0	0	0	0	0	0	0	0	0
1	1	0.5	0.25	0.25	0.5	0.25	0.25	0.5	0.25	0.25	0.5	0.5	0.5	0.5	0.5	0.25	0.25	0.5	0.5	0.5	0.5	0.5	0.5	0.5	0.5	0.25	0	0	0	0	0.25	0.5	0.5	0.75	0.75	0.75	0.75	0.5	0.25	0	0	0	0	0	0	0	0	0	0
1	1	0.25	0.25	0.5	0.25	0.25	0.5	0.25	0.25	0.5	0.5	0.5	0.5	0.25	0	0	0.25	0.25	0.25	0.25	0.25	0.5	0.5	0.75	0.75	0.75	0.75	0.5	0.5	0.5	0.5	0.5	0.25	0	0	0	0	0	0	0	0	0.25	0.5	0.5	0.5	0.25	0.25	0.5	0.5
1	1	0	0	0	0	0	0	0	0	0	0	0	0	0	0	0	0	0	0	0	0	0	0	0	0	0	0	0	0	0	0.25	0.5	0.5	0.5	0.5	0.25	0.25	0.5	0.25	0.25	0.5	0.25	0.25	0.5	0.5	0.5	0.5	0.5	0.25
1	1	0.5	0.75	0.75	0.5	0.75	0.75	0.5	0.75	0.75	0.5	0.5	0.5	0.5	0.5	0.5	0.25	0	0	0	0	0	0	0	0	0	0	0	0	0.25	0.5	0.5	0.5	0.25	0.25	0.5	0.5	0.5	0.5	0.5	0.5	0.5	0.25	0.25	0.25	0.25	0.5	0.5	0.5
1	1	0.25	0.25	0.5	0.25	0.25	0.5	0.25	0.25	0.5	0.5	0.5	0.5	0.25	0	0	0	0	0	0	0	0	0	0	0	0	0	0	0	0	0	0	0	0	0	0	0	0	0	0	0	0	0	0	0	0	0	0	0
1	0	0.25	0.5	0.5	0.5	0.75	0.75	0.5	0.75	0.75	0.5	0.5	0.5	0.25	0.25	0.25	0	0	0	0	0	0	0	0	0	0	0	0	0	0	0	0	0	0	0	0	0	0	0	0	0	0	0	0	0	0	0	0	0
1	1	0.25	0.25	0.5	0.5	0.5	0.75	0.75	0.5	0.5	0.5	0.25	0.25	0.25	0	0	0	0	0	0	0	0	0	0	0	0	0	0	0	0	0	0	0	0	0	0	0	0	0	0	0	0	0	0	0	0	0	0	0
1	0	0	0	0	0	0	0	0	0	0	0	0	0	0	0	0	0	0	0	0	0	0	0	0	0	0	0	0	0	0	0	0.25	0.5	0.75	0.75	0.5	0.25	0	0.25	0.5	0.5	0.5	0.5	0.25	0.25	0.5	0.5	0.5	0.5
1	1	0	0	0	0	0	0	0	0	0	0	0	0	0	0	0	0	0	0	0	0	0	0	0	0.25	0.5	0.5	0.5	0.5	0.25	0.25	0.5	0.5	0.5	0.5	0.5	0.5	0.5	0.5	0.25	0	0	0	0	0	0	0	0	0
1	1	0	0	0	0	0	0	0	0	0	0	0	0	0	0	0	0	0	0	0	0	0	0	0	0	0	0.25	0.5	0.5	0.5	0.25	0	0	0.25	0.25	0.25	0.25	0	0	0.25	0.25	0.25	0.25	0	0	0	0	0	0
1	1	0.5	0.5	0.5	0.25	0.25	0.5	0.5	0.5	0.5	0.25	0	0	0	0	0	0	0	0	0	0	0	0	0	0	0	0	0	0	0.25	0.5	0.5	0.75	0.75	0.5	0.75	0.75	0.5	0.5	0.5	0.25	0.25	0.5	0.5	0.5	0.5	0.5	0.25	0.25
1	0	0	0.25	0.25	0.25	0.25	0	0	0	0	0	0	0	0	0	0	0	0	0	0	0	0	0	0	0	0	0	0	0	0	0	0	0	0	0	0	0	0	0	0	0	0	0	0	0	0	0	0	0
1	1	0.25	0.5	0.75	0.5	0.5	0.25	0	0	0	0	0	0	0	0	0	0	0	0	0	0	0	0	0	0	0	0	0	0	0	0	0	0	0	0	0	0	0	0	0	0	0	0	0	0	0	0	0	0
1	1	0	0.25	0.5	0.5	0.75	0.75	0.5	0.75	0.75	0.5	0.5	0.25	0	0	0	0.25	0.25	0.25	0.5	0.5	0.5	0.5	0.5	0.5	0.5	0.5	0.25	0	0	0	0	0	0	0	0	0.25	0.25	0.25	0.25	0	0	0	0	0	0	0	0	0
1	1	0	0.25	0.5	0.5	0.75	0.75	0.5	0.75	0.75	0.5	0.5	0.25	0	0	0	0	0	0	0	0	0	0	0	0	0	0	0	0	0	0	0	0	0	0	0	0	0	0	0	0	0	0	0	0	0	0	0	0
1	0	0.25	0.5	0.25	0.25	0.25	0	0	0.25	0.25	0.25	0.25	0	0	0	0.25	0.25	0.25	0.5	0.5	0.5	0.5	0.5	0.5	0.5	0.5	0.5	0.5	0.5	0.5	0.25	0	0	0	0	0	0	0	0	0	0	0	0	0	0	0	0	0	0
1	1	0	0.25	0.5	0.5	0.75	0.75	0.5	0.75	0.75	0.5	0.5	0.5	0.25	0.25	0.5	0.5	0.5	0.5	0.25	0	0	0	0	0	0	0	0	0	0	0	0	0	0	0	0	0	0	0	0	0	0	0	0	0	0	0	0	0
1	1	0.5	0.75	0.75	0.5	0.75	0.5	0.25	0.5	0.5	0.5	0.5	0.25	0	0	0	0	0	0	0	0	0	0	0	0	0	0	0	0	0	0	0	0	0	0	0	0	0	0	0	0	0	0	0	0	0	0	0	0
1	1	0.25	0.5	0.75	0.5	0.75	0.75	0.5	0.5	0.5	0.25	0.25	0.25	0	0	0	0	0	0	0	0	0	0	0	0	0	0	0	0	0	0	0	0	0	0	0	0	0	0	0	0	0	0	0	0	0	0	0	0
1	1	1	1	1	1	1	1	1	1	1	1	1	1	1	1	1	1	1	1	1	1	1	1	1	0.75	0.5	0.5	0.5	0.5	0.5	0.5	0.5	0.75	0.75	0.75	0.75	0.5	0.5	0.5	0.5	0.5	0.5	0.5	0.5	0.5	0.5	0.25	0.25	0.25
1	1	1	1	1	1	1	1	1	1	1	1	1	1	1	1	1	1	1	1	1	1	1	1	1	1	1	1	1	0.75	0.75	0.75	0.75	0.75	0.5	0.5	0.5	0.75	0.75	0.5	0.5	0.5	0.5	0.5	0.5	0.5	0.5	0.5	0.25	0
1	1	1	1	1	1	1	1	1	1	1	1	1	1	0.75	0.75	0.75	0.75	0.75	0.5	0.25	0	0.25	0.5	0.75	0.75	0.5	0.5	0.5	0.75	0.75	0.5	0.25	0	0	0	0	0	0	0	0	0	0	0	0	0	0	0	0.25	0.25
1	1	0.75	0.5	0.75	0.75	0.75	0.75	0.75	0.75	0.75	0.75	0.75	0.75	0.5	0.5	0.25	0.25	0.5	0.5	0.5	0.5	0.5	0.5	0.5	0.25	0.25	0.5	0.5	0.5	0.25	0	0	0	0	0	0	0	0	0	0	0	0	0	0	0	0	0	0	0
1	1	0.5	0.5	0.5	0.5	0.5	0.5	0.5	0.25	0.25	0.5	0.5	0.5	0.5	0.25	0.25	0.25	0	0	0	0	0	0	0	0	0	0	0	0	0	0	0.25	0.5	0.5	0.5	0.25	0	0	0	0	0	0	0	0	0	0	0	0	0
1	1	0.25	0.25	0.25	0.25	0	0	0	0	0	0	0	0.25	0.5	0.75	1	1	1	1	1	1	1	1	1	1	1	1	1	1	1	1	1	1	1	1	1	1	1	1	1	0.75	0.5	0.25	0.25	0.5	0.5	0.5	0.25	0
1	1	1	1	1	0.75	0.5	0.5	0.5	0.5	0.5	0.5	0.5	0.5	0.5	0.5	0.5	0.5	0.5	0.5	0.5	0.5	0.5	0.25	0	0.25	0.5	0.5	0.5	0.25	0.25	0.5	0.5	0.5	0.5	0.5	0.5	0.5	0.25	0	0.25	0.5	0.5	0.5	0.25	0	0.25	0.25	0.25	0.25
1	1	1	0.75	0.5	0.5	0.5	0.5	0.5	0.25	0	0	0.25	0.5	0.5	0.5	0.25	0	0	0	0	0	0	0	0.25	0.5	0.5	0.5	0.25	0	0	0	0	0	0	0	0	0	0	0	0	0	0	0	0	0	0	0	0	0
1	1	1	1	0.75	0.75	0.75	0.5	0.5	0.5	0.5	0.5	0.75	0.75	0.5	0.5	0.25	0.25	0.5	0.5	0.5	0.5	0.5	0.5	0.5	0.5	0.5	0.75	0.75	0.5	0.5	0.5	0.5	0.5	0.25	0	0.25	0.5	0.5	0.5	0.5	0.5	0.5	0.5	0.5	0.5	0.5	0.5	0.25	0.25
1	1	1	1	1	1	1	1	1	1	1	1	1	1	1	1	0.75	0.5	0.5	0.5	0.75	0.75	0.75	0.75	0.75	0.75	0.75	0.75	0.5	0.5	0.5	0.5	0.75	0.75	0.5	0.5	0.5	0.75	1	1	1	0.75	0.5	0.5	0.5	0.5	0.5	0.5	0.5	0.5
1	0	0	0	0	0	0	0	0	0.25	0.5	0.5	0.5	0.25	0	0	0	0	0	0	0	0	0	0	0	0	0	0	0	0	0.25	0.5	0.75	1	1	1	1	1	1	1	1	1	1	1	1	1	1	1	1	1
1	1	1	1	1	1	1	1	1	1	1	1	1	1	1	0.75	0.5	0.5	0.5	0.75	0.75	0.75	0.75	0.5	0.5	0.25	0.25	0.5	0.5	0.5	0.25	0.25	0.5	0.5	0.5	0.25	0	0	0	0	0	0	0.25	0.5	0.75	0.75	0.5	0.25	0.25	0.5
1	1	1	1	1	1	1	1	1	1	1	1	1	1	1	1	1	1	1	1	1	1	0.75	0.75	0.75	0.75	0.75	0.5	0.5	0.5	0.75	0.75	0.75	0.75	0.5	0.5	0.5	0.5	0.75	0.75	0.5	0.25	0.25	0.5	0.5	0.5	0.25	0.25	0.5	0.5
1	1	1	1	0.75	0.5	0.25	0	0.25	0.5	0.5	0.5	0.5	0.25	0.25	0.25	0	0	0	0	0.25	0.5	0.75	1	1	1	1	1	1	1	1	1	1	1	1	1	1	1	1	1	1	1	1	1	1	1	1	1	1	1
1	1	1	1	1	1	1	1	0.75	0.5	0.5	0.5	0.75	1	1	1	1	1	1	1	1	1	1	1	1	1	1	1	1	1	1	1	1	1	1	0.75	0.5	0.25	0.25	0.5	0.75	1	1	1	1	1	1	1	1	1
1	1	0.5	0.5	0.5	0.25	0	0	0	0	0	0	0	0.25	0.25	0.25	0.25	0.25	0.5	0.5	0.5	0.5	0.5	0.5	0.5	0.25	0.25	0.5	0.75	0.75	0.5	0.5	0.5	0.5	0.5	0.25	0.25	0.5	0.5	0.5	0.25	0	0	0	0	0	0	0	0	0
1	1	1	1	1	1	1	1	1	1	1	1	1	1	1	1	1	1	1	1	1	1	1	1	1	1	1	1	1	1	1	1	1	1	1	1	1	1	1	1	1	1	1	1	1	1	1	1	1	1
1	1	0.5	0.25	0	0	0	0	0	0	0	0	0	0	0	0	0	0.25	0.5	0.75	1	1	0.75	0.5	0.25	0	0	0	0	0	0	0	0	0	0	0	0	0	0	0	0	0	0	0	0	0	0	0	0.25	0.5
1	1	0.25	0	0	0	0	0	0	0	0	0	0	0	0	0	0	0	0	0	0	0	0.25	0.5	0.5	0.5	0.25	0	0	0	0	0	0	0	0	0	0	0	0	0	0	0	0	0	0.25	0.5	0.5	0.5	0.25	0
1	0	0.25	0.25	0	0	0	0	0	0	0	0	0	0	0	0	0	0	0	0	0	0.25	0.5	0.75	1	0.75	0.5	0.25	0	0	0	0	0	0	0	0	0	0.25	0.5	0.75	0.75	0.5	0.25	0	0	0	0	0	0	0
1	1	1	1	1	1	1	1	0.75	0.5	0.25	0	0	0	0	0	0.25	0.5	0.75	0.75	0.5	0.25	0	0	0	0	0	0	0	0	0	0.25	0.5	0.75	1	1	1	0.75	0.5	0.25	0	0	0	0	0	0	0	0	0	0
1	1	0.25	0.5	0.75	0.5	0.5	0.5	0.5	0.5	0.75	0.75	0.5	0.5	0.5	0.5	0.5	0.5	0.25	0	0.25	0.5	0.75	0.75	0.75	0.75	0.75	0.75	0.5	0.5	0.25	0.25	0.25	0	0	0	0	0	0	0	0	0	0	0	0	0	0	0	0	0
1	1	0.5	0.25	0.25	0.25	0.25	0.25	0.25	0	0	0	0	0	0	0	0	0	0	0	0	0	0	0	0	0	0	0	0	0	0	0	0	0	0	0	0	0	0	0	0	0	0	0	0	0	0	0	0	0
1	1	1	1	1	1	1	1	1	1	1	1	1	1	1	1	1	0.75	0.5	0.25	0	0	0	0	0	0	0	0	0	0	0	0	0	0	0	0	0.25	0.5	0.5	0.75	0.75	0.75	1	1	0.75	0.5	0.25	0	0	0
1	1	1	1	0.75	0.5	0.25	0	0	0	0	0	0	0	0	0	0	0	0	0	0	0	0	0	0	0	0	0	0	0	0	0	0	0	0	0	0	0	0	0	0	0	0	0	0	0	0	0	0	0
1	1	0.5	0.25	0	0	0	0	0	0	0	0	0	0	0	0	0	0	0	0	0	0	0	0	0	0	0	0	0	0	0	0	0	0	0	0	0	0	0	0	0	0	0	0	0	0	0	0	0	0
1	1	1	1	1	1	1	1	1	1	1	0.75	0.5	0.5	0.5	0.5	0.5	0.25	0	0	0.25	0.5	0.5	0.5	0.5	0.5	0.5	0.5	0.25	0	0	0	0	0	0	0	0	0	0	0	0	0	0	0	0	0	0	0	0	0
1	1	0.5	0.75	1	1	1	1	1	1	0.75	0.5	0.25	0	0	0	0	0	0	0	0.25	0.5	0.5	0.5	0.25	0	0	0	0	0	0	0	0	0	0	0	0	0	0	0	0	0	0	0	0	0	0	0	0	0
1	1	1	1	1	1	1	1	1	1	1	1	1	1	1	1	1	1	0.75	0.5	0.25	0	0	0	0	0	0	0	0	0	0	0	0	0	0	0	0	0	0	0	0	0	0	0	0	0	0	0	0	0
1	1	1	1	1	1	1	1	1	1	1	1	1	1	1	1	1	1	1	1	1	1	1	1	1	1	1	1	1	1	1	1	1	1	1	1	1	1	1	1	1	1	1	1	1	1	1	1	1	0.75
1	1	1	1	1	1	1	1	1	1	1	1	1	1	1	1	1	1	1	1	1	1	1	1	1	1	1	1	1	1	1	1	1	1	1	1	1	1	1	1	1	1	1	1	1	1	1	1	1	1
1	1	0.75	0.5	0.5	0.25	0.25	0.5	0.5	0.5	0.25	0	0	0	0	0	0	0	0	0	0	0	0	0	0	0	0	0	0	0	0	0	0	0	0	0	0	0	0	0	0	0	0	0	0	0	0	0	0	0
1	1	0.5	0.75	0.75	0.5	0.5	0.5	0.5	0.5	0.25	0	0	0.25	0.5	0.5	0.5	0.25	0	0.25	0.5	0.5	0.5	0.25	0	0	0	0	0	0	0	0	0	0	0	0	0	0	0	0	0	0	0	0	0	0	0	0	0	0
1	1	0.75	0.75	0.75	0.75	0.5	0.5	0.5	0.75	0.75	0.75	0.75	0.75	1	1	0.75	0.75	0.75	0.5	0.5	0.5	0.5	0.5	0.5	0.25	0.25	0.5	0.75	1	1	0.75	0.5	0.25	0	0	0	0	0	0	0	0	0	0	0	0	0	0	0	0
1	1	0.5	0.5	0.5	0.25	0	0	0	0	0	0	0	0	0	0	0	0	0	0	0	0	0	0	0	0	0	0	0	0	0	0	0	0.25	0.5	0.5	0.5	0.25	0	0	0	0	0	0	0	0	0	0	0	0
1	0	0	0	0	0	0.25	0.5	0.5	0.5	0.5	0.5	0.75	1	1	0.75	0.5	0.25	0	0	0	0	0	0	0	0	0	0	0	0	0	0	0	0	0	0	0	0	0	0	0	0	0	0	0	0	0	0	0	0
1	1	0.75	0.75	1	0.75	0.5	0.25	0	0	0	0	0	0	0	0	0	0	0	0	0	0	0	0	0	0	0	0	0	0	0	0	0	0.25	0.5	0.75	1	1	0.75	0.75	0.75	0.75	1	1	1	1	1	1	1	0.75
1	1	0.25	0.5	0.5	0.5	0.25	0	0	0	0	0.25	0.25	0.25	0.25	0.25	0.5	0.5	0.5	0.25	0	0	0	0	0	0	0	0	0	0	0	0	0	0	0	0	0	0	0	0	0	0	0	0	0	0	0	0	0	0
1	0	0	0	0	0	0	0	0	0	0	0	0	0	0	0	0	0	0	0	0	0	0	0	0	0	0	0	0	0	0	0	0	0	0	0	0	0	0	0	0	0	0	0	0	0	0	0	0	0
1	1	0.25	0	0	0	0	0	0	0	0	0	0	0	0	0	0	0	0	0	0	0	0	0	0	0	0	0	0	0	0	0	0	0	0	0	0	0	0	0	0	0	0	0	0	0	0	0	0	0
1	1	0.5	0.5	0.5	0.5	0.5	0.5	0.25	0.25	0.25	0.25	0.25	0	0.25	0.5	0.5	0.5	0.25	0	0.25	0.5	0.75	1	1	1	0.75	0.5	0.25	0	0.25	0.5	0.75	0.75	0.5	0.25	0	0	0	0	0	0	0	0	0.25	0.5	0.5	0.5	0.25	0
1	1	0.5	0.25	0	0.25	0.5	0.5	0.5	0.25	0	0	0	0	0	0	0	0	0	0.25	0.25	0.25	0.25	0	0	0	0	0.25	0.25	0.25	0.25	0	0	0	0	0	0	0	0	0	0	0	0	0	0	0	0	0	0	0
1	1	0	0	0	0	0	0	0	0	0	0	0.25	0.5	0.75	1	1	1	0.75	0.5	0.25	0	0	0	0	0	0	0	0	0	0.25	0.5	0.5	0.5	0.25	0	0	0	0	0	0	0	0	0	0	0	0	0	0	0
1	0	0	0	0	0	0.25	0.25	0.25	0.5	0.5	0.5	0.5	0.25	0	0	0.25	0.5	0.5	0.5	0.5	0.5	0.5	0.5	0.25	0	0	0.25	0.5	0.75	1	1	0.75	0.5	0.25	0.25	0.25	0.25	0.25	0	0	0	0	0	0.25	0.5	0.5	0.5	0.25	0
1	1	0.25	0	0	0	0	0	0	0	0	0	0	0	0	0	0	0	0	0	0	0	0.25	0.5	0.5	0.5	0.25	0	0	0	0	0	0	0	0	0	0	0	0	0	0	0	0	0	0	0	0	0	0	0
1	1	0.75	1	1	1	1	1	1	1	1	1	1	1	1	1	1	1	1	1	1	1	1	0.75	0.75	0.75	0.75	1	0.75	0.5	0.25	0.25	0.5	0.5	0.5	0.5	0.5	0.75	0.75	0.5	0.5	0.5	0.75	0.75	0.5	0.25	0	0	0	0.25
1	1	0	0	0	0	0	0	0	0	0	0	0	0	0	0	0	0	0	0	0	0	0	0	0	0	0	0	0	0	0	0	0	0	0	0	0	0	0	0	0	0	0	0	0	0	0	0	0	0
1	1	0	0	0	0	0	0	0	0	0	0	0	0	0	0	0	0	0	0	0	0	0	0	0	0	0	0	0	0	0	0	0	0	0	0	0	0	0	0	0	0	0	0	0	0	0	0	0	0
1	0	0	0	0	0	0	0	0	0	0	0	0	0	0	0	0	0	0	0	0	0	0	0	0	0	0	0	0	0	0	0	0	0	0	0	0	0	0	0	0	0	0	0	0	0	0	0	0	0
1	1	0	0	0	0	0	0	0	0	0	0	0	0	0	0	0	0	0	0	0	0	0	0	0	0	0	0	0	0	0	0	0	0	0	0	0	0	0	0	0	0	0	0	0	0	0	0	0	0
1	1	0.75	0.5	0.5	0.25	0	0	0	0	0	0	0	0	0	0	0	0	0	0	0	0	0	0	0	0	0	0	0	0	0	0	0	0	0	0	0	0	0	0	0	0	0	0	0	0	0	0	0	0
1	1	0.25	0	0	0	0	0	0	0	0	0	0	0	0	0	0	0	0	0	0	0	0	0	0	0	0	0	0	0	0	0	0	0	0	0	0	0	0	0	0	0	0	0	0	0	0	0	0	0
1	1	0.5	0.25	0	0	0	0	0	0	0	0.25	0.5	0.5	0.5	0.25	0	0	0	0	0	0.25	0.5	0.75	1	1	0.75	0.5	0.25	0	0	0	0	0	0	0	0	0.25	0.5	0.5	0.5	0.25	0	0	0.25	0.25	0.25	0.25	0	0.25
1	1	0.25	0	0.25	0.5	0.5	0.75	0.75	0.5	0.5	0.5	0.5	0.5	0.75	0.75	0.75	0.75	0.75	0.75	0.75	0.75	0.75	0.75	0.75	0.75	0.5	0.25	0	0	0	0	0	0	0	0	0	0	0	0	0	0	0	0	0	0	0	0	0	0
1	1	0	0.25	0.5	0.5	0.5	0.5	0.5	0.5	0.75	0.75	0.75	0.75	0.75	0.75	0.75	0.75	0.75	0.75	0.75	0.75	0.75	0.75	0.75	0.75	0.5	0.5	0.5	0.75	0.75	0.5	0.5	0.5	0.5	0.5	0.25	0	0	0	0	0	0	0	0	0	0	0	0	0
1	1	0	0	0.25	0.5	0.5	0.75	0.75	0.5	0.5	0.5	0.5	0.5	0.75	0.75	0.75	0.75	0.5	0.5	0.5	0.5	0.5	0.25	0.25	0.5	0.5	0.5	0.5	0.5	0.5	0.5	0.5	0.5	0.75	0.75	0.5	0.25	0.25	0.5	0.75	0.75	0.5	0.5	0.5	0.75	0.75	0.5	0.25	0.25
1	1	0	0.25	0.5	0.5	0.5	0.5	0.5	0.5	0.75	0.75	0.75	0.75	0.75	0.75	0.75	0.75	0.75	0.75	0.75	0.75	0.5	0.5	0.5	0.5	0.5	0.25	0.25	0.5	0.5	0.5	0.25	0.25	0.5	0.75	0.75	0.5	0.25	0	0	0	0	0.25	0.5	0.5	0.5	0.5	0.5	0.75
1	1	0	0.25	0.25	0.25	0.25	0	0	0	0	0	0.25	0.5	0.75	0.75	0.5	0.25	0	0.25	0.5	0.5	0.5	0.5	0.5	0.5	0.75	0.75	0.5	0.5	0.5	0.5	0.75	0.75	0.75	0.75	0.75	0.75	0.5	0.5	0.5	0.5	0.5	0.25	0.25	0.5	0.5	0.5	0.25	0
1	1	0	0.25	0.5	0.5	0.5	0.5	0.5	0.5	0.75	0.75	0.5	0.5	0.5	0.5	0.75	0.75	0.5	0.5	0.5	0.5	0.5	0.25	0.25	0.5	0.5	0.5	0.5	0.5	0.75	0.75	0.5	0.5	0.5	0.75	0.75	0.5	0.25	0.25	0.5	0.5	0.5	0.25	0	0	0	0	0	0
1	1	0	0.25	0.5	0.5	0.5	0.5	0.5	0.5	0.5	0.5	0.5	0.5	0.75	0.75	0.75	0.75	0.75	0.75	0.75	0.75	0.75	0.75	0.75	0.75	0.5	0.25	0.25	0.5	0.5	0.5	0.5	0.5	0.75	0.75	0.5	0.25	0.25	0.5	0.5	0.5	0.25	0	0	0	0	0	0	0.25
1	1	0.25	0.25	0.5	0.5	0.5	0.25	0	0	0	0	0.25	0.5	0.75	0.75	0.5	0.25	0	0	0.25	0.5	0.5	0.75	0.75	0.75	0.75	0.75	0.75	0.75	0.75	0.5	0.5	0.5	0.75	0.75	0.75	0.75	0.75	0.75	0.5	0.5	0.5	0.5	0.5	0.5	0.5	0.75	0.75	0.5
1	0	0	0	0	0	0	0	0	0	0	0	0	0	0	0	0	0	0	0.25	0.5	0.75	0.75	0.5	0.25	0	0.25	0.25	0.5	0.75	0.5	0.5	0.5	0.5	0.5	0.75	0.75	0.5	0.5	0.5	0.5	0.5	0.5	0.5	0.5	0.5	0.5	0.5	0.5	0.5
1	1	0.25	0	0.25	0.5	0.5	0.5	0.5	0.5	0.5	0.75	0.75	0.75	0.75	0.75	0.75	0.75	0.75	0.5	0.5	0.5	0.5	0.5	0.25	0.25	0.5	0.5	0.5	0.5	0.5	0.75	0.75	0.5	0.25	0.25	0.5	0.5	0.5	0.25	0	0	0	0	0	0	0.25	0.5	0.75	0.75
1	1	0.25	0.25	0.5	0.5	0.5	0.25	0	0	0	0	0	0	0	0	0	0	0	0	0	0.25	0.5	0.5	0.5	0.25	0	0.25	0.5	0.5	0.5	0.5	0.5	0.5	0.75	0.75	0.75	0.75	0.75	0.75	0.75	0.75	0.75	0.75	0.75	0.75	0.75	0.75	0.75	0.75
1	1	0	0	0	0	0	0	0	0	0	0	0	0	0	0	0	0	0	0	0	0	0	0	0	0	0	0	0	0	0	0	0.25	0.5	0.5	0.5	0.25	0	0.25	0.5	0.5	0.5	0.5	0.5	0.5	0.75	0.75	0.75	0.75	0.75
1	1	0.25	0	0.25	0.5	0.5	0.75	0.75	0.75	0.75	0.75	0.75	0.75	0.75	0.75	0.75	0.75	0.75	0.5	0.5	0.5	0.5	0.5	0.5	0.5	0.5	0.5	0.25	0	0.25	0.5	0.5	0.5	0.25	0	0	0	0	0	0	0	0	0	0	0	0	0	0	0
1	1	0	0.25	0.5	0.5	0.5	0.5	0.5	0.5	0.5	0.5	0.5	0.5	0.75	0.75	0.75	0.75	0.5	0.5	0.5	0.5	0.5	0.25	0.25	0.5	0.5	0.5	0.5	0.5	0.75	0.75	0.5	0.5	0.5	0.75	0.75	0.5	0.25	0	0.25	0.5	0.5	0.5	0.25	0.25	0.5	0.75	0.75	0.5
1	1	0	0.25	0.5	0.5	0.75	0.75	0.5	0.5	0.5	0.5	0.5	0.75	0.75	0.5	0.5	0.5	0.5	0.5	0.5	0.5	0.5	0.75	0.75	0.75	0.75	0.75	0.75	0.5	0.5	0.5	0.75	0.75	0.5	0.25	0	0	0	0	0.25	0.5	0.5	0.5	0.5	0.5	0.75	0.75	0.5	0.5
1	1	0.25	0.5	0.5	0.5	0.25	0.25	0.5	0.75	0.75	0.5	0.25	0	0	0	0	0	0	0	0	0	0	0	0	0	0	0	0	0	0	0	0.25	0.5	0.75	0.75	0.5	0.25	0	0.25	0.5	0.5	0.75	0.75	0.75	0.75	0.75	0.75	0.5	0.5
1	1	0	0	0	0	0	0	0	0	0	0	0	0	0.25	0.5	0.75	0.75	0.5	0.25	0.25	0.5	0.75	0.75	0.75	0.75	0.5	0.5	0.5	0.5	0.5	0.75	0.75	0.75	0.75	0.5	0.5	0.5	0.5	0.5	0.25	0.25	0.5	0.5	0.5	0.5	0.5	0.5	0.5	0.5
1	1	0	0.25	0.5	0.5	0.75	0.75	0.5	0.5	0.5	0.5	0.5	0.75	0.75	0.75	0.75	0.5	0.5	0.5	0.5	0.5	0.25	0	0	0	0	0	0	0	0	0	0	0	0.25	0.5	0.5	0.5	0.25	0	0	0	0	0	0	0	0	0	0	0
1	1	0	0	0	0	0	0	0	0	0	0	0	0	0	0	0	0	0	0	0	0	0	0	0	0.25	0.5	0.5	0.5	0.25	0	0	0	0	0	0.25	0.5	0.5	0.75	0.75	0.75	0.75	0.75	0.75	0.5	0.5	0.5	0.5	0.5	0.5
1	1	0	0	0.25	0.25	0.25	0.5	0.5	0.5	0.75	0.75	0.5	0.5	0.5	0.5	0.5	0.5	0.5	0.5	0.5	0.5	0.5	0.5	0.75	0.75	0.5	0.5	0.5	0.5	0.5	0.25	0	0	0	0	0	0	0	0	0	0	0	0	0	0.25	0.5	0.5	0.5	0.25
1	1	0.25	0	0.25	0.25	0.25	0.5	0.5	0.5	0.75	0.75	0.5	0.5	0.5	0.5	0.5	0.5	0.5	0.5	0.5	0.5	0.5	0.5	0.75	0.75	0.75	0.75	0.75	0.75	0.5	0.25	0.25	0.5	0.5	0.5	0.5	0.5	0.5	0.5	0.25	0.25	0.5	0.75	0.75	0.5	0.25	0	0	0
1	1	0	0	0	0	0	0	0	0	0	0	0	0	0	0	0	0	0	0	0	0	0	0	0	0	0	0	0	0	0	0	0	0	0	0	0	0	0	0	0.25	0.5	0.75	0.75	0.5	0.25	0	0.25	0.5	0.5
1	1	0	0.25	0.25	0.25	0.5	0.5	0.5	0.5	0.5	0.5	0.5	0.75	0.75	0.75	0.75	0.5	0.5	0.5	0.75	0.75	0.75	0.75	0.5	0.5	0.25	0.25	0.5	0.5	0.5	0.5	0.5	0.5	0.5	0.25	0.25	0.25	0.25	0.25	0	0	0	0	0	0	0	0	0	0
1	1	0	0.25	0.5	0.5	0.75	0.75	0.5	0.5	0.5	0.5	0.5	0.75	0.75	0.75	0.75	0.75	0.75	0.75	0.75	0.5	0.5	0.5	0.5	0.5	0.25	0	0	0	0	0	0.25	0.5	0.5	0.5	0.5	0.5	0.75	0.75	0.5	0.5	0.5	0.5	0.5	0.25	0.25	0.5	0.5	0.5
1	1	0	0.25	0.5	0.75	0.75	0.75	0.75	0.5	0.75	0.75	0.5	0.5	0.5	0.5	0.75	0.75	0.75	0.75	0.75	0.75	0.5	0.25	0	0	0	0	0	0	0	0.25	0.5	0.75	0.75	0.5	0.5	0.5	0.5	0.5	0.25	0	0	0	0	0	0	0	0	0
1	1	0	0.25	0.5	0.5	0.75	0.75	0.5	0.5	0.5	0.5	0.5	0.75	0.75	0.75	0.75	0.75	0.75	0.75	0.75	0.75	0.75	0.75	0.75	0.5	0.5	0.5	0.5	0.5	0.25	0.25	0.5	0.5	0.5	0.25	0	0	0	0.25	0.5	0.75	0.75	0.5	0.25	0.25	0.5	0.5	0.5	0.25
1	1	0	0.25	0.5	0.5	0.75	0.75	0.5	0.75	0.75	0.5	0.5	0.5	0.5	0.5	0.75	0.75	0.75	0.75	0.75	0.75	0.75	0.75	0.5	0.5	0.5	0.5	0.5	0.25	0.25	0.5	0.5	0.5	0.25	0	0	0	0	0	0	0	0	0	0	0	0.25	0.5	0.5	0.5
1	1	0	0	0	0	0	0	0	0	0	0	0	0	0	0	0	0	0	0	0	0	0	0	0	0	0.25	0.5	0.5	0.5	0.25	0	0	0	0	0.25	0.5	0.5	0.75	0.75	0.75	0.75	0.75	0.75	0.5	0.5	0.5	0.5	0.5	0.5
1	1	0.25	0	0	0	0	0	0	0	0	0	0	0	0	0	0	0.25	0.5	0.75	0.75	0.5	0.25	0	0	0	0.25	0.5	0.5	0.5	0.5	0.5	0.5	0.75	0.75	0.5	0.5	0.5	0.5	0.5	0.5	0.5	0.5	0.5	0.5	0.25	0	0	0	0
1	1	0	0	0	0.25	0.5	0.5	0.5	0.5	0.5	0.5	0.75	0.75	0.5	0.5	0.5	0.5	0.5	0.5	0.25	0	0	0	0	0	0	0	0	0	0	0	0	0	0	0	0	0	0.25	0.5	0.5	0.5	0.25	0	0	0	0	0	0	0
1	1	0	0.25	0.5	0.5	0.75	0.75	0.5	0.5	0.5	0.5	0.5	0.75	0.75	0.75	0.75	0.75	0.75	0.75	0.75	0.5	0.25	0	0	0	0	0	0	0	0	0	0	0	0.25	0.5	0.5	0.5	0.25	0	0	0	0	0	0	0	0	0	0	0
1	1	0	0	0	0	0.25	0.5	0.5	0.75	0.75	0.5	0.5	0.5	0.5	0.5	0.75	0.75	0.75	0.75	0.5	0.5	0.25	0.25	0.25	0	0	0	0	0	0.25	0.5	0.5	0.5	0.5	0.5	0.5	0.5	0.25	0	0	0	0	0	0.25	0.5	0.75	0.75	0.5	0.5
1	1	0	0	0	0.25	0.5	0.5	0.5	0.5	0.5	0.5	0.75	0.75	0.5	0.5	0.5	0.5	0.5	0.5	0.5	0.5	0.5	0.5	0.25	0	0	0	0	0	0	0	0	0	0	0	0	0	0	0	0	0	0	0	0	0	0	0	0	0
1	1	0	0	0	0.25	0.5	0.5	0.75	0.75	0.5	0.75	0.75	0.75	0.75	0.75	0.75	0.5	0.5	0.5	0.5	0.75	0.75	0.5	0.25	0	0	0	0.25	0.5	0.5	0.5	0.5	0.5	0.5	0.5	0.25	0	0.25	0.5	0.5	0.5	0.25	0	0	0	0	0	0	0
1	1	0	0.25	0.5	0.5	0.75	0.5	0.25	0.5	0.5	0.5	0.5	0.5	0.5	0.5	0.75	0.75	0.75	0.75	0.75	0.75	0.75	0.75	0.5	0.5	0.25	0.25	0.25	0.25	0.25	0.25	0.25	0	0	0	0	0	0	0	0	0	0	0	0	0	0	0	0	0
1	0	0	0	0	0.25	0.5	0.5	0.5	0.5	0.5	0.5	0.75	0.75	0.5	0.5	0.5	0.5	0.5	0.5	0.5	0.5	0.5	0.5	0.5	0.5	0.5	0.5	0.5	0.5	0.5	0.5	0.25	0.25	0.5	0.5	0.5	0.25	0	0	0	0	0	0	0	0	0	0	0	0
1	1	0	0	0	0	0	0	0	0	0	0	0	0	0	0	0	0	0	0	0	0.25	0.5	0.75	0.75	0.5	0.25	0	0	0	0	0	0	0	0	0.25	0.5	0.5	0.5	0.5	0.25	0.25	0.5	0.5	0.5	0.5	0.5	0.5	0.5	0.5
1	1	0	0.25	0.25	0.25	0.25	0	0	0.25	0.5	0.5	0.75	0.75	0.5	0.5	0.5	0.5	0.5	0.5	0.5	0.5	0.5	0.5	0.5	0.5	0.75	0.75	0.5	0.25	0.25	0.5	0.5	0.75	0.75	0.75	0.75	0.5	0.25	0	0	0	0	0	0	0	0	0	0	0
1	1	0.25	0	0	0	0	0	0	0	0	0	0	0	0	0	0	0	0	0	0	0	0	0	0	0	0	0	0	0	0	0	0	0	0	0	0	0	0	0	0	0	0	0	0	0	0	0	0	0
1	1	0.25	0.5	0.5	0.75	0.75	0.5	0.75	0.75	0.75	0.75	0.75	0.75	0.5	0.5	0.5	0.5	0.5	0.5	0.25	0	0	0	0	0	0	0	0	0	0	0	0	0	0	0	0	0	0	0	0.25	0.5	0.5	0.5	0.5	0.5	0.5	0.5	0.25	0
1	1	0	0.25	0.25	0.5	0.75	0.5	0.5	0.5	0.5	0.5	0.75	0.75	0.5	0.5	0.5	0.5	0.5	0.5	0.25	0	0	0	0	0	0.25	0.5	0.5	0.5	0.5	0.5	0.75	0.75	0.5	0.25	0	0	0	0	0	0	0	0	0	0	0	0	0	0
1	0	0.5	0.75	0.75	0.5	0.25	0	0	0	0	0	0	0	0	0	0	0	0	0	0	0	0	0	0	0	0	0	0	0	0	0	0	0.25	0.5	0.5	0.5	0.25	0	0.25	0.5	0.5	0.75	0.75	0.5	0.75	0.75	0.5	0.5	0.5
1	1	0	0.25	0.5	0.5	0.75	0.75	0.5	0.75	0.75	0.5	0.5	0.5	0.5	0.5	0.5	0.25	0	0	0	0	0	0	0	0.25	0.5	0.5	0.5	0.25	0.25	0.5	0.5	0.5	0.25	0	0	0	0	0	0	0	0	0	0	0	0	0	0	0
1	1	0	0	0	0	0.25	0.5	0.75	0.75	0.75	0.75	0.5	0.5	0.5	0.5	0.5	0.5	0.5	0.5	0.5	0.5	0.25	0	0	0	0	0	0	0	0	0	0	0	0	0	0	0	0	0	0	0	0	0	0	0	0	0	0	0
1	1	0	0	0	0.25	0.5	0.75	0.75	0.75	0.75	0.5	0.75	0.75	0.75	0.75	0.75	0.75	0.75	0.75	0.5	0.5	0.25	0.25	0.25	0	0	0	0	0	0	0	0	0	0	0	0	0	0	0	0	0	0	0	0	0	0.25	0.5	0.5	0.5
1	1	0.25	0	0	0	0	0.25	0.5	0.5	0.75	0.75	0.5	0.75	0.75	0.5	0.5	0.5	0.5	0.5	0.5	0.5	0.5	0.5	0.5	0.25	0	0	0	0	0	0	0	0	0	0	0	0	0	0	0	0	0	0	0	0	0	0	0	0
1	1	0	0	0	0	0.25	0.5	0.5	0.5	0.5	0.5	0.5	0.75	0.75	0.5	0.5	0.25	0	0	0	0	0	0	0	0	0	0	0	0	0.25	0.5	0.5	0.5	0.5	0.5	0.5	0.5	0.25	0	0	0	0	0	0	0	0	0	0	0
1	1	0.25	0	0.25	0.5	0.5	0.75	0.75	0.5	0.5	0.5	0.5	0.5	0.5	0.5	0.5	0.5	0.5	0.5	0.5	0.5	0.5	0.25	0	0.25	0.5	0.75	0.75	0.5	0.25	0	0	0	0	0	0	0	0	0	0	0	0	0	0	0	0	0	0	0
1	1	0	0.25	0.5	0.5	0.75	0.75	0.5	0.5	0.5	0.25	0.25	0.5	0.5	0.5	0.5	0.5	0.5	0.5	0.5	0.5	0.5	0.5	0.5	0.25	0	0	0	0	0	0	0	0	0	0	0	0	0	0	0	0	0	0	0	0	0	0	0	0
1	1	0	0	0	0.25	0.5	0.5	0.5	0.25	0	0	0.25	0.5	0.5	0.75	0.75	0.5	0.5	0.5	0.5	0.5	0.5	0.5	0.5	0.5	0.5	0.25	0	0	0	0	0	0	0	0	0	0	0	0	0	0	0	0	0	0	0	0	0	0
1	1	0	0	0	0	0.25	0.25	0.25	0.5	0.5	0.5	0.5	0.25	0	0	0.25	0.5	0.5	0.5	0.5	0.25	0.25	0.25	0.25	0.25	0.25	0.25	0	0	0	0	0	0	0	0	0	0	0	0	0	0	0	0	0	0	0	0	0	0
1	1	0	0	0	0	0	0	0	0.25	0.5	0.5	0.5	0.25	0	0.25	0.5	0.5	0.5	0.5	0.5	0.5	0.5	0.25	0.25	0.25	0.25	0.25	0	0	0	0	0	0	0	0	0	0	0	0	0	0	0	0	0	0	0	0	0	0
1	1	0.25	0	0	0	0	0.25	0.5	0.5	0.5	0.25	0	0	0	0	0	0	0	0	0	0	0	0	0	0	0	0	0	0	0	0	0	0	0	0	0	0	0	0	0	0	0	0	0	0	0	0	0	0
1	1	0	0	0	0	0	0	0.25	0.25	0.25	0.5	0.25	0.25	0.25	0	0	0	0	0	0	0	0	0	0	0	0	0	0	0	0	0	0	0	0	0	0	0	0	0	0	0	0	0	0	0	0	0	0	0
1	1	0.25	0	0	0	0	0	0	0	0	0	0	0	0	0	0	0	0	0	0	0	0	0	0	0	0	0	0	0	0	0	0	0	0	0	0	0	0	0	0	0	0	0	0	0	0	0	0	0
1	1	0.25	0	0	0	0	0	0	0	0	0	0	0	0	0	0	0	0	0	0	0	0	0	0	0	0	0	0.25	0.5	0.5	0.5	0.25	0	0	0	0	0	0	0	0	0	0	0	0	0	0	0	0	0
1	1	0	0	0	0	0	0	0	0	0	0	0	0	0	0	0	0	0	0	0	0	0	0	0	0	0	0	0	0	0	0	0	0	0	0	0	0	0	0	0	0	0	0	0	0	0	0	0	0
1	0	0	0	0	0	0	0	0	0	0	0	0	0	0	0	0	0	0	0	0	0	0	0	0	0	0	0	0	0	0	0	0	0	0	0	0	0	0	0	0	0	0	0	0	0	0	0	0	0
1	1	0	0	0	0	0	0	0	0	0	0	0	0	0	0	0	0	0	0	0.25	0.25	0.25	0.25	0	0	0	0	0	0	0	0	0	0	0	0	0	0	0	0	0	0	0	0	0	0	0	0	0	0
1	1	0.25	0	0	0	0	0	0	0	0	0	0	0	0	0	0	0	0	0	0	0	0	0	0	0	0	0	0	0	0	0	0	0	0	0	0	0	0	0	0	0	0	0	0	0	0	0	0	0
1	1	0	0	0	0	0	0	0	0	0	0	0	0	0	0	0	0	0	0	0	0	0	0	0	0	0	0	0	0	0	0	0	0	0	0	0	0	0	0	0	0	0	0	0	0	0	0	0	0
1	1	0	0	0	0	0	0	0	0	0	0	0	0	0	0	0	0	0	0	0	0	0	0	0	0	0	0	0	0	0	0	0	0	0	0	0	0	0	0	0	0	0	0	0	0	0	0	0	0
1	1	1	1	1	1	1	1	1	1	1	1	1	1	1	1	1	1	1	1	1	1	1	1	1	1	1	1	1	1	1	1	0.75	0.75	0.75	0.75	0.75	0.5	0.5	0.5	0.75	0.75	0.5	0.5	0.5	0.75	0.75	0.5	0.25	0
1	0	0	0	0	0	0	0	0	0	0	0	0	0	0	0	0	0	0	0	0	0	0	0	0	0	0	0	0	0	0	0	0	0	0	0	0	0	0	0	0	0	0	0	0	0	0	0	0	0
1	1	0.5	0.75	0.75	0.75	0.75	0.75	0.75	0.5	0.75	0.75	0.75	1	1	1	1	0.75	0.75	0.75	0.75	1	1	1	1	1	1	1	1	1	1	1	0.75	0.75	0.75	0.75	1	1	1	1	1	1	1	1	1	1	1	1	0.75	0.5
1	1	0.5	0.75	0.75	0.5	0.25	0.25	0.5	0.5	0.5	0.25	0	0	0	0	0	0	0	0	0	0	0	0	0	0	0	0	0	0	0	0	0	0	0	0	0	0	0	0	0	0	0	0	0	0	0	0	0	0
1	0	0	0	0	0	0	0	0	0	0	0	0	0	0	0	0	0	0	0	0	0	0	0	0	0	0	0	0	0	0	0	0	0	0	0	0	0	0	0	0	0	0	0	0	0	0	0	0	0
1	1	0.25	0	0	0	0	0	0	0	0	0	0	0	0	0	0	0	0	0	0	0	0	0	0	0	0	0	0.25	0.5	0.75	0.75	0.75	0.75	0.5	0.75	0.75	0.5	0.5	0.5	0.5	0.5	0.5	0.5	0.5	0.5	0.5	0.5	0.5	0.75
1	1	0.25	0	0	0	0	0	0	0	0	0	0.25	0.5	0.5	0.5	0.5	0.5	0.5	0.75	0.75	0.5	0.5	0.5	0.5	0.5	0.5	0.5	0.5	0.5	0.5	0.5	0.5	0.5	0.5	0.5	0.5	0.75	0.75	0.5	0.5	0.5	0.5	0.5	0.5	0.5	0.5	0.5	0.5	0.5
1	1	0	0	0	0	0	0	0	0	0	0	0	0	0	0	0	0	0	0	0	0	0.25	0.5	0.75	0.75	0.75	0.75	0.5	0.75	0.75	0.75	0.75	0.75	0.75	0.5	0.5	0.5	0.5	0.5	0.5	0.5	0.5	0.75	0.75	0.75	0.75	0.75	0.75	0.5
1	1	0.5	0.5	0.5	0.75	0.75	0.5	0.75	0.75	0.75	0.75	0.75	0.75	0.5	0.5	0.5	0.5	0.5	0.5	0.5	0.5	0.75	0.75	0.75	0.75	0.75	0.75	0.5	0.5	0.5	0.75	0.75	0.5	0.5	0.5	0.5	0.5	0.25	0	0	0	0	0	0	0	0	0	0	0
1	1	0.75	0.75	0.75	0.75	0.75	0.5	0.75	0.75	0.75	0.75	0.5	0.5	0.5	0.5	0.5	0.5	0.5	0.5	0.5	0.5	0.5	0.75	0.75	0.75	0.75	0.75	0.75	0.75	0.75	0.75	0.75	0.5	0.5	0.5	0.5	0.5	0.5	0.5	0.5	0.5	0.5	0.5	0.5	0.5	0.5	0.5	0.5	0.5
1	1	0	0.25	0.5	0.5	0.75	0.75	0.75	0.75	0.75	0.75	0.75	0.75	0.75	0.75	0.5	0.5	0.5	0.5	0.75	0.75	0.75	0.75	0.75	0.75	0.5	0.5	0.5	0.75	0.75	0.75	0.75	0.75	0.75	0.5	0.25	0	0	0	0	0	0.25	0.5	0.75	0.75	0.75	0.75	0.75	1
1	1	0.75	0.75	0.75	0.5	0.5	0.5	0.75	0.75	0.5	0.5	0.5	0.5	0.75	0.75	0.75	1	0.75	0.75	0.75	0.75	1	1	1	0.75	0.75	0.75	0.75	0.75	0.75	0.75	0.75	0.75	0.75	0.75	0.75	0.75	0.5	0.5	0.5	0.75	0.75	0.75	0.75	0.75	0.75	0.75	0.75	0.75
1	1	0.75	0.75	0.5	0.75	0.75	0.5	0.75	0.75	0.75	0.75	0.75	0.75	0.75	0.75	0.75	0.75	0.75	0.75	0.75	0.75	0.75	1	0.75	0.75	0.75	0.75	0.75	0.5	0.25	0.25	0.5	0.5	0.5	0.25	0.25	0.5	0.5	0.75	0.75	0.75	0.75	0.5	0.25	0	0	0	0	0.25
1	1	0.75	0.75	0.75	1	1	0.75	0.75	0.75	0.5	0.5	0.5	0.5	0.5	0.75	0.75	0.75	0.75	0.75	0.75	0.75	0.75	0.75	0.75	0.75	0.75	0.5	0.5	0.5	0.5	0.5	0.5	0.5	0.75	0.75	0.5	0.25	0.25	0.5	0.75	0.75	0.75	0.75	0.75	0.75	0.5	0.25	0	0
1	1	0.5	0.75	0.75	0.5	0.75	0.75	0.75	0.75	0.75	0.75	0.75	0.75	0.75	0.75	0.75	0.75	0.5	0.5	0.5	0.75	0.75	0.75	0.75	0.75	0.75	0.75	0.75	0.75	0.75	0.5	0.5	0.5	0.5	0.5	0.5	0.5	0.75	0.75	0.75	0.75	0.75	0.75	0.75	0.75	0.75	1	0.75	0.5
1	1	0.75	0.5	0.75	0.75	0.5	0.75	0.75	0.75	0.75	0.75	0.75	0.75	0.75	0.75	0.75	0.75	0.75	0.75	0.75	0.75	0.75	0.75	0.75	0.75	1	0.75	0.75	0.75	0.75	0.75	0.5	0.5	0.5	0.75	0.75	0.5	0.25	0.25	0.5	0.75	0.75	0.75	0.75	0.75	0.75	0.5	0.25	0
1	1	0	0	0	0	0.25	0.5	0.5	0.5	0.25	0	0.25	0.5	0.75	0.75	0.5	0.25	0	0	0	0	0	0	0	0	0	0	0	0	0	0	0	0	0	0	0	0	0	0	0	0	0.25	0.5	0.75	0.75	0.75	0.75	0.5	0.75
1	1	0.5	0.75	0.75	0.5	0.75	0.75	0.75	0.75	0.75	0.75	0.5	0.5	0.5	0.5	0.5	0.75	0.75	0.75	0.75	0.75	0.75	0.75	1	0.75	0.75	0.75	0.75	0.75	0.5	0.5	0.5	0.5	0.5	0.5	0.5	0.75	0.75	0.5	0.5	0.5	0.75	0.75	0.5	0.25	0	0	0	0.25
1	1	0.5	0.75	0.75	0.75	0.75	0.5	0.75	0.75	0.5	0.75	0.75	0.5	0.5	0.5	0.5	0.5	0.5	0.5	0.5	0.5	0.5	0.5	0.5	0.5	0.5	0.5	0.5	0.75	0.75	0.5	0.5	0.5	0.75	0.75	0.75	0.75	0.75	0.75	0.5	0.5	0.5	0.75	0.75	0.5	0.5	0.5	0.75	0.75
1	1	0.5	0.5	0.75	0.5	0.5	0.5	0.5	0.5	0.75	0.75	0.75	0.75	0.75	0.75	0.5	0.5	0.5	0.5	0.75	0.75	0.75	0.75	0.75	0.75	0.75	0.75	0.75	0.75	0.5	0.5	0.5	0.5	0.5	0.5	0.5	0.5	0.5	0.25	0.25	0.5	0.5	0.5	0.5	0.5	0.75	0.75	0.75	0.75
1	1	0.5	0.75	0.75	0.5	0.75	0.75	0.75	0.75	0.75	0.75	0.5	0.75	0.75	0.75	0.75	0.75	0.75	0.75	0.75	0.5	0.5	0.5	0.75	0.75	0.5	0.5	0.5	0.5	0.5	0.5	0.5	0.75	0.75	0.75	0.75	0.75	0.75	0.5	0.25	0.25	0.5	0.75	0.75	0.75	0.75	0.75	0.75	0.5
1	1	0.5	0.75	0.75	0.5	0.75	0.75	0.75	0.75	0.75	0.75	0.75	0.75	0.75	0.75	0.5	0.5	0.5	0.5	0.5	0.5	0.5	0.5	0.5	0.5	0.5	0.5	0.5	0.5	0.5	0.5	0.75	0.75	0.5	0.5	0.5	0.5	0.5	0.5	0.5	0.5	0.5	0.5	0.5	0.75	0.75	0.5	0.5	0.5
1	1	0.5	0.5	0.75	0.75	0.5	0.25	0.25	0.5	0.5	0.5	0.25	0	0	0	0	0	0.25	0.5	0.75	1	1	0.75	0.75	0.75	0.5	0.75	0.75	0.75	0.75	0.75	0.75	0.5	0.5	0.5	0.5	0.5	0.75	0.75	0.75	0.75	0.5	0.5	0.5	0.75	0.75	0.75	0.75	0.75
1	1	0.75	0.5	0.75	0.75	0.5	0.75	0.75	0.5	0.75	0.75	0.75	0.75	0.75	0.75	0.75	0.75	0.75	0.75	0.75	0.75	0.5	0.5	0.5	0.75	0.75	0.75	0.75	0.75	0.75	0.5	0.5	0.5	0.5	0.5	0.25	0	0	0	0	0	0	0	0	0	0.25	0.5	0.5	0.75
1	1	0.25	0.25	0.5	0.5	0.5	0.5	0.5	0.5	0.75	0.75	0.75	0.75	0.75	0.75	0.75	0.75	0.75	0.75	0.75	0.75	0.5	0.5	0.5	0.5	0.5	0.5	0.5	0.5	0.5	0.25	0.25	0.5	0.5	0.5	0.25	0.25	0.25	0.25	0.25	0	0	0	0	0	0	0	0	0
1	1	0.25	0.25	0.5	0.5	0.75	0.75	0.75	0.75	0.75	0.75	0.5	0.5	0.5	0.5	0.75	0.75	0.75	0.75	0.75	0.75	0.75	0.75	0.75	0.75	0.5	0.5	0.5	0.5	0.5	0.25	0	0	0	0	0	0	0	0	0	0	0	0	0	0	0	0	0	0
1	1	0.25	0	0	0	0	0	0	0	0	0.25	0.5	0.75	1	1	1	1	1	1	1	1	1	1	1	1	1	1	1	1	1	1	1	1	1	1	1	1	1	1	1	1	0.75	0.5	0.25	0	0	0	0	0
1	1	1	1	1	1	1	0.75	0.5	0.25	0	0	0	0	0	0	0	0	0	0	0	0	0	0	0	0	0	0	0	0	0	0.25	0.5	0.75	1	1	1	1	1	1	1	1	1	0.75	0.5	0.25	0	0	0	0
1	1	0.75	0.5	0.25	0	0	0	0	0	0	0	0	0	0	0.25	0.5	0.75	0.75	0.5	0.25	0	0	0	0	0	0	0	0	0	0	0	0	0	0	0	0	0	0	0.25	0.5	0.75	0.75	0.5	0.25	0	0	0	0	0
1	0	0	0	0	0	0	0	0	0	0.25	0.5	0.75	1	0.75	0.5	0.25	0	0	0	0	0	0	0	0	0.25	0.5	0.5	0.5	0.25	0	0	0	0	0	0	0	0	0.25	0.5	0.75	0.75	0.5	0.25	0	0	0	0	0	0
1	1	1	1	0.75	0.5	0.25	0	0	0.25	0.5	0.75	1	1	1	1	1	0.75	0.5	0.5	0.5	0.75	1	0.75	0.5	0.25	0	0	0	0	0	0	0	0	0	0	0	0	0	0	0	0	0	0	0	0	0	0	0	0
1	1	0.75	0.5	0.25	0.25	0.25	0.5	0.75	0.75	0.75	0.75	0.75	0.5	0.5	0.5	0.5	0.5	0.75	0.75	0.5	0.5	0.25	0	0	0	0	0	0	0	0	0	0	0	0	0	0	0	0	0	0	0	0	0	0	0	0	0	0	0
1	1	0.25	0	0	0	0.25	0.25	0.25	0.25	0	0	0	0	0	0	0	0	0	0	0	0	0	0	0	0	0	0.25	0.5	0.5	0.5	0.25	0	0	0	0	0	0	0	0	0.25	0.5	0.75	0.75	0.75	0.75	0.5	0.75	0.75	0.5
1	1	0.75	0.75	0.75	0.5	0.25	0	0	0	0	0	0	0	0	0	0	0	0	0	0	0	0	0	0	0	0	0	0	0	0	0	0	0	0	0	0	0	0	0	0	0	0	0	0	0	0	0	0	0
1	0	0	0	0	0	0	0	0	0	0	0	0.25	0.5	0.5	0.5	0.25	0	0	0	0	0	0	0	0	0	0	0	0	0	0	0	0	0	0	0	0	0	0	0	0	0	0	0	0	0	0	0	0	0
1	1	0.75	0.75	0.75	0.5	0.5	0.5	0.75	0.75	0.75	0.75	0.75	0.75	0.75	0.75	0.5	0.75	0.75	0.5	0.5	0.5	0.5	0.5	0.75	0.75	0.5	0.5	0.5	0.5	0.5	0.5	0.5	0.5	0.5	0.5	0.5	0.5	0.5	0.5	0.5	0.5	0.75	0.75	0.75	0.75	0.75	0.75	0.5	0.5
1	1	0.5	0.75	0.75	0.5	0.25	0	0	0	0	0	0	0	0	0	0	0	0	0	0	0	0	0	0	0	0.25	0.5	0.5	0.5	0.25	0	0.25	0.5	0.5	0.75	0.75	0.75	0.75	0.5	0.25	0.25	0.5	0.75	0.75	0.75	0.75	0.5	0.5	0.25
1	1	0	0	0	0.25	0.5	0.75	0.75	0.75	0.75	0.5	0.5	0.5	0.5	0.5	0.5	0.5	0.5	0.5	0.75	0.75	0.5	0.75	0.75	0.75	0.75	0.75	0.75	0.75	0.75	0.75	0.75	0.75	0.75	0.5	0.5	0.5	0.75	0.75	0.75	0.75	0.75	0.75	0.5	0.5	0.5	0.75	0.75	0.75
1	1	0.25	0	0	0	0	0	0	0	0	0	0	0	0	0	0	0	0	0	0	0	0	0	0	0	0	0	0	0	0	0	0	0	0	0	0	0	0	0	0	0	0	0	0	0	0	0	0	0
1	1	1	1	1	1	1	1	1	1	1	1	1	0.75	0.5	0.25	0	0	0	0	0	0	0	0	0	0	0	0	0	0	0	0	0	0	0	0	0	0	0	0	0	0	0	0	0	0	0	0	0	0
1	1	0.75	0.5	0.25	0	0	0	0	0	0	0.25	0.5	0.75	0.75	0.5	0.25	0	0	0	0	0	0.25	0.5	0.75	0.75	0.5	0.25	0	0	0	0	0	0	0	0	0	0	0	0	0	0	0	0	0	0	0	0	0	0
1	1	1	1	1	1	0.75	0.75	0.75	0.5	0.75	0.75	0.75	0.75	0.75	0.75	0.5	0.75	0.75	0.75	0.75	0.75	0.75	0.75	0.75	0.75	0.75	0.75	0.75	0.75	0.75	0.5	0.5	0.5	0.5	0.5	0.5	0.5	0.5	0.5	0.5	0.25	0.25	0.5	0.5	0.5	0.25	0	0	0
1	1	0.25	0	0	0	0	0	0	0	0	0	0	0	0	0	0	0	0.25	0.5	0.5	0.5	0.25	0	0.25	0.5	0.75	1	1	1	1	1	0.75	0.75	0.75	0.75	0.75	0.5	0.5	0.5	0.75	1	1	1	1	0.75	0.5	0.5	0.5	0.75
1	1	1	1	1	1	1	1	0.75	0.75	0.75	0.5	0.75	0.75	0.5	0.5	0.5	0.5	0.5	0.5	0.5	0.5	0.75	1	1	1	0.75	0.75	0.75	0.5	0.5	0.5	0.5	0.5	0.5	0.5	0.5	0.5	0.5	0.5	0.5	0.5	0.5	0.5	0.5	0.5	0.5	0.5	0.5	0.75
1	1	1	1	1	1	1	1	1	1	1	1	1	1	1	1	1	0.75	0.5	0.25	0.25	0.5	0.75	1	1	1	1	1	1	0.75	0.5	0.5	0.5	0.75	1	1	1	1	1	1	1	1	1	1	0.75	0.5	0.25	0	0	0
1	1	1	0.75	0.5	0.25	0	0.25	0.5	0.5	0.75	0.75	0.5	0.75	0.75	0.5	0.5	0.25	0	0	0	0	0	0	0	0	0	0	0.25	0.5	0.5	0.75	0.75	0.75	0.75	0.75	0.75	0.75	0.75	0.75	0.75	0.75	0.75	0.75	0.75	0.75	0.75	0.75	0.75	0.75
1	1	1	1	1	1	1	1	1	1	1	1	1	1	1	0.75	0.75	0.75	0.75	0.75	0.75	0.75	0.75	0.75	0.75	0.75	0.75	0.75	0.5	0.5	0.5	0.75	0.75	0.75	0.75	0.75	0.75	0.5	0.25	0.25	0.5	0.75	1	0.75	0.75	0.75	0.75	1	0.75	0.5
1	1	1	1	1	1	1	1	1	1	1	1	1	1	1	1	0.75	0.75	0.75	0.75	1	1	1	1	1	1	1	1	1	0.75	0.75	0.75	0.75	0.75	0.5	0.5	0.5	0.75	1	0.75	0.5	0.25	0	0	0	0	0.25	0.5	0.75	0.75
1	1	1	0.75	0.5	0.25	0	0	0	0	0	0	0	0	0	0	0	0	0	0	0	0	0	0	0	0	0	0	0	0	0	0	0	0	0	0	0	0	0	0	0	0	0	0	0	0.25	0.5	0.5	0.75	0.75
1	1	1	1	1	1	1	1	1	1	1	1	1	1	1	1	1	1	0.75	0.75	0.75	0.75	0.75	0.5	0.25	0	0	0	0	0	0	0	0.25	0.5	0.75	0.75	0.75	0.75	0.75	1	0.75	0.5	0.25	0	0	0	0	0	0	0
1	1	1	1	1	1	1	1	1	1	1	1	1	1	1	1	1	1	1	1	1	1	1	1	1	1	1	1	1	1	1	0.75	0.5	0.5	0.5	0.75	1	1	0.75	0.75	0.75	0.75	1	1	1	1	1	1	1	1
1	1	1	1	1	1	0.75	0.5	0.25	0	0	0	0	0	0	0	0	0	0	0	0	0.25	0.5	0.75	1	1	1	1	1	1	0.75	0.5	0.25	0	0.25	0.5	0.75	1	0.75	0.5	0.25	0	0	0	0	0	0.25	0.5	0.75	1
1	1	1	1	1	1	1	1	1	1	1	1	1	1	1	1	1	1	1	1	1	1	1	1	1	1	1	1	1	1	1	1	1	1	1	1	1	1	1	1	1	1	1	1	1	1	1	1	1	1
1	1	1	1	1	1	1	1	1	1	1	1	1	1	1	1	1	1	1	1	1	1	1	1	1	1	1	1	1	1	1	1	1	1	1	1	1	1	1	1	1	1	1	1	1	1	1	1	1	1
1	1	0.25	0.25	0.5	0.25	0.25	0.5	0.25	0.25	0.5	0.5	0.5	0.5	0.25	0	0	0	0	0	0	0.25	0.5	0.5	0.5	0.5	0.5	0.5	0.75	0.75	0.75	0.75	0.5	0.5	0.5	0.75	1	1	1	1	1	1	1	1	1	1	1	1	1	1
1	1	1	1	1	1	1	1	1	1	1	1	1	1	1	1	1	1	1	1	1	1	1	1	1	1	1	1	1	1	1	1	1	1	1	1	1	1	1	1	1	1	1	1	1	1	1	1	1	1
1	1	0	0.25	0.5	0.5	0.75	0.75	0.75	0.75	0.75	0.75	0.75	0.75	0.75	0.75	0.5	0.75	0.75	0.75	0.75	0.5	0.5	0.5	0.5	0.5	0.25	0.25	0.5	0.75	0.75	0.5	0.25	0.25	0.5	0.75	0.75	0.5	0.25	0	0	0	0	0	0	0	0	0	0	0.25
1	1	1	1	1	1	1	1	1	1	1	1	1	1	1	1	1	1	1	1	1	1	1	1	1	1	1	1	1	1	1	1	1	1	1	1	1	1	1	1	1	1	1	1	1	1	1	1	1	1
1	1	0.25	0	0	0.25	0.5	0.5	0.5	0.25	0.25	0.5	0.5	0.5	0.5	0.5	0.75	0.75	0.75	0.75	0.75	0.75	0.5	0.5	0.5	0.5	0.5	0.25	0.25	0.5	0.75	0.75	0.5	0.25	0.25	0.25	0.25	0.25	0	0	0	0	0	0	0	0	0	0	0	0
1	1	0	0	0	0	0	0	0	0	0	0	0	0	0	0	0	0	0	0	0	0	0	0	0	0	0	0	0	0	0	0	0	0	0	0	0	0	0	0	0	0	0	0	0	0	0	0	0	0
1	1	0.75	0.5	0.25	0	0.25	0.5	0.75	0.75	0.75	0.75	0.75	0.75	0.75	0.75	0.75	0.75	0.75	0.75	0.75	0.75	0.75	0.75	0.75	0.75	0.5	0.5	0.5	0.75	0.75	0.5	0.5	0.5	0.75	0.75	0.75	0.75	0.75	1	0.75	0.5	0.25	0	0	0.25	0.5	0.75	0.75	0.75
1	1	0.25	0	0	0	0	0	0	0	0	0	0	0	0	0.25	0.5	0.75	1	1	1	1	1	1	1	1	1	1	1	1	1	1	1	1	1	1	1	1	1	1	1	1	1	1	1	1	1	1	1	1
1	1	0.75	0.75	0.75	0.5	0.75	0.75	0.5	0.75	0.75	0.75	1	1	1	0.75	0.75	0.75	0.75	1	1	1	1	1	1	0.75	0.75	0.75	0.75	0.75	0.75	0.75	0.75	1	0.75	0.75	0.75	0.75	1	0.75	0.5	0.5	0.5	0.75	0.75	0.75	0.75	0.75	1	1
1	1	0	0	0	0	0	0	0	0	0	0	0	0	0	0	0	0	0	0	0	0.25	0.5	0.75	1	1	1	1	1	1	1	1	1	1	1	1	1	1	1	1	1	1	1	0.75	0.5	0.25	0	0	0	0
1	1	0.5	0.25	0.25	0.5	0.75	0.75	0.5	0.25	0	0.25	0.5	0.75	0.75	0.5	0.25	0	0	0	0	0	0	0	0	0	0	0	0	0	0	0	0	0	0	0	0	0	0	0	0	0	0	0.25	0.5	0.75	0.75	0.5	0.25	0
1	1	0	0	0.25	0.5	0.5	0.5	0.25	0	0	0	0	0	0	0	0	0.25	0.5	0.5	0.5	0.25	0	0	0	0	0	0	0	0.25	0.5	0.75	1	1	1	1	1	1	1	1	1	1	1	0.75	0.5	0.25	0	0	0	0
1	1	1	1	1	1	1	1	1	1	1	1	1	1	1	1	1	1	1	1	1	1	1	1	1	1	1	1	1	1	1	1	1	1	1	1	1	1	1	1	1	1	1	1	1	1	1	1	1	1
1	1	1	1	1	1	1	0.75	0.75	0.75	0.75	1	1	1	1	1	1	1	1	1	1	0.75	0.5	0.25	0	0	0	0	0	0	0	0	0	0	0	0	0	0	0	0	0	0	0	0	0	0.25	0.5	0.75	1	1
1	1	1	1	0.75	0.5	0.25	0.25	0.25	0.5	0.75	0.75	1	0.75	0.75	0.75	0.75	1	1	0.75	0.5	0.25	0	0	0	0	0	0	0	0	0	0	0	0	0	0	0	0	0	0	0	0	0	0	0	0	0	0	0	0
1	0	0	0	0	0	0	0	0.25	0.5	0.75	0.75	0.5	0.5	0.5	0.5	0.5	0.5	0.5	0.5	0.5	0.25	0.25	0.5	0.5	0.5	0.25	0	0	0	0	0	0	0	0	0	0	0	0	0	0	0	0	0	0	0	0	0	0	0
1	0	0.25	0.5	0.5	0.5	0.25	0	0	0	0.25	0.5	0.5	0.5	0.25	0	0	0	0	0	0	0	0	0	0	0	0	0	0	0	0	0	0	0	0	0	0	0	0	0	0	0	0.25	0.5	0.75	1	1	1	1	0.75
1	0	1	1	1	0.75	0.5	0.25	0	0	0	0.25	0.5	0.5	0.5	0.25	0.25	0.5	0.5	0.5	0.25	0.25	0.5	0.5	0.5	0.25	0	0	0	0	0	0	0.25	0.5	0.75	1	1	1	1	1	1	1	1	1	0.75	0.5	0.25	0	0	0
1	1	0.75	0.5	0.5	0.25	0	0	0	0.25	0.5	0.75	1	1	1	1	1	1	1	1	1	1	1	1	1	1	1	1	1	1	0.75	0.5	0.5	0.5	0.75	0.75	0.5	0.5	0.5	0.75	1	0.75	0.5	0.25	0	0	0.25	0.5	0.75	1
1	1	1	1	1	0.75	0.5	0.25	0.25	0.5	0.5	0.5	0.25	0	0.25	0.5	0.75	1	1	0.75	0.5	0.25	0.25	0.5	0.75	1	1	1	1	1	1	1	1	1	1	1	1	1	1	1	1	0.75	0.75	0.75	0.75	1	1	1	1	1
1	1	1	1	1	1	1	1	1	1	1	1	1	1	1	1	1	1	1	1	1	1	1	1	1	1	1	1	1	1	1	1	1	1	1	1	1	1	1	1	1	1	1	0.75	0.75	0.75	0.75	1	0.75	0.5
1	0	0	0	0	0	0	0.25	0.5	0.75	1	1	1	1	1	1	0.75	0.5	0.5	0.5	0.5	0.5	0.5	0.5	0.75	1	1	1	1	1	0.75	0.5	0.5	0.5	0.5	0.75	0.75	0.5	0.5	0.25	0	0	0	0.25	0.5	0.75	1	1	0.75	0.75
1	1	1	1	1	1	0.75	0.75	0.75	0.75	1	1	1	1	1	1	1	1	1	1	1	0.75	0.5	0.25	0	0	0	0	0	0	0	0	0	0	0	0	0	0	0	0	0	0	0	0	0	0	0	0.25	0.5	0.75
1	1	1	1	1	1	1	1	0.75	0.5	0.5	0.5	0.75	1	1	0.75	0.5	0.25	0	0	0	0	0	0	0	0	0	0	0	0	0	0	0	0	0	0	0	0	0	0	0	0	0	0	0	0	0	0	0	0
1	1	0.25	0	0	0	0.25	0.5	0.5	0.5	0.25	0	0	0.25	0.25	0.25	0.5	0.5	0.5	0.75	0.75	0.75	0.75	0.5	0.25	0	0	0.25	0.25	0.25	0.25	0.25	0.5	0.5	0.5	0.25	0.25	0.5	0.5	0.5	0.25	0.25	0.5	0.5	0.5	0.25	0	0.25	0.25	0.25
1	1	1	1	1	1	1	1	1	1	1	1	0.75	0.75	0.75	0.75	1	1	1	1	1	1	1	0.75	0.75	0.75	0.75	0.75	0.5	0.5	0.5	0.5	0.75	0.75	0.75	0.75	0.5	0.5	0.5	0.5	0.5	0.5	0.5	0.5	0.5	0.5	0.5	0.75	0.75	0.75
1	1	0	0	0	0	0	0	0	0	0	0	0	0	0	0	0	0	0	0	0	0	0	0	0	0	0	0	0	0	0	0	0	0	0	0	0	0	0	0	0	0	0	0	0	0	0	0	0	0
1	1	1	1	1	1	1	1	1	1	0.75	0.5	0.25	0	0	0.25	0.5	0.75	1	0.75	0.5	0.25	0	0	0	0	0	0	0	0	0	0	0	0	0	0	0	0	0	0	0	0	0	0	0	0	0	0.25	0.5	0.75
1	1	0.5	0.75	0.75	0.5	0.25	0	0	0	0	0	0	0	0	0	0	0	0	0	0	0	0	0	0	0	0	0	0	0	0	0	0	0	0	0	0	0	0	0	0	0	0	0	0	0	0	0	0	0
1	1	0.5	0.75	0.75	0.5	0.25	0	0	0	0.25	0.5	0.5	0.75	0.75	0.75	0.75	0.5	0.25	0	0.25	0.25	0.25	0.5	0.5	0.5	0.5	0.5	0.5	0.5	0.5	0.25	0	0	0	0	0	0	0	0	0	0	0	0	0	0	0	0.25	0.5	0.5
1	1	0	0	0	0	0	0	0	0	0	0	0	0	0	0	0	0	0	0	0.25	0.25	0.25	0.25	0	0	0	0	0	0	0	0	0	0	0	0	0	0	0	0	0	0	0	0	0	0	0	0	0	0
1	1	0.75	0.5	0.25	0	0	0.25	0.5	0.75	0.75	0.5	0.25	0	0.25	0.5	0.75	1	1	0.75	0.5	0.25	0.25	0.25	0.5	0.75	0.75	1	1	0.75	0.5	0.25	0	0	0	0	0.25	0.5	0.5	0.5	0.25	0	0	0	0	0	0	0	0	0
1	1	0.25	0	0	0	0	0	0	0	0	0	0	0	0	0	0	0	0	0	0	0	0	0	0	0	0	0	0	0	0	0	0	0	0	0	0	0	0	0	0	0	0	0	0	0	0	0	0	0
[truncated: 100 more columns]

## Sheet: post sound bin 2
1	1	0.5	0.5	0.75	1	0.75	0.5	0.5	0.5	0.75	0.75	0.5	0.5	0.5	0.75	0.75	0.5	0.25	0	0	0	0	0	0	0	0	0	0	0	0	0	0	0	0	0	0	0	0	0	0	0	0	0	0	0	0	0	0	0
1	1	0.25	0	0	0	0	0	0	0	0	0	0	0	0	0	0	0	0	0	0	0	0	0	0	0	0	0	0	0	0	0	0	0	0	0	0	0	0	0	0	0	0	0	0	0	0	0	0	0
1	1	0.75	0.75	0.5	0.25	0.25	0.5	0.5	0.5	0.25	0	0	0	0	0	0	0	0	0	0	0	0	0	0	0	0	0	0	0	0	0	0	0	0	0	0	0	0	0	0	0	0	0	0	0	0	0	0	0
1	1	0.5	0.75	0.75	0.5	0.5	0.5	0.5	0.5	0.75	0.75	0.5	0.5	0.5	0.5	0.5	0.5	0.5	0.5	0.5	0.5	0.5	0.5	0.75	0.75	0.75	0.75	0.75	0.75	0.5	0.5	0.25	0.25	0.25	0	0	0	0	0	0	0	0	0	0	0	0	0	0	0
1	1	0.75	0.75	0.75	0.5	0.25	0	0	0	0	0	0	0	0	0	0.25	0.5	0.75	0.75	0.75	0.75	0.5	0.75	0.75	0.5	0.5	0.5	0.5	0.5	0.75	0.75	0.75	0.75	0.75	0.75	0.5	0.5	0.5	0.5	0.5	0.5	0.5	0.5	0.5	0.5	0.5	0.5	0.75	0.75
1	1	0.25	0	0	0	0	0	0.25	0.25	0.25	0.25	0	0	0	0	0	0	0	0	0	0	0	0	0	0	0	0	0.25	0.5	0.75	0.75	0.75	0.75	0.5	0.75	0.75	0.5	0.75	0.75	0.5	0.5	0.5	0.5	0.5	0.75	0.75	0.75	0.75	0.75
1	1	0.5	0.5	0.75	1	0.75	0.5	0.25	0.25	0.5	0.5	0.5	0.25	0	0	0	0	0	0	0	0	0	0	0	0	0.25	0.5	0.5	0.5	0.5	0.25	0.25	0.5	0.25	0.25	0.25	0.25	0.5	0.5	0.75	0.75	0.5	0.5	0.5	0.5	0.5	0.5	0.5	0.5
1	1	0	0	0.25	0.5	0.5	0.75	0.75	0.5	0.75	0.75	0.75	0.75	0.75	0.75	0.75	0.75	0.75	0.75	0.75	0.75	0.75	0.75	0.75	0.75	0.75	0.75	0.75	0.75	0.75	0.75	0.75	0.75	0.5	0.5	0.5	0.5	0.5	0.25	0	0	0	0	0	0	0	0	0	0
1	1	0.75	0.75	0.75	0.75	0.5	0.25	0	0	0	0	0	0	0	0	0	0	0	0	0	0	0.25	0.5	0.75	0.75	0.5	0.25	0	0.25	0.5	0.5	0.75	0.75	0.5	0.75	0.75	0.75	0.75	0.75	0.75	0.5	0.5	0.5	0.5	0.5	0.5	0.5	0.5	0.5
1	1	0.75	0.75	0.75	0.5	0.25	0	0	0	0	0	0	0	0	0	0	0	0	0	0	0	0	0	0	0	0	0	0	0.25	0.5	0.5	0.5	0.25	0	0.25	0.5	0.5	0.75	0.75	0.5	0.75	0.75	0.75	0.75	0.75	0.75	0.5	0.75	0.75
1	1	0	0	0	0	0	0	0	0	0	0	0.25	0.5	0.5	0.5	0.5	0.25	0.25	0.5	0.25	0.25	0.5	0.25	0.25	0.5	0.5	0.5	0.75	0.75	0.75	0.75	0.75	0.75	0.5	0.5	0.5	0.5	0.5	0.5	0.5	0.5	0.5	0.5	0.25	0	0	0	0	0
1	0	0.5	0.75	0.75	0.5	0.25	0	0	0	0.25	0.5	0.75	0.75	0.75	0.5	0.5	0.75	0.5	0.75	0.75	0.5	0.5	0.5	0.5	0.5	0.75	0.75	0.75	0.75	0.75	0.75	0.5	0.5	0.5	0.5	0.5	0.5	0.5	0.5	0.5	0.5	0.5	0.5	0.5	0.5	0.25	0	0	0
1	1	0.25	0	0	0	0	0	0	0	0	0	0	0	0	0	0	0	0	0	0.25	0.5	0.5	0.75	0.5	0.5	0.75	0.5	0.5	0.5	0.25	0.25	0.5	0.5	0.5	0.75	0.75	0.75	0.75	0.75	0.75	0.5	0.5	0.5	0.5	0.5	0.5	0.5	0.5	0.5
1	1	0.25	0	0	0	0.25	0.5	0.75	0.75	0.5	0.25	0.25	0.5	0.75	0.75	0.5	0.5	0.5	0.5	0.75	0.75	0.5	0.75	0.75	0.5	0.75	0.75	0.5	0.75	0.75	0.75	0.75	0.75	0.75	0.5	0.5	0.5	0.5	0.5	0.5	0.5	0.5	0.5	0.5	0.5	0.5	0.75	0.75	0.5
1	0	0	0	0	0	0	0	0	0	0	0	0	0	0	0	0	0	0	0	0	0	0	0	0	0	0	0	0	0	0	0	0	0.25	0.5	0.5	0.75	0.5	0.5	0.75	0.5	0.75	0.75	0.5	0.5	0.5	0.5	0.5	0.75	0.75
1	1	0.5	0.75	0.75	0.5	0.75	0.75	0.5	0.75	0.75	0.5	0.75	0.75	0.5	0.5	0.5	0.5	0.5	0.75	0.75	0.75	0.75	0.75	0.75	0.75	0.75	0.75	0.75	0.75	0.75	0.75	0.75	0.5	0.5	0.5	0.5	0.75	0.75	0.75	0.75	0.75	0.75	0.5	0.5	0.5	0.5	0.5	0.5	0.5
1	1	0.25	0	0	0	0	0	0	0	0	0	0	0	0	0	0	0.25	0.5	0.5	0.5	0.5	0.25	0.5	0.75	0.5	0.75	0.75	0.5	0.75	0.75	0.5	0.5	0.5	0.5	0.5	0.75	0.75	0.5	0.5	0.5	0.5	0.5	0.75	0.75	0.75	0.75	0.5	0.5	0.5
1	1	0	0	0	0	0	0	0	0	0	0	0	0	0	0	0.25	0.25	0.25	0.5	0.5	0.5	0.5	0.25	0	0	0	0	0	0	0	0	0	0	0	0	0	0	0	0.25	0.5	0.5	0.75	0.75	0.5	0.75	0.75	0.5	0.75	0.75
1	0	0.5	0.75	0.5	0.75	0.75	0.5	0.75	0.75	0.5	0.75	0.75	0.75	0.75	0.75	0.75	0.5	0.5	0.5	0.5	0.5	0.75	0.75	0.75	0.75	0.75	0.75	0.5	0.5	0.25	0.25	0.5	0.5	0.5	0.25	0	0	0	0	0	0	0	0	0	0	0	0	0	0
1	1	0.25	0	0	0	0	0	0	0	0	0	0	0	0	0	0	0	0	0	0	0	0	0	0	0	0	0	0	0	0	0.25	0.5	0.5	0.75	0.5	0.25	0.5	0.5	0.5	0.75	0.75	0.5	0.75	0.75	0.5	0.75	0.75	0.5	0.5
1	1	0.5	0.5	0.5	0.25	0	0	0	0	0	0	0	0	0	0	0	0	0.25	0.5	0.5	0.75	0.5	0.25	0.5	0.25	0.5	0.75	0.5	0.5	0.5	0.5	0.5	0.75	0.75	0.5	0.5	0.5	0.5	0.5	0.5	0.25	0.25	0.5	0.5	0.5	0.5	0.5	0.5	0.5
1	1	0.25	0	0	0	0	0	0	0	0	0	0	0	0	0	0	0	0	0	0	0	0	0	0	0	0	0	0	0	0	0	0	0.25	0.25	0.25	0.5	0.25	0.5	0.75	0.5	0.75	0.75	0.5	0.75	0.75	0.5	0.75	0.75	0.5
1	1	0.25	0.5	0.25	0.5	0.75	0.5	0.5	0.5	0.5	0.5	0.75	0.75	0.5	0.75	0.75	0.5	0.5	0.5	0.5	0.5	0.5	0.5	0.5	0.5	0.5	0.5	0.5	0.5	0.5	0.5	0.5	0.5	0.5	0.25	0.25	0.5	0.5	0.5	0.25	0.25	0.5	0.5	0.75	0.75	0.75	0.75	0.5	0.25
1	1	0.25	0	0	0	0	0	0	0	0.25	0.5	0.5	0.75	0.75	0.5	0.75	0.75	0.5	0.75	0.75	0.5	0.75	0.75	0.5	0.75	0.75	0.75	0.75	0.75	0.75	0.5	0.5	0.5	0.5	0.5	0.5	0.5	0.5	0.5	0.5	0.25	0	0	0	0	0	0	0	0
1	0	0.75	0.75	0.5	0.5	0.5	0.5	0.5	0.5	0.25	0.5	0.75	0.5	0.75	0.75	0.5	0.75	0.75	0.75	0.75	0.75	0.75	0.5	0.75	0.75	0.75	0.75	0.5	0.5	0.5	0.5	0.75	0.75	0.75	0.75	0.5	0.5	0.5	0.5	0.5	0.25	0	0	0	0	0	0	0	0
1	1	0.5	0.75	0.75	0.5	0.75	0.75	0.5	0.75	0.75	0.75	0.75	0.75	0.75	0.5	0.75	0.75	0.75	0.75	0.75	0.75	0.5	0.5	0.5	0.5	0.5	0.5	0.25	0	0	0	0	0	0	0	0	0	0	0	0	0	0	0	0	0	0	0	0	0.25
1	1	0.5	0.5	0.25	0	0	0	0	0	0	0	0	0.25	0.5	0.5	0.75	0.5	0.5	0.75	0.5	0.75	0.75	0.5	0.5	0.5	0.25	0.25	0.5	0.5	0.5	0.75	0.75	0.5	0.5	0.5	0.5	0.5	0.5	0.5	0.5	0.5	0.5	0.25	0.25	0.25	0.25	0.25	0	0
1	1	0	0	0.25	0.5	0.5	0.5	0.25	0	0	0	0	0	0	0	0	0	0	0	0	0	0	0	0	0	0	0	0	0	0	0	0	0.25	0.25	0.5	0.5	0.25	0.5	0.25	0.5	0.75	0.5	0.5	0.5	0.5	0.5	0.75	0.75	0.5
1	0	0.75	0.75	0.5	0.75	0.75	0.5	0.75	0.75	0.5	0.75	0.75	0.5	0.75	0.75	0.5	0.5	0.5	0.5	0.5	0.5	0.25	0	0	0	0	0	0	0	0	0	0	0	0	0	0	0	0	0.25	0.5	0.5	0.5	0.25	0	0	0	0	0	0
1	1	0.5	0.5	0.5	0.25	0	0	0	0	0	0	0	0	0	0	0	0	0	0	0	0	0	0	0	0	0.25	0.25	0.25	0.5	0.25	0.5	0.75	0.5	0.75	0.75	0.5	0.75	0.75	0.5	0.5	0.5	0.5	0.5	0.75	0.75	0.75	0.75	0.75	0.75
1	1	0.5	0.75	0.75	0.5	0.75	0.75	0.5	0.75	0.75	0.5	0.75	0.75	0.5	0.75	0.75	0.75	0.75	0.75	0.75	0.5	0.5	0.25	0.25	0.5	0.5	0.5	0.25	0	0	0	0	0	0	0	0	0	0	0	0	0	0	0	0	0	0	0	0	0
1	1	0.25	0	0	0	0	0	0	0	0	0	0	0	0	0	0	0	0	0	0	0	0	0.25	0.5	0.5	0.75	0.75	0.5	0.75	0.75	0.5	0.75	0.75	0.5	0.75	0.75	0.5	0.75	0.75	0.5	0.75	0.75	0.75	0.75	0.75	0.75	0.5	0.5	0.5
1	1	0.75	0.75	0.5	0.25	0	0	0	0	0	0	0	0	0	0.25	0.5	0.75	0.75	0.75	0.5	0.5	0.75	0.5	0.75	0.75	0.5	0.75	0.75	0.5	0.75	0.75	0.75	0.75	0.75	0.75	0.5	0.75	0.75	0.75	0.75	0.5	0.5	0.5	0.5	0.5	0.25	0	0	0
1	1	0.75	0.75	0.5	0.25	0	0	0	0	0	0	0	0	0	0	0	0.25	0.5	0.5	0.75	0.75	0.5	0.75	0.75	0.5	0.75	0.75	0.5	0.75	0.75	0.5	0.75	0.75	0.5	0.5	0.5	0.5	0.5	0.75	0.75	0.75	0.75	0.5	0.25	0	0	0	0	0
1	1	0	0	0	0	0	0	0.25	0.5	0.5	0.5	0.25	0	0	0	0	0	0	0	0.25	0.5	0.75	0.75	0.75	0.5	0.5	0.75	0.5	0.75	0.75	0.5	0.75	0.75	0.5	0.75	0.75	0.75	0.75	0.75	0.75	0.5	0.5	0.5	0.5	0.5	0.5	0.5	0.5	0.5
1	1	0.5	0.75	0.75	0.5	0.75	0.75	0.5	0.75	0.75	0.5	0.75	0.75	0.75	0.75	0.75	0.75	0.5	0.5	0.5	0.5	0.5	0.5	0.5	0.5	0.5	0.5	0.25	0	0	0.25	0.25	0.25	0.25	0.25	0.5	0.75	0.75	0.5	0.25	0	0	0	0	0	0	0	0	0
1	0	0	0	0	0	0	0	0	0	0	0	0	0	0	0	0	0	0	0	0.25	0.5	0.5	0.5	0.5	0.5	0.5	0.75	0.75	0.5	0.75	0.5	0.5	0.75	0.5	0.75	0.75	0.75	0.75	0.75	0.75	0.5	0.5	0.5	0.5	0.5	0.75	0.75	0.75	0.75
1	1	0	0	0	0	0	0	0	0	0	0	0	0	0	0	0	0	0	0	0	0	0	0	0	0	0.25	0.5	0.5	0.75	0.5	0.5	0.75	0.5	0.75	0.75	0.5	0.75	0.75	0.5	0.75	0.75	0.5	0.5	0.5	0.5	0.5	0.75	0.75	0.75
1	1	0.75	0.75	0.75	0.75	0.5	0.75	0.75	0.5	0.75	0.75	0.5	0.75	0.75	0.5	0.75	0.75	0.75	0.75	0.75	0.75	0.5	0.5	0.5	0.5	0.5	0.5	0.5	0.5	0.5	0.5	0.25	0	0	0	0	0	0	0	0	0	0	0	0	0	0	0	0	0
1	1	0.5	0.25	0	0	0	0	0	0	0	0	0	0	0.25	0.5	0.75	0.75	0.75	0.75	0.5	0.5	0.25	0	0	0	0.25	0.5	0.75	0.75	0.75	0.75	0.5	0.75	0.75	0.5	0.75	0.75	0.5	0.75	0.75	0.5	0.5	0.5	0.5	0.5	0.75	0.75	0.75	0.75
1	1	0.75	0.75	0.5	0.25	0.25	0.5	0.75	0.75	0.5	0.25	0	0	0	0.25	0.5	0.5	0.75	0.5	0.5	0.75	0.5	0.5	0.5	0.5	0.5	0.75	0.75	0.5	0.75	0.75	0.5	0.5	0.5	0.5	0.5	0.75	0.75	0.75	0.75	0.5	0.25	0.25	0.25	0.25	0.5	0.5	0.75	0.75
1	1	0.5	0.5	0.5	0.25	0.25	0.5	0.5	0.5	0.25	0	0	0	0	0	0.25	0.5	0.75	0.75	0.5	0.25	0	0	0	0	0	0	0	0	0	0	0	0	0	0.25	0.5	0.5	0.75	0.75	0.5	0.75	0.75	0.5	0.75	0.75	0.5	0.75	0.75	0.5
1	1	0.75	0.75	0.5	0.5	0.5	0.75	0.75	0.5	0.25	0	0	0	0	0	0	0	0	0	0	0	0	0	0	0	0	0	0	0	0	0	0	0	0.25	0.5	0.5	0.75	0.75	0.5	0.75	0.75	0.5	0.75	0.75	0.5	0.75	0.75	0.5	0.75
1	1	0	0	0	0	0	0.25	0.5	0.75	0.75	0.5	0.25	0	0	0	0	0	0	0	0	0	0	0.25	0.5	0.75	0.75	0.5	0.25	0	0	0	0	0.25	0.5	0.75	0.75	0.75	0.75	0.5	0.75	0.75	0.5	0.75	0.75	0.5	0.75	0.75	0.5	0.75
1	1	0.75	0.75	0.75	0.75	0.75	0.75	0.5	0.25	0.25	0.5	0.75	0.75	0.5	0.5	0.5	0.75	0.75	0.5	0.25	0	0	0	0	0	0	0	0	0	0	0.25	0.5	0.5	0.75	0.75	0.5	0.75	0.5	0.5	0.75	0.75	0.75	0.75	0.75	0.5	0.75	0.75	0.5	0.75
1	1	0	0	0	0	0	0	0	0	0	0	0	0	0	0	0	0	0	0	0	0	0	0	0	0	0	0	0.25	0.5	0.5	0.75	0.5	0.5	0.75	0.5	0.75	0.75	0.5	0.75	0.75	0.5	0.75	0.75	0.75	0.75	0.75	0.75	0.5	0.5
1	1	0.75	0.75	0.75	0.5	0.25	0	0	0	0	0	0	0	0	0	0	0	0	0	0.25	0.5	0.5	0.75	0.75	0.5	0.75	0.75	0.5	0.75	0.75	0.5	0.75	0.75	0.5	0.75	0.75	0.75	0.75	0.75	0.75	0.5	0.5	0.5	0.5	0.5	0.5	0.5	0.5	0.5
1	1	0	0	0	0	0	0	0	0	0	0	0	0	0	0	0	0.25	0.5	0.5	0.75	0.75	0.5	0.75	0.75	0.5	0.75	0.75	0.5	0.75	0.75	0.5	0.75	0.75	0.75	0.75	0.75	0.75	0.5	0.5	0.5	0.5	0.5	0.75	0.75	0.75	0.75	0.75	0.75	0.75
1	1	0.25	0.5	0.75	0.75	0.5	0.25	0	0	0	0	0	0	0	0	0	0.25	0.5	0.5	0.5	0.5	0.5	0.5	0.75	0.75	0.5	0.75	0.75	0.5	0.75	0.75	0.5	0.75	0.75	0.5	0.75	0.75	0.5	0.5	0.5	0.5	0.5	0.75	0.75	0.5	0.5	0.5	0.5	0.5
1	0	0	0	0	0	0	0	0	0	0	0	0	0	0	0	0	0	0	0	0	0	0	0	0	0	0	0	0	0	0.25	0.5	0.5	0.5	0.5	0.25	0.5	0.75	0.5	0.75	0.75	0.5	0.75	0.75	0.75	0.75	0.75	0.75	0.5	0.75
1	1	0.25	0	0	0	0	0	0	0	0	0	0	0	0	0	0	0	0	0	0	0	0	0	0	0	0	0	0	0	0	0	0.25	0.25	0.5	0.75	0.5	0.75	0.75	0.5	0.75	0.75	0.5	0.75	0.75	0.5	0.75	0.75	0.5	0.75
1	1	0.5	0.5	0.5	0.25	0	0	0	0	0	0	0	0	0	0	0	0	0	0	0	0	0	0	0	0	0	0	0	0	0	0.25	0.5	0.5	0.75	0.75	0.5	0.75	0.5	0.5	0.75	0.5	0.75	0.75	0.5	0.5	0.5	0.5	0.5	0.75
1	1	0.5	0.5	0.5	0.5	0.5	0.5	0.5	0.25	0.25	0.5	0.75	0.75	0.5	0.25	0	0	0	0	0	0	0	0	0	0	0	0.25	0.25	0.25	0.5	0.25	0.5	0.75	0.5	0.75	0.75	0.5	0.5	0.5	0.25	0.25	0.5	0.5	0.5	0.75	0.75	0.5	0.5	0.5
1	1	0	0	0	0	0.25	0.5	0.5	0.75	0.75	0.5	0.75	0.75	0.5	0.75	0.75	0.5	0.75	0.75	0.5	0.75	0.75	0.5	0.5	0.5	0.5	0.5	0.75	0.75	0.75	0.75	0.75	0.75	0.75	0.75	0.5	0.25	0	0	0	0	0	0	0	0	0	0	0	0
1	1	0	0	0	0	0	0	0	0	0.25	0.5	0.75	0.75	0.5	0.5	0.5	0.5	0.5	0.5	0.25	0.5	0.75	0.5	0.75	0.75	0.5	0.75	0.75	0.75	0.75	0.75	0.75	0.5	0.75	0.75	0.75	0.75	0.75	0.75	0.75	0.75	0.75	0.75	0.75	0.75	0.75	0.75	0.75	0.75
1	1	0.5	0.75	0.75	0.5	0.75	0.75	0.5	0.75	0.75	0.5	0.75	0.75	0.5	0.75	0.75	0.75	0.75	0.75	0.75	0.5	0.5	0.5	0.5	0.5	0.5	0.5	0.5	0.5	0.5	0.5	0.5	0.5	0.75	0.75	0.75	0.75	0.75	0.75	0.5	0.5	0.5	0.5	0.75	0.75	0.75	0.75	0.75	0.75
1	0	0	0	0	0	0	0	0	0	0	0	0	0	0	0	0	0	0	0	0	0	0	0	0	0	0	0	0	0.25	0.5	0.75	0.75	0.75	0.75	0.5	0.75	0.75	0.5	0.75	0.75	0.5	0.75	0.75	0.5	0.75	0.75	0.75	0.75	0.75
1	1	0.25	0	0	0	0	0	0	0	0	0	0	0	0	0	0	0.25	0.25	0.5	0.75	0.5	0.75	0.75	0.5	0.75	0.75	0.5	0.75	0.75	0.5	0.75	0.75	0.5	0.5	0.5	0.5	0.5	0.75	0.75	0.5	0.5	0.5	0.5	0.75	0.75	0.5	0.25	0	0
1	1	0	0	0	0.25	0.5	0.5	0.5	0.5	0.25	0.5	0.75	0.5	0.75	0.75	0.5	0.75	0.75	0.5	0.75	0.75	0.5	0.5	0.5	0.5	0.5	0.5	0.5	0.5	0.5	0.5	0.25	0	0	0	0	0	0	0	0	0	0	0	0	0	0	0	0	0
1	1	0	0	0.25	0.5	0.75	0.75	0.75	0.5	0.5	0.75	0.5	0.75	0.75	0.5	0.75	0.75	0.75	0.75	0.75	0.75	0.5	0.75	0.75	0.75	0.75	0.5	0.5	0.5	0.5	0.5	0.5	0.5	0.5	0.5	0.25	0	0	0	0	0	0	0	0	0	0	0	0	0
1	1	0.5	0.75	0.75	0.5	0.75	0.75	0.5	0.75	0.75	0.5	0.75	0.75	0.5	0.75	0.75	0.5	0.5	0.5	0.5	0.5	0.75	0.75	0.75	0.75	0.75	0.75	0.75	0.75	0.5	0.5	0.5	0.5	0.5	0.25	0	0	0	0	0	0	0	0	0	0	0	0	0	0
1	1	0	0	0	0	0	0	0	0	0	0	0	0	0	0	0	0	0	0	0	0	0	0	0	0	0	0	0	0	0	0	0	0	0	0	0	0.25	0.25	0.5	0.75	0.5	0.75	0.75	0.5	0.75	0.75	0.5	0.75	0.75
1	1	0.5	0.75	0.75	0.5	0.25	0	0	0	0	0	0	0	0	0	0	0	0	0	0	0	0	0	0	0	0.25	0.5	0.75	0.75	0.75	0.5	0.5	0.75	0.5	0.75	0.75	0.5	0.5	0.5	0.25	0.25	0.5	0.5	0.5	0.75	0.75	0.5	0.5	0.5
1	0	0.25	0.5	0.5	0.5	0.25	0	0	0	0	0	0	0	0.25	0.5	0.5	0.75	0.75	0.5	0.75	0.75	0.5	0.75	0.75	0.5	0.75	0.75	0.5	0.75	0.75	0.5	0.5	0.5	0.5	0.5	0.75	0.75	0.75	0.75	0.75	0.75	0.75	0.75	0.5	0.5	0.5	0.75	0.75	0.5
1	1	0.5	0.75	0.75	0.5	0.75	0.75	0.5	0.75	0.75	0.5	0.75	0.75	0.5	0.75	0.75	0.75	0.75	0.75	0.75	0.75	0.75	0.5	0.25	0	0	0	0	0	0	0	0	0	0	0	0	0	0	0	0	0	0	0	0	0	0	0	0	0
1	1	0.5	0.5	0.5	0.5	0.5	0.5	0.5	0.25	0	0	0	0	0	0	0	0	0	0.25	0.5	0.5	0.75	0.75	0.5	0.75	0.75	0.5	0.75	0.75	0.5	0.75	0.75	0.5	0.5	0.5	0.5	0.5	0.75	0.75	0.75	0.75	0.5	0.5	0.5	0.5	0.5	0.5	0.5	0.5
1	1	0.75	0.75	0.75	0.5	0.25	0	0	0	0	0	0	0	0	0	0	0	0	0	0	0	0	0	0	0	0	0	0	0.25	0.5	0.5	0.75	0.75	0.5	0.75	0.75	0.5	0.75	0.75	0.5	0.75	0.75	0.5	0.75	0.75	0.5	0.5	0.5	0.5
1	0	0.5	0.5	0.5	0.25	0.25	0.5	0.75	0.75	0.5	0.25	0	0	0	0	0	0	0	0	0	0	0.25	0.5	0.5	0.75	0.75	0.5	0.75	0.75	0.5	0.75	0.75	0.5	0.75	0.75	0.5	0.75	0.75	0.5	0.5	0.5	0.5	0.5	0.75	0.75	0.75	0.75	0.75	0.75
1	1	0.5	0.75	0.75	0.5	0.75	0.75	0.5	0.75	0.75	0.5	0.75	0.75	0.5	0.5	0.5	0.5	0.5	0.75	0.75	0.75	0.75	0.75	0.75	0.5	0.5	0.5	0.5	0.75	0.75	0.5	0.25	0	0	0	0.25	0.5	0.75	0.75	0.5	0.5	0.5	0.75	0.75	0.5	0.5	0.5	0.5	0.5
1	1	0.5	0.75	0.75	0.5	0.25	0	0	0	0	0	0	0	0	0	0	0	0.25	0.5	0.5	0.75	0.75	0.5	0.75	0.75	0.5	0.75	0.75	0.5	0.75	0.75	0.5	0.75	0.75	0.5	0.5	0.5	0.5	0.5	0.75	0.75	0.75	0.75	0.5	0.5	0.5	0.5	0.5	0.25
1	1	0	0	0	0	0	0	0	0	0	0	0	0	0	0	0	0.25	0.5	0.75	0.75	0.5	0.25	0	0	0	0	0	0	0	0	0	0	0	0	0	0.25	0.5	0.5	0.5	0.25	0	0.25	0.25	0.25	0.5	0.5	0.5	0.75	0.75
1	1	0.25	0	0.25	0.5	0.5	0.75	0.75	0.5	0.75	0.75	0.5	0.75	0.75	0.5	0.75	0.75	0.5	0.75	0.75	0.75	0.75	0.75	0.75	0.5	0.75	0.75	0.75	0.75	0.5	0.5	0.5	0.5	0.5	0.25	0.25	0.25	0.25	0.25	0	0	0	0	0	0	0	0	0	0
1	1	0.25	0.5	0.75	0.75	0.5	0.25	0	0	0	0	0	0	0	0	0	0	0	0	0	0	0	0	0	0	0	0	0	0	0	0	0	0.25	0.5	0.5	0.75	0.75	0.5	0.75	0.5	0.25	0.5	0.5	0.5	0.75	0.75	0.5	0.75	0.75
1	1	0	0	0	0	0	0	0	0	0	0	0	0	0	0	0	0	0	0	0	0	0	0	0	0	0	0	0	0	0	0	0.25	0.25	0.5	0.75	0.5	0.75	0.75	0.5	0.75	0.75	0.5	0.75	0.75	0.5	0.75	0.75	0.5	0.75
1	1	0.5	0.5	0.5	0.25	0	0	0	0	0	0	0.25	0.5	0.5	0.75	0.75	0.5	0.75	0.75	0.5	0.75	0.75	0.5	0.75	0.75	0.5	0.75	0.75	0.5	0.75	0.75	0.75	0.75	0.75	0.75	0.5	0.5	0.5	0.5	0.75	0.75	0.5	0.25	0	0	0	0	0	0
1	1	0	0	0.25	0.5	0.75	0.75	0.5	0.25	0	0	0	0	0	0.25	0.5	0.5	0.5	0.5	0.25	0.5	0.75	0.5	0.75	0.75	0.5	0.75	0.75	0.5	0.75	0.75	0.75	0.75	0.75	0.75	0.5	0.5	0.5	0.5	0.5	0.5	0.5	0.5	0.5	0.5	0.25	0	0	0
1	1	0.5	0.5	0.5	0.5	0.5	0.5	0.5	0.25	0.25	0.5	0.75	0.75	0.5	0.25	0	0	0	0	0	0	0	0	0	0	0	0	0	0	0	0	0	0	0.25	0.5	0.5	0.75	0.5	0.5	0.75	0.5	0.75	0.75	0.5	0.75	0.75	0.5	0.5	0.5
1	1	0.5	0.5	0.5	0.25	0	0	0	0.25	0.5	0.75	0.75	0.75	0.75	0.75	0.75	0.5	0.25	0	0.25	0.5	0.5	0.75	0.75	0.5	0.75	0.75	0.5	0.75	0.75	0.5	0.75	0.75	0.5	0.75	0.75	0.5	0.75	0.75	0.75	0.75	0.75	0.75	0.5	0.5	0.5	0.5	0.5	0.5
1	1	0.5	0.5	0.5	0.5	0.25	0	0	0	0	0	0	0	0	0	0.25	0.5	0.75	0.75	0.75	0.5	0.5	0.75	0.5	0.75	0.75	0.5	0.75	0.75	0.75	0.75	0.75	0.75	0.5	0.75	0.75	0.75	0.75	0.75	0.75	0.5	0.5	0.25	0.25	0.25	0.25	0.25	0	0
1	1	0.5	0.5	0.5	0.25	0	0	0	0	0	0	0	0	0	0	0	0	0	0.25	0.25	0.25	0.5	0.25	0.5	0.75	0.5	0.75	0.75	0.5	0.75	0.75	0.5	0.75	0.75	0.5	0.75	0.75	0.5	0.5	0.5	0.5	0.5	0.75	0.75	0.5	0.5	0.5	0.5	0.5
1	1	0	0	0	0	0	0	0	0	0	0	0	0	0	0	0	0	0	0	0	0	0	0	0	0	0	0	0	0	0	0	0	0.25	0.5	0.5	0.75	0.5	0.25	0.5	0.25	0.25	0.5	0.25	0.5	0.75	0.75	0.75	0.75	0.75
1	0	0.5	0.75	0.5	0.75	0.75	0.5	0.75	0.75	0.5	0.75	0.75	0.5	0.5	0.5	0.5	0.5	0.5	0.5	0.5	0.5	0.75	0.75	0.5	0.5	0.5	0.5	0.5	0.75	0.75	0.5	0.5	0.25	0.25	0.5	0.5	0.5	0.25	0.25	0.5	0.5	0.5	0.5	0.5	0.5	0.5	0.5	0.5	0.75
1	1	0.25	0	0	0	0	0	0	0	0	0	0	0	0	0	0	0.25	0.25	0.25	0.25	0.25	0.5	0.75	0.75	0.5	0.25	0	0	0	0.25	0.5	0.75	0.75	0.75	0.5	0.5	0.75	0.5	0.75	0.75	0.5	0.75	0.75	0.75	0.75	0.75	0.75	0.5	0.75
1	1	0	0	0	0	0	0	0	0	0	0	0	0	0	0	0	0	0	0	0	0	0	0	0	0.25	0.5	0.5	0.75	0.5	0.5	0.75	0.5	0.75	0.75	0.5	0.75	0.75	0.5	0.75	0.75	0.5	0.5	0.5	0.5	0.5	0.75	0.75	0.5	0.5
1	1	0.5	0.5	0.5	0.25	0.25	0.5	0.75	0.75	0.75	0.75	0.5	0.75	0.75	0.5	0.75	0.75	0.5	0.75	0.75	0.5	0.75	0.75	0.75	0.75	0.75	0.75	0.5	0.75	0.75	0.75	0.75	0.5	0.5	0.5	0.5	0.5	0.25	0.25	0.5	0.5	0.5	0.25	0	0	0	0	0	0
1	1	0.5	0.5	0.75	0.75	0.75	0.75	0.5	0.25	0	0	0	0	0	0	0	0	0	0	0	0	0	0	0	0	0	0	0	0	0.25	0.5	0.5	0.75	0.75	0.5	0.75	0.75	0.5	0.75	0.75	0.5	0.75	0.75	0.5	0.75	0.75	0.5	0.75	0.75
1	1	0.5	0.5	0.5	0.5	0.5	0.5	0.5	0.25	0.25	0.5	0.75	0.75	0.5	0.25	0	0	0	0	0	0	0.25	0.5	0.5	0.75	0.75	0.5	0.75	0.75	0.5	0.75	0.75	0.5	0.75	0.75	0.5	0.75	0.75	0.5	0.5	0.5	0.5	0.5	0.5	0.5	0.5	0.5	0.5	0.25
1	1	0	0	0	0	0	0	0	0	0	0	0	0	0	0	0	0	0	0	0	0	0	0	0	0	0	0	0	0	0	0	0	0	0	0	0.25	0.5	0.5	0.75	0.75	0.5	0.75	0.5	0.5	0.75	0.5	0.75	0.75	0.5
1	1	0.5	0.75	0.5	0.5	0.75	0.5	0.75	0.75	0.75	0.75	0.75	0.75	0.5	0.75	0.75	0.75	0.75	0.75	0.75	0.5	0.5	0.25	0	0	0	0	0	0	0	0	0	0	0	0	0	0	0	0	0	0	0	0	0	0	0	0	0	0
1	1	0.5	0.75	0.75	0.75	0.5	0.5	0.75	0.5	0.75	0.75	0.5	0.75	0.75	0.5	0.5	0.5	0.5	0.5	0.75	0.75	0.5	0.5	0.5	0.5	0.75	0.75	0.5	0.25	0	0	0	0	0	0	0	0	0	0	0	0	0	0	0	0	0	0	0	0.25
1	1	0	0	0	0	0	0	0	0	0	0	0	0	0	0	0	0	0	0	0	0	0	0	0	0	0	0	0	0	0	0	0	0.25	0.25	0.5	0.75	0.5	0.75	0.75	0.5	0.75	0.75	0.5	0.75	0.75	0.5	0.75	0.75	0.75
1	1	0	0	0	0	0	0	0	0	0	0	0	0	0	0	0	0.25	0.5	0.75	0.75	0.5	0.25	0	0	0	0	0	0	0	0.25	0.5	0.5	0.75	0.75	0.5	0.75	0.75	0.5	0.75	0.75	0.5	0.75	0.75	0.5	0.5	0.5	0.5	0.5	0.75
1	1	0.25	0	0	0	0	0	0	0	0	0	0	0	0.25	0.25	0.25	0.25	0	0	0.25	0.5	0.75	0.75	0.5	0.25	0	0	0	0	0	0	0	0	0	0.25	0.5	0.5	0.75	0.75	0.5	0.75	0.75	0.5	0.75	0.75	0.5	0.75	0.75	0.5
1	0	1	0.75	0.75	0.75	0.5	0.75	0.75	0.5	0.75	0.75	0.75	0.75	0.75	0.75	0.5	0.75	0.75	0.5	0.5	0.5	0.5	0.75	0.75	0.75	0.75	0.75	0.75	0.5	0.5	0.5	0.5	0.5	0.25	0	0	0	0	0	0	0	0	0	0	0	0	0	0	0
1	1	0.5	0.75	0.5	0.75	0.75	0.5	0.75	0.75	0.5	0.75	0.75	0.75	0.75	0.75	0.75	0.5	0.75	0.75	0.75	0.75	0.5	0.5	0.5	0.5	0.5	0.25	0	0	0	0	0	0	0	0	0	0	0	0	0	0	0	0	0	0	0	0	0	0
1	0	0	0	0	0	0	0	0	0	0	0	0	0	0	0	0	0	0	0	0	0	0	0	0	0	0	0	0	0	0	0	0	0	0.25	0.25	0.25	0.5	0.25	0.5	0.75	0.5	0.75	0.75	0.5	0.75	0.75	0.5	0.75	0.75
1	0	0	0	0	0	0	0	0	0	0	0	0	0	0.25	0.5	0.5	0.5	0.5	0.5	0.5	0.5	0.25	0	0	0	0	0	0	0	0	0	0	0	0	0	0	0.25	0.5	0.5	0.75	0.75	0.5	0.75	0.75	0.5	0.75	0.75	0.5	0.75
1	1	0.5	0.75	0.5	0.75	0.75	0.5	0.75	0.75	0.5	0.75	0.75	0.5	0.75	0.75	0.5	0.5	0.5	0.5	0.5	0.5	0.5	0.5	0.5	0.5	0.25	0	0	0	0	0	0	0	0	0	0	0	0	0	0	0	0	0	0	0	0	0	0	0
1	1	0	0	0	0	0.25	0.5	0.5	0.5	0.25	0	0	0	0	0	0	0	0	0	0	0	0	0	0	0	0	0	0	0	0	0	0	0	0	0	0	0	0	0	0	0	0	0	0	0	0	0	0.25	0.5
1	1	0	0.25	0.25	0.25	0.25	0	0	0	0	0	0	0	0	0	0	0	0	0	0	0	0	0	0	0	0	0	0	0	0	0	0	0.25	0.5	0.5	0.75	0.75	0.5	0.75	0.5	0.5	0.75	0.5	0.5	0.5	0.5	0.5	0.75	0.75
1	1	0.25	0	0	0	0	0	0	0	0	0	0	0	0	0	0	0	0	0	0	0	0.25	0.5	0.5	0.75	0.75	0.5	0.75	0.75	0.5	0.75	0.75	0.5	0.75	0.75	0.5	0.75	0.75	0.5	0.5	0.5	0.5	0.5	0.75	0.75	0.75	0.75	0.5	0.25
1	1	0.5	0.5	0.5	0.25	0	0	0	0	0	0	0	0	0	0	0	0.25	0.5	0.5	0.75	0.5	0.25	0.5	0.25	0.5	0.75	0.5	0.75	0.75	0.75	0.75	0.75	0.75	0.5	0.75	0.75	0.5	0.5	0.5	0.5	0.5	0.5	0.5	0.5	0.5	0.5	0.25	0	0
1	1	0.25	0	0	0	0	0	0	0	0	0	0.25	0.5	0.5	0.5	0.25	0	0	0	0	0	0	0	0	0	0	0	0.25	0.5	0.5	0.75	0.75	0.5	0.75	0.75	0.5	0.75	0.75	0.5	0.75	0.75	0.5	0.75	0.75	0.5	0.75	0.75	0.75	0.75
1	1	0.5	0.75	0.5	0.75	0.75	0.5	0.75	0.75	0.5	0.75	0.75	0.75	0.75	0.75	0.75	0.5	0.5	0.25	0	0	0	0	0	0	0	0	0	0	0	0	0	0	0	0	0	0	0	0	0	0	0	0	0	0	0	0	0	0
1	1	0.5	0.75	0.5	0.75	0.75	0.5	0.75	0.75	0.5	0.75	0.75	0.5	0.75	0.75	0.75	0.75	0.75	0.75	0.75	0.75	0.75	0.75	0.5	0.5	0.25	0.25	0.5	0.5	0.5	0.25	0	0	0	0	0	0	0	0	0	0	0	0	0	0	0	0	0	0
1	1	0	0	0	0	0	0	0	0	0	0	0	0	0	0.25	0.5	0.5	0.5	0.25	0	0	0	0	0	0	0	0	0.25	0.5	0.5	0.75	0.75	0.5	0.75	0.75	0.5	0.75	0.75	0.5	0.75	0.75	0.5	0.75	0.75	0.75	0.75	0.75	0.75	0.5
1	1	0.5	0.75	0.75	0.5	0.75	0.75	0.5	0.75	0.75	0.5	0.75	0.75	0.5	0.75	0.75	0.5	0.5	0.5	0.5	0.5	0.5	0.5	0.5	0.5	0.75	0.75	0.75	0.75	0.75	0.75	0.75	0.75	0.5	0.25	0	0	0	0	0	0	0	0	0	0	0	0	0	0
1	1	0	0	0	0	0	0	0	0	0	0	0	0	0	0.25	0.5	0.5	0.75	0.75	0.5	0.75	0.75	0.5	0.75	0.75	0.5	0.75	0.75	0.5	0.75	0.75	0.5	0.75	0.75	0.75	0.75	0.5	0.5	0.5	0.5	0.5	0.25	0	0	0	0	0	0	0
1	1	0	0	0	0	0	0	0	0	0	0	0	0	0	0	0	0	0	0	0	0	0	0	0	0	0	0	0	0	0	0	0.25	0.25	0.25	0.5	0.25	0.5	0.75	0.5	0.75	0.75	0.5	0.75	0.75	0.5	0.75	0.75	0.5	0.5
1	0	0	0	0	0	0	0	0	0	0	0	0	0	0	0	0	0	0	0	0	0	0	0	0	0	0	0	0	0	0	0	0.25	0.5	0.5	0.75	0.5	0.5	0.75	0.5	0.75	0.75	0.5	0.75	0.75	0.5	0.75	0.75	0.75	0.75
1	1	0.25	0	0	0	0	0	0	0	0	0	0	0	0	0	0	0.25	0.5	0.75	0.75	0.5	0.25	0	0	0	0	0.25	0.5	0.5	0.75	0.75	0.5	0.75	0.75	0.5	0.75	0.75	0.5	0.75	0.75	0.5	0.75	0.75	0.75	0.75	0.75	0.75	0.5	0.5
1	1	0.5	0.75	0.5	0.75	0.75	0.5	0.75	0.75	0.5	0.75	0.75	0.5	0.75	0.75	0.75	0.75	0.75	0.75	0.5	0.5	0.5	0.5	0.5	0.5	0.25	0.25	0.5	0.5	0.5	0.25	0	0	0	0	0	0	0	0	0	0	0	0	0	0	0	0	0	0
1	0	0.5	0.5	0.25	0	0	0	0	0	0	0	0	0	0.25	0.5	0.5	0.5	0.25	0	0	0	0	0	0	0.25	0.5	0.5	0.75	0.75	0.5	0.75	0.75	0.5	0.75	0.75	0.5	0.75	0.75	0.5	0.75	0.75	0.5	0.5	0.5	0.5	0.5	0.5	0.5	0.5
1	0	1	0.75	0.75	0.75	0.5	0.75	0.75	0.5	0.75	0.75	0.75	0.75	0.75	0.75	0.5	0.75	0.75	0.5	0.5	0.5	0.5	0.5	0.5	0.25	0	0	0	0	0	0	0	0	0	0	0	0	0	0	0	0	0	0	0	0	0	0	0	0
1	0	0.5	0.75	0.75	0.75	0.75	0.5	0.75	0.75	0.5	0.75	0.75	0.5	0.75	0.75	0.5	0.75	0.75	0.75	0.75	0.75	0.75	0.5	0.5	0.5	0.5	0.75	0.75	0.5	0.25	0	0	0	0	0	0	0	0	0	0	0	0	0	0	0	0	0	0	0
1	0	0.75	0.5	0.5	0.75	0.5	0.75	0.75	0.75	0.75	0.75	0.75	0.5	0.75	0.75	0.5	0.5	0.5	0.5	0.5	0.5	0.25	0.25	0.25	0.25	0.25	0	0	0	0	0	0	0	0	0	0	0	0	0	0	0	0	0	0	0	0	0	0	0
1	1	0	0	0	0	0	0	0	0	0	0	0	0	0	0	0	0.25	0.5	0.5	0.75	0.5	0.5	0.75	0.5	0.75	0.75	0.5	0.75	0.75	0.5	0.75	0.75	0.75	0.75	0.75	0.75	0.5	0.5	0.5	0.5	0.5	0.5	0.25	0	0	0	0	0	0
1	1	0.5	0.75	0.5	0.75	0.75	0.5	0.75	0.75	0.5	0.75	0.75	0.75	0.75	0.75	0.75	0.5	0.5	0.5	0.5	0.5	0.75	0.75	0.5	0.5	0.5	0.5	0.5	0.75	0.75	0.75	0.75	0.5	0.25	0	0	0	0	0	0	0	0	0	0	0	0	0	0	0
1	0	0.5	0.5	0.5	0.5	0.75	0.75	0.5	0.5	0.5	0.5	0.5	0.5	0.5	0.5	0.5	0.25	0	0	0	0	0	0	0	0	0	0.25	0.5	0.5	0.75	0.5	0.25	0.5	0.25	0.5	0.75	0.5	0.75	0.75	0.5	0.5	0.5	0.5	0.5	0.75	0.75	0.5	0.5	0.5
1	1	0.5	0.75	0.5	0.75	0.75	0.5	0.75	0.75	0.5	0.75	0.75	0.5	0.5	0.5	0.5	0.5	0.5	0.5	0.5	0.5	0.5	0.25	0	0	0	0	0	0	0	0	0	0	0	0	0	0	0	0	0	0	0	0	0	0	0	0	0	0
1	0	0.75	0.5	0.5	0.75	0.5	0.75	0.75	0.5	0.5	0.5	0.5	0.5	0.75	0.75	0.5	0.5	0.5	0.5	0.5	0.5	0.25	0	0	0	0	0	0	0	0	0	0	0	0	0	0	0	0	0	0	0	0	0	0	0	0	0	0	0
1	0	0	0	0	0	0.25	0.25	0.25	0.5	0.25	0.5	0.75	0.5	0.75	0.75	0.5	0.75	0.75	0.5	0.75	0.75	0.5	0.5	0.5	0.5	0.5	0.5	0.5	0.5	0.5	0.5	0.25	0	0	0	0	0	0	0	0	0	0	0	0	0	0	0	0	0
1	1	0.5	0.75	0.5	0.75	0.75	0.5	0.5	0.5	0.25	0.25	0.5	0.5	0.5	0.5	0.5	0.5	0.5	0.5	0.5	0.25	0.25	0.25	0	0	0	0	0	0	0	0	0	0	0	0	0	0	0	0	0	0	0	0	0	0	0	0	0	0
1	1	0.25	0	0	0	0	0	0	0	0	0	0	0	0	0	0	0	0	0	0	0.25	0.25	0.25	0.5	0.25	0.5	0.75	0.5	0.75	0.75	0.5	0.75	0.75	0.5	0.75	0.75	0.5	0.5	0.5	0.5	0.5	0.5	0.5	0.5	0.5	0.5	0.25	0	0
1	1	0.5	0.75	0.5	0.5	0.5	0.5	0.5	0.75	0.75	0.5	0.75	0.75	0.5	0.5	0.5	0.5	0.5	0.5	0.25	0	0	0	0	0	0	0	0	0	0	0	0	0	0	0	0	0	0	0	0	0	0	0	0	0	0	0	0	0
1	1	0.5	0.75	0.5	0.75	0.75	0.5	0.75	0.75	0.5	0.75	0.75	0.5	0.75	0.75	0.75	0.75	0.75	0.75	0.5	0.5	0.5	0.5	0.5	0.5	0.25	0	0	0	0	0	0	0	0	0	0	0	0	0	0	0	0	0	0	0	0	0	0	0
1	1	0.5	0.75	0.5	0.75	0.75	0.5	0.75	0.75	0.5	0.75	0.75	0.5	0.5	0.5	0.5	0.5	0.75	0.75	0.75	0.75	0.5	0.25	0	0	0	0	0	0	0	0	0	0	0	0	0	0	0	0	0	0	0	0	0	0	0	0	0	0
1	1	0	0	0	0	0	0	0	0	0.25	0.5	0.5	0.75	0.75	0.5	0.75	0.75	0.5	0.75	0.5	0.25	0.5	0.5	0.5	0.75	0.75	0.5	0.5	0.25	0.25	0.5	0.5	0.75	0.75	0.5	0.5	0.25	0	0	0	0	0	0	0	0	0	0	0	0
1	1	0.25	0.5	0.25	0.25	0.5	0.5	0.5	0.75	0.75	0.5	0.75	0.75	0.75	0.75	0.5	0.5	0.5	0.5	0.5	0.25	0	0	0	0	0	0	0	0	0	0	0	0	0	0	0	0	0	0	0	0	0	0	0	0	0	0	0	0
1	1	0	0	0.25	0.5	0.5	0.5	0.25	0.25	0.25	0.25	0.25	0	0	0	0	0	0	0	0	0	0	0	0.25	0.5	0.5	0.75	0.5	0.5	0.75	0.5	0.75	0.75	0.5	0.75	0.75	0.5	0.5	0.5	0.5	0.5	0.75	0.75	0.5	0.5	0.5	0.5	0.5	0.5
1	0	0.5	0.75	0.5	0.75	0.75	0.5	0.75	0.75	0.5	0.75	0.75	0.5	0.5	0.5	0.5	0.5	0.75	0.75	0.5	0.5	0.25	0	0	0	0	0	0	0	0	0	0	0	0	0	0	0	0	0	0	0	0	0	0	0	0	0	0	0
1	1	0.25	0.5	0.5	0.5	0.25	0	0	0	0	0.25	0.5	0.5	0.75	0.75	0.5	0.75	0.75	0.5	0.75	0.75	0.5	0.75	0.75	0.5	0.75	0.75	0.5	0.5	0.5	0.5	0.5	0.5	0.25	0	0	0	0	0	0	0	0	0	0	0	0	0	0	0
1	0	0.5	0.75	0.5	0.75	0.75	0.5	0.75	0.75	0.5	0.75	0.75	0.5	0.75	0.75	0.5	0.5	0.5	0.5	0.5	0.5	0.5	0.5	0.5	0.5	0.25	0	0	0	0	0	0	0	0	0	0	0	0	0	0	0	0	0	0	0	0	0	0	0
1	1	0.25	0	0	0	0	0	0	0	0	0	0	0	0	0	0	0	0	0	0	0	0	0	0	0	0	0	0	0	0	0	0	0.25	0.5	0.5	0.75	0.5	0.5	0.75	0.5	0.75	0.75	0.5	0.75	0.75	0.5	0.75	0.75	0.75
1	1	0.5	0.75	0.75	0.5	0.75	0.75	0.5	0.75	0.75	0.5	0.75	0.75	0.75	0.75	0.75	0.75	0.5	0.5	0.5	0.5	0.5	0.5	0.5	0.5	0.5	0.5	0.5	0.5	0.5	0.5	0.5	0.5	0.5	0.5	0.25	0.25	0.5	0.5	0.75	0.75	0.75	0.75	0.75	0.75	0.75	0.75	0.5	0.5
1	0	0.75	0.75	0.5	0.75	0.75	0.5	0.75	0.75	0.5	0.75	0.75	0.5	0.75	0.75	0.5	0.5	0.5	0.5	0.5	0.5	0.5	0.5	0.5	0.5	0.25	0	0	0	0	0	0	0	0	0	0	0	0	0	0	0	0	0	0	0	0	0	0	0
1	0	1	0.75	0.75	0.75	0.5	0.75	0.75	0.75	0.75	0.75	0.75	0.5	0.75	0.75	0.75	0.75	0.5	0.5	0.5	0.5	0.5	0.25	0	0	0	0	0	0	0	0	0	0	0	0	0	0	0	0	0	0	0	0	0	0	0	0	0	0
1	0	0	0	0	0	0	0	0	0	0	0	0.25	0.25	0.25	0.5	0.25	0.5	0.75	0.5	0.75	0.75	0.5	0.75	0.75	0.5	0.5	0.5	0.5	0.5	0.75	0.75	0.5	0.5	0.5	0.5	0.5	0.5	0.25	0	0	0	0	0	0	0	0	0	0	0
1	1	0.5	0.75	0.75	0.5	0.25	0	0	0	0	0	0	0	0	0	0	0	0	0.25	0.5	0.5	0.75	0.75	0.5	0.75	0.75	0.5	0.75	0.75	0.5	0.75	0.75	0.5	0.75	0.75	0.75	0.75	0.75	0.75	0.5	0.5	0.5	0.5	0.5	0.5	0.5	0.5	0.5	0.5
1	0	0.25	0.25	0	0	0	0	0	0	0	0	0	0	0	0	0	0	0	0	0	0	0	0	0	0	0	0	0	0	0	0	0	0.25	0.25	0.5	0.75	0.5	0.75	0.75	0.5	0.75	0.75	0.5	0.75	0.75	0.5	0.75	0.75	0.5
1	0	0	0	0	0	0	0	0	0	0	0	0	0	0	0	0	0	0	0	0.25	0.5	0.5	0.75	0.75	0.5	0.75	0.75	0.5	0.75	0.75	0.5	0.75	0.75	0.5	0.5	0.5	0.5	0.5	0.75	0.75	0.5	0.5	0.25	0.25	0.25	0.25	0.25	0	0
1	1	0.5	0.75	0.75	0.5	0.25	0	0	0	0	0	0	0	0	0	0	0	0	0	0	0	0	0	0	0	0	0	0	0.25	0.5	0.5	0.75	0.75	0.5	0.75	0.5	0.5	0.75	0.5	0.5	0.5	0.5	0.5	0.75	0.75	0.5	0.75	0.75	0.75
1	1	0.5	0.75	0.5	0.75	0.75	0.5	0.75	0.75	0.5	0.75	0.75	0.5	0.5	0.5	0.5	0.5	0.75	0.75	0.75	0.75	0.5	0.5	0.5	0.5	0.5	0.25	0	0	0	0	0	0	0	0	0	0	0	0	0	0	0	0	0	0	0	0	0	0
1	1	0	0	0	0	0	0	0	0	0	0	0	0	0	0	0	0	0	0	0	0	0	0	0	0.25	0.5	0.5	0.75	0.5	0.25	0.5	0.25	0.5	0.75	0.5	0.75	0.75	0.5	0.75	0.75	0.75	0.75	0.75	0.75	0.5	0.75	0.75	0.75	0.75
1	1	0	0	0	0	0	0	0.25	0.5	0.5	0.75	0.5	0.5	0.75	0.5	0.75	0.75	0.5	0.5	0.5	0.5	0.5	0.75	0.75	0.5	0.75	0.75	0.75	0.75	0.75	0.75	0.75	0.75	0.5	0.25	0	0	0	0	0	0	0	0	0	0	0	0	0	0
1	0	0.75	0.5	0.25	0.5	0.25	0.25	0.5	0.5	0.5	0.75	0.75	0.5	0.5	0.5	0.5	0.5	0.5	0.5	0.5	0.5	0.5	0.5	0.5	0.5	0.75	0.75	0.5	0.5	0.5	0.5	0.5	0.5	0.5	0.5	0.75	0.75	0.5	0.5	0.25	0.25	0.25	0	0.25	0.5	0.5	0.5	0.5	0.5
1	0	0.5	0.75	0.5	0.75	0.75	0.5	0.75	0.75	0.5	0.5	0.5	0.5	0.5	0.75	0.75	0.5	0.5	0.5	0.5	0.5	0.5	0.5	0.5	0.5	0.5	0.5	0.5	0.5	0.5	0.25	0.25	0.5	0.5	0.5	0.25	0	0	0	0	0	0	0	0	0	0	0	0	0
1	1	0	0	0	0	0.25	0.5	0.5	0.75	0.5	0.5	0.75	0.5	0.75	0.75	0.5	0.75	0.75	0.5	0.5	0.5	0.5	0.5	0.75	0.75	0.75	0.75	0.75	0.75	0.5	0.5	0.5	0.5	0.5	0.5	0.5	0.5	0.5	0.5	0.5	0.5	0.5	0.5	0.25	0	0	0	0	0
1	0	0.5	0.75	0.5	0.75	0.75	0.5	0.75	0.75	0.5	0.5	0.5	0.5	0.5	0.75	0.75	0.75	0.75	0.75	0.75	0.5	0.5	0.25	0	0	0	0	0	0	0	0	0	0	0	0	0	0	0	0	0	0	0	0	0	0	0	0	0	0
1	1	0	0	0	0	0	0	0	0	0	0	0	0	0	0	0	0	0	0	0	0	0	0	0.25	0.25	0.5	0.75	0.5	0.75	0.75	0.5	0.75	0.75	0.5	0.75	0.75	0.5	0.75	0.75	0.75	0.75	0.75	0.75	0.5	0.5	0.5	0.5	0.5	0.5
1	1	0.5	0.75	0.5	0.75	0.75	0.5	0.75	0.75	0.5	0.5	0.5	0.5	0.5	0.5	0.5	0.5	0.5	0.5	0.5	0.5	0.75	0.75	0.5	0.25	0	0	0	0	0	0	0	0	0	0	0	0	0	0	0	0	0	0	0	0	0	0	0	0
1	1	0.5	0.75	0.5	0.5	0.75	0.5	0.5	0.5	0.5	0.5	0.75	0.75	0.5	0.75	0.75	0.75	0.75	0.5	0.5	0.5	0.5	0.5	0.25	0	0	0	0	0	0	0	0	0	0	0	0	0	0	0	0	0	0	0	0	0	0	0	0	0
1	1	0.5	0.75	0.5	0.75	0.75	0.5	0.5	0.5	0.5	0.5	0.75	0.75	0.5	0.5	0.5	0.5	0.5	0.5	0.5	0.5	0.5	0.5	0.5	0.5	0.5	0.5	0.25	0	0	0	0	0	0.25	0.25	0.25	0.25	0	0.25	0.5	0.5	0.75	0.75	0.5	0.75	0.75	0.75	0.75	0.5
1	0	0	0	0	0	0	0	0	0	0	0	0.25	0.5	0.5	0.5	0.25	0	0	0	0	0	0	0	0	0	0	0	0	0	0	0.25	0.5	0.5	0.75	0.75	0.5	0.75	0.75	0.5	0.75	0.75	0.5	0.75	0.75	0.5	0.75	0.75	0.5	0.5
1	1	0.5	0.5	0.5	0.25	0	0	0	0	0.25	0.5	0.5	0.75	0.5	0.5	0.75	0.5	0.75	0.75	0.5	0.75	0.75	0.5	0.75	0.75	0.75	0.75	0.75	0.75	0.5	0.5	0.5	0.5	0.5	0.5	0.25	0.25	0.5	0.5	0.5	0.25	0	0	0	0	0	0	0	0
1	0	0.5	0.5	0.5	0.5	0.5	0.5	0.5	0.25	0.5	0.75	0.5	0.5	0.5	0.5	0.5	0.75	0.75	0.5	0.5	0.5	0.5	0.5	0.5	0.25	0	0	0	0	0	0	0	0	0	0	0	0	0	0	0	0	0	0	0	0	0	0	0	0
1	1	0	0	0	0	0	0	0	0	0	0	0	0.25	0.25	0.25	0.5	0.25	0.5	0.75	0.5	0.75	0.75	0.5	0.75	0.75	0.5	0.5	0.5	0.5	0.5	0.75	0.75	0.75	0.75	0.75	0.75	0.5	0.5	0.5	0.5	0.75	0.75	0.5	0.5	0.5	0.5	0.5	0.25	0
1	1	0.5	0.75	0.75	0.75	1	1	0.75	0.75	0.75	0.5	0.75	0.75	0.5	0.5	0.5	0.5	0.5	0.5	0.5	0.5	0.5	0.5	0.25	0	0	0	0	0	0	0	0	0	0	0	0	0	0	0	0	0	0	0	0	0	0	0	0	0
1	1	0.5	0.75	0.75	0.5	0.75	0.75	0.5	0.75	0.75	0.5	0.5	0.5	0.5	0.5	0.75	0.75	0.5	0.5	0.5	0.5	0.75	0.75	0.5	0.25	0	0	0	0	0	0	0	0	0	0	0	0	0	0	0	0	0	0	0	0	0	0	0	0
1	0	0.75	0.75	0.5	0.75	0.75	0.5	0.75	0.75	0.5	0.75	0.75	0.5	0.75	0.75	0.75	0.75	0.75	0.75	0.5	0.5	0.25	0	0	0	0	0	0	0	0	0	0	0	0	0	0	0	0	0	0	0	0	0	0	0	0	0	0	0
1	1	0	0	0	0	0	0	0	0	0	0	0	0	0	0	0	0	0	0.25	0.5	0.75	0.75	0.75	0.5	0.5	0.75	0.5	0.75	0.75	0.5	0.75	0.75	0.5	0.75	0.75	0.5	0.5	0.5	0.5	0.5	0.5	0.5	0.5	0.5	0.5	0.5	0.5	0.5	0.5
1	0	0	0	0	0	0	0	0	0	0	0	0	0	0	0	0	0	0	0	0	0	0	0	0	0	0	0	0	0.25	0.25	0.5	0.75	0.5	0.75	0.5	0.5	0.75	0.5	0.75	0.75	0.5	0.5	0.5	0.5	0.5	0.75	0.75	0.5	0.5
1	1	0	0	0	0	0	0	0	0	0	0	0	0	0	0	0	0	0	0	0	0	0	0	0	0	0	0	0	0.25	0.5	0.5	0.75	0.75	0.5	0.75	0.5	0.5	0.75	0.75	1	1	1	0.75	0.75	0.75	0.5	0.75	0.75	0.75
1	1	0.5	0.75	0.5	0.75	0.75	0.5	0.75	0.75	0.5	0.75	0.75	0.5	0.5	0.5	0.5	0.5	0.5	0.25	0.25	0.25	0.25	0.25	0.25	0.5	0.5	0.5	0.25	0	0.25	0.5	0.5	0.5	0.25	0	0	0	0	0	0	0	0	0	0	0	0	0	0	0
1	0	0	0	0	0	0	0	0	0	0	0	0	0	0	0.25	0.5	0.5	0.75	0.5	0.5	0.75	0.5	0.75	0.75	0.5	0.75	0.75	0.5	0.75	0.75	0.75	0.75	0.75	0.75	0.5	0.5	0.25	0	0	0	0	0	0	0	0	0	0	0	0
1	1	0.5	0.75	0.5	0.5	0.5	0.25	0.5	0.75	0.5	0.5	0.5	0.5	0.5	0.75	0.75	0.5	0.5	0.5	0.5	0.5	0.5	0.5	0.5	0.5	0.5	0.25	0	0	0	0	0	0	0	0	0	0	0	0	0	0	0	0	0	0	0	0	0	0
1	1	0.5	0.75	0.5	0.75	0.75	0.5	0.75	0.75	0.5	0.5	0.5	0.5	0.5	0.75	0.75	0.5	0.5	0.5	0.5	0.5	0.5	0.25	0	0	0	0	0	0	0	0	0	0	0	0	0	0	0	0	0	0	0	0	0	0	0	0	0	0
1	1	0.5	0.75	0.5	0.25	0.5	0.25	0.25	0.5	0.5	0.5	0.75	0.75	0.5	0.5	0.25	0.25	0.25	0.25	0.25	0	0	0	0	0	0	0	0	0	0	0	0	0	0	0	0	0	0	0	0	0	0	0	0	0	0	0	0	0
1	0	0.75	0.5	0.25	0.5	0.25	0.25	0.5	0.5	0.5	0.75	0.75	0.5	0.5	0.5	0.5	0.5	0.5	0.25	0	0	0	0	0	0	0	0	0	0	0	0	0	0	0	0	0	0	0	0	0	0	0	0	0	0	0	0	0	0
1	1	0	0	0	0	0	0	0	0.25	0.5	0.5	0.75	0.5	0.25	0.5	0.25	0.5	0.75	0.5	0.75	0.75	0.5	0.5	0.5	0.5	0.5	0.5	0.5	0.5	0.5	0.5	0.25	0	0	0	0	0	0	0	0	0	0	0	0	0	0	0	0	0
1	1	0.5	0.75	0.5	0.5	0.75	0.5	0.5	0.5	0.5	0.5	0.75	0.75	0.5	0.5	0.25	0	0	0	0	0	0	0	0	0	0	0	0	0	0	0	0	0	0	0	0	0	0	0	0	0	0	0	0	0	0	0	0	0
1	0	0.75	0.75	0.5	0.75	0.75	0.5	0.75	0.75	0.5	0.5	0.5	0.5	0.5	0.75	0.75	0.5	0.5	0.25	0.25	0.25	0.25	0.25	0	0	0	0	0	0	0	0	0	0	0	0	0	0	0	0	0	0	0	0	0	0	0	0	0	0
1	1	0	0	0	0	0	0	0	0	0	0	0.25	0.5	0.5	0.5	0.25	0	0	0	0	0	0	0	0	0	0	0	0.25	0.5	0.5	0.75	0.75	0.5	0.75	0.5	0.5	0.75	0.5	0.5	0.5	0.5	0.5	0.75	0.75	0.5	0.75	0.75	0.75	0.75
1	0	0.75	0.75	0.5	0.75	0.75	0.5	0.75	0.75	0.5	0.5	0.5	0.5	0.5	0.5	0.25	0	0	0	0	0	0	0	0	0	0	0	0	0	0	0	0	0	0	0	0	0	0	0	0	0	0	0	0	0	0	0	0	0
1	1	0	0	0	0	0	0	0	0	0	0	0	0.25	0.5	0.75	0.75	0.5	0.25	0	0	0	0	0	0	0	0.25	0.5	0.5	0.75	0.75	0.5	0.75	0.5	0.25	0.5	0.5	0.5	0.75	0.75	0.5	0.75	0.75	0.5	0.5	0.5	0.5	0.5	0.5	0.25
1	1	0.25	0	0	0	0	0	0	0	0	0	0.25	0.25	0.25	0.5	0.25	0.5	0.75	0.5	0.75	0.75	0.5	0.75	0.75	0.5	0.75	0.75	0.5	0.5	0.5	0.5	0.5	0.75	0.75	0.75	0.75	0.5	0.25	0	0	0	0	0	0	0	0	0	0	0
1	1	0.5	0.75	0.5	0.75	0.75	0.5	0.75	0.75	0.5	0.5	0.5	0.5	0.5	0.75	0.75	0.5	0.5	0.25	0.25	0.25	0.25	0.25	0	0	0	0	0	0	0	0	0	0	0	0	0	0	0	0	0	0	0	0	0	0	0	0	0	0
1	0	0.75	0.5	0.5	0.75	0.5	0.75	0.75	0.5	0.75	0.75	0.75	0.75	0.75	0.75	0.5	0.5	0.5	0.5	0.5	0.5	0.25	0	0	0	0	0	0	0	0	0	0	0	0	0	0	0	0	0	0	0	0	0	0	0	0	0	0	0
1	1	0.5	0.75	0.5	0.75	0.75	0.5	0.5	0.5	0.5	0.5	0.5	0.25	0	0	0	0	0	0	0	0	0	0	0	0	0	0	0	0	0	0	0	0	0	0	0	0	0	0	0	0	0	0	0	0	0	0	0	0
1	1	0.5	0.75	0.75	0.5	0.75	0.75	0.5	0.75	0.75	0.5	0.75	0.75	0.5	0.5	0.5	0.5	0.5	0.5	0.25	0	0	0	0	0	0	0	0	0	0	0	0	0	0	0	0	0	0	0	0	0	0	0	0	0	0	0	0	0
1	1	0.5	0.75	0.5	0.75	0.75	0.5	0.75	0.75	0.5	0.75	0.75	0.5	0.5	0.5	0.5	0.5	0.5	0.5	0.5	0.5	0.75	0.75	0.5	0.5	0.25	0.25	0.25	0.25	0.25	0	0	0	0	0	0	0	0	0	0	0	0	0	0	0	0	0	0	0
1	0	0.75	0.75	0.5	0.75	0.75	0.5	0.75	0.75	0.5	0.75	0.75	0.5	0.5	0.5	0.5	0.5	0.5	0.25	0	0	0	0	0	0	0	0	0	0	0	0	0	0	0	0	0	0	0	0	0	0	0	0	0	0	0	0	0	0
1	0	0	0	0	0	0	0	0	0	0	0	0	0	0	0	0	0	0	0	0	0	0	0	0.25	0.5	0.5	0.75	0.5	0.5	0.75	0.5	0.75	0.75	0.5	0.75	0.75	0.5	0.75	0.75	0.5	0.5	0.5	0.5	0.5	0.5	0.5	0.5	0.5	0.5
1	1	0	0	0	0	0	0	0	0	0	0	0	0	0.25	0.5	0.5	0.75	0.5	0.5	0.75	0.5	0.75	0.75	0.5	0.75	0.75	0.5	0.5	0.5	0.5	0.5	0.75	0.75	0.5	0.5	0.25	0.25	0.25	0.25	0.25	0	0	0	0	0	0	0	0	0
1	1	0.5	0.75	0.5	0.5	0.75	0.5	0.5	0.5	0.5	0.5	0.75	0.75	0.5	0.5	0.5	0.5	0.5	0.5	0.25	0	0	0	0	0	0	0	0	0	0	0	0	0	0	0	0	0	0	0	0	0	0	0	0	0	0	0	0	0
1	1	0	0	0	0	0	0	0	0	0	0	0	0	0	0.25	0.5	0.5	0.75	0.5	0.5	0.75	0.5	0.75	0.75	0.5	0.75	0.75	0.5	0.5	0.5	0.5	0.5	0.75	0.75	0.75	0.75	0.5	0.25	0	0	0	0	0	0	0	0	0	0	0
1	0	0	0	0	0	0	0	0	0	0	0	0	0	0	0	0	0	0	0	0	0	0	0	0	0	0	0	0	0	0	0	0	0	0	0.25	0.25	0.5	0.75	0.5	0.75	0.75	0.5	0.75	0.75	0.5	0.75	0.75	0.5	0.75
1	1	0.5	0.75	0.5	0.75	0.75	0.5	0.5	0.5	0.5	0.5	0.5	0.25	0	0	0	0	0	0	0	0	0	0	0	0	0	0	0	0	0	0	0	0	0	0	0	0	0	0	0	0	0	0	0	0	0	0	0	0
1	0	0.75	0.75	0.5	0.75	0.75	0.5	0.75	0.75	0.5	0.75	0.75	0.5	0.5	0.5	0.5	0.5	0.5	0.25	0	0	0	0	0	0	0	0	0	0	0	0	0	0	0	0	0	0	0	0	0	0	0	0	0	0	0	0	0.25	0.25
1	1	0.25	0.5	0.25	0.25	0.5	0.5	0.5	0.75	0.75	0.5	0.75	0.75	0.75	0.75	0.75	0.75	0.5	0.5	0.25	0	0	0	0	0	0	0	0	0	0	0	0	0	0	0	0	0	0	0	0	0	0	0	0	0	0	0	0	0
1	1	0.5	0.5	0.5	0.5	0.5	0.75	0.75	0.75	0.75	0.5	0.5	0.5	0.5	0.75	0.75	0.75	0.75	0.5	0.5	0.5	0.5	0.5	0.5	0.5	0.5	0.5	0.5	0.5	0.5	0.5	0.25	0.25	0.5	0.5	0.5	0.5	0.5	0.75	0.75	0.5	0.25	0.25	0.5	0.5	0.5	0.25	0	0
1	1	0.5	0.5	0.75	0.75	0.75	0.75	0.75	0.75	0.5	0.5	0.5	0.5	0.5	0.5	0.5	0.5	0.75	0.75	0.75	0.75	0.75	0.75	0.5	0.5	0.5	0.5	0.5	0.25	0.25	0.25	0.25	0.25	0	0	0	0	0	0	0	0	0	0	0	0	0	0	0	0
1	1	0.25	0	0	0	0	0	0	0	0	0	0.25	0.5	0.5	0.5	0.5	0.5	0.5	0.5	0.5	0.5	0.5	0.5	0.5	0.5	0.5	0.5	0.5	0.5	0.5	0.5	0.5	0.5	0.5	0.5	0.5	0.5	0.75	0.75	0.5	0.5	0.5	0.5	0.5	0.5	0.5	0.75	0.75	0.5
1	1	0.5	0.5	0.5	0.5	0.5	0.5	0.5	0.5	0.5	0.5	0.5	0.5	0.5	0.5	0.5	0.5	0.5	0.75	0.75	0.75	0.75	0.75	0.75	0.5	0.5	0.5	0.5	0.5	0.25	0	0	0	0	0	0	0	0	0	0	0	0	0	0	0	0	0	0	0
1	1	0.25	0	0	0	0	0.25	0.5	0.5	0.5	0.5	0.5	0.5	0.75	0.75	0.75	0.75	0.75	0.75	0.75	0.75	0.75	0.75	0.75	0.75	0.75	0.75	0.75	0.75	0.5	0.5	0.5	0.5	0.5	0.5	0.5	0.75	0.75	0.5	0.5	0.5	0.75	0.75	0.5	0.5	0.5	0.5	0.5	0.25
1	1	0.75	0.5	0.5	0.25	0.25	0.25	0.25	0.25	0	0	0	0	0.25	0.5	0.5	0.5	0.5	0.5	0.5	0.75	0.75	0.75	0.75	0.75	0.75	0.75	0.75	0.75	0.75	0.75	0.75	0.5	0.5	0.5	0.5	0.5	0.5	0.5	0.75	0.75	0.75	0.75	0.75	0.75	0.5	0.5	0.5	0.5
1	1	0	0	0	0	0	0	0	0	0	0	0	0	0.25	0.5	0.5	0.5	0.5	0.5	0.5	0.75	0.75	0.75	0.75	0.75	0.75	0.75	0.75	0.5	0.5	0.5	0.5	0.5	0.5	0.5	0.75	0.75	0.75	0.75	0.75	0.75	0.5	0.5	0.5	0.5	0.5	0.5	0.5	0.75
1	1	0	0	0	0	0	0	0	0	0	0	0	0	0	0	0	0	0	0	0	0	0.25	0.5	0.5	0.5	0.5	0.5	0.5	0.5	0.5	0.5	0.5	0.5	0.5	0.5	0.5	0.75	0.75	0.75	0.75	0.75	0.75	0.75	0.75	0.75	0.75	0.75	0.75	0.5
1	1	0.25	0	0	0	0	0	0	0	0	0	0	0	0	0	0	0	0.25	0.5	0.75	0.75	0.75	0.75	0.75	0.75	0.75	0.75	0.5	0.5	0.25	0.25	0.5	0.5	0.75	0.75	0.75	0.75	0.75	0.75	0.75	0.75	0.75	0.75	0.5	0.5	0.5	0.5	0.75	0.75
1	1	0.25	0	0	0	0	0	0	0	0	0	0	0	0	0	0	0.25	0.5	0.5	0.5	0.25	0	0	0.25	0.5	0.75	0.75	0.5	0.5	0.5	0.5	0.5	0.5	0.5	0.5	0.75	0.75	0.75	0.75	0.75	0.75	0.75	0.75	0.75	0.75	0.75	0.75	0.5	0.5
1	1	0	0	0	0	0	0	0	0	0.25	0.5	0.5	0.5	0.25	0.25	0.5	0.5	0.75	0.75	0.5	0.5	0.5	0.5	0.5	0.5	0.5	0.5	0.75	0.75	0.75	0.75	0.75	0.75	0.5	0.5	0.5	0.5	0.5	0.5	0.5	0.5	0.5	0.5	0.5	0.75	0.75	0.5	0.5	0.5
1	1	0.25	0.5	0.75	0.75	0.5	0.25	0	0	0	0	0	0	0	0	0	0	0	0	0	0	0	0	0	0	0	0	0	0	0	0.25	0.5	0.5	0.5	0.5	0.5	0.5	0.75	0.75	0.75	0.75	0.75	0.75	0.5	0.5	0.25	0.25	0.5	0.5
1	1	0.5	0.25	0	0	0.25	0.5	0.5	0.5	0.25	0	0	0	0	0	0	0	0	0.25	0.5	0.5	0.5	0.5	0.5	0.5	0.5	0.5	0.5	0.5	0.75	0.75	0.75	0.75	0.75	0.75	0.75	0.75	0.75	0.75	0.75	0.75	0.5	0.5	0.5	0.5	0.5	0.5	0.5	0.75
1	1	0.5	0.5	0.5	0.5	0.5	0.5	0.75	0.75	0.75	0.75	0.75	0.75	0.75	0.75	0.75	0.75	0.75	0.75	0.5	0.5	0.5	0.5	0.5	0.5	0.5	0.5	0.5	0.5	0.5	0.75	0.75	0.5	0.5	0.5	0.5	0.5	0.25	0	0	0	0	0	0	0	0	0.25	0.25	0.25
1	1	0.5	0.25	0.25	0.25	0	0	0	0	0	0	0	0	0	0	0	0	0	0	0	0	0	0	0	0	0	0	0	0	0	0	0.25	0.5	0.5	0.5	0.5	0.5	0.5	0.5	0.5	0.5	0.5	0.75	0.75	0.75	0.75	0.75	0.75	0.75
1	1	0.25	0	0	0	0	0	0	0	0	0	0	0	0	0	0	0	0	0	0	0	0	0	0	0	0	0	0	0.25	0.5	0.5	0.5	0.25	0.25	0.5	0.5	0.5	0.5	0.5	0.5	0.75	0.75	0.5	0.5	0.5	0.5	0.5	0.5	0.5
1	1	0.25	0	0	0	0	0	0	0	0	0	0	0.25	0.5	0.5	0.5	0.5	0.5	0.5	0.75	0.75	0.75	0.75	0.5	0.5	0.5	0.5	0.75	0.75	0.75	0.75	0.75	0.75	0.5	0.5	0.5	0.5	0.75	0.75	0.75	0.75	0.75	0.75	0.5	0.5	0.5	0.5	0.5	0.5
1	1	0.5	0.5	0.5	0.75	0.75	0.5	0.5	0.5	0.5	0.5	0.75	0.75	0.75	0.75	0.75	0.75	0.75	0.75	0.5	0.5	0.5	0.5	0.5	0.5	0.5	0.75	0.75	0.75	0.75	0.75	0.75	0.5	0.5	0.5	0.5	0.5	0.25	0	0	0	0	0	0	0	0	0	0	0
1	1	0	0	0	0	0	0	0	0.25	0.5	0.5	0.5	0.5	0.5	0.5	0.75	0.75	0.5	0.5	0.5	0.5	0.5	0.75	0.75	0.75	0.75	0.75	0.75	0.75	0.75	0.75	0.75	0.75	0.75	0.75	0.75	0.75	0.75	0.5	0.5	0.5	0.75	0.75	0.5	0.5	0.5	0.5	0.5	0.25
1	1	0	0	0	0	0	0	0	0	0	0	0	0	0	0	0	0	0	0	0.25	0.5	0.5	0.75	0.75	0.5	0.5	0.5	0.5	0.5	0.5	0.5	0.5	0.5	0.75	0.75	0.75	0.75	0.75	0.75	0.75	0.75	0.75	0.75	0.75	0.75	0.75	0.75	0.75	0.75
1	1	0.5	0.5	0.75	0.75	0.5	0.5	0.5	0.5	0.5	0.5	0.5	0.5	0.5	0.5	0.5	0.5	0.5	0.5	0.5	0.5	0.75	0.75	0.75	0.75	0.75	0.75	0.75	0.75	0.75	0.75	0.5	0.5	0.5	0.75	0.75	0.5	0.5	0.5	0.5	0.5	0.25	0	0	0	0	0	0	0
1	1	0.5	0.5	0.5	0.5	0.5	0.5	0.75	0.75	0.5	0.5	0.5	0.5	0.5	0.5	0.5	0.5	0.5	0.5	0.5	0.5	0.5	0.5	0.5	0.5	0.75	0.75	0.75	0.75	0.75	0.75	0.5	0.5	0.5	0.75	0.75	0.5	0.5	0.5	0.5	0.5	0.25	0.25	0.5	0.5	0.5	0.25	0.25	0.5
1	1	0	0	0	0	0	0	0	0	0	0	0	0	0	0	0.25	0.5	0.5	0.5	0.25	0.25	0.5	0.5	0.5	0.5	0.5	0.5	0.75	0.75	0.5	0.75	0.75	0.75	0.75	0.75	0.75	0.75	0.75	0.75	0.75	0.75	0.75	0.75	0.75	0.75	0.75	0.75	0.75	0.75
1	1	0.25	0	0	0	0	0	0	0	0	0	0	0	0	0	0	0	0	0	0	0	0	0	0	0	0	0	0.25	0.5	0.5	0.5	0.5	0.5	0.5	0.75	0.75	0.5	0.5	0.5	0.5	0.5	0.5	0.5	0.5	0.5	0.5	0.5	0.5	0.5
1	0	0	0	0	0	0	0	0	0	0	0	0	0	0	0	0	0	0	0	0	0	0.25	0.5	0.75	0.75	0.5	0.25	0	0	0	0	0	0.25	0.5	0.5	0.5	0.5	0.5	0.5	0.75	0.75	0.5	0.5	0.5	0.5	0.5	0.75	0.75	0.75
1	1	0	0	0	0	0	0	0	0	0	0	0	0	0	0	0	0	0	0	0	0	0	0	0.25	0.5	0.5	0.5	0.25	0	0.25	0.5	0.75	0.75	0.75	0.75	0.5	0.5	0.5	0.5	0.5	0.75	0.75	0.5	0.5	0.5	0.5	0.5	0.5	0.5
1	1	0.5	0.5	0.5	0.25	0.25	0.5	0.75	0.75	0.5	0.25	0	0	0	0.25	0.5	0.5	0.5	0.5	0.5	0.5	0.75	0.75	0.75	0.75	0.75	0.75	0.5	0.5	0.5	0.5	0.5	0.5	0.5	0.5	0.5	0.5	0.5	0.5	0.5	0.5	0.5	0.5	0.75	0.75	0.75	0.75	0.75	0.75
1	0	0	0.25	0.5	0.75	0.75	0.5	0.25	0	0	0	0	0	0	0	0	0	0	0	0	0	0	0	0	0.25	0.5	0.5	0.75	0.75	0.5	0.5	0.5	0.5	0.5	0.5	0.5	0.5	0.5	0.75	0.75	0.75	0.75	0.75	0.75	0.75	0.75	0.5	0.5	0.5
1	1	0.5	0.5	0.75	0.75	0.5	0.5	0.5	0.5	0.5	0.5	0.5	0.5	0.5	0.5	0.5	0.5	0.5	0.5	0.5	0.5	0.75	0.75	0.75	0.75	0.5	0.5	0.5	0.5	0.75	0.75	0.5	0.5	0.5	0.5	0.5	0.5	0.5	0.75	0.75	0.5	0.25	0	0	0	0	0	0	0
1	1	0.25	0	0	0	0	0	0	0	0	0	0	0.25	0.5	0.5	0.5	0.5	0.5	0.5	0.5	0.5	0.5	0.5	0.5	0.5	0.5	0.5	0.75	0.75	0.75	0.75	0.75	0.75	0.75	0.75	0.75	0.75	0.75	0.75	0.75	0.75	0.75	0.75	0.75	0.75	0.75	0.75	0.5	0.5
1	1	0.25	0	0	0	0	0	0.25	0.5	0.5	0.5	0.25	0	0	0	0	0.25	0.5	0.5	0.5	0.5	0.5	0.5	0.75	0.75	0.5	0.5	0.5	0.5	0.5	0.5	0.5	0.5	0.5	0.75	0.75	0.75	0.75	0.75	0.75	0.75	0.75	0.75	0.75	0.75	0.75	0.5	0.5	0.5
1	1	0.25	0	0	0	0	0	0	0	0	0	0	0	0	0	0	0	0	0	0	0	0	0	0	0	0	0	0.25	0.5	0.5	0.5	0.5	0.5	0.5	0.5	0.5	0.5	0.5	0.5	0.5	0.5	0.5	0.75	0.75	0.75	0.75	0.75	0.75	0.5
1	1	0	0	0	0	0	0	0	0	0	0	0	0	0	0	0	0	0.25	0.5	0.75	0.75	0.5	0.25	0.25	0.5	0.75	1	0.75	0.5	0.25	0.25	0.5	0.5	0.75	0.75	0.5	0.5	0.5	0.5	0.5	0.5	0.5	0.5	0.5	0.5	0.5	0.5	0.5	0.5
1	1	0.25	0.25	0.5	0.75	0.75	0.5	0.25	0	0	0	0.25	0.25	0.25	0.25	0	0	0	0	0	0.25	0.5	0.5	0.5	0.5	0.5	0.5	0.75	0.75	0.5	0.5	0.5	0.5	0.5	0.5	0.5	0.5	0.5	0.5	0.5	0.5	0.5	0.5	0.5	0.5	0.5	0.5	0.5	0.5
1	1	0.25	0	0	0	0	0	0	0	0	0	0	0	0	0	0	0	0	0	0	0	0	0	0	0	0	0	0	0	0	0	0.25	0.5	0.75	0.75	0.75	0.75	0.5	0.5	0.5	0.5	0.5	0.5	0.5	0.5	0.5	0.75	0.75	0.75
1	1	0.25	0	0	0	0	0	0	0	0	0	0	0	0	0	0	0	0	0	0	0	0	0	0	0	0	0	0	0	0.25	0.5	0.5	0.75	0.75	0.5	0.5	0.5	0.5	0.5	0.5	0.5	0.5	0.5	0.75	0.75	0.75	0.75	0.75	0.75
1	1	0.25	0.5	0.5	0.5	0.25	0	0	0.25	0.5	0.5	0.5	0.5	0.25	0.25	0.5	0.5	0.5	0.5	0.5	0.5	0.5	0.5	0.5	0.5	0.5	0.5	0.5	0.5	0.5	0.5	0.5	0.5	0.5	0.5	0.5	0.5	0.5	0.5	0.5	0.5	0.5	0.5	0.5	0.5	0.75	0.75	0.5	0.5
1	1	0.25	0	0	0	0	0	0	0	0	0	0	0	0	0	0	0	0	0	0	0	0	0	0	0.25	0.5	0.5	0.5	0.5	0.5	0.5	0.75	0.75	0.75	0.75	0.75	0.75	0.5	0.5	0.5	0.5	0.5	0.5	0.5	0.5	0.5	0.5	0.5	0.5
1	1	0.25	0.25	0.5	0.75	1	0.75	0.5	0.25	0	0	0	0	0	0	0	0.25	0.5	0.5	0.5	0.5	0.5	0.5	0.75	0.75	0.5	0.5	0.5	0.5	0.5	0.5	0.5	0.5	0.5	0.5	0.5	0.5	0.5	0.5	0.5	0.5	0.75	0.75	0.75	0.75	0.75	0.75	0.75	0.75
1	0	0	0	0	0	0	0	0	0	0	0	0	0	0	0	0	0	0	0	0	0	0	0	0.25	0.5	0.5	0.5	0.5	0.5	0.5	0.75	0.75	0.5	0.5	0.5	0.5	0.5	0.5	0.5	0.5	0.5	0.5	0.5	0.5	0.5	0.5	0.5	0.5	0.5
1	1	0.25	0.5	0.75	0.75	0.5	0.25	0	0	0	0	0	0	0	0	0	0	0	0	0	0	0	0	0	0	0	0	0.25	0.5	0.5	0.5	0.25	0.25	0.25	0.25	0.5	0.5	0.5	0.5	0.5	0.5	0.5	0.75	0.75	0.5	0.5	0.5	0.5	0.5
1	1	0	0	0	0	0	0.25	0.5	0.75	0.75	0.5	0.25	0	0	0.25	0.5	0.75	0.75	0.5	0.5	0.5	0.5	0.75	0.75	0.5	0.5	0.5	0.5	0.5	0.5	0.5	0.5	0.5	0.75	0.75	0.75	0.75	0.75	0.75	0.75	0.75	0.5	0.5	0.5	0.5	0.5	0.5	0.5	0.75
1	1	0.75	0.75	0.5	0.5	0.25	0.25	0.5	0.5	0.5	0.5	0.5	0.5	0.5	0.5	0.5	0.5	0.5	0.75	0.75	0.75	0.75	0.75	0.75	0.75	0.75	0.5	0.5	0.5	0.5	0.75	0.75	0.75	0.75	0.5	0.5	0.5	0.5	0.5	0.5	0.5	0.75	0.75	0.5	0.5	0.5	0.5	0.5	0.5
1	1	0	0.25	0.5	0.5	0.5	0.25	0.25	0.5	0.5	0.5	0.25	0	0	0	0	0	0	0	0.25	0.5	0.5	0.5	0.5	0.5	0.5	0.75	0.75	0.75	0.75	0.75	0.75	0.5	0.5	0.5	0.5	0.5	0.5	0.5	0.5	0.5	0.5	0.5	0.5	0.75	0.75	0.5	0.5	0.5
1	1	0.25	0	0	0	0	0	0	0	0	0	0	0	0.25	0.5	0.5	0.5	0.25	0	0.25	0.5	0.5	0.5	0.25	0	0.25	0.5	0.5	0.5	0.5	0.5	0.5	0.75	0.75	0.75	0.75	0.75	0.75	0.5	0.5	0.5	0.5	0.5	0.5	0.5	0.5	0.5	0.5	0.5
1	1	0.25	0	0	0	0	0	0	0	0	0	0	0	0	0	0	0	0	0	0	0	0	0.25	0.5	0.75	0.75	0.5	0.5	0.25	0.25	0.5	0.5	0.5	0.75	0.75	0.75	0.75	0.75	0.75	0.5	0.5	0.5	0.5	0.5	0.5	0.5	0.5	0.75	0.75
1	1	0.25	0	0	0	0	0	0	0	0	0	0	0	0	0	0.25	0.5	0.75	0.75	0.5	0.25	0.25	0.5	0.75	0.75	0.5	0.25	0	0	0	0	0	0.25	0.5	0.5	0.5	0.5	0.25	0.25	0.5	0.5	0.5	0.5	0.5	0.5	0.5	0.5	0.5	0.5
1	1	0	0	0	0	0	0	0	0	0	0.25	0.5	0.75	0.75	0.5	0.25	0	0	0	0	0	0	0	0	0	0	0	0	0	0	0	0	0.25	0.25	0.25	0.5	0.5	0.5	0.75	0.75	0.5	0.5	0.5	0.5	0.5	0.5	0.5	0.5	0.5
1	1	0.5	0.5	0.75	0.75	0.5	0.25	0	0	0	0	0	0	0	0	0	0	0	0	0	0	0	0	0	0	0	0	0	0	0	0.25	0.5	0.5	0.75	0.75	0.5	0.5	0.5	0.5	0.5	0.5	0.5	0.5	0.5	0.75	0.75	0.5	0.5	0.5
1	1	0	0.25	0.5	0.5	0.5	0.25	0	0	0	0	0	0	0	0.25	0.5	0.5	0.5	0.5	0.5	0.5	0.75	0.75	0.5	0.5	0.5	0.5	0.5	0.5	0.5	0.5	0.5	0.75	0.75	0.75	0.75	0.75	0.75	0.75	0.75	0.5	0.5	0.5	0.5	0.5	0.5	0.5	0.5	0.5
1	1	0.25	0.5	0.5	0.5	0.25	0	0	0	0	0	0.25	0.5	0.75	1	0.75	0.5	0.5	0.5	0.75	0.75	0.5	0.25	0	0	0	0	0	0	0	0	0.25	0.5	0.5	0.5	0.5	0.25	0.25	0.5	0.5	0.5	0.5	0.5	0.5	0.5	0.75	0.75	0.75	0.75
1	1	0	0.25	0.5	0.5	0.5	0.25	0	0	0	0	0	0	0	0	0	0.25	0.25	0.25	0.5	0.5	0.5	0.5	0.5	0.5	0.5	0.5	0.5	0.5	0.5	0.75	0.75	0.75	0.75	0.75	0.75	0.75	0.75	0.75	0.75	0.75	0.75	0.5	0.5	0.5	0.5	0.5	0.5	0.5
1	1	0.5	0.5	0.5	0.25	0	0	0	0	0	0	0	0	0	0	0	0	0	0.25	0.5	0.5	0.5	0.25	0	0	0	0	0.25	0.5	0.5	0.5	0.5	0.5	0.5	0.75	0.75	0.75	0.75	0.75	0.75	0.5	0.5	0.5	0.5	0.5	0.5	0.5	0.5	0.5
1	1	0.5	0.75	0.75	0.5	0.25	0	0	0	0	0	0	0	0	0	0	0	0.25	0.5	0.75	0.75	0.5	0.25	0	0	0	0	0	0	0	0	0.25	0.5	0.5	0.75	0.75	0.5	0.75	0.75	0.5	0.5	0.5	0.5	0.5	0.5	0.5	0.5	0.5	0.75
1	1	0.5	0.5	0.75	1	0.75	0.5	0.25	0	0	0.25	0.5	0.5	0.5	0.5	0.5	0.75	0.75	0.5	0.25	0	0	0	0	0	0	0	0	0	0	0	0	0	0.25	0.5	0.5	0.75	0.75	0.5	0.5	0.5	0.5	0.5	0.75	0.75	0.75	0.75	0.75	0.75
1	1	0.75	0.75	0.5	0.25	0	0	0	0	0	0	0	0	0	0	0	0.25	0.5	0.5	0.5	0.25	0	0	0	0	0	0	0	0.25	0.5	0.75	1	1	1	1	1	1	0.75	0.75	0.75	0.5	0.5	0.5	0.5	0.5	0.75	0.75	0.75	0.75
1	1	0.5	0.75	0.75	0.5	0.25	0	0	0	0	0	0	0	0	0	0	0	0	0	0	0	0	0	0	0	0	0	0	0.25	0.5	0.5	0.5	0.5	0.25	0.5	0.75	0.75	0.75	0.75	0.75	0.5	0.5	0.5	0.5	0.5	0.75	0.75	0.75	0.75
1	1	0.5	0.5	0.5	0.25	0.25	0.5	0.5	0.5	0.5	0.5	0.5	0.5	0.75	0.75	0.75	0.75	0.75	0.75	0.75	0.75	0.75	0.75	0.75	0.75	0.75	0.75	0.75	0.75	0.5	0.5	0.5	0.5	0.5	0.25	0	0	0	0	0	0	0	0	0	0	0	0	0	0
1	1	0.5	0.5	0.5	0.25	0.25	0.5	0.5	0.5	0.25	0	0.25	0.5	0.5	0.5	0.5	0.5	0.5	0.75	0.75	0.75	0.75	0.75	0.75	0.5	0.5	0.5	0.5	0.5	0.5	0.5	0.5	0.5	0.5	0.5	0.5	0.5	0.5	0.5	0.5	0.5	0.5	0.5	0.5	0.5	0.5	0.5	0.5	0.5
1	1	0	0	0	0	0	0	0	0	0	0	0	0	0	0.25	0.5	0.5	0.5	0.25	0	0	0	0	0	0	0	0.25	0.5	0.5	0.75	0.75	0.5	0.5	0.5	0.5	0.5	0.75	0.75	0.5	0.5	0.5	0.5	0.5	0.5	0.5	0.5	0.5	0.5	0.5
1	0	0	0	0	0	0	0	0	0	0	0	0	0	0	0	0	0	0	0	0	0	0	0.25	0.5	0.75	0.75	0.5	0.25	0	0	0	0	0.25	0.5	0.5	0.5	0.5	0.5	0.5	0.75	0.75	0.5	0.75	0.75	0.75	0.75	0.75	0.75	0.75
1	1	0.5	0.75	0.75	0.5	0.5	0.5	0.5	0.5	0.75	0.75	0.75	0.75	0.75	0.75	0.5	0.5	0.5	0.5	0.5	0.5	0.5	0.5	0.75	0.75	0.5	0.5	0.5	0.5	0.5	0.5	0.5	0.5	0.5	0.25	0	0	0	0	0	0	0	0	0	0	0	0	0	0
1	1	0.25	0	0	0	0	0	0.25	0.5	0.75	0.75	0.5	0.5	0.5	0.5	0.75	0.75	0.5	0.75	0.75	0.75	0.75	0.75	0.75	0.5	0.5	0.5	0.5	0.5	0.5	0.5	0.5	0.5	0.5	0.5	0.5	0.75	0.75	0.75	0.75	0.75	0.75	0.5	0.5	0.5	0.5	0.5	0.5	0.5
1	0	0.5	0.75	0.75	0.5	0.25	0	0	0	0	0	0	0	0	0	0.25	0.5	0.5	0.5	0.25	0	0	0	0	0	0	0	0	0	0	0	0.25	0.5	0.5	0.75	0.75	0.5	0.75	0.75	0.5	0.5	0.5	0.5	0.5	0.5	0.5	0.5	0.5	0.75
1	1	0.5	0.75	0.75	0.75	0.75	0.75	0.75	0.5	0.5	0.5	0.5	0.5	0.75	0.75	0.75	0.75	0.75	0.75	0.75	0.75	0.75	0.75	0.75	0.75	0.75	0.75	0.75	0.75	0.75	0.75	0.75	0.75	0.5	0.5	0.5	0.5	0.5	0.25	0	0	0	0	0	0	0	0	0	0
1	1	0.25	0.25	0.5	0.75	0.75	0.5	0.25	0	0	0	0	0	0	0	0	0	0	0	0	0	0	0	0	0	0	0	0	0	0	0.25	0.5	0.75	0.75	0.75	0.75	0.5	0.5	0.5	0.5	0.5	0.5	0.5	0.5	0.5	0.5	0.5	0.5	0.5
1	1	0.25	0	0	0	0	0.25	0.5	0.5	0.5	0.25	0	0	0	0	0	0	0	0	0	0	0	0	0	0	0	0	0	0	0.25	0.5	0.5	0.75	0.75	0.5	0.75	0.75	0.5	0.5	0.5	0.5	0.5	0.75	0.75	0.5	0.5	0.5	0.5	0.5
1	0	0	0	0	0	0	0	0	0	0	0	0	0	0	0	0.25	0.25	0.25	0.25	0	0	0	0	0	0	0	0	0	0	0	0.25	0.5	0.5	0.5	0.5	0.25	0.25	0.5	0.5	0.5	0.75	0.75	0.5	0.5	0.5	0.5	0.5	0.5	0.5
1	1	0.25	0.5	0.5	0.5	0.25	0.25	0.5	0.75	0.75	0.5	0.25	0	0	0	0	0	0	0	0	0.25	0.5	0.5	0.75	0.75	0.5	0.5	0.5	0.5	0.5	0.5	0.5	0.5	0.5	0.75	0.75	0.75	0.75	0.75	0.75	0.75	0.75	0.75	0.75	0.75	0.75	0.75	0.75	0.75
1	1	0.5	0.25	0.25	0.5	0.5	0.5	0.5	0.5	0.5	0.5	0.75	0.75	0.5	0.5	0.5	0.5	0.5	0.5	0.5	0.5	0.5	0.5	0.5	0.5	0.5	0.5	0.5	0.5	0.5	0.5	0.5	0.5	0.5	0.5	0.5	0.5	0.75	0.75	0.75	0.75	0.75	0.75	0.75	0.75	0.75	0.75	0.5	0.5
1	1	0.25	0	0	0.25	0.5	0.5	0.5	0.25	0	0	0	0	0	0	0	0	0	0	0	0	0	0.25	0.5	0.5	0.5	0.5	0.25	0.25	0.5	0.5	0.5	0.75	0.75	0.75	0.75	0.75	0.75	0.5	0.5	0.5	0.5	0.5	0.5	0.5	0.5	0.5	0.5	0.5
1	1	0	0	0	0	0	0	0	0	0	0	0.25	0.5	0.5	0.75	0.75	0.5	0.75	0.75	0.5	0.5	0.5	0.5	0.5	0.5	0.5	0.5	0.5	0.75	0.75	0.75	0.75	0.75	0.75	0.75	0.75	0.75	0.75	0.75	0.75	0.5	0.5	0.5	0.5	0.5	0.5	0.5	0.5	0.5
1	1	0	0	0	0	0	0	0	0	0.25	0.25	0.25	0.25	0	0	0	0	0	0	0	0	0	0	0	0.25	0.25	0.25	0.25	0.25	0.5	0.5	0.5	0.5	0.25	0.25	0.5	0.5	0.5	0.75	0.75	0.5	0.5	0.5	0.5	0.5	0.75	0.75	0.75	0.75
1	1	0	0	0	0	0	0	0	0	0	0	0	0	0	0	0	0	0	0	0	0.25	0.5	0.5	0.75	0.75	0.5	0.5	0.5	0.25	0.25	0.5	0.5	0.5	0.5	0.5	0.5	0.5	0.75	0.75	0.75	0.75	0.75	0.75	0.5	0.5	0.5	0.5	0.5	0.5
1	1	0.5	0.5	0.75	0.75	0.5	0.25	0	0	0	0	0	0	0	0	0	0	0	0	0	0	0	0	0	0.25	0.25	0.25	0.5	0.5	0.5	0.75	0.75	0.5	0.5	0.5	0.5	0.5	0.75	0.75	0.5	0.5	0.5	0.5	0.5	0.5	0.5	0.5	0.5	0.5
1	1	0.5	0.5	0.5	0.5	0.5	0.75	0.75	0.5	0.5	0.5	0.75	0.75	0.5	0.25	0.25	0.25	0.25	0.5	0.5	0.5	0.75	0.75	0.5	0.5	0.5	0.5	0.5	0.75	0.75	0.5	0.5	0.5	0.5	0.5	0.5	0.5	0.5	0.5	0.5	0.5	0.5	0.5	0.75	0.75	0.75	0.75	0.75	0.75
1	1	0.25	0.5	0.5	0.5	0.25	0	0	0	0	0	0.25	0.5	0.5	0.5	0.25	0	0.25	0.5	0.75	0.75	0.75	0.75	0.5	0.75	0.75	0.5	0.5	0.5	0.5	0.5	0.75	0.75	0.5	0.5	0.5	0.5	0.5	0.5	0.5	0.5	0.5	0.5	0.5	0.5	0.5	0.5	0.5	0.5
1	1	0	0	0	0	0	0	0	0	0	0	0	0	0	0	0	0	0	0	0.25	0.5	0.5	0.5	0.5	0.5	0.75	1	0.75	0.75	0.75	0.5	0.75	0.75	0.5	0.5	0.5	0.5	0.5	0.75	0.75	0.75	0.75	0.75	0.75	0.75	0.75	0.75	0.75	0.75
1	1	0	0	0	0	0	0	0	0	0.25	0.5	0.75	0.75	0.5	0.25	0	0	0	0	0	0	0	0	0	0	0	0	0	0.25	0.5	0.5	0.5	0.5	0.25	0.25	0.5	0.5	0.5	0.75	0.75	0.5	0.5	0.5	0.5	0.5	0.75	0.75	0.75	0.75
1	1	0	0	0	0	0	0	0	0	0	0	0	0	0	0	0	0	0	0	0	0	0	0	0	0.25	0.5	0.5	0.5	0.5	0.25	0.25	0.5	0.5	0.5	0.75	0.75	0.5	0.5	0.5	0.5	0.5	0.5	0.5	0.5	0.5	0.5	0.5	0.5	0.5
1	1	0	0	0	0	0	0	0.25	0.5	0.5	0.75	0.75	0.5	0.5	0.5	0.5	0.5	0.75	0.75	0.5	0.5	0.5	0.5	0.5	0.5	0.5	0.5	0.5	0.75	0.75	0.75	0.75	0.75	0.75	0.75	0.75	0.5	0.5	0.5	0.5	0.5	0.5	0.5	0.5	0.5	0.25	0	0	0
1	0	0	0	0	0	0	0.25	0.5	0.75	0.75	0.5	0.25	0	0	0	0	0	0	0	0	0	0	0.25	0.5	0.5	0.5	0.25	0.25	0.5	0.75	0.75	0.5	0.5	0.25	0.25	0.5	0.5	0.5	0.75	0.75	0.5	0.5	0.5	0.5	0.5	0.75	0.75	0.5	0.5
1	1	0	0	0	0	0.25	0.5	0.5	0.5	0.25	0	0	0	0	0	0	0	0	0	0.25	0.5	0.75	0.75	0.5	0.5	0.5	0.75	0.75	0.75	0.75	0.5	0.75	0.75	0.75	0.75	0.75	0.75	0.5	0.5	0.5	0.5	0.5	0.75	0.75	0.75	0.75	0.75	0.75	0.75
1	0	0	0	0.25	0.5	0.75	0.75	0.5	0.5	0.5	0.75	0.75	0.5	0.5	0.5	0.75	0.75	0.5	0.25	0	0	0	0	0	0	0.25	0.5	0.5	0.5	0.5	0.5	0.5	0.75	0.75	0.5	0.5	0.5	0.5	0.5	0.75	0.75	0.75	0.75	0.75	0.75	0.5	0.5	0.5	0.5
1	1	0.25	0.5	0.75	0.75	0.5	0.25	0	0	0	0	0	0	0	0	0	0	0.25	0.5	0.75	0.75	0.5	0.25	0	0	0	0.25	0.5	0.75	0.75	0.5	0.25	0.25	0.5	0.5	0.75	0.75	0.75	0.75	0.75	0.75	0.5	0.5	0.5	0.5	0.5	0.75	0.75	0.75
1	0	0.75	0.75	0.5	0.25	0	0.25	0.5	0.5	0.5	0.25	0	0	0	0	0	0	0	0	0	0.25	0.5	0.75	0.75	0.5	0.5	0.5	0.5	0.75	0.75	0.5	0.5	0.5	0.5	0.5	0.75	0.75	0.75	0.75	0.75	0.75	0.5	0.5	0.5	0.5	0.5	0.5	0.5	0.5
1	1	0.25	0	0	0	0	0	0	0	0	0	0	0	0	0	0.25	0.5	0.75	0.75	0.5	0.25	0.25	0.5	0.75	0.75	0.5	0.25	0.25	0.5	0.5	0.5	0.5	0.5	0.5	0.75	0.75	0.5	0.5	0.5	0.5	0.5	0.5	0.5	0.5	0.5	0.75	0.75	0.75	0.75
1	1	0	0	0	0	0	0	0	0	0.25	0.5	0.5	0.5	0.5	0.5	0.5	0.75	0.75	0.5	0.75	0.75	0.5	0.5	0.5	0.5	0.5	0.75	0.75	0.75	0.75	0.75	0.75	0.75	0.75	0.75	0.75	0.75	0.75	0.5	0.5	0.5	0.5	0.5	0.5	0.5	0.5	0.5	0.5	0.5
1	1	0.25	0.25	0.5	0.5	0.5	0.5	0.5	0.5	0.5	0.75	0.75	0.75	0.75	0.75	0.75	0.75	0.75	0.75	0.75	0.5	0.5	0.5	0.5	0.75	0.75	0.5	0.5	0.5	0.5	0.5	0.5	0.5	0.5	0.5	0.25	0	0	0	0	0	0	0	0	0	0	0	0	0
1	1	0.25	0	0	0	0	0	0	0	0	0	0	0	0	0	0	0	0	0	0	0	0	0	0	0	0.25	0.25	0.25	0.5	0.25	0.25	0.5	0.5	0.5	0.75	0.75	0.5	0.5	0.5	0.5	0.5	0.5	0.5	0.5	0.5	0.5	0.5	0.5	0.5
1	1	0.25	0	0	0	0	0	0	0	0	0	0	0	0	0	0	0	0	0	0	0.25	0.5	0.75	0.75	0.5	0.25	0	0.25	0.5	0.5	0.5	0.5	0.5	0.5	0.75	0.75	0.5	0.5	0.5	0.5	0.5	0.75	0.75	0.5	0.5	0.5	0.5	0.5	0.5
1	0	0.5	0.5	0.25	0	0	0	0	0	0	0	0	0	0	0.25	0.5	0.5	0.5	0.5	0.5	0.75	0.75	0.5	0.5	0.5	0.5	0.75	0.75	0.5	0.75	0.75	0.75	0.75	0.75	0.75	0.5	0.5	0.5	0.5	0.5	0.5	0.5	0.5	0.5	0.5	0.5	0.5	0.5	0.5
1	1	0.25	0.25	0.5	0.75	0.75	0.5	0.25	0	0	0	0	0.25	0.5	0.75	0.75	0.5	0.25	0	0	0	0	0	0.25	0.25	0.25	0.5	0.5	0.5	0.75	0.75	0.5	0.5	0.5	0.5	0.5	0.75	0.75	0.5	0.5	0.5	0.5	0.5	0.5	0.5	0.5	0.5	0.5	0.5
1	0	0.5	0.5	0.25	0	0	0	0	0	0	0	0	0	0	0	0	0.25	0.5	0.5	0.5	0.25	0	0	0	0	0	0	0	0	0	0	0	0.25	0.5	0.5	0.75	0.75	0.5	0.75	0.75	0.5	0.5	0.5	0.5	0.5	0.75	0.75	0.75	0.75
1	1	0.25	0.5	0.5	0.5	0.25	0	0	0	0	0.25	0.5	0.5	0.5	0.5	0.5	0.5	0.75	0.75	0.5	0.75	0.75	0.75	0.75	0.75	0.75	0.5	0.5	0.5	0.5	0.5	0.5	0.5	0.5	0.5	0.5	0.5	0.5	0.5	0.5	0.5	0.5	0.5	0.5	0.5	0.5	0.75	0.75	0.75
1	1	0	0	0	0	0	0	0	0	0	0	0	0	0	0	0	0	0	0	0	0	0.25	0.5	0.75	0.75	0.5	0.25	0	0	0	0	0	0.25	0.5	0.5	0.5	0.5	0.25	0.25	0.5	0.5	0.5	0.75	0.75	0.5	0.5	0.5	0.5	0.5
1	1	0.5	0.5	0.5	0.5	0.75	0.75	0.75	0.75	0.75	0.75	0.5	0.5	0.5	0.5	0.5	0.25	0.25	0.25	0.25	0.5	0.25	0.25	0.5	0.5	0.5	0.75	0.75	0.5	0.5	0.5	0.5	0.5	0.75	0.75	0.75	0.75	0.5	0.5	0.5	0.5	0.75	0.75	0.75	0.75	0.75	0.75	0.75	0.75
1	1	0.75	0.75	0.5	0.25	0	0	0	0	0	0	0	0	0	0	0	0	0	0	0	0	0	0.25	0.5	0.5	0.5	0.5	0.5	0.5	0.75	0.75	0.5	0.75	0.75	0.5	0.5	0.5	0.5	0.5	0.5	0.5	0.5	0.5	0.5	0.5	0.5	0.5	0.5	0.5
1	1	0.25	0	0	0	0.25	0.5	0.75	0.75	0.5	0.25	0	0	0	0	0	0	0	0.25	0.5	0.5	0.5	0.5	0.25	0.25	0.5	0.5	0.5	0.75	0.75	0.5	0.5	0.5	0.5	0.5	0.75	0.75	0.75	0.75	0.5	0.5	0.5	0.5	0.5	0.5	0.5	0.5	0.5	0.5
1	1	0.25	0.25	0.5	0.75	0.75	0.5	0.25	0	0	0	0	0	0	0	0	0	0	0	0	0	0	0	0	0	0	0	0	0	0	0.25	0.5	0.5	0.75	0.75	0.5	0.75	0.75	0.5	0.5	0.5	0.5	0.5	0.75	0.75	0.75	0.75	0.75	0.75
1	1	0	0	0	0	0	0	0	0	0.25	0.5	0.5	0.5	0.25	0.25	0.5	0.5	0.5	0.25	0	0	0	0	0	0	0	0	0	0	0.25	0.5	0.5	0.5	0.5	0.25	0.5	0.75	0.75	0.75	0.75	0.75	0.5	0.5	0.5	0.5	0.5	0.75	0.75	0.75
1	1	0	0	0	0	0	0	0	0	0	0	0.25	0.5	0.75	0.75	0.5	0.5	0.5	0.5	0.5	0.25	0.25	0.5	0.75	1	0.75	0.75	0.75	0.5	0.5	0.5	0.5	0.5	0.75	0.75	0.5	0.5	0.5	0.5	0.5	0.75	0.75	0.75	0.75	0.75	0.75	0.5	0.5	0.5
1	0	0.5	0.5	0.5	0.25	0	0	0	0	0	0	0	0	0	0	0	0.25	0.5	0.5	0.5	0.25	0.25	0.5	0.5	0.5	0.25	0	0	0	0	0	0	0.25	0.5	0.5	0.75	0.75	0.5	0.5	0.5	0.5	0.5	0.75	0.75	0.5	0.5	0.5	0.5	0.5
1	1	0.5	0.5	0.5	0.5	0.5	0.5	0.75	0.75	0.5	0.75	0.75	0.75	0.75	0.75	0.75	0.5	0.5	0.5	0.5	0.5	0.5	0.5	0.5	0.5	0.5	0.5	0.5	0.5	0.5	0.5	0.5	0.5	0.5	0.5	0.5	0.5	0.5	0.25	0	0	0	0	0	0	0	0	0	0
1	1	0.5	0.75	0.75	0.5	0.25	0	0	0	0	0	0	0	0	0	0	0	0	0.25	0.5	0.5	0.5	0.5	0.5	0.5	0.75	0.75	0.5	0.75	0.75	0.5	0.5	0.5	0.5	0.5	0.75	0.75	0.75	0.75	0.75	0.75	0.75	0.75	0.75	0.75	0.75	0.75	0.75	0.75
1	1	0.25	0.25	0.5	0.75	0.75	0.5	0.25	0.25	0.5	0.75	0.75	0.5	0.5	0.5	0.75	0.75	0.5	0.25	0	0	0	0.25	0.25	0.5	0.5	0.25	0.5	0.5	0.5	0.75	0.75	0.5	0.75	0.75	0.5	0.5	0.5	0.5	0.5	0.5	0.5	0.5	0.5	0.5	0.5	0.5	0.5	0.5
1	1	0	0	0	0	0	0	0	0	0	0	0	0	0.25	0.5	0.75	0.75	0.5	0.5	0.5	0.5	0.75	0.75	0.5	0.5	0.5	0.25	0.25	0.5	0.5	0.5	0.5	0.5	0.5	0.5	0.75	0.75	0.75	0.75	0.75	0.75	0.5	0.5	0.5	0.5	0.75	0.75	0.5	0.5
1	0	0.25	0.5	0.5	0.5	0.5	0.5	0.75	0.75	0.5	0.25	0	0	0	0	0	0	0	0.25	0.5	0.5	0.5	0.5	0.25	0.5	0.75	0.5	0.5	0.5	0.5	0.5	0.5	0.5	0.5	0.5	0.75	0.75	0.75	0.75	0.75	0.75	0.5	0.5	0.5	0.5	0.5	0.5	0.5	0.5
1	1	0.25	0.5	0.5	0.75	0.75	0.75	0.75	0.75	0.75	0.75	0.75	0.5	0.5	0.5	0.5	0.5	0.5	0.5	0.5	0.75	0.75	0.5	0.75	0.75	0.5	0.5	0.5	0.5	0.5	0.5	0.5	0.5	0.5	0.75	0.75	0.75	0.75	0.75	0.75	0.75	0.75	0.75	0.75	0.75	0.75	0.5	0.5	0.25
1	0	0.5	0.5	0.5	0.25	0	0	0	0	0	0	0	0	0	0	0	0	0	0	0	0	0	0	0	0	0	0	0	0.25	0.5	0.75	0.75	0.75	0.75	0.5	0.75	0.75	0.5	0.5	0.5	0.5	0.5	0.5	0.5	0.5	0.5	0.75	0.75	0.75
1	1	0	0	0	0	0	0	0	0	0	0	0	0	0	0	0.25	0.5	0.5	0.75	0.75	0.5	0.5	0.5	0.5	0.5	0.75	0.75	0.5	0.5	0.5	0.5	0.5	0.5	0.5	0.5	0.5	0.75	0.75	0.75	0.75	0.5	0.25	0	0	0.25	0.5	0.75	0.75	0.5
1	1	0.25	0.5	0.75	0.75	0.5	0.5	0.5	0.75	0.75	0.5	0.25	0	0	0	0	0	0	0	0.25	0.5	0.75	0.75	0.5	0.25	0	0.25	0.5	0.75	0.75	0.5	0.5	0.5	0.5	0.5	0.5	0.5	0.5	0.75	0.75	0.5	0.5	0.5	0.5	0.5	0.75	0.75	0.75	0.75
1	1	0.75	0.5	0.75	0.75	0.5	0.5	0.5	0.5	0.5	0.75	0.75	0.75	0.75	0.75	0.75	0.75	0.75	0.75	0.75	0.75	0.75	0.75	0.75	0.5	0.5	0.5	0.5	0.5	0.5	0.5	0.5	0.75	0.75	0.5	0.5	0.5	0.5	0.5	0.25	0	0	0	0	0	0	0	0	0.25
1	1	0.25	0.5	0.5	0.5	0.25	0	0	0	0	0	0	0	0.25	0.5	0.5	0.75	0.75	0.5	0.75	0.75	0.5	0.5	0.5	0.5	0.5	0.5	0.5	0.5	0.5	0.5	0.5	0.5	0.5	0.5	0.5	0.5	0.5	0.5	0.25	0	0	0	0	0	0	0	0	0
1	1	0.25	0	0	0	0	0	0	0	0	0	0	0	0	0	0	0.25	0.5	0.5	0.75	0.75	0.5	0.75	0.75	0.5	0.5	0.5	0.5	0.5	0.75	0.75	0.5	0.5	0.5	0.5	0.5	0.5	0.5	0.5	0.5	0.5	0.5	0.5	0.5	0.5	0.5	0.5	0.5	0.5
1	1	0	0	0.25	0.5	0.5	0.5	0.25	0	0	0	0	0	0	0	0	0	0	0	0	0	0	0	0.25	0.25	0.25	0.5	0.5	0.5	0.75	0.75	0.5	0.5	0.5	0.5	0.5	0.75	0.75	0.5	0.5	0.5	0.5	0.5	0.5	0.5	0.5	0.5	0.5	0.5
1	1	0	0	0	0	0	0	0	0	0	0	0	0	0	0.25	0.5	0.5	0.5	0.25	0	0	0	0.25	0.5	0.5	0.5	0.25	0.25	0.5	0.75	0.75	0.5	0.5	0.25	0.25	0.5	0.25	0.25	0.5	0.5	0.5	0.75	0.75	0.75	0.75	0.75	0.75	0.5	0.5
1	1	0.25	0	0	0	0	0	0	0	0	0	0	0	0	0.25	0.5	0.5	0.5	0.25	0	0	0	0	0	0	0	0	0.25	0.25	0.25	0.5	0.25	0.25	0.5	0.5	0.5	0.75	0.75	0.5	0.5	0.5	0.5	0.5	0.5	0.5	0.5	0.5	0.5	0.5
1	0	0.75	0.75	0.75	0.5	0.5	0.5	0.5	0.5	0.75	0.75	0.75	0.75	0.5	0.5	0.5	0.5	0.5	0.5	0.5	0.75	0.75	0.5	0.25	0	0	0	0	0	0	0	0	0.25	0.25	0.25	0.5	0.5	0.5	0.5	0.5	0.25	0.25	0.5	0.5	0.5	0.75	0.75	0.75	0.75
1	0	0.25	0.5	0.5	0.5	0.25	0	0	0	0	0	0	0	0.25	0.5	0.75	0.75	0.5	0.5	0.5	0.75	0.75	0.5	0.25	0	0	0	0	0	0	0	0	0.25	0.5	0.5	0.5	0.5	0.25	0.25	0.5	0.25	0.25	0.5	0.5	0.5	0.5	0.5	0.5	0.5
1	0	0	0	0.25	0.5	0.5	0.5	0.25	0	0	0	0	0	0	0	0	0	0	0	0	0	0	0	0	0	0	0	0	0.25	0.5	0.75	0.75	0.75	0.75	0.5	0.75	0.75	0.5	0.75	0.75	0.5	0.5	0.5	0.5	0.5	0.5	0.5	0.5	0.5
1	1	0	0	0	0	0	0	0	0	0	0	0	0	0	0	0	0	0.25	0.5	0.75	0.75	0.5	0.25	0	0	0	0	0	0	0	0	0.25	0.25	0.25	0.5	0.5	0.5	0.75	0.75	0.5	0.75	0.75	0.75	0.75	0.75	0.75	0.5	0.5	0.5
1	1	0.5	0.25	0	0	0	0.25	0.5	0.5	0.5	0.25	0	0	0	0	0	0	0	0	0	0	0	0	0	0.25	0.25	0.25	0.5	0.25	0.25	0.5	0.5	0.5	0.75	0.75	0.5	0.5	0.5	0.5	0.5	0.5	0.5	0.5	0.5	0.5	0.5	0.25	0.25	0.25
1	0	0	0	0	0	0.25	0.5	0.5	0.5	0.25	0	0	0	0.25	0.5	0.5	0.5	0.25	0	0	0	0	0	0	0	0	0	0	0	0	0	0	0.25	0.5	0.5	0.75	0.75	0.5	0.5	0.5	0.5	0.5	0.75	0.75	0.5	0.75	0.75	0.75	0.75
1	1	0.25	0.5	0.5	0.5	0.25	0	0	0	0	0.25	0.5	0.5	0.75	0.75	0.5	0.75	0.75	0.5	0.5	0.5	0.5	0.5	0.75	0.75	0.75	0.75	0.75	0.75	0.5	0.5	0.5	0.5	0.5	0.5	0.5	0.5	0.5	0.5	0.5	0.5	0.5	0.5	0.5	0.5	0.5	0.5	0.25	0.25
1	1	0.25	0	0	0	0	0	0	0.25	0.5	0.5	0.5	0.25	0	0	0	0.25	0.5	0.5	0.5	0.25	0	0	0	0.25	0.25	0.25	0.5	0.5	0.5	0.75	0.75	0.5	0.5	0.5	0.5	0.5	0.75	0.75	0.75	0.75	0.75	0.75	0.5	0.5	0.5	0.5	0.5	0.5
1	1	0.5	0.5	0.5	0.5	0.25	0	0	0	0	0.25	0.5	0.5	0.5	0.25	0	0	0	0	0	0.25	0.25	0.25	0.5	0.5	0.5	0.75	0.75	0.5	0.75	0.75	0.75	0.75	0.75	0.75	0.5	0.75	0.75	0.75	0.75	0.75	0.75	0.75	0.75	0.75	0.75	0.75	0.75	0.5
1	1	0.25	0.5	0.75	0.75	0.5	0.5	0.25	0.25	0.5	0.5	0.5	0.75	0.75	0.5	0.5	0.5	0.5	0.5	0.75	0.75	0.5	0.5	0.5	0.5	0.5	0.5	0.5	0.5	0.5	0.5	0.5	0.5	0.5	0.5	0.25	0.25	0.25	0.25	0.25	0	0	0	0	0	0	0	0	0
1	1	0.25	0	0	0	0	0	0	0	0	0	0	0	0	0.25	0.5	0.5	0.5	0.25	0	0	0	0	0	0.25	0.5	0.75	0.75	0.5	0.5	0.25	0.25	0.5	0.5	0.5	0.5	0.5	0.5	0.5	0.75	0.75	0.5	0.5	0.5	0.5	0.5	0.5	0.5	0.5
1	0	0.75	0.75	0.5	0.25	0.25	0.5	0.75	0.75	0.5	0.5	0.5	0.75	0.75	0.5	0.25	0	0	0	0	0	0	0	0	0	0	0	0	0	0	0	0	0	0.25	0.5	0.5	0.75	0.75	0.5	0.5	0.5	0.5	0.5	0.75	0.75	0.5	0.5	0.5	0.5
1	1	0.25	0	0.25	0.5	0.75	0.75	0.5	0.25	0	0	0	0	0	0	0	0	0	0	0	0	0	0	0	0.25	0.25	0.25	0.5	0.25	0.25	0.5	0.5	0.5	0.5	0.5	0.5	0.5	0.5	0.5	0.5	0.5	0.75	0.75	0.5	0.5	0.5	0.5	0.5	0.5
1	1	0.75	0.75	0.75	0.75	0.75	0.75	0.75	0.5	0.5	0.5	0.5	0.5	0.5	0.5	0.5	0.5	0.25	0	0	0	0	0	0	0	0	0	0	0	0	0	0.25	0.5	0.5	0.75	0.75	0.5	0.75	0.75	0.5	0.5	0.5	0.5	0.5	0.5	0.5	0.5	0.5	0.5
1	1	0.25	0.25	0.5	0.5	0.5	0.25	0.25	0.5	0.5	0.5	0.25	0	0	0	0	0	0	0	0	0	0	0	0	0	0	0.25	0.25	0.5	0.75	0.5	0.75	0.75	0.5	0.5	0.5	0.5	0.5	0.75	0.75	0.75	0.75	0.75	0.75	0.5	0.5	0.5	0.5	0.5
1	1	0.25	0	0	0	0	0	0	0	0	0	0	0.25	0.5	0.5	0.5	0.5	0.5	0.5	0.5	0.25	0	0	0	0	0.25	0.5	0.5	0.5	0.5	0.25	0.25	0.5	0.5	0.5	0.75	0.75	0.5	0.5	0.5	0.5	0.5	0.75	0.75	0.75	0.75	0.75	0.75	0.75
1	1	0	0	0	0	0	0	0	0	0	0	0	0	0	0	0	0	0	0	0.25	0.5	0.5	0.75	0.75	0.5	0.75	0.75	0.5	0.75	0.75	0.75	0.75	0.75	0.75	0.5	0.5	0.5	0.5	0.5	0.75	0.75	0.75	0.75	0.5	0.5	0.5	0.5	0.5	0.5
1	1	0.25	0	0	0	0	0	0	0	0	0.25	0.5	0.5	0.75	0.75	0.5	0.75	0.75	0.5	0.5	0.5	0.5	0.5	0.75	0.75	0.5	0.5	0.5	0.5	0.5	0.5	0.5	0.5	0.5	0.75	0.75	0.75	0.75	0.5	0.5	0.5	0.5	0.5	0.25	0	0	0	0	0
1	1	0.25	0	0	0	0	0	0	0	0	0	0	0	0	0	0	0	0	0	0	0	0	0	0	0	0	0	0.25	0.25	0.25	0.5	0.5	0.5	0.75	0.75	0.5	0.75	0.75	0.5	0.5	0.5	0.5	0.5	0.75	0.75	0.75	0.75	0.75	0.75
1	1	0.25	0.25	0.5	0.5	0.5	0.25	0.25	0.5	0.75	0.75	0.5	0.25	0	0	0	0.25	0.25	0.25	0.5	0.5	0.5	0.75	0.75	0.5	0.5	0.5	0.5	0.5	0.75	0.75	0.75	0.75	0.75	0.75	0.5	0.5	0.5	0.5	0.5	0.5	0.25	0.25	0.5	0.5	0.75	0.75	0.75	0.75
1	0	0	0	0	0	0	0	0	0	0	0	0	0	0.25	0.5	0.75	0.75	0.5	0.25	0	0	0	0	0	0.25	0.5	0.75	0.75	0.5	0.5	0.5	0.75	0.75	0.5	0.5	0.25	0.25	0.5	0.5	0.5	0.75	0.75	0.5	0.5	0.5	0.5	0.5	0.5	0.5
1	1	0	0	0	0	0	0	0	0	0	0	0	0	0.25	0.5	0.75	0.75	0.5	0.25	0	0	0	0	0	0	0	0	0	0	0	0	0	0.25	0.5	0.5	0.5	0.5	0.25	0.25	0.5	0.5	0.5	0.5	0.5	0.5	0.5	0.75	0.75	0.5
1	1	0.25	0	0	0	0	0	0	0	0	0	0	0	0	0	0	0	0	0	0	0	0	0	0	0	0	0.25	0.5	0.75	0.75	0.5	0.5	0.25	0.25	0.5	0.5	0.5	0.75	0.75	0.5	0.5	0.5	0.5	0.5	0.5	0.5	0.5	0.5	0.75
1	1	0.5	0.5	0.75	0.75	0.5	0.5	0.5	0.5	0.5	0.75	0.75	0.5	0.5	0.5	0.5	0.5	0.75	0.75	0.75	0.75	0.75	0.75	0.75	0.75	0.75	0.75	0.75	0.75	0.5	0.5	0.25	0.25	0.5	0.5	0.5	0.5	0.25	0	0	0	0	0	0	0	0	0	0	0
1	1	0.25	0.5	0.75	0.75	0.5	0.25	0.25	0.5	0.5	0.5	0.25	0	0	0	0	0	0	0	0	0	0	0.25	0.5	0.5	0.5	0.25	0	0	0	0	0	0	0.25	0.5	0.5	0.75	0.75	0.5	0.5	0.5	0.25	0.25	0.5	0.5	0.5	0.75	0.75	0.75
1	1	0.5	0.5	0.5	0.25	0	0	0.25	0.5	0.5	0.5	0.5	0.5	0.5	0.75	0.75	0.5	0.75	0.75	0.5	0.5	0.5	0.5	0.5	0.75	0.75	0.75	0.75	0.75	0.75	0.5	0.5	0.5	0.5	0.5	0.5	0.5	0.5	0.5	0.5	0.5	0.5	0.75	0.75	0.75	0.75	0.75	0.75	0.5
1	1	0.5	0.75	0.75	0.5	0.5	0.5	0.5	0.5	0.5	0.5	0.25	0.25	0.5	0.5	0.5	0.5	0.5	0.5	0.5	0.75	0.75	0.75	0.75	0.75	0.75	0.5	0.5	0.5	0.5	0.5	0.5	0.5	0.5	0.5	0.5	0.5	0.5	0.5	0.5	0.5	0.5	0.5	0.5	0.5	0.5	0.5	0.5	0.5
1	0	0.5	0.5	0.5	0.25	0	0	0	0	0	0	0	0	0	0	0	0	0	0	0	0	0	0.25	0.5	0.75	0.75	0.5	0.25	0	0	0	0	0	0.25	0.5	0.75	0.75	0.75	0.75	0.5	0.75	0.75	0.5	0.5	0.5	0.5	0.5	0.75	0.75
1	1	0	0	0	0	0	0	0	0	0	0	0.25	0.5	0.5	0.5	0.25	0	0	0.25	0.5	0.5	0.5	0.25	0	0	0	0	0.25	0.25	0.25	0.5	0.5	0.5	0.75	0.75	0.5	0.75	0.75	0.75	0.75	0.75	0.75	0.5	0.5	0.5	0.5	0.5	0.5	0.5
1	1	0	0.25	0.5	0.75	0.75	0.5	0.5	0.5	0.75	0.75	0.5	0.25	0	0	0	0.25	0.25	0.25	0.5	0.25	0.25	0.5	0.5	0.5	0.75	0.75	0.5	0.5	0.5	0.5	0.5	0.75	0.75	0.75	0.75	0.75	0.75	0.75	0.75	0.5	0.5	0.5	0.5	0.5	0.5	0.5	0.5	0.5
1	1	0.25	0.5	0.75	0.75	0.5	0.25	0	0	0	0	0	0	0	0	0	0	0	0	0	0	0	0	0.25	0.25	0.25	0.5	0.5	0.5	0.75	0.75	0.5	0.5	0.5	0.5	0.5	0.75	0.75	0.75	0.75	0.5	0.5	0.5	0.5	0.75	0.75	0.75	0.75	0.75
1	1	0	0	0	0	0	0	0	0	0	0	0	0	0.25	0.5	0.5	0.5	0.25	0	0	0	0	0	0	0	0	0.25	0.5	0.5	0.5	0.5	0.5	0.5	0.75	0.75	0.5	0.5	0.5	0.5	0.5	0.75	0.75	0.5	0.5	0.5	0.5	0.5	0.5	0.5
1	1	0	0	0	0	0	0.25	0.5	0.5	0.5	0.25	0	0	0.25	0.5	0.75	0.75	0.5	0.25	0	0	0	0	0	0	0	0	0.25	0.25	0.25	0.5	0.5	0.5	0.75	0.75	0.5	0.5	0.5	0.5	0.5	0.75	0.75	0.75	0.75	0.75	0.75	0.5	0.5	0.5
1	1	0	0	0	0	0	0	0	0	0.25	0.5	0.5	0.5	0.25	0	0	0.25	0.5	0.5	0.75	0.75	0.5	0.5	0.5	0.5	0.5	0.75	0.75	0.5	0.75	0.75	0.75	0.75	0.75	0.75	0.5	0.5	0.5	0.5	0.5	0.75	0.75	0.5	0.5	0.5	0.5	0.75	0.75	0.5
1	1	0	0	0	0	0	0	0	0	0	0	0	0	0	0	0	0	0	0	0	0	0	0	0	0	0	0.25	0.25	0.25	0.5	0.5	0.5	0.75	0.75	0.5	0.75	0.75	0.75	0.75	0.75	0.75	0.5	0.5	0.5	0.5	0.5	0.75	0.75	0.75
1	0	0.25	0.5	0.5	0.5	0.75	0.75	0.5	0.5	0.5	0.5	0.5	0.75	0.75	0.5	0.5	0.25	0.25	0.25	0.25	0.5	0.5	0.5	0.5	0.5	0.5	0.5	0.5	0.5	0.5	0.5	0.75	0.75	0.75	0.75	0.75	0.75	0.75	0.75	0.5	0.5	0.5	0.75	0.75	0.5	0.5	0.5	0.75	0.75
1	0	0	0	0	0	0	0.25	0.5	0.5	0.75	0.75	0.5	0.75	0.75	0.5	0.5	0.5	0.5	0.5	0.5	0.5	0.5	0.5	0.75	0.75	0.75	0.75	0.75	0.75	0.75	0.75	0.5	0.5	0.5	0.5	0.5	0.5	0.5	0.75	0.75	0.75	0.75	0.75	0.75	0.5	0.25	0.25	0.5	0.5
1	1	0.5	0.75	0.75	0.5	0.5	0.5	0.5	0.5	0.75	0.75	0.75	0.75	0.75	0.75	0.75	0.75	0.75	0.75	0.75	0.75	0.5	0.5	0.5	0.5	0.5	0.5	0.5	0.75	0.75	0.5	0.5	0.5	0.75	0.75	0.5	0.5	0.5	0.5	0.5	0.5	0.5	0.5	0.5	0.5	0.5	0.5	0.5	0.5
1	1	0.5	0.75	0.75	0.5	0.5	0.5	0.5	0.5	0.5	0.5	0.5	0.5	0.75	0.75	0.75	0.75	0.5	0.5	0.5	0.5	0.5	0.5	0.5	0.75	0.75	0.75	0.75	0.75	0.75	0.5	0.5	0.5	0.5	0.5	0.25	0.25	0.25	0.25	0.25	0.25	0.25	0.25	0.25	0	0	0	0	0
1	1	0.5	0.75	0.75	0.5	0.5	0.5	0.5	0.5	0.5	0.5	0.5	0.5	0.5	0.5	0.5	0.5	0.5	0.5	0.5	0.5	0.5	0.5	0.5	0.75	0.75	0.5	0.5	0.5	0.5	0.5	0.5	0.5	0.5	0.5	0.5	0.5	0.5	0.5	0.25	0.25	0.5	0.5	0.5	0.25	0	0	0	0
1	1	0.5	0.75	0.75	0.5	0.5	0.5	0.5	0.5	0.75	0.75	0.75	0.75	0.5	0.5	0.5	0.5	0.5	0.5	0.5	0.5	0.5	0.5	0.5	0.75	0.75	0.5	0.5	0.5	0.5	0.5	0.5	0.5	0.75	0.75	0.5	0.5	0.5	0.75	0.75	0.5	0.25	0.25	0.25	0.25	0.25	0	0	0
1	1	0.25	0.25	0.5	0.5	0.5	0.75	0.75	0.5	0.75	0.75	0.75	0.75	0.75	0.75	0.75	0.75	0.75	0.75	0.75	0.75	0.5	0.5	0.5	0.5	0.5	0.5	0.5	0.75	0.75	0.75	0.75	0.75	0.75	0.5	0.5	0.5	0.5	0.5	0.5	0.25	0.25	0.25	0.25	0.5	0.5	0.5	0.25	0.25
1	0	0.5	0.75	0.75	0.5	0.75	0.75	0.75	0.75	0.75	0.75	0.75	0.75	0.75	0.75	0.75	0.75	0.5	0.5	0.5	0.5	0.5	0.5	0.5	0.5	0.5	0.5	0.5	0.75	0.75	0.5	0.25	0.25	0.25	0.25	0.25	0.25	0.25	0.25	0.25	0	0	0	0	0	0	0	0	0
1	1	0.5	0.75	0.75	0.5	0.5	0.5	0.5	0.5	0.75	0.75	0.75	0.75	0.75	0.75	0.75	0.75	0.5	0.5	0.5	0.5	0.5	0.5	0.5	0.75	0.75	0.75	0.75	0.75	0.75	0.5	0.25	0.25	0.5	0.5	0.5	0.5	0.5	0.5	0.5	0.25	0	0	0	0	0	0	0	0
1	1	0.25	0.5	0.5	0.5	0.75	0.75	0.5	0.5	0.5	0.5	0.5	0.5	0.5	0.5	0.5	0.5	0.5	0.5	0.5	0.5	0.5	0.5	0.75	0.75	0.5	0.5	0.5	0.5	0.5	0.5	0.5	0.5	0.5	0.25	0.25	0.5	0.5	0.5	0.25	0	0	0	0	0	0	0	0	0
1	1	0.5	0.75	0.75	0.5	0.5	0.5	0.5	0.5	0.75	0.75	0.75	0.75	0.75	0.75	0.75	0.75	0.75	0.75	0.75	0.75	0.75	0.75	0.75	0.75	0.5	0.5	0.5	0.5	0.5	0.5	0.5	0.75	0.75	0.5	0.5	0.5	0.5	0.5	0.5	0.5	0.5	0.5	0.25	0	0	0	0	0
1	0	0.5	0.75	0.75	0.5	0.5	0.5	0.5	0.5	0.5	0.5	0.5	0.5	0.5	0.5	0.5	0.5	0.5	0.5	0.5	0.5	0.5	0.5	0.5	0.75	0.75	0.5	0.25	0	0	0	0	0	0	0	0	0	0	0	0	0	0	0	0	0	0	0	0	0
1	0	0.25	0.5	0.5	0.5	0.75	0.75	0.5	0.5	0.5	0.5	0.5	0.5	0.5	0.5	0.75	0.75	0.75	0.75	0.75	0.75	0.5	0.5	0.5	0.5	0.5	0.5	0.5	0.75	0.75	0.5	0.5	0.5	0.5	0.5	0.25	0	0	0	0	0	0	0	0	0	0	0	0	0
1	1	0	0	0	0	0	0	0	0	0	0	0	0	0	0	0	0	0	0	0	0	0	0	0	0	0	0	0	0	0	0.25	0.5	0.5	0.75	0.75	0.5	0.75	0.75	0.5	0.75	0.75	0.75	0.75	0.75	0.75	0.75	0.75	0.75	0.75
1	1	0.5	0.75	0.75	0.5	0.5	0.5	0.5	0.5	0.75	0.75	0.75	0.75	0.75	0.75	0.75	0.75	0.5	0.5	0.5	0.5	0.5	0.5	0.5	0.5	0.5	0.25	0.25	0.5	0.5	0.5	0.5	0.5	0.5	0.5	0.25	0	0	0	0	0	0	0	0	0	0	0	0	0
1	1	0	0	0	0	0	0	0	0	0.25	0.25	0.25	0.25	0	0	0	0	0	0	0	0	0	0	0	0	0.25	0.5	0.5	0.5	0.5	0.5	0.5	0.75	0.75	0.5	0.75	0.75	0.5	0.75	0.75	0.5	0.5	0.5	0.5	0.5	0.5	0.5	0.5	0.5
1	0	0	0	0	0	0	0	0	0	0	0	0	0	0	0	0	0	0	0	0	0	0	0	0	0	0	0.25	0.5	0.5	0.75	0.75	0.5	0.75	0.75	0.5	0.75	0.75	0.75	0.75	0.75	0.75	0.5	0.5	0.5	0.5	0.75	0.75	0.75	0.75
1	1	0	0	0	0	0	0	0	0	0	0	0	0	0	0	0	0	0	0	0	0	0	0	0	0	0	0.25	0.25	0.25	0.5	0.25	0.5	0.75	0.5	0.5	0.5	0.5	0.5	0.75	0.75	0.75	0.75	0.75	0.75	0.75	0.75	0.75	0.75	0.75
1	1	0	0	0	0	0	0	0	0	0	0	0	0	0	0	0.25	0.25	0.25	0.5	0.5	0.5	0.5	0.5	0.25	0.25	0.5	0.5	0.5	0.75	0.75	0.75	0.75	0.75	0.75	0.75	0.75	0.75	0.75	0.5	0.5	0.5	0.5	0.75	0.75	0.5	0.5	0.5	0.5	0.5
1	1	0.5	0.75	0.75	0.5	0.5	0.5	0.5	0.5	0.75	0.75	0.75	0.75	0.75	0.75	0.75	0.75	0.75	0.75	0.5	0.5	0.5	0.5	0.5	0.5	0.5	0.5	0.75	0.75	0.5	0.5	0.5	0.5	0.75	0.75	0.5	0.5	0.25	0.25	0.5	0.5	0.5	0.25	0	0	0	0	0	0
1	1	0.25	0.25	0.5	0.5	0.5	0.75	0.75	0.5	0.75	0.75	0.75	0.75	0.75	0.75	0.75	0.75	0.75	0.75	0.5	0.5	0.5	0.5	0.5	0.5	0.5	0.5	0.75	0.75	0.75	0.75	0.5	0.5	0.5	0.5	0.5	0.5	0.25	0.25	0.5	0.5	0.5	0.5	0.5	0.5	0.5	0.25	0.25	0.5
1	1	0.5	0.5	0.5	0.5	0.5	0.75	0.75	0.75	0.75	0.75	0.75	0.75	0.75	0.75	0.75	0.5	0.5	0.5	0.5	0.75	0.75	0.75	0.75	0.75	0.75	0.5	0.5	0.5	0.5	0.5	0.5	0.5	0.75	0.75	0.5	0.25	0.25	0.25	0.25	0.25	0	0	0	0	0	0	0	0
1	0	0.25	0.5	0.5	0.5	0.75	0.75	0.5	0.5	0.5	0.5	0.5	0.75	0.75	0.75	0.75	0.75	0.75	0.75	0.75	0.5	0.5	0.5	0.75	0.75	0.5	0.5	0.5	0.5	0.5	0.25	0.25	0.5	0.5	0.5	0.25	0	0	0	0	0	0	0	0	0	0	0	0	0
1	0	0	0	0	0.25	0.25	0.25	0.5	0.25	0.5	0.75	0.5	0.5	0.5	0.5	0.5	0.75	0.75	0.5	0.5	0.5	0.5	0.5	0.5	0.5	0.5	0.5	0.5	0.5	0.5	0.75	0.75	0.5	0.5	0.5	0.5	0.5	0.5	0.5	0.75	0.75	0.5	0.25	0.25	0.5	0.5	0.5	0.25	0
1	1	0.5	0.75	0.75	0.5	0.75	0.75	0.5	0.5	0.5	0.5	0.5	0.75	0.75	0.5	0.5	0.5	0.5	0.5	0.5	0.5	0.5	0.75	0.75	0.75	0.75	0.75	0.75	0.5	0.5	0.25	0.25	0.5	0.5	0.75	0.75	0.75	0.75	0.75	0.75	0.5	0.5	0.5	0.75	0.75	0.75	0.75	0.75	0.75
1	0	0	0	0	0	0	0	0	0	0	0	0	0	0.25	0.5	0.5	0.75	0.75	0.5	0.75	0.75	0.5	0.5	0.5	0.5	0.5	0.75	0.75	0.75	0.75	0.75	0.75	0.75	0.75	0.5	0.5	0.5	0.5	0.5	0.5	0.5	0.75	0.75	0.5	0.25	0.25	0.5	0.5	0.5
1	0	0.5	0.75	0.5	0.5	0.5	0.5	0.5	0.75	0.75	0.5	0.5	0.5	0.5	0.5	0.5	0.5	0.5	0.75	0.75	0.5	0.5	0.5	0.5	0.5	0.5	0.5	0.75	0.75	0.5	0.5	0.5	0.75	0.75	0.5	0.25	0.25	0.5	0.5	0.5	0.25	0	0	0	0	0	0	0	0
1	0	0.5	0.75	0.75	0.5	0.5	0.5	0.5	0.5	0.5	0.5	0.5	0.5	0.5	0.5	0.5	0.75	0.75	0.75	0.75	0.75	0.75	0.5	0.5	0.5	0.5	0.5	0.25	0.25	0.5	0.5	0.5	0.25	0	0	0	0	0	0	0	0	0	0	0	0	0	0	0	0
1	0	0.25	0.5	0.5	0.5	0.75	0.75	0.5	0.75	0.75	0.75	0.75	0.75	0.75	0.5	0.5	0.5	0.5	0.75	0.75	0.5	0.5	0.5	0.5	0.5	0.5	0.5	0.5	0.5	0.25	0.25	0.5	0.5	0.5	0.25	0	0	0	0	0	0	0	0	0	0	0	0	0	0
1	1	0.5	0.5	0.5	0.5	0.5	0.25	0.25	0.5	0.5	0.5	0.75	0.75	0.5	0.75	0.75	0.5	0.5	0.5	0.5	0.5	0.5	0.5	0.5	0.75	0.75	0.75	0.75	0.75	0.75	0.5	0.5	0.5	0.5	0.5	0.5	0.5	0.5	0.5	0.25	0	0	0	0	0.25	0.5	0.5	0.5	0.25
1	0	0.5	0.75	0.5	0.75	0.75	0.5	0.5	0.5	0.5	0.5	0.75	0.75	0.75	0.75	0.75	0.75	0.5	0.5	0.5	0.5	0.75	0.75	0.5	0.5	0.5	0.5	0.5	0.5	0.5	0.75	0.75	0.5	0.25	0	0	0	0	0	0	0	0	0	0	0	0	0	0	0
1	0	0.25	0.5	0.25	0.25	0.5	0.5	0.5	0.75	0.75	0.5	0.5	0.5	0.5	0.5	0.5	0.5	0.5	0.75	0.75	0.5	0.5	0.5	0.5	0.5	0.25	0	0.25	0.25	0.25	0.25	0	0	0	0	0	0	0	0	0	0	0	0	0	0	0	0	0	0
1	1	0.5	0.75	0.75	0.5	0.75	0.75	0.75	0.75	0.75	0.75	0.5	0.5	0.5	0.5	0.5	0.5	0.5	0.5	0.75	0.75	0.75	0.75	0.75	0.75	0.5	0.5	0.5	0.5	0.5	0.25	0.25	0.25	0.25	0.25	0	0	0	0	0	0	0	0	0	0	0	0	0	0
1	0	0.75	0.75	0.5	0.75	0.75	0.5	0.5	0.5	0.5	0.5	0.5	0.5	0.5	0.5	0.75	0.75	0.75	0.75	0.5	0.5	0.5	0.5	0.5	0.5	0.5	0.75	0.75	0.5	0.5	0.25	0.25	0.25	0	0	0	0	0	0	0	0	0	0	0	0	0	0	0	0
1	1	0.75	0.75	0.5	0.5	0.5	0.5	0.5	0.25	0	0.25	0.25	0.25	0.25	0	0	0	0	0	0	0	0	0	0	0	0	0	0	0	0	0	0.25	0.5	0.5	0.75	0.75	0.5	0.75	0.75	0.5	0.75	0.75	0.75	0.75	0.75	0.75	0.5	0.5	0.5
1	1	0	0	0	0	0	0	0	0	0	0	0	0	0	0	0	0	0	0	0	0	0	0	0	0	0	0	0.25	0.5	0.5	0.75	0.75	0.5	0.75	0.75	0.5	0.75	0.75	0.5	0.5	0.5	0.5	0.5	0.75	0.75	0.75	0.75	0.75	0.75
1	1	0.5	0.5	0.5	0.25	0.25	0.5	0.5	0.5	0.25	0	0	0	0	0	0	0	0	0	0	0.25	0.5	0.75	0.75	0.5	0.25	0	0	0	0	0	0	0.25	0.5	0.5	0.75	0.75	0.5	0.75	0.75	0.5	0.75	0.75	0.75	0.75	0.75	0.75	0.5	0.5
1	1	0.5	0.75	0.75	0.5	0.75	0.75	0.5	0.75	0.75	0.75	0.75	0.75	0.75	0.75	0.75	0.75	0.75	0.75	0.75	0.5	0.5	0.5	0.5	0.5	0.5	0.5	0.5	0.5	0.5	0.5	0.75	0.75	0.5	0.25	0	0	0	0	0	0	0	0	0	0	0	0	0	0
1	0	0	0	0	0	0	0	0	0	0	0	0	0	0	0	0	0	0	0	0	0	0	0	0	0	0	0	0	0	0	0	0	0	0	0	0.25	0.5	0.5	0.75	0.75	0.5	0.75	0.75	0.5	0.5	0.5	0.5	0.5	0.75
1	1	0	0	0	0	0	0.25	0.5	0.5	0.5	0.25	0	0	0	0	0	0	0	0	0.25	0.25	0.25	0.25	0	0	0	0	0	0	0	0	0.25	0.5	0.5	0.5	0.5	0.25	0.25	0.5	0.25	0.25	0.5	0.5	0.5	0.75	0.75	0.75	0.75	0.75
1	0	0.25	0.5	0.25	0.25	0.5	0.5	0.5	0.75	0.75	0.5	0.5	0.5	0.5	0.5	0.5	0.5	0.5	0.5	0.5	0.5	0.5	0.75	0.75	0.5	0.5	0.5	0.5	0.5	0.25	0.25	0.5	0.5	0.5	0.25	0	0	0	0	0	0	0	0	0	0	0	0	0	0
1	1	0.5	0.75	0.75	0.5	0.5	0.5	0.5	0.5	0.75	0.75	0.75	0.75	0.75	0.75	0.75	0.75	0.75	0.75	0.75	0.75	0.5	0.5	0.5	0.75	0.75	0.75	0.75	0.75	0.75	0.5	0.5	0.5	0.5	0.5	0.25	0	0	0	0	0	0	0	0	0	0	0	0	0
1	0	0	0	0	0	0	0	0.25	0.5	0.5	0.5	0.25	0	0	0	0	0	0.25	0.5	0.5	0.75	0.75	0.5	0.75	0.75	0.5	0.5	0.5	0.5	0.5	0.75	0.75	0.75	0.75	0.5	0.5	0.5	0.5	0.5	0.5	0.5	0.75	0.75	0.5	0.5	0.5	0.5	0.5	0.25
1	1	0	0	0	0.25	0.25	0.25	0.5	0.5	0.5	0.75	0.75	0.5	0.5	0.5	0.5	0.5	0.75	0.75	0.75	0.75	0.5	0.5	0.5	0.5	0.5	0.5	0.5	0.5	0.5	0.25	0.25	0.5	0.5	0.5	0.5	0.5	0.75	0.75	0.5	0.5	0.5	0.5	0.5	0.25	0	0	0	0
1	0	0.75	0.75	0.5	0.75	0.75	0.5	0.5	0.5	0.5	0.5	0.5	0.5	0.5	0.5	0.75	0.75	0.75	0.75	0.5	0.5	0.5	0.5	0.5	0.5	0.5	0.5	0.5	0.25	0.25	0.5	0.5	0.5	0.25	0	0	0	0	0	0	0	0	0	0	0	0	0	0	0
1	1	0.75	0.5	0.5	0.25	0.25	0.25	0.25	0.25	0.25	0.25	0.25	0.25	0	0.25	0.5	0.5	0.75	0.75	0.5	0.75	0.75	0.5	0.75	0.75	0.75	0.75	0.75	0.75	0.5	0.5	0.5	0.5	0.5	0.5	0.5	0.5	0.5	0.5	0.5	0.5	0.5	0.5	0.5	0.5	0.5	0.5	0.5	0.5
1	1	0.25	0.25	0.5	0.5	0.5	0.75	0.75	0.5	0.5	0.5	0.5	0.5	0.75	0.75	0.75	0.75	0.75	0.75	0.75	0.75	0.5	0.5	0.5	0.5	0.5	0.5	0.5	0.75	0.75	0.5	0.25	0.25	0.5	0.5	0.5	0.25	0	0	0	0	0	0	0	0	0	0	0	0
1	1	0.5	0.5	0.75	0.75	0.5	0.25	0	0	0	0	0	0	0	0	0	0	0	0	0	0	0	0	0	0	0	0	0	0	0.25	0.5	0.5	0.75	0.75	0.5	0.75	0.75	0.5	0.5	0.5	0.5	0.5	0.75	0.75	0.75	0.75	0.75	0.75	0.75
1	1	0.5	0.75	0.75	0.5	0.75	0.75	0.5	0.5	0.5	0.5	0.5	0.5	0.5	0.5	0.5	0.5	0.5	0.5	0.75	0.75	0.5	0.5	0.5	0.5	0.5	0.25	0.25	0.5	0.5	0.5	0.25	0.25	0.25	0.25	0.25	0	0	0	0	0	0	0	0	0	0	0	0	0
1	0	0.5	0.5	0.5	0.5	0.75	0.75	0.5	0.5	0.5	0.5	0.5	0.5	0.5	0.5	0.75	0.75	0.5	0.5	0.5	0.75	0.75	0.5	0.5	0.5	0.5	0.5	0.25	0	0	0	0	0	0	0	0	0	0	0	0	0	0	0	0	0	0	0	0	0
1	1	0	0	0	0	0	0	0	0	0	0	0	0	0	0	0.25	0.5	0.5	0.75	0.5	0.25	0.5	0.5	0.5	0.75	0.75	0.5	0.5	0.5	0.5	0.5	0.75	0.75	0.75	0.75	0.5	0.5	0.5	0.5	0.5	0.5	0.5	0.5	0.5	0.25	0	0	0	0
1	1	0.5	0.75	0.75	0.5	0.5	0.5	0.5	0.5	0.5	0.5	0.5	0.5	0.75	0.75	0.75	0.75	0.5	0.5	0.5	0.5	0.5	0.5	0.5	0.75	0.75	0.5	0.25	0.25	0.25	0.25	0.25	0	0	0	0	0	0	0	0	0	0	0	0	0	0	0	0	0
1	1	0.5	0.5	0.5	0.25	0	0	0	0	0	0	0	0	0	0.25	0.5	0.5	0.75	0.5	0.25	0.5	0.5	0.5	0.75	0.75	0.5	0.75	0.75	0.75	0.75	0.75	0.75	0.75	0.75	0.5	0.5	0.5	0.5	0.5	0.5	0.5	0.75	0.75	0.5	0.5	0.5	0.5	0.5	0.5
1	1	0	0	0	0	0	0	0	0	0.25	0.25	0.25	0.5	0.25	0.25	0.5	0.25	0.25	0.5	0.5	0.5	0.75	0.75	0.75	0.75	0.75	0.75	0.75	0.75	0.75	0.75	0.75	0.75	0.5	0.5	0.5	0.5	0.5	0.5	0.5	0.75	0.75	0.5	0.5	0.5	0.5	0.5	0.5	0.5
1	1	0.5	0.75	0.75	0.5	0.75	0.75	0.75	0.75	0.75	0.75	0.5	0.5	0.5	0.5	0.5	0.5	0.5	0.5	0.5	0.5	0.5	0.5	0.5	0.5	0.5	0.5	0.75	0.75	0.5	0.5	0.5	0.5	0.5	0.25	0.25	0.25	0.25	0.25	0	0	0	0	0	0	0	0	0	0
1	1	0.25	0	0	0	0.25	0.5	0.5	0.5	0.25	0	0	0	0	0	0	0.25	0.25	0.25	0.5	0.25	0.25	0.5	0.5	0.5	0.75	0.75	0.5	0.75	0.75	0.75	0.75	0.75	0.75	0.75	0.75	0.75	0.75	0.75	0.75	0.5	0.5	0.5	0.5	0.5	0.5	0.5	0.5	0.5
1	0	0.75	0.75	0.5	0.75	0.75	0.75	0.75	0.75	0.75	0.5	0.5	0.5	0.5	0.5	0.75	0.75	0.75	0.75	0.5	0.5	0.5	0.5	0.5	0.5	0.5	0.75	0.75	0.5	0.5	0.5	0.75	0.75	0.5	0.25	0	0	0	0	0	0	0	0	0	0	0	0	0	0
1	0	0	0	0	0	0	0	0	0	0	0	0	0	0	0	0	0.25	0.25	0.25	0.5	0.25	0.5	0.75	0.5	0.75	0.75	0.5	0.5	0.5	0.5	0.5	0.75	0.75	0.5	0.5	0.5	0.5	0.5	0.5	0.5	0.5	0.5	0.5	0.5	0.5	0.75	0.75	0.75	0.75
1	1	0	0	0	0	0	0	0	0	0	0	0	0	0	0	0	0	0	0	0	0.25	0.5	0.5	0.75	0.75	0.5	0.75	0.75	0.5	0.75	0.75	0.5	0.5	0.5	0.5	0.5	0.5	0.5	0.5	0.5	0.5	0.5	0.5	0.5	0.5	0.5	0.5	0.75	0.75
1	1	0.5	0.75	0.75	0.5	0.75	0.75	0.5	0.75	0.75	0.5	0.5	0.5	0.5	0.5	0.5	0.5	0.5	0.5	0.5	0.5	0.5	0.75	0.75	0.75	0.75	0.75	0.75	0.5	0.5	0.5	0.75	0.75	0.5	0.25	0	0	0	0	0	0	0	0	0	0	0	0	0	0
1	1	0.25	0.5	0.5	0.5	0.75	0.75	0.5	0.75	0.75	0.75	0.75	0.75	0.75	0.5	0.5	0.5	0.5	0.75	0.75	0.5	0.5	0.5	0.5	0.5	0.5	0.5	0.5	0.5	0.25	0.25	0.5	0.5	0.5	0.25	0	0	0	0	0	0	0	0	0	0	0	0	0	0
1	0	0.5	0.75	0.5	0.75	0.75	0.75	0.75	0.75	0.75	0.5	0.5	0.5	0.5	0.5	0.5	0.5	0.5	0.5	0.5	0.5	0.5	0.5	0.5	0.25	0.25	0.5	0.5	0.5	0.5	0.5	0.75	0.75	0.5	0.5	0.5	0.5	0.5	0.25	0	0	0	0	0	0	0	0	0	0
1	1	0.5	0.5	0.5	0.5	0.25	0	0	0	0	0	0	0	0	0	0	0	0	0	0	0	0	0	0	0	0	0	0	0	0	0	0	0	0	0	0	0	0	0	0	0	0	0	0	0	0	0	0	0
1	1	0.5	0.75	0.75	0.5	0.75	0.75	0.5	0.5	0.5	0.5	0.5	0.75	0.75	0.75	0.75	0.75	0.75	0.75	0.75	0.5	0.5	0.5	0.5	0.5	0.5	0.5	0.75	0.75	0.5	0.5	0.5	0.5	0.5	0.25	0.25	0.5	0.5	0.5	0.25	0	0	0	0	0	0.25	0.5	0.5	0.5
1	1	0.5	0.75	0.75	0.5	0.75	0.75	0.5	0.5	0.5	0.5	0.5	0.75	0.75	0.75	0.75	0.5	0.5	0.5	0.5	0.5	0.5	0.5	0.75	0.75	0.5	0.5	0.5	0.5	0.5	0.5	0.5	0.75	0.75	0.5	0.25	0	0	0	0	0	0	0	0	0	0	0	0	0
1	0	0.5	0.75	0.5	0.5	0.5	0.5	0.5	0.75	0.75	0.5	0.5	0.5	0.5	0.5	0.5	0.5	0.5	0.5	0.5	0.5	0.5	0.5	0.5	0.25	0.25	0.5	0.5	0.5	0.5	0.5	0.5	0.5	0.5	0.5	0.75	0.75	0.5	0.25	0	0	0	0	0	0	0	0	0	0
1	1	0.25	0.5	0.5	0.5	0.75	0.75	0.5	0.75	0.75	0.75	0.75	0.75	0.75	0.75	0.75	0.75	0.75	0.75	0.75	0.5	0.5	0.5	0.5	0.5	0.25	0.25	0.5	0.5	0.5	0.25	0	0	0	0	0	0	0	0	0	0	0	0	0	0	0	0	0	0
1	1	0.5	0.75	0.75	0.5	0.75	0.75	0.5	0.5	0.5	0.5	0.5	0.75	0.75	0.75	0.75	0.5	0.5	0.5	0.5	0.5	0.5	0.5	0.75	0.75	0.5	0.5	0.5	0.75	0.75	0.5	0.25	0	0	0	0	0	0	0	0	0	0	0	0	0	0	0	0	0
1	0	0.75	0.75	0.5	0.75	0.75	0.5	0.5	0.5	0.5	0.5	0.75	0.75	0.75	0.75	0.75	0.75	0.75	0.75	0.5	0.5	0.5	0.5	0.5	0.5	0.5	0.5	0.5	0.5	0.5	0.75	0.75	0.5	0.5	0.5	0.5	0.5	0.5	0.5	0.75	0.75	0.75	0.75	0.75	0.75	0.5	0.5	0.5	0.75
1	1	0.5	0.75	0.75	0.5	0.75	0.75	0.5	0.5	0.5	0.5	0.5	0.75	0.75	0.75	0.75	0.5	0.5	0.5	0.5	0.5	0.5	0.5	0.75	0.75	0.5	0.5	0.5	0.75	0.75	0.5	0.25	0.25	0.5	0.5	0.5	0.25	0	0	0	0	0	0	0	0	0	0	0	0
1	1	0.5	0.5	0.5	0.25	0	0	0.25	0.5	0.5	0.75	0.75	0.5	0.75	0.75	0.5	0.75	0.75	0.5	0.5	0.5	0.5	0.5	0.75	0.75	0.75	0.75	0.75	0.75	0.75	0.75	0.5	0.5	0.5	0.5	0.5	0.5	0.5	0.75	0.75	0.5	0.5	0.5	0.75	0.75	0.5	0.5	0.5	0.75
1	0	0.75	0.75	0.5	0.75	0.75	0.5	0.5	0.5	0.5	0.5	0.75	0.75	0.75	0.75	0.75	0.75	0.75	0.75	0.75	0.75	0.75	0.75	0.5	0.5	0.5	0.5	0.5	0.25	0.25	0.5	0.5	0.5	0.25	0.25	0.25	0.25	0.25	0	0	0	0	0	0	0	0	0	0	0
1	0	0	0	0	0	0	0	0.25	0.5	0.5	0.75	0.75	0.5	0.75	0.75	0.5	0.5	0.5	0.5	0.5	0.5	0.5	0.5	0.5	0.5	0.5	0.5	0.5	0.5	0.5	0.5	0.5	0.5	0.5	0.5	0.5	0.5	0.5	0.5	0.75	0.75	0.75	0.75	0.75	0.75	0.5	0.5	0.5	0.75
1	1	0.5	0.75	0.75	0.5	0.75	0.75	0.5	0.75	0.75	0.5	0.5	0.5	0.5	0.5	0.5	0.5	0.5	0.5	0.5	0.5	0.5	0.75	0.75	0.5	0.5	0.5	0.5	0.5	0.25	0	0	0	0	0	0	0	0	0	0	0	0	0	0	0	0	0	0	0
1	1	0.5	0.75	0.75	0.5	0.5	0.5	0.5	0.5	0.25	0	0	0	0	0	0	0	0	0.25	0.5	0.75	0.75	0.75	0.75	0.5	0.75	0.75	0.5	0.75	0.75	0.5	0.5	0.5	0.5	0.5	0.75	0.75	0.75	0.75	0.5	0.5	0.5	0.5	0.5	0.5	0.5	0.5	0.5	0.5
1	1	0.75	0.5	0.25	0	0	0	0	0	0	0	0	0	0	0	0	0	0.25	0.5	0.5	0.5	0.5	0.5	0.75	0.75	0.5	0.5	0.5	0.5	0.5	0.5	0.5	0.5	0.5	0.5	0.25	0.25	0.5	0.5	0.5	0.75	0.75	0.5	0.75	0.75	0.75	0.75	0.75	0.75
1	1	0.25	0	0	0	0	0	0	0.25	0.25	0.25	0.25	0	0	0	0	0	0	0.25	0.25	0.25	0.25	0	0	0	0.25	0.25	0.5	0.75	0.5	0.75	0.75	0.5	0.5	0.5	0.5	0.5	0.75	0.75	0.5	0.5	0.5	0.5	0.75	0.75	0.75	0.75	0.75	0.75
1	0	0	0	0	0	0	0	0	0	0	0	0	0	0	0	0.25	0.25	0.25	0.5	0.5	0.5	0.75	0.75	0.5	0.75	0.75	0.5	0.5	0.5	0.5	0.5	0.75	0.75	0.75	0.75	0.75	0.75	0.75	0.75	0.75	0.75	0.75	0.75	0.5	0.5	0.5	0.75	0.75	0.5
1	1	0	0	0	0	0.25	0.5	0.5	0.75	0.75	0.5	0.75	0.75	0.5	0.5	0.5	0.5	0.5	0.75	0.75	0.75	0.75	0.5	0.5	0.5	0.5	0.5	0.5	0.5	0.75	0.75	0.5	0.5	0.5	0.75	0.75	0.5	0.5	0.5	0.75	0.75	0.5	0.25	0	0	0	0	0	0
1	1	0.5	0.75	0.75	0.5	0.75	0.75	0.5	0.75	0.75	0.75	0.75	0.75	0.75	0.5	0.5	0.5	0.5	0.75	0.75	0.75	0.75	0.75	0.75	0.5	0.5	0.5	0.75	0.75	0.5	0.5	0.5	0.5	0.5	0.25	0.25	0.25	0.25	0.25	0	0	0	0	0	0	0	0	0	0
1	1	0.5	0.75	0.75	0.5	0.75	0.75	0.5	0.5	0.5	0.5	0.5	0.5	0.5	0.5	0.5	0.5	0.5	0.5	0.75	0.75	0.75	0.75	0.75	0.75	0.5	0.25	0.25	0.5	0.5	0.5	0.25	0	0	0	0	0	0	0	0	0	0	0	0	0	0	0	0	0
1	0	0	0	0	0	0	0	0	0	0	0	0	0	0	0.25	0.5	0.5	0.75	0.5	0.25	0.5	0.5	0.5	0.75	0.75	0.5	0.75	0.75	0.75	0.75	0.75	0.75	0.75	0.75	0.75	0.75	0.75	0.75	0.5	0.5	0.5	0.5	0.5	0.25	0.25	0.5	0.5	0.5	0.25
1	0	0.25	0.5	0.5	0.5	0.25	0	0	0.25	0.5	0.5	0.5	0.25	0	0	0	0	0	0.25	0.25	0.5	0.75	0.5	0.5	0.5	0.25	0.25	0.5	0.5	0.5	0.75	0.75	0.5	0.5	0.5	0.5	0.5	0.5	0.5	0.5	0.75	0.75	0.5	0.5	0.5	0.75	0.75	0.5	0.5
1	0	0.75	0.75	0.5	0.5	0.5	0.5	0.5	0.75	0.75	0.75	0.75	0.75	0.75	0.75	0.75	0.75	0.75	0.75	0.75	0.5	0.5	0.5	0.5	0.5	0.25	0.25	0.5	0.5	0.5	0.25	0	0	0	0	0	0	0	0	0	0	0	0	0	0	0	0	0	0
1	1	0.5	0.75	0.75	0.5	0.25	0.25	0.5	0.75	0.75	0.5	0.25	0	0	0	0	0	0	0	0	0	0	0	0	0	0	0.25	0.5	0.5	0.5	0.5	0.25	0.5	0.75	0.5	0.5	0.5	0.5	0.5	0.75	0.75	0.75	0.75	0.75	0.75	0.75	0.75	0.5	0.5
1	1	0	0	0	0	0	0	0.25	0.5	0.5	0.75	0.75	0.5	0.75	0.75	0.5	0.75	0.75	0.75	0.75	0.75	0.75	0.5	0.5	0.5	0.5	0.5	0.5	0.5	0.5	0.75	0.75	0.5	0.5	0.5	0.5	0.5	0.5	0.5	0.75	0.75	0.5	0.25	0.25	0.25	0.25	0.25	0	0
1	1	0.5	0.75	0.75	0.5	0.75	0.75	0.75	0.75	0.75	0.75	0.5	0.5	0.5	0.5	0.5	0.5	0.5	0.5	0.75	0.75	0.5	0.5	0.5	0.5	0.5	0.5	0.5	0.75	0.75	0.5	0.5	0.5	0.75	0.75	0.5	0.5	0.5	0.75	0.75	0.5	0.25	0	0	0	0	0	0	0
1	0	0	0	0	0	0	0	0	0	0	0	0	0	0	0.25	0.5	0.5	0.75	0.75	0.5	0.75	0.75	0.5	0.75	0.75	0.5	0.75	0.75	0.75	0.75	0.75	0.75	0.75	0.75	0.75	0.75	0.75	0.75	0.75	0.75	0.75	0.75	0.5	0.5	0.5	0.5	0.5	0.25	0.25
1	1	0.25	0.25	0.5	0.5	0.5	0.75	0.75	0.5	0.75	0.75	0.5	0.5	0.5	0.5	0.5	0.75	0.75	0.75	0.75	0.5	0.5	0.5	0.5	0.75	0.75	0.75	0.75	0.5	0.5	0.5	0.5	0.5	0.5	0.5	0.5	0.5	0.5	0.5	0.75	0.75	0.5	0.5	0.5	0.5	0.5	0.5	0.5	0.75
1	1	0.75	0.5	0.75	0.75	0.5	0.75	0.75	0.5	0.75	0.75	0.75	0.75	0.75	0.75	0.5	0.5	0.5	0.5	0.5	0.5	0.5	0.5	0.75	0.75	0.5	0.5	0.5	0.5	0.5	0.25	0.25	0.25	0.25	0.25	0.25	0.5	0.5	0.5	0.25	0	0	0	0	0	0	0	0	0
1	1	0.5	0.5	0.5	0.5	0.5	0.75	0.75	0.5	0.25	0.25	0.5	0.5	0.5	0.5	0.25	0.25	0.5	0.5	0.5	0.75	0.75	0.5	0.5	0.5	0.5	0.5	0.5	0.5	0.5	0.5	0.75	0.75	0.75	0.75	0.5	0.5	0.5	0.5	0.5	0.5	0.5	0.75	0.75	0.5	0.5	0.5	0.75	0.75
1	1	0.75	0.75	0.5	0.5	0.5	0.75	0.75	0.75	0.5	0.25	0.5	0.25	0.25	0.5	0.5	0.5	0.75	0.75	0.5	0.5	0.5	0.5	0.5	0.5	0.5	0.5	0.5	0.5	0.5	0.5	0.75	0.75	0.75	0.75	0.75	0.75	0.5	0.5	0.5	0.75	0.75	0.5	0.5	0.5	0.5	0.5	0.5	0.5
1	0	0	0	0	0	0	0.25	0.5	0.5	0.5	0.25	0	0	0	0	0.25	0.5	0.5	0.5	0.5	0.25	0.5	0.75	0.75	0.75	0.75	0.75	0.5	0.75	0.75	0.75	0.75	0.75	0.75	0.75	0.75	0.5	0.5	0.5	0.5	0.5	0.5	0.5	0.75	0.75	0.5	0.5	0.5	0.75
1	0	0	0	0	0.25	0.5	0.75	0.75	0.5	0.25	0.25	0.5	0.5	0.75	0.75	0.5	0.75	0.75	0.5	0.75	0.75	0.75	0.75	0.75	0.75	0.5	0.5	0.5	0.5	0.5	0.5	0.5	0.5	0.75	0.75	0.75	0.75	0.75	0.75	0.5	0.5	0.5	0.75	0.75	0.5	0.5	0.5	0.75	0.75
1	0	0.5	0.75	0.75	0.75	0.75	0.75	0.5	0.75	0.75	0.5	0.5	0.5	0.5	0.5	0.5	0.5	0.5	0.5	0.5	0.5	0.5	0.75	0.75	0.5	0.5	0.5	0.75	0.75	0.5	0.5	0.5	0.75	0.75	0.5	0.25	0	0	0	0	0	0	0	0	0	0	0	0	0
1	1	0.25	0.25	0.25	0.25	0.5	0.5	0.5	0.75	0.75	0.5	0.75	0.75	0.5	0.5	0.5	0.5	0.5	0.5	0.5	0.5	0.5	0.5	0.5	0.5	0.5	0.5	0.5	0.5	0.5	0.5	0.5	0.5	0.75	0.75	0.75	0.75	0.75	0.75	0.5	0.5	0.5	0.5	0.5	0.5	0.5	0.75	0.75	0.5
1	1	0.5	0.75	0.75	0.5	0.75	0.75	0.5	0.75	0.75	0.75	0.75	0.5	0.5	0.5	0.5	0.5	0.5	0.5	0.75	0.75	0.5	0.5	0.5	0.5	0.5	0.5	0.5	0.5	0.5	0.25	0	0	0	0	0	0	0	0	0	0	0	0	0	0	0	0	0	0
1	0	0.75	0.75	0.5	0.75	0.75	0.5	0.5	0.5	0.5	0.5	0.5	0.5	0.5	0.5	0.5	0.5	0.5	0.5	0.5	0.5	0.5	0.75	0.75	0.5	0.5	0.5	0.5	0.5	0.25	0.25	0.5	0.5	0.5	0.25	0	0	0	0	0	0	0	0	0	0	0	0	0	0
1	1	0.5	0.75	0.75	0.5	0.75	0.75	0.5	0.75	0.75	0.75	0.75	0.75	0.75	0.5	0.5	0.5	0.5	0.75	0.75	0.75	0.75	0.75	0.75	0.5	0.5	0.5	0.5	0.5	0.5	0.5	0.75	0.75	0.5	0.5	0.5	0.75	0.75	0.5	0.25	0.25	0.25	0.25	0.25	0	0	0	0	0
1	1	0.25	0	0	0.25	0.5	0.75	1	0.75	0.5	0.25	0	0	0	0	0	0	0	0	0	0	0.25	0.5	0.5	0.75	0.75	0.5	0.75	0.75	0.5	0.75	0.75	0.5	0.5	0.5	0.5	0.5	0.5	0.5	0.5	0.5	0.5	0.5	0.5	0.75	0.75	0.5	0.5	0.5
1	1	0	0	0	0	0	0.25	0.25	0.25	0.25	0	0	0	0	0	0	0	0	0	0	0	0	0	0	0	0	0	0	0	0	0	0	0.25	0.5	0.5	0.75	0.75	0.5	0.75	0.75	0.5	0.5	0.5	0.5	0.5	0.75	0.75	0.75	0.75
1	1	0	0	0	0	0	0	0	0	0.25	0.5	0.5	0.5	0.5	0.25	0.25	0.5	0.25	0.25	0.5	0.5	0.5	0.75	0.75	0.5	0.5	0.5	0.5	0.5	0.5	0.5	0.5	0.75	0.75	0.75	0.75	0.75	0.75	0.5	0.25	0.25	0.5	0.5	0.5	0.5	0.5	0.5	0.5	0.25
1	1	0.5	0.75	0.5	0.5	0.5	0.5	0.5	0.75	0.75	0.5	0.5	0.5	0.5	0.5	0.5	0.5	0.5	0.75	0.75	0.75	0.75	0.75	0.75	0.5	0.5	0.5	0.75	0.75	0.5	0.25	0.25	0.25	0.25	0.25	0.25	0.5	0.5	0.5	0.25	0.25	0.5	0.75	0.75	0.5	0.25	0	0	0
1	0	0.75	0.75	0.5	0.25	0	0	0	0	0	0	0	0	0	0	0	0	0	0	0	0	0	0	0	0	0	0	0	0	0	0	0.25	0.5	0.5	0.75	0.5	0.25	0.5	0.5	0.5	0.75	0.75	0.5	0.5	0.5	0.5	0.5	0.75	0.75
1	1	0.5	0.75	0.75	0.5	0.25	0	0	0	0	0	0	0.25	0.25	0.25	0.25	0	0	0	0	0	0	0	0	0.25	0.25	0.25	0.25	0	0	0	0	0	0	0	0.25	0.5	0.5	0.75	0.75	0.5	0.75	0.75	0.5	0.5	0.5	0.5	0.5	0.75
1	1	0.5	0.5	0.75	0.75	0.5	0.25	0	0	0	0	0	0	0	0	0	0	0	0	0	0	0	0	0	0	0	0	0.25	0.5	0.5	0.75	0.75	0.5	0.75	0.75	0.5	0.75	0.75	0.75	0.75	0.75	0.75	0.5	0.5	0.5	0.5	0.75	0.75	0.5
1	1	0.25	0.25	0.5	0.75	0.75	0.5	0.25	0	0	0	0	0	0	0	0	0	0	0	0	0	0	0	0	0	0	0	0.25	0.25	0.5	0.75	0.5	0.75	0.75	0.5	0.75	0.75	0.75	0.75	0.75	0.75	0.5	0.5	0.5	0.5	0.5	0.5	0.5	0.5
1	1	0.25	0	0	0	0	0	0	0	0	0	0	0	0	0	0	0	0	0	0	0	0	0	0	0	0	0	0.25	0.25	0.25	0.5	0.25	0.5	0.75	0.5	0.5	0.5	0.5	0.5	0.75	0.75	0.5	0.5	0.5	0.5	0.5	0.5	0.5	0.5
1	0	0.25	0.5	0.5	0.5	0.5	0.25	0.5	0.75	0.5	0.75	0.75	0.5	0.5	0.5	0.5	0.5	0.75	0.75	0.5	0.5	0.5	0.5	0.5	0.5	0.5	0.5	0.5	0.5	0.5	0.5	0.5	0.5	0.5	0.5	0.5	0.5	0.5	0.5	0.75	0.75	0.75	0.75	0.5	0.5	0.25	0.25	0.25	0.25
1	1	0	0	0	0	0	0	0	0	0	0	0	0	0	0	0	0	0.25	0.5	0.5	0.75	0.75	0.5	0.75	0.75	0.5	0.75	0.75	0.5	0.5	0.5	0.5	0.5	0.5	0.5	0.5	0.5	0.5	0.5	0.5	0.5	0.5	0.5	0.5	0.75	0.75	0.5	0.5	0.5
1	0	0.25	0.5	0.5	0.5	0.75	0.75	0.5	0.75	0.75	0.75	0.75	0.75	0.75	0.5	0.5	0.5	0.5	0.75	0.75	0.75	0.75	0.75	0.75	0.5	0.5	0.5	0.75	0.75	0.5	0.5	0.5	0.5	0.5	0.25	0.25	0.5	0.5	0.5	0.25	0	0	0	0	0	0	0	0	0
1	1	0.25	0.5	0.5	0.5	0.25	0	0.25	0.25	0.25	0.25	0	0	0	0	0	0.25	0.25	0.25	0.25	0	0	0	0	0	0	0.25	0.5	0.5	0.75	0.75	0.5	0.75	0.75	0.5	0.75	0.75	0.5	0.5	0.5	0.5	0.5	0.75	0.75	0.75	0.75	0.75	0.75	0.75
1	0	0	0	0	0	0	0	0	0	0	0	0	0	0	0	0	0	0	0	0	0	0	0	0	0	0	0	0	0.25	0.25	0.5	0.75	0.5	0.75	0.75	0.5	0.75	0.75	0.75	0.75	0.75	0.75	0.5	0.5	0.5	0.5	0.5	0.75	0.75
1	1	0.5	0.75	0.75	0.5	0.75	0.75	0.5	0.75	0.75	0.5	0.5	0.5	0.5	0.5	0.5	0.5	0.5	0.5	0.5	0.5	0.5	0.75	0.75	0.5	0.5	0.5	0.5	0.5	0.5	0.5	0.75	0.75	0.5	0.25	0	0	0	0	0	0.25	0.25	0.25	0.25	0	0	0	0	0
1	1	0	0	0	0	0	0	0	0	0	0	0	0	0	0.25	0.25	0.25	0.5	0.25	0.5	0.75	0.5	0.5	0.5	0.5	0.5	0.75	0.75	0.5	0.5	0.5	0.5	0.5	0.5	0.5	0.5	0.75	0.75	0.75	0.75	0.75	0.75	0.5	0.5	0.5	0.75	0.75	0.5	0.5
1	0	0.5	0.75	0.5	0.5	0.5	0.5	0.5	0.75	0.75	0.5	0.75	0.75	0.75	0.75	0.5	0.5	0.5	0.5	0.75	0.75	0.75	0.75	0.5	0.5	0.5	0.5	0.5	0.5	0.5	0.75	0.75	0.5	0.5	0.5	0.75	0.75	0.5	0.5	0.5	0.5	0.5	0.25	0	0	0	0	0	0
1	0	0.25	0.5	0.25	0.25	0.5	0.5	0.5	0.75	0.75	0.5	0.5	0.5	0.5	0.5	0.5	0.5	0.5	0.5	0.5	0.5	0.5	0.5	0.5	0.5	0.5	0.75	0.75	0.5	0.5	0.5	0.5	0.5	0.25	0.25	0.5	0.5	0.5	0.25	0.25	0.5	0.5	0.5	0.25	0	0	0	0	0
1	0	0.5	0.75	0.5	0.75	0.75	0.75	0.75	0.75	0.75	0.5	0.5	0.5	0.5	0.5	0.5	0.5	0.5	0.5	0.5	0.5	0.5	0.75	0.75	0.5	0.5	0.5	0.75	0.75	0.5	0.5	0.5	0.75	0.75	0.5	0.25	0	0	0	0	0	0	0	0	0	0	0	0	0
1	1	0.5	0.75	0.75	0.75	0.75	0.75	0.75	0.5	0.25	0.25	0.5	0.5	0.5	0.25	0	0	0	0	0	0	0	0	0	0	0	0	0	0.25	0.5	0.5	0.75	0.75	0.5	0.75	0.75	0.5	0.75	0.75	0.5	0.5	0.5	0.5	0.5	0.5	0.5	0.5	0.5	0.5
1	1	0.5	0.75	0.5	0.25	0.5	0.5	0.5	0.75	0.75	0.5	0.75	0.75	0.75	0.75	0.75	0.75	0.75	0.75	0.75	0.75	0.5	0.5	0.5	0.5	0.5	0.5	0.5	0.5	0.5	0.5	0.5	0.5	0.5	0.5	0.5	0.5	0.5	0.5	0.5	0.5	0.5	0.5	0.5	0.5	0.5	0.5	0.25	0.25
1	0	0	0	0	0	0	0	0	0	0	0	0	0	0	0	0	0	0	0	0	0	0	0	0	0	0	0.25	0.25	0.5	0.75	0.5	0.75	0.75	0.5	0.5	0.5	0.5	0.5	0.75	0.75	0.5	0.5	0.5	0.5	0.5	0.5	0.5	0.5	0.5
1	1	0.25	0	0	0	0	0	0	0	0	0	0	0	0	0	0	0	0	0	0	0	0	0	0.25	0.5	0.5	0.75	0.5	0.5	0.75	0.5	0.5	0.5	0.5	0.5	0.5	0.5	0.5	0.5	0.5	0.5	0.5	0.5	0.5	0.5	0.5	0.75	0.75	0.5
1	0	0	0	0	0	0	0	0	0	0	0	0	0	0	0	0	0	0	0	0	0	0	0	0	0	0	0	0	0	0.25	0.25	0.25	0.5	0.25	0.5	0.75	0.5	0.75	0.75	0.5	0.5	0.5	0.5	0.5	0.5	0.5	0.5	0.5	0.5
1	1	0.5	0.75	0.75	0.5	0.25	0	0	0	0	0	0	0	0	0	0	0	0	0	0	0	0	0	0	0	0	0	0	0	0	0.25	0.5	0.5	0.75	0.75	0.5	0.5	0.5	0.5	0.5	0.75	0.75	0.75	0.75	0.75	0.75	0.75	0.75	0.5
1	1	0.5	0.75	0.75	0.5	0.75	0.75	0.5	0.75	0.75	0.5	0.5	0.5	0.5	0.5	0.5	0.5	0.5	0.5	0.5	0.5	0.5	0.5	0.5	0.5	0.5	0.5	0.5	0.25	0.25	0.5	0.5	0.5	0.25	0	0	0	0	0	0	0	0	0	0	0	0	0	0	0
1	1	0.5	0.5	0.5	0.75	0.75	0.5	0.75	0.75	0.5	0.5	0.5	0.5	0.5	0.5	0.5	0.5	0.5	0.5	0.5	0.5	0.5	0.5	0.5	0.5	0.5	0.5	0.5	0.5	0.75	0.75	0.5	0.25	0	0	0	0	0	0	0	0	0	0	0	0	0	0	0	0
1	0	0.75	0.75	0.5	0.75	0.75	0.75	0.75	0.75	0.75	0.5	0.5	0.5	0.5	0.5	0.75	0.75	0.75	0.75	0.5	0.5	0.5	0.75	0.75	0.5	0.5	0.5	0.5	0.5	0.25	0	0	0	0	0	0	0	0	0	0	0	0	0	0	0	0	0	0	0
1	1	0.5	0.75	0.75	0.5	0.25	0	0	0	0	0	0	0	0	0	0.25	0.5	0.5	0.75	0.75	0.5	0.75	0.75	0.5	0.75	0.75	0.5	0.75	0.75	0.75	0.75	0.75	0.75	0.75	0.75	0.5	0.5	0.5	0.5	0.5	0.5	0.5	0.5	0.5	0.25	0.25	0.25	0.25	0.25
1	1	0.75	0.75	0.5	0.25	0	0	0	0	0	0.25	0.5	0.5	0.75	0.75	0.5	0.75	0.75	0.75	0.75	0.75	0.75	0.5	0.5	0.5	0.5	0.5	0.5	0.5	0.5	0.5	0.5	0.5	0.5	0.75	0.75	0.75	0.75	0.75	0.75	0.5	0.5	0.5	0.5	0.5	0.25	0	0	0
1	1	0.5	0.75	0.75	0.5	0.75	0.75	0.5	0.5	0.5	0.5	0.5	0.5	0.5	0.5	0.5	0.75	0.75	0.75	0.75	0.75	0.75	0.75	0.75	0.5	0.5	0.5	0.5	0.5	0.5	0.5	0.75	0.75	0.5	0.25	0	0	0	0	0	0	0	0	0	0	0	0	0	0
1	1	0.25	0.5	0.75	0.5	0.5	0.5	0.5	0.5	0.75	0.75	0.5	0.5	0.5	0.5	0.5	0.5	0.5	0.5	0.75	0.75	0.5	0.5	0.5	0.5	0.5	0.5	0.5	0.75	0.75	0.5	0.5	0.5	0.5	0.5	0.25	0	0.25	0.25	0.25	0.25	0	0	0	0	0	0	0	0
1	1	0.5	0.5	0.5	0.25	0	0	0	0	0	0	0	0	0.25	0.25	0.25	0.25	0	0	0.25	0.5	0.5	0.5	0.5	0.5	0.75	0.75	0.5	0.5	0.5	0.5	0.75	0.75	0.5	0.75	0.75	0.5	0.5	0.5	0.5	0.5	0.75	0.75	0.75	0.75	0.75	0.75	0.75	0.75
1	1	0.5	0.75	1	0.75	0.75	0.75	0.75	0.75	0.5	0.25	0	0	0	0	0	0	0	0	0	0	0.25	0.5	0.5	0.75	0.75	0.5	0.75	0.75	0.75	0.75	0.75	0.75	0.5	0.75	0.75	0.75	0.75	0.75	0.75	0.75	0.75	0.5	0.5	0.5	0.5	0.5	0.5	0.5
1	1	0	0	0	0	0	0	0	0	0	0	0	0	0	0	0	0	0	0	0	0	0	0	0	0	0	0	0	0	0	0	0.25	0.25	0.25	0.5	0.25	0.5	0.75	0.5	0.5	0.5	0.5	0.5	0.75	0.75	0.75	0.75	0.75	0.75
1	1	0.5	0.75	0.75	0.5	0.25	0	0	0	0	0	0	0	0	0	0	0	0	0	0	0	0	0	0	0	0	0	0.25	0.5	0.5	0.75	0.75	0.5	0.75	0.75	0.5	0.5	0.5	0.5	0.5	0.75	0.75	0.75	0.75	0.5	0.5	0.5	0.5	0.5
1	1	0.25	0.5	0.5	0.5	0.25	0	0	0	0	0	0	0.25	0.25	0.25	0.25	0	0	0	0	0.25	0.25	0.25	0.5	0.25	0.25	0.5	0.5	0.5	0.75	0.75	0.5	0.75	0.75	0.75	0.75	0.75	0.75	0.75	0.75	0.5	0.5	0.5	0.5	0.5	0.5	0.5	0.5	0.5
1	0	0.5	0.75	0.5	0.5	0.5	0.5	0.5	0.75	0.75	0.75	0.75	0.75	0.75	0.75	0.75	0.5	0.5	0.5	0.5	0.5	0.5	0.5	0.75	0.75	0.5	0.5	0.5	0.75	0.75	0.5	0.5	0.5	0.75	0.75	0.5	0.5	0.5	0.75	0.75	0.5	0.25	0	0	0	0	0	0	0
1	0	0.5	0.5	0.5	0.5	0.75	0.75	0.5	0.5	0.5	0.5	0.5	0.5	0.5	0.5	0.75	0.75	0.5	0.5	0.5	0.5	0.5	0.5	0.5	0.75	0.75	0.5	0.25	0.25	0.5	0.5	0.5	0.25	0.25	0.5	0.5	0.5	0.25	0	0	0	0	0	0	0	0	0	0	0
1	0	0	0	0	0	0	0	0	0	0	0	0	0	0	0	0	0	0	0	0	0	0	0.25	0.25	0.25	0.5	0.25	0.5	0.75	0.5	0.5	0.5	0.5	0.5	0.75	0.75	0.5	0.5	0.5	0.5	0.5	0.5	0.5	0.5	0.5	0.5	0.5	0.5	0.75
1	1	0.25	0	0	0	0	0.25	0.25	0.25	0.25	0	0	0	0	0	0	0	0	0	0	0	0	0.25	0.5	0.75	0.75	0.5	0.25	0	0	0	0	0	0	0	0	0	0	0	0	0	0	0	0	0	0	0	0	0
1	1	0.5	0.75	0.75	0.5	0.75	0.75	0.5	0.5	0.5	0.5	0.5	0.5	0.5	0.5	0.5	0.5	0.5	0.5	0.5	0.5	0.5	0.5	0.5	0.5	0.25	0	0	0	0	0	0	0	0	0	0	0	0	0	0	0	0	0	0	0	0	0	0	0
1	0	0.75	0.75	0.5	0.5	0.5	0.25	0.25	0.5	0.5	0.5	0.5	0.5	0.5	0.5	0.75	0.75	0.75	0.75	0.5	0.5	0.5	0.5	0.5	0.5	0.5	0.75	0.75	0.5	0.5	0.5	0.5	0.5	0.25	0.25	0.5	0.5	0.5	0.25	0	0	0	0	0	0	0	0	0	0
1	1	0.25	0.5	0.5	0.5	0.75	0.75	0.5	0.75	0.75	0.75	0.75	0.75	0.75	0.5	0.5	0.5	0.5	0.5	0.5	0.5	0.5	0.75	0.75	0.75	0.75	0.75	0.75	0.5	0.5	0.5	0.5	0.5	0.5	0.5	0.75	0.75	0.5	0.5	0.5	0.5	0.5	0.25	0.25	0.5	0.5	0.5	0.25	0
1	0	0.75	0.75	0.75	0.75	0.75	1	0.75	0.5	0.5	0.5	0.5	0.5	0.25	0	0	0	0	0	0	0	0	0	0	0	0	0	0	0	0	0	0.25	0.5	0.5	0.75	0.75	0.5	0.75	0.75	0.5	0.5	0.5	0.5	0.5	0.75	0.75	0.5	0.5	0.5
1	1	0.5	0.75	0.75	0.5	0.75	0.75	0.75	0.75	0.75	0.75	0.5	0.5	0.5	0.5	0.5	0.5	0.5	0.5	0.5	0.5	0.5	0.5	0.75	0.75	0.5	0.5	0.5	0.5	0.5	0.25	0.25	0.5	0.5	0.5	0.25	0.25	0.5	0.75	0.75	0.5	0.25	0	0	0	0	0	0	0
1	1	0.5	0.75	0.75	0.5	0.75	0.75	0.5	0.75	0.75	0.75	0.75	0.75	0.75	0.5	0.5	0.5	0.5	0.75	0.75	0.75	0.75	0.75	0.75	0.5	0.5	0.5	0.75	0.75	0.5	0.25	0.25	0.25	0.25	0.25	0.25	0.5	0.5	0.5	0.25	0.25	0.25	0.25	0.25	0	0	0	0	0
1	0	0.5	0.75	0.5	0.5	0.5	0.5	0.5	0.75	0.75	0.5	0.5	0.5	0.5	0.5	0.5	0.5	0.5	0.5	0.5	0.5	0.5	0.75	0.75	0.75	0.75	0.75	0.75	0.5	0.5	0.5	0.75	0.75	0.5	0.5	0.5	0.75	0.75	0.5	0.25	0.25	0.5	0.5	0.5	0.25	0	0	0	0
1	1	0.5	0.75	0.75	0.5	0.75	0.75	0.5	0.5	0.5	0.5	0.5	0.5	0.5	0.5	0.5	0.5	0.5	0.5	0.5	0.5	0.5	0.5	0.75	0.75	0.5	0.5	0.5	0.5	0.5	0.25	0.25	0.5	0.5	0.5	0.25	0	0	0	0	0	0	0	0	0	0	0	0	0
1	1	0.5	0.75	0.75	0.5	0.5	0.5	0.5	0.5	0.75	0.75	0.75	0.75	0.75	0.75	0.75	0.75	0.5	0.5	0.5	0.5	0.5	0.5	0.5	0.75	0.75	0.5	0.25	0.25	0.25	0.25	0.25	0	0	0	0	0	0	0	0	0	0	0	0	0	0	0	0	0
1	1	0	0	0	0	0	0	0	0	0	0.25	0.5	0.5	0.75	0.75	0.5	0.75	0.75	0.5	0.5	0.5	0.5	0.5	0.75	0.75	0.75	0.75	0.5	0.5	0.5	0.75	0.75	0.75	0.75	0.75	0.75	0.5	0.25	0.25	0.5	0.5	0.5	0.25	0.25	0.5	0.5	0.5	0.25	0
1	1	0.5	0.5	0.25	0.25	0.5	0.5	0.5	0.25	0	0	0	0	0	0	0	0	0	0	0	0	0.25	0.5	0.5	0.5	0.25	0	0.25	0.5	0.5	0.5	0.5	0.25	0.25	0.5	0.5	0.5	0.75	0.75	0.5	0.75	0.75	0.5	0.5	0.5	0.5	0.5	0.5	0.5
1	1	0.25	0.5	0.75	0.75	0.5	0.25	0	0	0	0	0	0	0	0	0	0	0	0	0	0	0	0	0.25	0.25	0.5	0.75	0.5	0.75	0.75	0.5	0.75	0.75	0.5	0.5	0.5	0.5	0.5	0.75	0.75	0.75	0.75	0.75	0.75	0.75	0.75	0.5	0.5	0.5
1	1	0.5	0.75	0.5	0.5	0.5	0.5	0.5	0.75	0.75	0.5	0.5	0.5	0.5	0.5	0.5	0.5	0.5	0.5	0.5	0.5	0.5	0.5	0.5	0.5	0.5	0.75	0.75	0.5	0.5	0.5	0.75	0.75	0.5	0.5	0.5	0.5	0.5	0.25	0	0	0	0	0	0	0	0	0	0
1	0	0	0	0	0.25	0.5	0.5	0.5	0.25	0	0	0	0	0	0	0.25	0.5	0.5	0.75	0.75	0.5	0.75	0.75	0.5	0.5	0.5	0.5	0.5	0.75	0.75	0.75	0.75	0.75	0.75	0.75	0.75	0.5	0.5	0.5	0.5	0.5	0.25	0.25	0.5	0.5	0.5	0.25	0	0
1	0	0.75	0.75	0.5	0.75	0.75	0.5	0.5	0.5	0.5	0.5	0.75	0.75	0.75	0.75	0.75	0.75	0.75	0.75	0.5	0.5	0.5	0.5	0.5	0.5	0.5	0.75	0.75	0.5	0.5	0.5	0.75	0.75	0.5	0.5	0.5	0.75	0.75	0.5	0.5	0.5	0.75	0.75	0.5	0.25	0	0	0	0
1	0	0.5	0.5	0.5	0.5	0.75	0.75	0.5	0.5	0.5	0.5	0.5	0.75	0.75	0.5	0.5	0.5	0.5	0.75	0.75	0.5	0.5	0.5	0.5	0.5	0.5	0.5	0.5	0.5	0.5	0.5	0.75	0.75	0.5	0.25	0	0	0	0	0	0	0	0	0	0	0	0	0	0
1	1	0.25	0.5	0.5	0.5	0.75	0.75	0.5	0.75	0.75	0.5	0.5	0.5	0.5	0.5	0.5	0.5	0.5	0.5	0.5	0.5	0.5	0.5	0.5	0.5	0.5	0.75	0.75	0.75	0.75	0.75	0.75	0.75	0.75	0.75	0.75	0.5	0.5	0.5	0.75	0.75	0.75	0.75	0.75	0.75	0.5	0.5	0.5	0.75
1	0	0	0	0	0	0	0	0	0	0	0	0	0	0	0	0	0	0	0	0	0	0	0	0	0	0	0.25	0.25	0.25	0.5	0.25	0.25	0.5	0.5	0.5	0.75	0.75	0.5	0.75	0.75	0.75	0.75	0.75	0.75	0.5	0.5	0.5	0.5	0.75
1	1	0.5	0.5	0.5	0.25	0.25	0.5	0.5	0.5	0.25	0	0	0	0	0	0	0	0	0	0	0	0	0	0	0	0	0	0	0	0	0.25	0.25	0.25	0.5	0.5	0.5	0.75	0.75	0.5	0.75	0.75	0.5	0.5	0.5	0.5	0.5	0.5	0.5	0.5
1	1	0	0	0	0.25	0.5	0.5	0.5	0.25	0	0.25	0.5	0.5	0.75	0.75	0.5	0.75	0.75	0.5	0.75	0.75	0.5	0.5	0.5	0.5	0.5	0.75	0.75	0.75	0.75	0.5	0.5	0.5	0.5	0.5	0.5	0.5	0.75	0.75	0.5	0.5	0.5	0.75	0.75	0.5	0.25	0	0	0
1	0	0.75	0.75	0.5	0.75	0.75	0.5	0.75	0.75	0.5	0.5	0.5	0.5	0.5	0.5	0.5	0.5	0.75	0.75	0.75	0.75	0.75	0.75	0.5	0.5	0.5	0.75	0.75	0.5	0.5	0.5	0.5	0.5	0.25	0	0	0	0	0	0	0	0	0	0	0	0	0	0	0
1	1	0	0	0	0	0	0	0	0	0	0	0	0	0.25	0.25	0.5	0.75	0.5	0.75	0.75	0.5	0.75	0.75	0.5	0.5	0.5	0.5	0.5	0.75	0.75	0.75	0.75	0.5	0.5	0.5	0.5	0.5	0.5	0.5	0.75	0.75	0.5	0.5	0.5	0.5	0.5	0.5	0.5	0.75
1	0	0.5	0.5	0.5	0.5	0.75	0.75	0.5	0.75	0.75	0.5	0.5	0.5	0.5	0.5	0.5	0.5	0.5	0.5	0.5	0.5	0.5	0.5	0.5	0.5	0.5	0.75	0.75	0.5	0.5	0.5	0.75	0.75	0.5	0.5	0.5	0.5	0.5	0.25	0.25	0.5	0.75	0.75	0.5	0.25	0	0	0	0
1	0	0.75	0.75	0.5	0.75	0.75	0.5	0.75	0.75	0.5	0.5	0.5	0.5	0.5	0.75	0.75	0.75	0.75	0.75	0.75	0.75	0.75	0.5	0.5	0.5	0.5	0.5	0.5	0.5	0.5	0.5	0.5	0.5	0.75	0.75	0.5	0.5	0.5	0.5	0.5	0.5	0.5	0.5	0.5	0.25	0	0	0	0
1	0	0	0	0	0	0	0	0	0	0	0	0	0	0	0	0	0	0	0	0	0	0	0	0	0	0	0	0	0	0	0.25	0.5	0.5	0.75	0.75	0.5	0.75	0.75	0.5	0.75	0.75	0.5	0.75	0.75	0.75	0.75	0.75	0.75	0.5
1	1	0	0	0	0	0	0	0	0	0	0	0.25	0.5	0.5	0.75	0.75	0.5	0.75	0.75	0.5	0.5	0.5	0.5	0.5	0.5	0.5	0.5	0.5	0.5	0.5	0.5	0.5	0.5	0.5	0.5	0.75	0.75	0.5	0.5	0.5	0.5	0.5	0.25	0.25	0.5	0.75	0.75	0.5	0.25
1	0	0.5	0.75	0.75	0.75	0.75	0.75	0.5	0.5	0.5	0.5	0.5	0.75	0.75	0.75	0.75	0.5	0.5	0.5	0.5	0.5	0.25	0.25	0.5	0.5	0.5	0.5	0.5	0.75	0.75	0.5	0.5	0.5	0.5	0.5	0.25	0.25	0.5	0.5	0.5	0.25	0	0	0	0	0	0	0	0
1	0	0.25	0.5	0.25	0.25	0.5	0.5	0.5	0.75	0.75	0.75	0.75	0.75	0.75	0.75	0.75	0.75	0.75	0.75	0.75	0.5	0.5	0.5	0.5	0.5	0.5	0.5	0.75	0.75	0.5	0.5	0.5	0.5	0.5	0.5	0.5	0.75	0.75	0.5	0.25	0	0	0	0	0	0	0	0	0
1	1	0.25	0.25	0.5	0.25	0.25	0.5	0.5	0.5	0.75	0.75	0.5	0.5	0.5	0.5	0.75	0.75	0.5	0.5	0.5	0.5	0.5	0.5	0.5	0.75	0.75	0.5	0.5	0.5	0.75	0.75	0.5	0.5	0.5	0.5	0.5	0.5	0.5	0.75	0.75	0.5	0.25	0.25	0.5	0.5	0.5	0.25	0.25	0.5
1	0	0.5	0.75	0.5	0.5	0.5	0.5	0.5	0.75	0.75	0.5	0.5	0.5	0.5	0.5	0.5	0.5	0.5	0.5	0.5	0.5	0.5	0.5	0.5	0.5	0.5	0.75	0.75	0.75	0.75	0.75	1	0.75	0.5	0.5	0.5	0.5	0.5	0.25	0	0.25	0.5	0.5	0.5	0.25	0	0	0	0
1	0	0.5	0.75	0.75	0.5	0.75	0.75	0.75	0.75	0.75	0.75	0.5	0.5	0.5	0.5	0.5	0.5	0.5	0.5	0.75	0.75	0.5	0.5	0.5	0.5	0.5	0.5	0.5	0.5	0.5	0.5	0.5	0.5	0.5	0.25	0.25	0.5	0.5	0.5	0.25	0	0	0	0	0	0	0	0	0
1	1	0.25	0.25	0.5	0.25	0.25	0.5	0.5	0.5	0.75	0.75	0.5	0.5	0.5	0.5	0.5	0.5	0.5	0.5	0.5	0.5	0.5	0.5	0.5	0.5	0.5	0.5	0.75	0.75	0.5	0.5	0.5	0.5	0.5	0.5	0.5	0.5	0.5	0.25	0	0	0	0	0	0	0	0	0	0
1	1	0	0	0	0	0	0	0	0.25	0.25	0.25	0.5	0.25	0.25	0.5	0.5	0.5	0.75	0.75	0.5	0.75	0.75	0.75	0.75	0.75	0.75	0.75	0.75	0.75	0.75	0.75	0.75	0.75	0.75	0.75	0.75	0.5	0.5	0.5	0.5	0.5	0.5	0.5	0.5	0.5	0.25	0.25	0.5	0.5
1	1	0.75	0.75	0.5	0.5	0.5	0.75	0.75	0.5	0.25	0	0	0	0	0	0	0	0	0	0	0	0	0	0	0	0	0	0	0	0.25	0.25	0.25	0.5	0.25	0.5	0.75	0.5	0.5	0.5	0.5	0.5	0.75	0.75	0.5	0.5	0.5	0.5	0.5	0.5
1	1	0.75	0.75	0.75	0.5	0.25	0	0	0	0	0	0	0	0	0	0	0	0	0	0.25	0.5	0.5	0.75	0.75	0.5	0.75	0.75	0.75	0.75	0.75	0.75	0.75	0.75	0.75	0.75	0.75	0.75	0.75	0.75	0.75	0.75	0.5	0.5	0.5	0.5	0.5	0.25	0.25	0.5
1	0	0.5	0.5	0.25	0	0	0	0	0	0	0	0	0	0	0	0	0.25	0.25	0.25	0.25	0	0	0	0	0	0	0	0	0.25	0.5	0.75	0.75	0.5	0.5	0.25	0.5	0.75	0.5	0.75	0.75	0.5	0.5	0.5	0.5	0.5	0.75	0.75	0.75	0.75
1	1	0.5	0.75	0.75	0.5	0.5	0.5	0.5	0.5	0.75	0.75	0.75	0.75	0.75	0.75	0.75	0.75	0.5	0.5	0.5	0.5	0.5	0.5	0.5	0.75	0.75	0.5	0.5	0.5	0.75	0.75	0.5	0.25	0.25	0.25	0.25	0.25	0	0	0	0	0	0	0	0	0	0	0	0
1	0	0.75	0.75	0.5	0.75	0.75	0.5	0.75	0.75	0.5	0.5	0.5	0.5	0.5	0.75	0.75	0.75	0.75	0.5	0.5	0.5	0.5	0.5	0.5	0.5	0.75	0.75	0.5	0.25	0.25	0.5	0.5	0.5	0.25	0	0	0	0	0	0	0	0	0	0	0	0	0	0	0
1	1	0	0	0	0	0	0	0	0	0	0	0	0	0	0	0	0	0	0	0	0	0	0	0	0	0	0	0.25	0.5	0.5	0.75	0.75	0.5	0.75	0.75	0.75	0.75	0.75	0.75	0.5	0.5	0.5	0.5	0.75	0.75	0.5	0.5	0.5	0.5
1	1	0.5	0.75	0.75	0.5	0.75	0.75	0.5	0.5	0.5	0.5	0.5	0.75	0.75	0.75	0.75	0.5	0.5	0.5	0.5	0.5	0.5	0.5	0.75	0.75	0.5	0.5	0.5	0.75	0.75	0.75	0.75	0.75	0.75	0.5	0.5	0.5	0.75	0.75	0.5	0.25	0	0	0	0	0	0	0	0
1	0	0	0	0	0	0	0	0	0.25	0.5	0.5	0.75	0.75	0.5	0.5	0.5	0.5	0.5	0.75	0.75	0.75	0.75	0.75	0.75	0.75	0.75	0.5	0.5	0.5	0.75	0.75	0.5	0.5	0.5	0.5	0.5	0.25	0	0	0	0	0	0	0	0	0	0	0	0
1	0	0.75	0.75	0.5	0.75	0.75	0.5	0.5	0.5	0.5	0.5	0.5	0.5	0.5	0.5	0.75	0.75	0.75	0.75	0.5	0.5	0.5	0.75	0.75	0.5	0.25	0.25	0.25	0.25	0.25	0	0	0	0	0	0	0	0	0	0	0	0	0	0	0	0	0	0	0
1	0	0.25	0.5	0.5	0.5	0.75	0.75	0.5	0.5	0.5	0.5	0.5	0.5	0.5	0.5	0.5	0.5	0.5	0.5	0.75	0.75	0.5	0.5	0.5	0.5	0.5	0.25	0	0	0	0	0	0	0	0	0	0	0	0	0	0	0	0	0	0	0	0	0	0
1	0	0.25	0.25	0.25	0	0	0	0	0	0	0	0	0	0	0	0	0	0	0	0	0	0	0	0	0	0	0	0	0	0	0	0	0	0.25	0.5	0.5	0.75	0.75	0.5	0.75	0.75	0.5	0.5	0.5	0.5	0.5	0.5	0.5	0.5
1	1	0.5	0.75	0.75	0.5	0.75	0.75	0.5	0.5	0.5	0.5	0.5	0.5	0.5	0.5	0.75	0.75	0.5	0.5	0.5	0.5	0.5	0.5	0.5	0.75	0.75	0.5	0.25	0	0	0	0	0	0	0	0	0	0	0	0	0	0	0	0	0	0	0	0	0
1	0	0	0	0	0	0	0.25	0.5	0.75	1	1	0.75	0.5	0.25	0	0	0	0	0.25	0.5	0.5	0.5	0.5	0.5	0.5	0.5	0.25	0	0	0	0	0.25	0.25	0.5	0.75	0.5	0.5	0.5	0.5	0.75	1	1	1	1	1	1	1	1	1
1	0	0.75	0.75	0.75	0.75	0.75	0.75	0.5	0.5	0.5	0.5	0.5	0.5	0.5	0.5	0.75	0.75	0.5	0.5	0.5	0.5	0.5	0.25	0.25	0.5	0.5	0.5	0.5	0.5	0.75	0.75	0.5	0.25	0	0	0	0	0	0	0	0	0	0	0	0	0	0	0	0
1	0	0.5	0.75	0.5	0.5	0.5	0.5	0.5	0.75	0.75	0.75	0.75	0.75	0.75	0.5	0.5	0.5	0.5	0.75	0.75	0.75	0.75	0.5	0.5	0.25	0	0	0	0	0	0	0	0	0	0	0	0	0	0	0	0	0	0	0	0	0	0	0	0
1	1	0.25	0.5	0.5	0.5	0.75	0.75	0.5	0.75	0.75	0.75	0.75	0.75	0.75	0.75	0.75	0.5	0.5	0.5	0.5	0.5	0.25	0.25	0.5	0.5	0.5	0.5	0.5	0.75	0.75	0.5	0.25	0.25	0.25	0.25	0.25	0	0	0	0	0	0	0	0	0	0	0	0	0
1	1	0.25	0.5	0.5	0.5	0.75	0.75	0.5	0.75	0.75	0.75	0.75	0.75	0.75	0.5	0.5	0.5	0.5	0.5	0.5	0.5	0.5	0.75	0.75	0.75	0.75	0.75	0.75	0.5	0.5	0.5	0.5	0.5	0.25	0.25	0.25	0.25	0.25	0	0	0	0	0	0	0	0	0	0	0
1	1	0	0	0	0.25	0.25	0.25	0.25	0	0	0	0	0	0	0	0	0	0	0	0	0	0	0	0	0	0	0	0	0.25	0.5	0.5	0.75	0.5	0.5	0.75	0.75	0.75	0.75	0.75	0.5	0.5	0.5	0.5	0.5	0.75	0.75	0.75	0.75	0.5
1	1	0.5	0.75	0.75	0.5	0.5	0.5	0.5	0.5	0.75	0.75	0.75	0.75	0.75	0.75	0.75	0.75	0.75	0.75	0.75	0.75	0.5	0.5	0.5	0.5	0.5	0.5	0.5	0.75	0.75	0.75	0.75	0.75	0.75	0.5	0.5	0.5	0.75	0.75	0.5	0.5	0.5	0.5	0.5	0.25	0	0	0	0
1	1	0.5	0.75	0.75	0.5	0.5	0.5	0.5	0.5	0.75	0.75	0.75	0.75	0.75	0.75	0.75	0.75	0.5	0.5	0.5	0.75	0.75	0.5	0.25	0.25	0.25	0.25	0.25	0	0	0	0	0	0	0	0	0	0	0	0	0	0	0	0	0	0	0	0	0
1	1	0.25	0.25	0.5	0.5	0.5	0.75	0.75	0.5	0.5	0.5	0.5	0.5	0.5	0.5	0.5	0.5	0.5	0.5	0.5	0.5	0.5	0.5	0.5	0.75	0.75	0.5	0.5	0.5	0.5	0.5	0.25	0	0	0	0	0	0	0	0	0	0	0	0	0	0	0	0	0
1	1	0.5	0.75	0.75	0.5	0.5	0.5	0.5	0.5	0.75	0.75	0.75	0.75	0.75	0.75	0.75	0.75	0.75	0.75	0.75	0.75	0.5	0.5	0.5	0.5	0.5	0.5	0.5	0.75	0.75	0.5	0.5	0.5	0.5	0.5	0.25	0.25	0.5	0.75	0.75	0.5	0.25	0.25	0.25	0.25	0.25	0	0	0
1	0	0.5	0.75	0.75	0.75	0.75	0.75	0.75	0.5	0.75	0.75	0.5	0.5	0.5	0.25	0.25	0.5	0.5	0.5	0.5	0.5	0.5	0.5	0.5	0.5	0.5	0.5	0.5	0.5	0.5	0.75	0.75	0.75	0.75	0.75	0.75	0.5	0.25	0	0	0	0	0	0	0	0	0	0	0
1	1	0.75	0.75	0.75	0.75	0.5	0.75	0.75	0.5	0.75	0.75	0.5	0.75	0.75	0.75	0.75	0.75	0.75	0.75	0.75	0.75	0.75	0.75	0.75	0.75	0.75	0.5	0.5	0.5	0.5	0.5	0.5	0.25	0.25	0.25	0.25	0.5	0.5	0.75	0.75	0.75	0.75	0.75	0.75	0.5	0.25	0.25	0.5	0.5
1	1	0.75	0.75	0.5	0.25	0	0	0	0	0	0	0	0	0	0	0	0	0	0	0	0.25	0.25	0.25	0.5	0.25	0.25	0.5	0.25	0.25	0.5	0.5	0.5	0.75	0.75	0.5	0.5	0.5	0.5	0.5	0.5	0.5	0.5	0.75	0.75	0.5	0.5	0.5	0.5	0.5
1	0	0.5	0.5	0.5	0.5	0.75	0.75	0.5	0.75	0.75	0.75	0.75	0.75	0.75	0.75	0.75	0.5	0.5	0.25	0.25	0.25	0.25	0.5	0.5	0.5	0.5	0.5	0.5	0.5	0.25	0	0	0	0	0	0	0	0	0	0	0	0	0	0	0	0	0	0	0
1	0	0.5	0.5	0.5	0.5	0.75	0.75	0.5	0.5	0.5	0.5	0.5	0.5	0.5	0.5	0.5	0.5	0.5	0.5	0.5	0.5	0.25	0	0	0	0	0.25	0.5	0.5	0.5	0.25	0	0	0	0	0	0	0	0	0	0	0	0	0	0	0	0	0	0
1	1	0.25	0.5	0.75	0.5	0.75	0.75	0.75	0.75	0.75	0.75	0.5	0.75	0.75	0.75	0.75	0.5	0.5	0.5	0.5	0.5	0.5	0.5	0.5	0.5	0.5	0.5	0.5	0.5	0.25	0	0	0	0.25	0.5	0.75	0.75	0.5	0.5	0.5	0.75	0.75	0.5	0.25	0	0	0	0	0
1	1	0.5	0.5	0.5	0.25	0.25	0.5	0.5	0.5	0.75	0.75	0.75	0.75	0.75	0.75	0.75	0.75	0.5	0.5	0.5	0.5	0.5	0.5	0.5	0.75	0.75	0.5	0.5	0.5	0.5	0.5	0.25	0	0	0	0	0	0	0	0	0	0	0	0	0	0	0	0	0
1	1	0.25	0.25	0.5	0.5	0.5	0.75	0.75	0.5	0.5	0.5	0.5	0.5	0.5	0.5	0.5	0.5	0.5	0.5	0.5	0.5	0.5	0.5	0.5	0.5	0.5	0.5	0.5	0.75	0.75	0.5	0.5	0.5	0.75	0.75	0.75	0.75	0.75	0.75	0.5	0.5	0.5	0.5	0.5	0.25	0	0	0	0
1	1	0	0	0	0	0	0	0	0	0	0	0.25	0.5	0.5	0.75	0.75	0.5	0.5	0.5	0.5	0.5	0.75	0.75	0.75	0.75	0.75	0.75	0.75	0.75	0.5	0.5	0.5	0.5	0.5	0.25	0.25	0.5	0.5	0.5	0.25	0	0	0	0	0	0	0	0	0
1	0	0.75	0.75	0.5	0.75	0.75	0.5	0.5	0.5	0.5	0.5	0.75	0.75	0.5	0.5	0.5	0.5	0.5	0.5	0.5	0.5	0.75	0.75	0.75	0.75	0.75	0.75	0.5	0.5	0.5	0.5	0.5	0.25	0	0	0	0	0	0	0	0	0	0	0	0	0	0	0	0
1	0	0.5	0.5	0.25	0.25	0.5	0.5	0.5	0.75	0.75	0.75	0.75	0.75	0.75	0.75	0.75	0.75	0.75	0.75	0.75	0.5	0.5	0.5	0.5	0.5	0.25	0	0	0	0	0	0	0	0	0	0	0	0	0	0	0	0	0	0	0	0	0	0	0
1	0	0.75	0.75	0.75	0.75	0.75	0.75	0.5	0.5	0.5	0.5	0.5	0.75	0.75	0.75	0.75	0.75	0.75	0.75	0.75	0.5	0.5	0.5	0.5	0.5	0.5	0.5	0.75	0.75	0.5	0.25	0	0	0	0	0	0	0	0	0	0	0	0	0	0	0	0	0	0
1	1	0.5	0.75	0.75	0.5	0.75	0.75	0.75	0.75	0.75	0.75	0.5	0.5	0.5	0.5	0.5	0.5	0.5	0.5	0.5	0.5	0.5	0.5	0.75	0.75	0.5	0.25	0	0	0	0	0	0	0	0	0	0	0	0	0	0	0	0	0	0	0	0	0	0
1	1	0.5	0.75	0.75	0.5	0.5	0.5	0.5	0.5	0.5	0.5	0.5	0.5	0.5	0.5	0.5	0.5	0.5	0.25	0.25	0.5	0.5	0.5	0.25	0	0	0	0	0	0	0	0	0	0	0	0	0	0	0	0	0	0	0	0	0	0	0	0	0
1	1	0.25	0.5	0.75	0.5	0.5	0.5	0.5	0.5	0.75	0.75	0.5	0.5	0.5	0.5	0.5	0.5	0.25	0.25	0.25	0.25	0.5	0.5	0.75	0.75	0.5	0.5	0.5	0.5	0.5	0.25	0	0	0	0	0	0	0	0	0	0	0	0	0	0	0	0	0	0
1	1	0.5	0.5	0.5	0.25	0.25	0.5	0.5	0.5	0.5	0.5	0.5	0.5	0.5	0.5	0.5	0.5	0.5	0.5	0.5	0.75	0.75	0.5	0.5	0.5	0.75	0.75	0.5	0.25	0	0	0	0	0	0	0	0	0	0	0	0	0	0	0	0	0	0	0	0
1	1	0.25	0.5	0.75	0.5	0.5	0.5	0.5	0.5	0.5	0.5	0.5	0.5	0.75	0.75	0.75	0.75	0.5	0.5	0.5	0.5	0.5	0.25	0.25	0.5	0.5	0.5	0.25	0.25	0.5	0.5	0.5	0.25	0	0	0	0	0	0	0	0	0	0	0	0	0	0	0	0
1	1	0.5	0.75	0.75	0.5	0.5	0.5	0.5	0.5	0.5	0.5	0.5	0.5	0.5	0.5	0.5	0.5	0.5	0.25	0	0	0	0	0	0	0	0	0	0	0	0	0	0	0	0	0	0	0	0	0	0	0	0	0	0	0	0	0	0
1	0	0.75	0.75	0.5	0.75	0.75	0.5	0.5	0.5	0.5	0.5	0.75	0.75	0.5	0.5	0.5	0.5	0.5	0.5	0.5	0.5	0.5	0.5	0.5	0.5	0.5	0.5	0.5	0.5	0.5	0.5	0.25	0	0	0	0	0	0	0	0	0	0	0	0	0	0	0	0	0
1	1	0.5	0.75	0.75	0.5	0.75	0.75	0.5	0.5	0.5	0.5	0.5	0.75	0.75	0.5	0.5	0.5	0.5	0.5	0.5	0.5	0.5	0.5	0.5	0.5	0.5	0.5	0.5	0.5	0.5	0.5	0.5	0.5	0.5	0.5	0.5	0.5	0.5	0.75	0.75	0.5	0.25	0	0	0	0	0	0	0.25
1	0	0.25	0.5	0.5	0.5	0.75	0.75	0.75	0.75	0.75	0.75	0.5	0.5	0.5	0.5	0.75	0.75	0.75	0.75	0.75	0.75	0.5	0.5	0.5	0.75	0.75	0.5	0.25	0.25	0.25	0.25	0.25	0	0	0	0	0	0	0	0	0	0	0	0	0	0	0	0	0
1	0	0.25	0.5	0.5	0.5	0.75	0.75	0.5	0.5	0.5	0.5	0.5	0.5	0.5	0.5	0.75	0.75	0.5	0.5	0.5	0.5	0.5	0.5	0.5	0.75	0.75	0.5	0.25	0.25	0.25	0.25	0.25	0	0	0	0	0	0	0	0	0	0	0	0	0	0	0	0	0
1	0	0	0	0	0	0	0	0	0	0	0	0	0	0	0	0	0	0	0	0	0	0	0	0	0	0	0	0	0	0	0	0	0	0	0.25	0.25	0.25	0.5	0.5	0.5	0.75	0.75	0.5	0.75	0.75	0.75	0.75	0.75	0.75
1	0	0.25	0.5	0.5	0.5	0.75	0.75	0.5	0.5	0.5	0.5	0.5	0.5	0.5	0.5	0.5	0.5	0.5	0.5	0.5	0.5	0.5	0.5	0.75	0.75	0.5	0.25	0.25	0.25	0.25	0.25	0	0	0	0	0	0	0	0	0	0	0	0	0	0	0	0	0	0
1	0	0.75	0.75	0.5	0.5	0.5	0.5	0.5	0.5	0.5	0.5	0.5	0.75	0.75	0.75	0.75	0.5	0.5	0.5	0.5	0.5	0.25	0	0	0	0	0	0	0	0	0	0	0	0	0	0	0	0	0	0	0	0	0	0	0	0	0	0	0
1	0	0.5	0.75	0.5	0.5	0.5	0.5	0.5	0.75	0.75	0.5	0.5	0.5	0.5	0.5	0.5	0.5	0.5	0.5	0.5	0.5	0.5	0.5	0.5	0.5	0.5	0.75	0.75	0.5	0.25	0.25	0.25	0.25	0.25	0	0	0	0	0	0	0	0	0	0	0	0	0	0	0
1	0	0.75	0.75	0.5	0.5	0.5	0.5	0.5	0.75	0.75	0.5	0.5	0.5	0.5	0.5	0.5	0.5	0.5	0.75	0.75	0.5	0.5	0.5	0.5	0.5	0.25	0	0	0.25	0.5	0.75	0.75	0.5	0.5	0.5	0.5	0.5	0.25	0	0	0	0	0	0	0	0	0	0	0
1	1	0	0	0	0	0	0	0	0	0	0	0	0	0	0	0	0	0	0	0	0	0	0	0	0	0	0	0.25	0.5	0.5	0.75	0.75	0.5	0.5	0.5	0.5	0.5	0.75	0.75	0.5	0.5	0.5	0.5	0.75	0.75	0.75	0.75	0.75	0.75
1	0	0.5	0.5	0.5	0.5	0.75	0.75	0.5	0.5	0.5	0.5	0.5	0.5	0.5	0.5	0.5	0.5	0.5	0.5	0.5	0.5	0.25	0	0	0	0	0	0	0	0	0	0	0	0	0	0	0	0	0	0	0	0	0	0	0	0	0	0	0
1	0	0.5	0.5	0.5	0.25	0.25	0.5	0.5	0.5	0.25	0	0	0	0.25	0.5	0.75	0.75	0.5	0.25	0	0	0.25	0.25	0.25	0.5	0.25	0.25	0.5	0.5	0.5	0.5	0.25	0	0	0	0.25	0.25	0.25	0.5	0.5	0.5	0.5	0.25	0.25	0.5	0.75	0.75	0.5	0.25
1	1	0	0.25	0.25	0.25	0.5	0.25	0.5	0.75	0.5	0.5	0.5	0.5	0.5	0.75	0.75	0.5	0.5	0.5	0.5	0.5	0.5	0.5	0.5	0.5	0.5	0.5	0.5	0.5	0.5	0.25	0	0	0	0	0	0	0	0	0	0	0	0	0	0	0	0	0	0
1	1	0.25	0.5	0.5	0.5	0.75	0.75	0.5	0.5	0.5	0.25	0.25	0.5	0.5	0.5	0.5	0.5	0.5	0.5	0.5	0.25	0	0	0	0.25	0.5	0.5	0.5	0.5	0.5	0.5	0.5	0.5	0.5	0.5	0.5	0.25	0	0	0	0	0	0	0	0	0	0	0	0
1	0	0.5	0.5	0.25	0.25	0.5	0.5	0.5	0.5	0.5	0.5	0.5	0.5	0.5	0.5	0.5	0.5	0.25	0.25	0.5	0.5	0.5	0.25	0	0	0	0	0	0	0	0	0	0	0	0	0	0	0	0	0	0	0	0	0	0	0	0	0	0
1	1	0.5	0.5	0.5	0.25	0.25	0.5	0.5	0.5	0.75	0.75	0.75	0.75	0.75	0.75	0.75	0.75	0.5	0.25	0	0	0	0	0	0	0	0	0	0	0	0	0	0	0	0	0	0	0	0	0	0	0	0	0	0	0	0	0	0
1	0	0.75	0.75	0.5	0.5	0.5	0.5	0.5	0.75	0.75	0.5	0.5	0.5	0.5	0.5	0.5	0.5	0.5	0.5	0.5	0.25	0.25	0.5	0.5	0.5	0.25	0	0	0	0	0	0	0	0	0	0	0	0	0	0	0	0	0	0	0	0	0	0	0
1	1	0.5	0.75	0.75	0.5	0.25	0	0	0	0	0	0	0	0	0.25	0.5	0.5	0.75	0.75	0.5	0.75	0.75	0.5	0.75	0.75	0.75	0.75	0.75	0.75	0.5	0.5	0.5	0.5	0.5	0.5	0.5	0.5	0.5	0.5	0.5	0.5	0.75	0.75	0.5	0.25	0	0	0	0
1	0	0.5	0.5	0.5	0.5	0.75	0.75	0.5	0.5	0.5	0.5	0.5	0.5	0.5	0.5	0.5	0.5	0.5	0.5	0.75	0.75	0.75	0.75	0.75	0.75	0.5	0.25	0	0	0	0	0	0	0	0	0	0	0	0	0	0	0	0	0	0	0	0	0	0
1	0	0.25	0.5	0.25	0.25	0.5	0.5	0.5	0.75	0.75	0.5	0.5	0.5	0.5	0.5	0.5	0.5	0.5	0.5	0.5	0.5	0.5	0.5	0.5	0.25	0	0	0	0	0	0	0	0	0	0	0	0.25	0.5	0.75	0.75	0.5	0.25	0	0	0	0.25	0.5	0.75	0.75
1	0	0.25	0.5	0.5	0.5	0.75	0.75	0.5	0.5	0.5	0.5	0.75	0.75	0.75	0.75	0.75	0.75	0.5	0.25	0.25	0.25	0.25	0.25	0.25	0.25	0.25	0.25	0	0.25	0.25	0.25	0.25	0	0	0	0	0	0	0	0	0	0	0	0	0	0	0	0	0
1	0	0.25	0.5	0.25	0.25	0.5	0.5	0.5	0.75	0.75	0.75	0.75	0.75	0.75	0.75	0.75	0.5	0.5	0.25	0.25	0.5	0.5	0.5	0.5	0.25	0	0	0	0	0	0	0	0	0	0	0	0	0	0	0	0	0	0	0	0	0	0	0	0
1	1	0.5	0.75	0.75	0.5	0.5	0.5	0.5	0.5	0.5	0.5	0.5	0.5	0.5	0.5	0.5	0.5	0.5	0.5	0.5	0.75	0.75	0.75	0.75	0.75	0.75	0.5	0.5	0.5	0.75	0.75	0.5	0.25	0	0.25	0.25	0.25	0.25	0	0	0	0	0	0	0	0	0	0	0
1	0	0.75	0.75	0.5	0.5	0.5	0.5	0.5	0.5	0.5	0.5	0.5	0.5	0.5	0.5	0.5	0.5	0.25	0.25	0.5	0.5	0.5	0.25	0.25	0.5	0.5	0.5	0.25	0	0	0	0	0	0	0	0.25	0.5	0.5	0.5	0.25	0	0	0	0	0	0	0	0	0
1	1	0.5	0.75	0.75	0.5	0.75	0.75	0.5	0.75	0.75	0.75	0.75	0.75	0.75	0.75	0.75	0.75	0.75	0.75	0.75	0.5	0.5	0.5	0.5	0.5	0.5	0.5	0.75	0.75	0.5	0.25	0	0	0	0	0	0	0	0	0	0	0	0	0	0	0	0	0	0
1	0	0.75	0.75	0.5	0.5	0.5	0.5	0.5	0.25	0	0.25	0.25	0.25	0.25	0	0	0	0	0	0	0	0	0	0	0	0	0	0	0	0.25	0.5	0.5	0.5	0.25	0	0	0.25	0.5	0.5	0.75	0.75	0.5	0.5	0.25	0	0	0	0	0
1	1	0.5	0.5	0.5	0.5	0.5	0.75	0.75	0.75	0.75	0.5	0.5	0.5	0.5	0.5	0.5	0.5	0.5	0.5	0.25	0.25	0.5	0.5	0.5	0.25	0	0	0	0	0	0	0	0	0	0	0	0.25	0.5	0.5	0.5	0.25	0	0	0	0.25	0.5	0.5	0.5	0.5
1	1	0.5	0.75	0.5	0.5	0.5	0.25	0.25	0.5	0.5	0.5	0.5	0.5	0.5	0.5	0.5	0.5	0.5	0.5	0.5	0.25	0.25	0.25	0.25	0.25	0	0	0	0	0	0	0	0.25	0.25	0.25	0.25	0	0	0	0	0	0	0	0	0	0	0	0	0
1	0	0.5	0.75	0.75	0.5	0.75	0.75	0.75	0.75	0.75	0.75	0.75	0.75	0.75	0.75	0.75	0.75	0.5	0.5	0.5	0.75	0.75	0.5	0.5	0.5	0.5	0.5	0.25	0	0	0	0	0	0.25	0.25	0.25	0.25	0	0	0	0	0	0	0	0	0	0	0	0
1	0	0.5	0.5	0.5	0.5	0.5	0.5	0.5	0.5	0.5	0.5	0.5	0.5	0.5	0.25	0.25	0.5	0.5	0.5	0.25	0	0	0	0	0	0	0	0	0	0	0	0	0	0	0	0	0	0	0	0	0	0	0	0	0	0	0	0	0
1	1	0.25	0.5	0.75	0.5	0.75	0.75	0.5	0.5	0.5	0.5	0.5	0.5	0.5	0.5	0.5	0.5	0.25	0	0	0	0	0	0	0	0	0	0	0	0	0	0	0	0	0	0	0	0	0	0	0	0	0	0	0	0	0	0	0
1	1	0.5	0.75	0.5	0.5	0.5	0.5	0.5	0.75	0.75	0.5	0.5	0.5	0.5	0.5	0.5	0.5	0.5	0.5	0.5	0.25	0.25	0.5	0.5	0.5	0.5	0.5	0.5	0.5	0.25	0	0	0	0	0	0	0	0	0	0	0	0	0	0	0	0	0	0	0
1	0	0.25	0.5	0.5	0.5	0.5	0.5	0.5	0.5	0.5	0.5	0.5	0.5	0.5	0.5	0.5	0.5	0.5	0.25	0	0	0	0	0	0	0	0	0	0	0	0	0	0	0	0	0	0	0	0	0	0	0	0	0	0	0	0	0	0
1	0	0.5	0.75	0.75	0.75	0.75	0.75	0.5	0.25	0.5	0.25	0.25	0.5	0.5	0.5	0.75	0.75	0.75	0.75	0.5	0.5	0.5	0.5	0.75	0.75	0.5	0.5	0.25	0.25	0.25	0.25	0.25	0.25	0.25	0.25	0.5	0.5	0.5	0.75	0.75	0.75	0.75	0.5	0.25	0	0	0	0	0
1	1	0.5	0.75	0.75	0.5	0.75	0.75	0.5	0.75	0.75	0.5	0.5	0.5	0.5	0.5	0.5	0.5	0.5	0.5	0.5	0.25	0.25	0.25	0.25	0.25	0	0	0	0	0	0	0	0	0	0	0	0	0	0	0	0	0	0	0	0	0	0	0	0
1	1	0.5	0.5	0.75	0.75	0.75	0.75	0.75	0.5	0.75	0.75	0.75	0.75	0.75	0.75	0.5	0.5	0.5	0.5	0.75	0.75	0.75	0.75	0.75	0.75	0.5	0.25	0.25	0.25	0.25	0.25	0	0	0	0	0	0	0	0	0	0	0	0	0	0	0	0	0	0
1	0	0.25	0.5	0.5	0.5	0.5	0.25	0.25	0.5	0.5	0.5	0.5	0.5	0.5	0.5	0.5	0.5	0.5	0.5	0.5	0.5	0.25	0.25	0.25	0	0	0	0	0	0	0	0	0	0	0	0	0	0	0	0	0	0	0	0	0	0	0	0	0
1	1	0	0	0	0	0	0	0	0	0	0	0	0	0	0	0	0	0	0	0	0	0	0	0	0	0	0	0	0	0	0	0.25	0.5	0.5	0.5	0.5	0.25	0.25	0.5	0.25	0.5	0.75	0.5	0.5	0.5	0.5	0.5	0.5	0.5
1	0	0.5	0.5	0.25	0.25	0.5	0.5	0.5	0.5	0.5	0.5	0.5	0.5	0.5	0.5	0.5	0.5	0.5	0.5	0.5	0.5	0.25	0	0	0	0	0	0	0	0	0	0	0	0	0	0	0	0	0	0	0	0	0	0	0	0	0	0	0
1	1	0.5	0.75	0.75	0.5	0.75	0.75	0.5	0.5	0.5	0.5	0.5	0.5	0.5	0.5	0.5	0.5	0.25	0.25	0.5	0.5	0.5	0.25	0	0	0	0	0.25	0.5	0.5	0.5	0.25	0.25	0.5	0.5	0.5	0.25	0	0	0	0	0	0	0	0	0	0	0	0
1	1	0.5	0.75	0.75	0.5	0.75	0.75	0.75	0.75	0.5	0.5	0.5	0.5	0.5	0.5	0.5	0.5	0.5	0.25	0	0	0	0	0	0	0	0	0	0	0	0	0	0	0	0	0	0	0	0	0	0	0	0	0	0	0	0	0	0
1	0	0.5	0.75	0.5	0.25	0.5	0.5	0.5	0.75	0.75	0.5	0.5	0.5	0.5	0.5	0.5	0.25	0	0	0	0	0	0	0	0	0	0	0	0	0	0	0	0	0	0	0	0	0	0	0	0	0	0	0	0	0	0	0	0
1	1	0.25	0.5	0.75	0.5	0.75	0.75	0.5	0.5	0.5	0.5	0.5	0.75	0.75	0.75	0.75	0.5	0.5	0.5	0.5	0.5	0.5	0.5	0.5	0.5	0.25	0	0	0	0	0	0	0	0	0	0	0	0	0	0	0	0	0	0	0	0	0	0	0
1	1	0.5	0.75	0.75	0.5	0.75	0.75	0.75	0.75	0.75	0.75	0.5	0.5	0.5	0.5	0.75	0.75	0.5	0.5	0.5	0.5	0.5	0.25	0.25	0.25	0.25	0.25	0	0	0	0	0	0	0	0	0	0	0	0	0	0	0	0	0	0	0	0	0	0
1	1	0.5	0.75	0.75	0.5	0.75	0.75	0.5	0.5	0.5	0.5	0.5	0.75	0.75	0.75	0.75	0.5	0.5	0.5	0.5	0.5	0.5	0.5	0.5	0.5	0.25	0	0	0	0	0	0	0.25	0.25	0.25	0.25	0	0	0	0	0	0	0	0	0	0	0	0	0
1	1	0.5	0.75	0.75	0.5	0.5	0.5	0.25	0.25	0.5	0.5	0.5	0.5	0.5	0.5	0.5	0.5	0.25	0.25	0.25	0.25	0.25	0	0	0	0	0	0	0	0	0	0	0	0	0	0	0	0	0	0	0	0	0	0	0	0	0	0	0
1	1	0.25	0.5	0.25	0.25	0.5	0.5	0.5	0.5	0.5	0.25	0.25	0.5	0.5	0.5	0.5	0.25	0	0	0	0.25	0.5	0.5	0.5	0.5	0.5	0.5	0.5	0.5	0.5	0.5	0.5	0.25	0	0	0	0	0	0	0	0	0	0	0	0	0	0	0	0
1	0	0.75	0.75	0.5	0.75	0.75	0.75	0.75	0.75	0.75	0.5	0.5	0.5	0.5	0.5	0.5	0.25	0.25	0.5	0.5	0.5	0.5	0.5	0.5	0.75	0.75	0.75	0.75	0.5	0.5	0.5	0.5	0.5	0.25	0	0	0	0	0	0	0	0	0	0	0	0	0	0	0
1	0	0.25	0.5	0.5	0.5	0.5	0.5	0.5	0.5	0.5	0.5	0.5	0.5	0.5	0.25	0.25	0.25	0.25	0.25	0	0	0	0	0	0	0	0	0	0	0	0	0	0	0	0	0	0	0	0	0	0	0	0	0	0	0	0	0	0
1	1	0	0	0	0	0	0	0	0	0	0	0	0	0	0	0	0	0	0	0	0	0	0	0	0	0	0	0	0	0	0	0	0	0	0	0	0	0	0	0	0	0	0	0	0	0	0	0	0
1	0	0.5	0.75	0.75	0.75	0.75	0.75	0.5	0.5	0.5	0.5	0.5	0.5	0.25	0	0	0.25	0.5	0.5	0.5	0.5	0.5	0.75	0.75	0.5	0.5	0.5	0.5	0.5	0.25	0	0	0	0	0	0	0	0	0	0	0	0	0	0	0	0	0	0	0
1	1	0.5	0.5	0.5	0.25	0.5	0.75	0.75	0.75	0.75	0.75	0.5	0.5	0.5	0.5	0.5	0.5	0.25	0.25	0.25	0.25	0.25	0	0	0	0	0	0	0	0	0	0	0	0	0	0	0	0	0	0	0	0	0	0	0	0	0	0	0
1	1	0.5	0.75	0.75	0.5	0.75	0.75	0.5	0.75	0.75	0.75	0.75	0.75	0.75	0.5	0.5	0.5	0.5	0.5	0.5	0.5	0.5	0.5	0.5	0.25	0.25	0.25	0.25	0.25	0	0	0	0	0	0	0	0	0	0	0	0	0	0	0	0	0	0	0	0
1	1	0	0	0	0	0	0	0	0.25	0.5	0.5	0.75	0.75	0.5	0.75	0.75	0.5	0.75	0.75	0.5	0.5	0.5	0.5	0.5	0.75	0.75	0.75	0.75	0.5	0.5	0.5	0.5	0.5	0.25	0	0	0	0	0	0	0	0	0	0	0	0	0	0	0
1	1	0.75	0.75	0.75	0.75	0.5	0.75	0.75	0.5	0.75	0.75	0.75	0.75	0.5	0.5	0.5	0.5	0.5	0.5	0.5	0.5	0.5	0.25	0	0	0	0	0	0	0	0	0	0	0	0	0	0	0	0	0	0	0	0	0	0	0	0	0	0
1	0	0.5	0.75	0.75	0.5	0.5	0.5	0.5	0.5	0.5	0.25	0.25	0.5	0.5	0.5	0.25	0	0	0	0	0	0.25	0.5	0.5	0.5	0.25	0	0	0	0	0	0	0	0	0	0	0	0	0	0	0	0	0	0	0	0	0	0	0
1	1	0	0	0	0	0	0	0.25	0.5	0.75	1	1	1	1	1	1	1	1	1	1	1	1	1	1	1	1	1	1	1	1	1	1	1	1	1	1	1	1	1	1	1	1	1	1	1	1	1	1	1
1	1	1	1	0.75	0.5	0.25	0	0	0	0	0	0	0	0	0	0	0	0	0	0	0	0	0.25	0.5	0.5	0.75	0.75	0.75	1	1	1	1	1	1	1	1	1	1	1	1	1	1	1	1	1	1	1	1	1
1	1	1	1	1	1	1	1	1	1	1	1	1	1	1	1	1	0.75	0.5	0.5	0.5	0.75	0.75	0.75	0.75	0.75	1	0.75	0.5	0.5	0.5	0.75	0.75	0.75	0.75	0.75	1	1	1	1	1	0.75	0.5	0.5	0.5	0.5	0.5	0.25	0	0
1	1	0.5	0.5	0.5	0.75	1	1	1	1	1	1	1	1	1	1	1	1	1	0.75	0.5	0.5	0.5	0.75	0.75	0.75	0.75	0.75	1	1	1	0.75	0.5	0.5	0.5	0.5	0.75	0.75	0.75	0.75	0.5	0.25	0.25	0.5	0.5	0.5	0.5	0.5	0.75	0.75
1	1	1	1	1	1	1	1	1	1	1	0.75	0.5	0.25	0	0	0	0	0	0	0.25	0.5	0.75	1	1	1	1	1	1	1	1	1	1	1	1	1	1	1	1	1	1	1	1	1	1	1	1	1	1	1
1	0	0.5	0.5	0.25	0	0	0	0.25	0.5	0.75	1	0.75	0.5	0.5	0.5	0.75	0.75	0.5	0.25	0	0	0	0	0	0	0	0	0	0	0	0	0.25	0.5	0.75	1	1	1	1	1	1	1	1	0.75	0.75	0.75	0.75	0.75	0.5	0.5
1	1	0.75	1	1	0.75	0.75	0.75	0.75	0.75	0.75	0.75	0.75	0.75	0.75	0.75	0.75	1	0.75	0.75	0.75	0.75	1	1	1	1	1	1	1	1	1	0.75	0.5	0.5	0.5	0.5	0.5	0.5	0.5	0.5	0.5	0.25	0	0.25	0.5	0.75	0.75	0.5	0.5	0.5
1	1	0	0	0	0	0	0	0	0	0	0	0	0	0	0	0	0	0	0	0	0	0	0	0	0	0	0	0.25	0.5	0.75	1	1	1	1	1	1	1	1	1	0.75	0.75	0.75	0.75	1	0.75	0.75	0.75	0.75	1
1	1	0.5	0.5	0.75	0.75	0.5	0.25	0	0	0	0	0	0	0	0	0	0	0	0.25	0.5	0.75	1	0.75	0.75	0.75	0.75	1	1	1	1	0.75	0.75	0.75	0.75	0.75	0.75	0.75	0.75	0.75	0.5	0.5	0.5	0.5	0.5	0.5	0.5	0.75	0.75	0.5
1	1	0.5	0.75	0.75	0.5	0.75	0.75	0.75	0.75	0.75	0.75	0.75	1	0.75	0.75	0.75	0.75	0.75	0.75	0.75	0.75	0.75	0.5	0.5	0.5	0.75	0.75	0.5	0.25	0	0	0.25	0.5	0.5	0.5	0.25	0	0	0	0	0	0	0	0	0	0	0	0	0
1	1	1	1	1	1	1	1	1	0.75	0.75	0.75	0.75	0.75	0.75	0.75	0.75	0.75	0.75	0.75	0.75	1	0.75	0.5	0.5	0.5	0.5	0.75	0.75	0.75	0.75	0.5	0.5	0.5	0.5	0.5	0.25	0	0	0	0	0	0	0	0	0	0	0	0	0
1	0	0	0	0	0.25	0.5	0.5	0.5	0.25	0.25	0.5	0.75	0.75	0.5	0.25	0	0	0	0	0	0	0	0	0	0	0	0	0	0	0	0.25	0.5	0.5	0.75	0.75	0.5	0.75	0.75	0.5	0.75	0.75	0.5	0.75	0.75	0.75	0.75	0.75	0.75	0.75
1	1	0.5	0.5	0.5	0.25	0	0	0	0.25	0.5	0.75	1	1	1	1	1	0.75	0.5	0.5	0.5	0.5	0.75	0.75	0.75	0.75	0.75	0.75	0.75	0.75	0.75	0.75	0.75	0.75	0.5	0.5	0.5	0.5	0.5	0.5	0.5	0.75	0.75	0.75	0.75	0.5	0.5	0.5	0.5	0.5
1	0	1	1	0.75	0.75	0.75	0.75	0.75	0.75	0.75	0.75	0.75	0.75	0.75	0.75	0.75	0.75	0.75	0.5	0.5	0.5	0.5	0.75	0.75	0.75	0.75	0.5	0.5	0.5	0.5	0.75	0.75	0.5	0.5	0.5	0.5	0.5	0.25	0	0	0	0	0	0	0	0	0	0	0
1	1	0.75	1	1	0.75	0.75	0.75	0.5	0.75	0.75	0.75	1	1	1	1	0.75	0.75	0.75	0.5	0.75	0.75	0.75	1	1	1	0.75	0.5	0.5	0.5	0.75	0.75	0.5	0.5	0.5	0.5	0.5	0.25	0	0.25	0.25	0.25	0.25	0	0	0	0	0	0	0
1	1	0.5	0.75	1	1	1	1	1	1	1	1	0.75	0.75	0.75	0.5	0.75	0.75	0.75	1	0.75	0.75	0.75	0.5	0.75	0.75	0.75	0.75	0.75	0.75	0.5	0.5	0.5	0.5	0.5	0.5	0.5	0.5	0.5	0.5	0.25	0.25	0.5	0.5	0.5	0.25	0	0	0	0
1	1	0	0	0	0.25	0.5	0.5	0.5	0.25	0	0	0	0.25	0.25	0.5	0.75	0.5	0.75	0.75	0.5	0.75	0.75	0.5	0.75	0.75	0.75	0.75	0.75	0.75	0.75	0.75	0.5	0.5	0.5	0.5	0.5	0.5	0.5	0.5	0.75	0.75	0.75	0.75	0.5	0.5	0.25	0.25	0.5	0.5
1	1	0	0	0	0	0	0	0	0	0	0	0	0	0	0	0	0	0.25	0.5	0.75	1	1	1	1	1	1	1	1	1	1	1	1	1	1	1	1	1	1	1	1	1	1	1	1	1	1	1	1	1
1	0	0	0	0	0	0	0	0	0	0	0	0.25	0.5	0.5	0.75	0.75	0.5	0.75	0.75	0.5	0.75	0.75	0.5	0.75	0.75	0.75	0.75	0.75	0.75	0.75	0.75	0.75	0.75	0.75	0.75	0.75	0.75	0.75	0.75	0.5	0.5	0.5	0.5	0.75	0.75	0.5	0.5	0.25	0.25
1	1	0.5	0.75	0.75	0.75	0.75	0.5	0.5	0.5	0.75	1	1	1	1	1	1	1	1	0.75	0.75	0.75	0.75	1	0.75	0.75	0.75	0.5	0.5	0.5	0.5	0.75	1	1	1	0.75	0.5	0.5	0.5	0.5	0.5	0.25	0.25	0.25	0.25	0.25	0	0	0	0
1	0	0.75	0.75	0.75	1	1	1	0.75	0.75	0.75	0.75	0.75	0.75	0.75	0.5	0.5	0.5	0.5	0.75	1	1	1	0.75	0.75	0.75	0.75	0.75	0.5	0.5	0.5	0.5	0.5	0.5	0.5	0.75	0.75	0.5	0.5	0.5	0.75	1	0.75	0.5	0.5	0.25	0.25	0.25	0	0
1	1	0.25	0	0	0	0	0	0	0	0	0	0	0	0	0	0	0.25	0.5	0.5	0.5	0.25	0	0	0	0	0	0	0	0	0.25	0.5	0.75	1	1	1	1	1	0.75	0.75	0.75	0.5	0.75	0.75	0.75	0.75	0.75	0.75	0.75	0.75
1	1	0.5	0.5	0.5	0.25	0	0	0	0	0.25	0.5	0.75	1	1	1	1	1	0.75	0.75	0.75	0.5	0.75	0.75	0.75	0.75	0.75	0.75	0.75	0.75	0.75	0.75	0.75	0.75	0.5	0.5	0.5	0.5	0.5	0.5	0.5	0.5	0.5	0.5	0.5	0.5	0.5	0.5	0.5	0.5
1	1	0.5	0.5	0.75	0.75	0.75	1	1	1	1	1	0.75	0.75	0.75	0.75	0.75	0.75	0.75	0.75	0.75	0.75	0.75	0.75	0.75	0.75	0.75	0.75	1	1	1	0.75	0.5	0.5	0.5	0.75	0.75	0.5	0.5	0.25	0.25	0.25	0	0	0	0	0	0	0	0
1	1	0.5	0.75	0.75	0.5	0.75	0.75	0.75	0.75	0.75	0.75	0.75	0.75	0.5	0.5	0.5	0.5	0.5	0.5	0.5	0.75	0.75	0.5	0.25	0.25	0.5	0.5	0.5	0.5	0.5	0.5	0.5	0.25	0	0	0	0	0	0	0	0	0	0	0	0	0	0	0	0
1	1	0.75	1	1	1	1	1	0.75	0.75	0.75	0.75	0.75	0.75	0.75	0.75	0.75	0.75	0.75	0.75	0.75	0.5	0.5	0.5	0.5	0.5	0.25	0	0	0	0	0	0	0	0	0	0	0.25	0.5	0.5	0.5	0.25	0	0	0	0	0	0	0	0
1	1	0.75	0.5	0.25	0	0	0	0	0	0	0.25	0.5	0.75	1	1	0.75	0.5	0.25	0	0	0	0.25	0.5	0.75	1	1	1	1	1	1	1	1	1	1	1	1	1	1	1	1	1	1	1	1	1	1	1	1	1
1	1	0.5	0.75	0.75	0.5	0.25	0	0	0	0	0	0	0	0	0	0	0	0	0	0	0	0	0	0	0	0	0	0	0	0	0.25	0.5	0.5	0.75	0.75	0.5	0.75	0.75	0.5	0.75	0.75	0.75	1	1	1	1	1	1	1
1	1	0.25	0	0	0	0	0	0	0	0	0	0	0	0	0	0	0	0	0	0	0	0	0	0	0	0	0	0	0	0	0.25	0.5	0.5	0.75	0.75	0.75	1	1	0.75	0.75	0.75	0.5	0.75	0.75	0.75	0.75	0.75	0.75	0.75
1	1	0.5	0.5	0.25	0	0	0.25	0.25	0.25	0.25	0	0	0	0	0	0	0.25	0.5	0.75	1	1	0.75	0.75	0.75	0.5	0.75	0.75	0.75	1	1	1	1	0.75	0.75	0.75	0.75	0.75	0.5	0.5	0.5	0.75	1	1	1	0.75	0.5	0.5	0.5	0.5
1	0	0.75	0.75	0.5	0.75	0.75	0.75	0.75	0.75	0.75	0.75	0.75	0.75	0.75	0.75	0.75	0.5	0.5	0.5	0.75	0.75	0.5	0.5	0.25	0.25	0.25	0.25	0.5	0.5	0.5	0.25	0	0	0	0	0	0	0	0	0	0	0	0	0	0	0	0	0	0
1	1	0	0	0	0	0	0	0	0	0	0	0	0	0	0	0	0	0	0	0	0	0	0	0.25	0.5	0.5	0.5	0.5	0.25	0.5	0.75	0.75	1	1	1	1	1	1	1	1	1	1	0.75	0.75	0.75	0.75	0.75	0.5	0.5
1	1	0.25	0.5	0.5	0.5	0.5	0.5	0.75	0.75	0.5	0.25	0	0	0	0	0	0	0	0	0	0	0	0	0	0	0	0	0	0	0	0.25	0.5	0.5	0.75	0.75	0.75	1	1	0.75	0.75	0.75	0.5	0.75	0.75	0.5	0.75	0.75	0.75	1
1	1	0	0	0	0	0	0	0	0	0	0	0	0.25	0.5	0.75	1	1	1	1	1	1	1	1	1	0.75	0.75	0.75	0.75	0.75	0.75	0.75	0.5	0.5	0.5	0.5	0.75	1	1	1	0.75	0.5	0.5	0.5	0.5	0.5	0.25	0.25	0.25	0.25
1	1	0	0	0	0	0	0	0	0	0	0	0	0	0	0	0	0	0	0	0	0	0	0	0	0	0	0	0	0	0	0	0.25	0.5	0.75	1	1	1	1	1	0.75	0.75	0.75	0.5	0.75	0.75	0.75	1	0.75	0.75
1	1	1	1	0.75	0.75	0.75	0.75	0.75	0.75	0.75	0.75	1	0.75	0.75	0.75	0.5	0.5	0.5	0.5	0.75	0.75	0.5	0.5	0.5	0.5	0.5	0.5	0.5	0.5	0.5	0.25	0	0	0	0	0	0	0	0	0	0	0	0	0	0	0	0	0	0
1	1	0	0	0	0	0	0	0.25	0.5	0.75	1	1	1	1	1	1	1	1	1	1	1	1	0.75	0.75	0.75	0.75	1	1	1	0.75	0.5	0.5	0.5	0.5	0.5	0.5	0.5	0.5	0.5	0.25	0	0.25	0.25	0.25	0.25	0	0	0	0
1	1	1	1	1	1	0.75	0.75	0.75	0.5	0.75	0.75	0.75	1	0.75	0.75	0.75	0.75	0.75	0.75	0.75	0.5	0.5	0.5	0.5	0.75	0.75	0.75	0.75	0.75	0.75	0.5	0.25	0	0	0	0	0	0	0	0	0	0	0	0	0	0	0	0	0
1	0	1	1	0.75	0.75	0.75	0.5	0.75	0.75	0.75	1	0.75	0.75	0.75	0.75	0.75	0.75	0.75	0.75	0.75	0.75	0.75	0.75	0.75	0.5	0.5	0.5	0.5	0.5	0.25	0.25	0.5	0.5	0.5	0.25	0	0	0	0	0	0	0	0	0	0	0	0	0	0
1	1	0.75	1	1	0.75	0.75	0.75	0.75	0.75	0.75	0.75	0.75	0.75	0.75	0.75	0.75	0.75	0.5	0.5	0.5	0.75	1	1	1	0.75	0.5	0.5	0.5	0.5	0.5	0.25	0	0	0	0	0	0	0	0	0	0	0	0	0	0	0	0	0	0
1	1	0	0	0	0	0	0	0.25	0.5	0.5	0.75	0.75	0.75	1	1	0.75	0.75	0.75	0.5	0.75	0.75	0.75	1	1	1	1	0.75	0.75	0.75	0.75	0.75	0.75	0.75	0.75	0.75	0.75	0.75	0.5	0.5	0.5	0.5	0.5	0.5	0.25	0	0	0	0	0.25
1	1	0	0	0	0	0	0	0	0	0	0	0	0	0	0	0	0	0	0	0	0	0	0	0.25	0.25	0.5	0.75	0.5	0.75	0.75	0.5	0.75	0.75	0.75	0.75	0.75	0.75	0.75	0.75	0.5	0.5	0.5	0.5	0.5	0.5	0.5	0.5	0.5	0.25
1	1	1	1	0.75	0.75	0.75	0.75	0.75	0.75	0.75	0.75	0.75	0.75	0.75	0.5	0.5	0.5	0.5	0.5	0.5	0.5	0.5	0.5	0.5	0.25	0	0	0	0	0	0	0	0	0	0	0	0	0	0	0	0	0	0	0	0	0	0	0	0
1	1	0	0	0.25	0.5	0.75	0.75	0.5	0.25	0	0	0	0	0	0	0	0.25	0.5	0.75	0.75	0.5	0.25	0	0	0	0	0	0.25	0.5	0.75	1	1	1	1	1	1	1	1	1	1	1	0.75	0.75	0.75	0.75	1	1	1	1
1	1	1	1	1	0.75	0.75	0.75	0.5	0.75	0.75	0.75	0.75	0.75	0.75	0.75	0.75	0.5	0.5	0.5	0.75	0.75	0.5	0.25	0.25	0.5	0.5	0.5	0.25	0.25	0.25	0.25	0.25	0	0	0	0	0	0	0	0	0	0	0	0	0	0	0	0	0
1	0	1	1	1	1	1	1	0.75	0.75	0.75	0.75	0.75	0.5	0.5	0.5	0.5	0.5	0.5	0.5	0.75	0.75	0.5	0.5	0.5	0.5	0.5	0.25	0	0	0	0	0	0	0	0	0	0	0	0	0	0	0	0	0	0	0	0	0	0
1	0	0.5	0.75	1	1	1	1	1	0.75	0.75	0.75	0.5	0.75	0.75	0.75	1	0.75	0.75	0.75	0.75	0.75	0.75	0.75	0.75	0.75	0.5	0.5	0.5	0.5	0.5	0.5	0.5	0.75	0.75	0.5	0.25	0	0	0	0	0	0	0	0	0	0	0	0	0
1	1	1	1	1	1	1	1	0.75	0.75	0.75	0.75	1	0.75	0.75	0.75	0.75	0.75	0.75	0.75	0.75	0.75	0.5	0.5	0.5	0.5	0.5	0.25	0	0	0	0	0	0	0	0	0	0	0	0	0	0	0	0	0	0	0	0	0	0
1	1	0.75	1	1	0.75	0.75	0.75	0.5	0.75	0.75	0.75	0.75	0.75	0.75	0.75	1	0.75	0.5	0.5	0.5	0.75	0.75	0.5	0.5	0.5	0.5	0.5	0.25	0	0	0	0	0	0	0	0	0	0	0	0	0	0	0	0	0	0	0	0	0
1	0	0.75	0.75	0.5	0.75	0.75	0.75	0.75	0.75	0.75	0.75	0.75	0.75	0.75	0.5	0.5	0.5	0.5	0.75	0.75	0.5	0.25	0.25	0.5	0.5	0.5	0.25	0.25	0.5	0.5	0.5	0.25	0	0	0	0	0	0	0	0	0	0	0	0	0	0	0	0	0
1	1	1	1	1	1	1	0.75	0.75	0.75	0.75	0.75	0.75	0.75	0.75	0.75	0.5	0.5	0.5	0.5	0.75	0.75	0.75	1	0.75	0.5	0.25	0.25	0.5	0.75	0.75	0.5	0.25	0.25	0.5	0.5	0.5	0.25	0	0	0	0	0	0	0	0	0	0	0	0
1	1	1	1	1	0.75	0.75	0.75	0.75	0.75	0.75	0.75	0.75	1	0.75	0.5	0.5	0.5	0.5	0.5	0.25	0.25	0.5	0.75	0.75	0.5	0.25	0	0	0	0	0	0.25	0.5	0.5	0.5	0.25	0	0	0.25	0.5	0.5	0.5	0.25	0	0	0	0	0.25	0.5
1	0	1	1	1	0.75	0.75	0.75	0.5	0.75	0.75	0.75	1	1	1	0.75	0.75	0.75	0.75	0.75	0.5	0.5	0.5	0.5	0.75	0.75	0.75	0.75	0.5	0.5	0.5	0.5	0.5	0.5	0.5	0.75	1	1	1	1	1	0.75	0.75	0.75	0.75	1	1	0.75	0.75	0.75
1	1	0.5	0.5	0.5	0.5	0.25	0	0	0	0	0	0	0	0	0	0	0	0	0	0	0	0	0	0	0	0	0	0	0.25	0.5	0.75	1	1	0.75	0.75	0.75	0.75	1	1	1	0.75	0.75	0.75	0.75	0.75	0.75	0.75	0.75	0.75
1	1	0.75	1	1	0.75	0.75	0.75	0.5	0.75	0.75	0.75	0.75	0.75	0.75	0.75	0.75	0.5	0.5	0.5	0.5	0.5	0.5	0.5	0.75	0.75	0.5	0.5	0.5	0.5	0.5	0.25	0	0.25	0.5	0.5	0.5	0.25	0	0.25	0.5	0.5	0.5	0.25	0	0	0	0	0	0
1	1	0	0	0	0	0	0	0	0	0	0	0	0	0	0	0	0	0	0	0	0	0	0	0	0	0	0	0	0.25	0.25	0.5	0.75	0.5	0.75	0.75	0.5	0.75	0.75	0.5	0.75	0.75	0.75	0.75	0.75	0.75	0.75	0.75	0.5	0.5
1	0	0.5	0.5	0.25	0	0	0	0	0	0	0	0	0.25	0.5	0.75	1	1	1	1	1	1	1	1	0.75	0.75	0.75	0.75	0.75	0.75	0.75	0.75	0.75	0.75	0.75	0.75	0.75	0.5	0.5	0.5	0.5	0.5	0.5	0.5	0.5	0.5	0.25	0	0	0.25
1	1	0.75	1	1	1	1	1	0.75	0.75	0.75	0.75	1	1	1	1	1	1	1	1	0.75	0.5	0.5	0.5	0.75	0.75	0.75	0.75	0.75	0.75	0.5	0.25	0.25	0.5	0.5	0.5	0.25	0.25	0.5	0.5	0.5	0.25	0	0	0	0	0	0	0	0
1	1	1	1	0.75	0.75	0.75	0.75	0.75	0.75	0.75	0.75	0.75	0.75	0.75	0.75	0.75	0.75	0.75	0.75	0.75	0.75	0.75	0.75	1	0.75	0.5	0.5	0.5	0.5	0.5	0.5	0.5	0.75	1	0.75	0.5	0.25	0	0.25	0.25	0.25	0.25	0	0	0	0	0	0	0
1	1	1	1	1	1	0.75	0.75	0.75	0.75	0.75	0.75	0.75	0.75	0.75	0.75	0.75	0.75	0.75	0.75	0.75	0.75	0.75	0.5	0.5	0.5	0.5	0.5	0.25	0	0	0	0	0	0	0	0	0	0	0	0	0	0	0	0	0	0	0	0	0
1	1	0.5	0.75	0.75	0.75	1	1	1	0.75	0.75	0.75	0.75	0.75	0.75	0.75	0.75	0.75	0.5	0.5	0.5	0.5	0.5	0.25	0.25	0.5	0.5	0.5	0.25	0	0	0	0	0	0	0	0	0	0	0	0	0	0	0	0	0	0	0	0	0
1	0	0.75	1	0.75	0.75	0.75	0.5	0.75	0.75	0.75	1	1	1	0.75	0.5	0.5	0.5	0.5	0.75	0.75	0.75	0.75	0.75	0.75	0.75	1	0.75	0.75	0.75	0.75	1	0.75	0.5	0.5	0.5	0.5	0.5	0.5	0.5	0.5	0.5	0.25	0	0	0	0	0	0	0
1	1	0.25	0	0	0.25	0.5	0.75	0.75	0.75	0.75	0.75	0.75	0.5	0.25	0	0	0	0	0	0	0	0	0	0	0	0	0	0	0	0	0.25	0.5	0.75	1	1	1	1	1	1	1	1	0.75	0.75	0.75	0.75	0.75	0.75	0.75	0.75
1	0	1	1	1	0.75	0.75	0.75	0.75	0.75	0.75	0.75	0.75	0.75	0.75	0.75	0.75	1	0.75	0.5	0.5	0.5	0.75	0.75	0.5	0.25	0.25	0.25	0.25	0.25	0	0	0	0	0	0	0	0	0	0	0	0	0	0	0	0	0	0	0	0
1	1	0	0	0	0	0	0	0	0	0	0	0	0	0	0	0	0	0	0	0	0	0	0.25	0.5	0.5	0.5	0.5	0.5	0.75	0.75	0.75	0.75	0.75	1	1	0.75	0.75	0.75	0.5	0.75	0.75	0.75	1	1	1	0.75	0.75	0.75	0.75
1	1	0.75	1	1	0.75	0.75	0.75	0.75	0.75	0.75	0.75	0.75	0.75	0.75	0.75	0.75	1	0.75	0.75	0.75	0.75	0.75	0.5	0.25	0.25	0.25	0.25	0.25	0	0	0	0	0	0	0	0	0	0	0	0	0	0	0	0	0	0	0	0	0
1	0	1	1	0.75	0.75	0.75	0.75	0.75	0.75	0.75	0.75	0.75	0.75	0.75	0.75	0.75	0.75	0.75	0.75	0.75	0.5	0.25	0.25	0.5	0.5	0.5	0.5	0.5	0.5	0.5	0.25	0	0	0	0	0	0	0	0	0	0	0	0	0	0	0	0	0	0
1	1	0.25	0.25	0.5	0.5	0.75	0.75	0.5	0.25	0.25	0.5	0.75	1	0.75	0.75	0.75	0.75	0.75	0.75	0.75	0.5	0.75	0.75	0.75	0.75	0.75	0.75	0.75	0.75	0.75	0.75	0.75	1	0.75	0.5	0.5	0.5	0.5	0.5	0.5	0.5	0.5	0.5	0.25	0	0	0	0	0
1	1	0	0	0	0.25	0.5	0.75	0.75	0.5	0.25	0	0	0	0	0	0.25	0.5	0.75	1	1	1	1	1	0.75	0.75	0.75	0.5	0.75	0.75	0.75	0.75	0.75	0.75	0.75	0.75	0.5	0.5	0.5	0.5	0.5	0.5	0.5	0.75	0.75	0.5	0.5	0.5	0.5	0.5
1	1	0	0	0	0	0	0	0	0	0	0	0	0.25	0.5	0.75	1	1	1	1	1	0.75	0.75	0.75	0.75	1	1	1	0.75	0.75	0.75	0.75	0.75	0.5	0.5	0.5	0.75	0.75	0.75	0.75	0.75	0.75	0.5	0.25	0.25	0.25	0.25	0.25	0	0
1	1	1	1	1	0.75	0.75	0.75	0.5	0.75	0.75	0.75	0.75	0.75	0.75	0.75	0.75	0.5	0.5	0.5	0.5	0.5	0.5	0.5	0.5	0.5	0.25	0.25	0.5	0.5	0.5	0.25	0	0	0	0	0	0	0	0	0	0	0	0	0	0	0	0	0	0
1	0	0	0	0	0	0.25	0.5	0.75	0.75	0.5	0.25	0	0	0	0	0	0	0	0	0	0	0	0	0	0	0	0	0	0	0	0.25	0.5	0.75	1	1	1	1	1	1	1	0.75	0.75	0.75	0.75	0.75	0.75	0.75	0.75	0.75
1	0	1	1	1	1	1	1	0.75	0.75	0.75	0.5	0.5	0.5	0.5	0.75	0.75	0.75	0.75	0.75	0.75	0.5	0.5	0.5	0.5	0.5	0.5	0.5	0.75	0.75	0.5	0.25	0	0	0	0	0	0	0	0	0	0	0	0	0	0	0	0	0	0
1	0	0	0	0	0	0	0	0	0	0	0	0	0	0	0	0	0	0	0	0	0	0	0	0	0	0	0	0	0.25	0.5	0.75	1	1	1	1	0.75	0.75	0.75	0.75	0.75	0.75	0.75	0.75	0.75	0.75	0.75	0.75	0.75	0.75
1	1	0.75	1	1	1	1	1	0.75	0.75	0.75	0.75	0.75	0.75	0.75	0.75	0.75	0.75	0.75	0.75	0.75	0.75	0.75	0.75	0.75	0.5	0.5	0.5	0.5	0.5	0.5	0.5	0.5	0.5	0.25	0.25	0.25	0.25	0.25	0	0	0	0	0	0	0	0	0	0	0
1	1	0	0	0	0.25	0.5	0.5	0.5	0.5	0.5	0.5	0.5	0.25	0	0	0	0	0	0	0	0	0	0	0	0	0	0.25	0.5	0.5	0.75	0.75	0.75	1	1	0.75	0.75	0.75	0.75	0.75	0.75	0.75	0.5	0.5	0.5	0.5	0.75	0.75	0.5	0.5
1	1	0.75	1	1	0.75	0.75	0.75	0.5	0.75	0.75	0.75	1	0.75	0.75	0.75	0.75	0.75	0.5	0.5	0.5	0.5	0.5	0.5	0.5	0.5	0.5	0.25	0.25	0.5	0.5	0.5	0.25	0	0	0	0	0	0	0	0	0	0	0	0	0	0	0	0	0
1	1	0.5	0.75	0.75	0.5	0.75	0.75	0.75	0.75	0.75	0.75	0.5	0.75	0.75	0.75	1	0.75	0.5	0.5	0.5	0.5	0.5	0.5	0.5	0.5	0.5	0.5	0.5	0.5	0.5	0.25	0	0	0	0	0	0	0	0	0	0	0	0	0	0	0	0	0	0
1	1	1	1	1	1	1	1	1	1	1	1	1	1	1	1	1	1	1	1	1	1	1	1	1	1	1	1	1	1	1	0.75	0.5	0.5	0.5	0.75	1	1	1	1	0.75	0.5	0.25	0	0	0	0	0	0	0
1	1	0	0	0	0.25	0.5	0.5	0.5	0.25	0	0	0	0	0	0	0	0	0	0	0	0	0	0	0	0	0	0	0	0	0.25	0.5	0.75	1	1	1	1	1	0.75	0.75	0.75	0.75	1	1	1	1	1	1	1	1
1	1	1	1	1	1	1	1	1	1	1	1	1	1	1	1	1	1	1	1	1	1	1	1	1	1	1	1	1	1	0.75	0.75	0.75	0.75	1	1	1	1	1	1	1	1	1	1	1	1	1	1	1	1
1	1	0.5	0.75	0.75	0.5	0.75	0.75	0.75	0.75	0.75	0.75	0.75	0.75	0.75	0.75	0.75	0.75	0.5	0.25	0	0.25	0.5	0.5	0.5	0.25	0	0	0	0	0	0	0	0	0	0	0	0	0	0	0	0	0	0	0	0	0	0	0	0
1	1	0.5	0.5	0.75	1	1	1	0.75	0.5	0.25	0	0	0	0	0	0	0	0	0	0	0	0	0	0	0	0.25	0.5	0.75	1	1	1	1	1	1	0.75	0.75	0.75	0.75	0.75	0.75	0.75	0.75	0.75	0.75	0.75	0.75	1	0.75	0.5
1	1	1	1	1	1	1	1	1	1	1	1	1	1	1	1	1	1	1	1	1	1	1	1	1	1	1	1	1	1	1	1	1	1	1	1	1	1	1	1	1	1	1	1	1	1	1	1	1	1
1	1	0.75	1	1	1	1	1	0.75	0.75	0.75	0.75	0.75	0.5	0.5	0.5	0.75	0.75	0.75	0.75	0.75	0.75	0.5	0.25	0.25	0.5	0.5	0.5	0.25	0.25	0.5	0.5	0.5	0.25	0	0	0	0	0	0	0	0	0	0	0	0	0	0	0	0
1	1	1	0.75	0.5	0.25	0	0	0	0	0	0	0	0	0	0	0	0	0	0	0	0	0	0	0	0	0	0	0	0	0	0.25	0.5	0.75	1	1	1	1	1	1	1	1	1	1	1	1	1	1	1	1
1	1	1	1	1	1	1	1	1	1	1	1	1	0.75	0.5	0.25	0	0	0	0	0	0	0.25	0.5	0.75	1	1	1	1	1	1	1	1	1	1	1	1	1	1	1	1	1	1	1	1	1	1	1	1	1
1	1	1	0.75	0.5	0.25	0	0	0	0	0	0	0	0	0	0	0	0	0	0	0	0	0	0.25	0.5	0.5	0.75	0.75	0.5	0.75	0.75	0.75	0.75	0.75	0.75	0.5	0.75	0.75	0.75	0.75	0.75	0.75	0.75	0.75	0.75	0.75	0.75	0.75	0.5	0.5
1	1	0.75	1	1	1	1	1	0.75	0.75	0.75	0.75	0.75	0.75	0.75	0.75	1	0.75	0.75	0.75	0.75	1	0.75	0.5	0.5	0.5	0.75	0.75	0.5	0.25	0.25	0.25	0.25	0.25	0	0	0.25	0.25	0.25	0.25	0	0	0	0	0	0	0	0	0	0
1	0	0	0	0	0	0	0	0	0	0	0	0	0	0	0	0	0	0	0	0	0	0	0	0	0	0	0	0	0	0	0.25	0.5	0.5	0.75	0.75	0.5	0.75	0.75	0.75	0.75	0.75	0.75	0.5	0.75	0.75	0.75	0.75	0.75	0.75
1	1	0.25	0	0	0	0	0	0	0	0	0	0	0	0	0	0	0	0	0	0	0	0	0.25	0.5	0.5	0.75	0.75	0.5	0.75	0.75	0.75	1	1	0.75	0.75	0.75	0.5	0.5	0.5	0.5	0.75	0.75	0.75	0.75	0.75	0.75	0.5	0.5	0.5
1	0	0	0	0	0	0	0	0	0	0	0	0	0	0	0	0	0	0	0	0	0	0	0	0	0.25	0.5	0.75	1	1	1	1	0.75	0.75	0.75	0.75	1	1	1	0.75	0.5	0.5	0.5	0.5	0.75	0.75	0.75	1	0.75	0.5
1	1	1	1	0.75	0.75	0.75	0.5	0.75	0.75	0.75	0.75	0.75	0.75	0.75	0.75	0.5	0.5	0.5	0.5	0.5	0.5	0.5	0.75	0.75	0.5	0.5	0.5	0.5	0.5	0.25	0	0	0	0	0	0	0	0	0	0	0	0	0	0	0	0	0	0	0
1	1	1	1	1	1	1	1	1	1	1	1	1	1	1	1	1	1	1	1	1	1	1	1	1	1	1	1	1	1	1	1	1	1	1	1	1	1	1	1	1	1	1	1	1	1	1	1	1	1
1	1	0	0	0	0	0	0	0.25	0.5	0.75	1	1	1	1	1	1	1	0.75	0.5	0.25	0.25	0.5	0.75	1	0.75	0.75	0.75	0.5	0.75	0.75	0.75	1	1	1	1	1	1	1	1	1	1	1	1	1	1	1	1	1	1
1	1	0.25	0	0	0	0.25	0.5	0.75	1	1	0.75	0.5	0.5	0.5	0.75	0.75	0.5	0.25	0	0	0	0	0	0	0	0	0	0.25	0.5	0.75	1	1	1	1	1	1	1	1	1	1	1	1	1	1	1	1	1	1	1
1	1	1	1	1	1	1	1	1	1	1	1	1	1	1	1	1	1	1	1	1	1	1	1	1	1	1	1	1	1	1	1	1	1	1	1	1	1	1	1	1	1	1	0.75	0.5	0.25	0.25	0.5	0.75	0.75
1	1	1	1	1	1	1	1	1	1	1	1	1	1	1	1	1	1	1	1	1	0.75	0.5	0.25	0	0	0	0	0	0	0	0	0.25	0.5	0.75	1	1	1	1	1	1	1	1	0.75	0.75	0.75	0.75	0.75	0.75	0.75
1	1	0.75	0.75	0.5	0.75	0.75	0.75	0.75	0.75	0.75	0.75	0.75	0.75	0.75	0.75	1	0.75	0.5	0.5	0.5	0.5	0.5	0.5	0.5	0.5	0.5	0.25	0	0	0	0	0	0	0	0	0	0	0	0	0	0	0	0	0	0	0	0	0	0
1	1	0	0	0	0	0	0	0	0	0	0	0.25	0.5	0.5	0.75	0.75	0.5	0.75	0.75	0.75	0.75	0.75	0.75	0.5	0.75	0.75	0.75	0.75	0.75	0.75	0.75	1	0.75	0.5	0.5	0.5	0.5	0.5	0.25	0.25	0.25	0.25	0.25	0	0	0	0	0	0
1	1	0	0	0	0	0	0	0	0	0	0	0	0	0	0	0	0	0	0	0	0	0	0	0	0	0	0	0	0.25	0.5	0.5	0.75	0.75	0.5	0.75	0.75	0.5	0.75	0.75	0.75	0.75	0.75	0.75	0.5	0.5	0.5	0.5	0.5	0.5
1	1	1	1	1	1	1	1	0.75	0.75	0.75	0.75	0.75	0.75	0.75	0.75	0.75	0.5	0.5	0.5	0.75	0.75	0.5	0.5	0.5	0.5	0.5	0.25	0.25	0.5	0.5	0.5	0.25	0	0	0	0	0	0	0	0	0	0	0	0	0	0	0	0	0
1	1	0	0	0	0	0	0	0	0	0	0	0	0	0	0	0	0.25	0.5	0.75	0.75	0.75	0.75	0.75	1	1	1	1	0.75	0.75	0.75	0.75	0.75	0.75	0.75	0.75	0.75	0.75	0.75	0.75	0.75	0.5	0.5	0.5	0.5	0.5	0.5	0.5	0.5	0.5
1	1	1	1	0.75	0.75	0.75	0.75	0.75	0.75	0.75	0.5	0.75	0.75	0.75	1	0.75	0.5	0.5	0.5	0.5	0.5	0.5	0.5	0.5	0.5	0.25	0.25	0.5	0.5	0.5	0.25	0	0	0	0	0	0	0	0	0	0	0	0	0	0	0	0	0	0
1	0	0	0	0	0	0	0	0	0	0	0	0	0	0	0	0	0	0	0	0	0	0.25	0.5	0.5	0.75	0.75	0.5	0.75	0.75	0.5	0.75	0.75	0.75	0.75	0.75	0.75	0.75	0.75	0.75	0.75	0.75	0.75	0.75	0.75	0.75	0.75	0.5	0.25	0.25
1	1	0.5	0.75	0.75	0.5	0.75	0.75	0.5	0.75	0.75	0.75	0.75	0.5	0.5	0.5	0.75	0.75	0.75	0.75	0.75	0.75	0.5	0.25	0.25	0.5	0.5	0.5	0.5	0.5	0.5	0.5	0.25	0	0	0	0	0	0	0	0	0	0	0	0	0	0	0	0	0
1	1	0.25	0.25	0.5	0.75	0.5	0.75	0.75	0.5	0.75	0.75	0.75	0.75	0.75	0.75	0.5	0.5	0.5	0.5	0.75	0.75	0.5	0.5	0.5	0.75	0.75	0.5	0.25	0.25	0.5	0.5	0.5	0.25	0	0	0	0	0	0	0	0	0	0	0	0	0	0	0	0
1	1	0.75	1	0.75	0.75	0.75	0.75	0.75	0.75	0.75	0.75	0.75	0.5	0.5	0.5	0.5	0.5	0.5	0.5	0.75	0.75	0.5	0.5	0.5	0.5	0.5	0.25	0.25	0.5	0.5	0.5	0.25	0	0	0	0	0	0	0	0	0	0	0	0	0	0	0	0	0
1	1	0.5	0.5	0.75	0.75	0.5	0.75	0.75	0.75	0.75	0.75	0.75	0.75	0.75	0.5	0.5	0.5	0.75	1	0.75	0.5	0.25	0.25	0.25	0.25	0.25	0	0	0	0	0	0	0	0	0	0	0	0	0	0	0	0	0	0	0	0	0	0	0
1	1	0.75	1	1	0.75	0.75	0.75	0.5	0.75	0.75	0.75	0.75	0.75	0.75	0.75	1	0.75	0.75	0.75	0.75	0.75	0.5	0.5	0.5	0.5	0.5	0.25	0	0	0	0	0	0	0	0	0	0	0	0	0	0	0	0	0	0	0	0	0	0
1	1	0.75	0.75	0.75	1	1	1	0.75	0.75	0.75	0.75	0.75	0.5	0.5	0.5	0.5	0.5	0.5	0.5	0.5	0.5	0.25	0.25	0.5	0.5	0.5	0.25	0	0	0	0	0	0	0	0	0	0	0	0	0	0	0	0	0	0	0	0	0	0
1	1	0.25	0	0	0	0	0	0	0	0	0	0	0	0	0	0	0	0	0	0	0	0	0	0	0	0	0	0	0	0	0.25	0.5	0.75	1	0.75	0.75	0.75	0.5	0.75	0.75	0.75	0.75	0.75	0.75	0.75	0.75	0.5	0.5	0.5
1	1	0.5	0.75	0.75	0.5	0.75	0.75	0.75	0.75	0.75	0.75	0.5	0.5	0.5	0.5	0.75	0.75	0.75	0.75	0.75	0.75	0.5	0.5	0.5	0.5	0.5	0.5	0.25	0.25	0.25	0	0	0	0	0	0	0	0	0	0	0	0	0	0	0	0	0	0	0
1	1	0.5	0.5	0.75	0.75	0.75	0.75	0.5	0.25	0	0.25	0.5	0.5	0.5	0.25	0	0	0	0	0	0.25	0.5	0.5	0.5	0.25	0.25	0.5	0.75	1	0.75	0.75	0.75	0.5	0.75	0.75	0.75	0.75	0.75	0.75	0.75	0.75	0.75	0.75	0.75	0.75	0.75	0.75	0.75	0.75
1	1	0	0	0	0	0	0	0	0.25	0.25	0.5	0.75	0.5	0.75	0.75	0.5	0.75	0.75	0.75	0.75	0.75	0.75	0.75	0.75	0.75	0.75	0.75	0.75	0.5	0.5	0.25	0.25	0.25	0.25	0.25	0.25	0.25	0.25	0.5	0.5	0.5	0.25	0	0	0	0	0	0	0
1	1	0	0	0	0	0	0	0	0	0	0	0	0.25	0.5	0.5	0.5	0.25	0	0	0	0	0	0	0	0	0	0	0.25	0.5	0.75	1	1	1	1	1	0.75	0.75	0.75	0.5	0.75	0.75	0.75	1	0.75	0.75	0.75	0.75	0.75	0.75
1	1	1	1	1	1	1	1	1	1	1	1	1	1	1	1	1	1	1	1	1	1	1	1	1	1	1	1	1	1	1	1	1	1	1	1	1	1	1	1	1	1	1	1	1	1	1	1	1	1
1	1	0.75	0.5	0.75	0.75	0.5	0.75	0.75	0.5	0.5	0.5	0.5	0.75	0.75	0.75	0.75	0.75	0.75	0.5	0.5	0.5	0.5	0.5	0.5	0.5	0.75	0.75	0.5	0.25	0	0	0	0	0	0	0	0	0	0	0	0	0	0	0	0	0	0	0	0
1	1	0.5	0.75	0.5	0.75	0.75	0.75	0.75	0.75	0.75	0.5	0.75	0.75	0.75	0.75	0.5	0.5	0.5	0.75	0.75	0.75	0.75	0.75	1	0.75	0.5	0.25	0.25	0.5	0.5	0.5	0.25	0	0	0	0	0	0	0	0	0	0	0	0	0	0	0	0	0
1	1	0.75	1	1	1	1	1	0.75	0.75	0.75	0.75	0.75	0.75	0.75	0.75	0.75	0.5	0.5	0.5	0.75	0.75	0.5	0.5	0.5	0.5	0.5	0.25	0.25	0.5	0.5	0.5	0.25	0	0	0	0	0	0	0	0	0	0	0	0	0	0	0	0	0
1	0	0.75	0.75	0.5	0.75	0.75	0.75	1	1	1	0.75	0.75	0.75	0.75	0.75	0.5	0.5	0.5	0.75	0.75	0.5	0.25	0.25	0.25	0.25	0.25	0	0	0	0	0	0	0	0	0	0	0	0	0	0	0	0	0	0	0	0	0	0	0
1	1	0	0	0	0	0	0.25	0.25	0.5	0.75	0.5	0.75	0.75	0.5	0.75	0.75	0.75	0.75	0.75	0.75	0.75	0.75	0.75	0.75	0.75	0.75	0.5	0.5	0.5	0.75	0.75	0.5	0.25	0	0	0	0	0	0	0.25	0.5	0.5	0.5	0.25	0	0	0	0	0
1	1	1	1	1	1	1	1	1	1	1	1	1	1	1	1	1	1	1	1	1	1	1	1	1	1	1	1	1	1	1	1	1	1	1	1	1	1	1	1	1	1	1	1	0.75	0.5	0.5	0.5	0.75	1
1	1	0.75	0.5	0.75	0.75	0.5	0.75	0.75	0.75	0.75	0.5	0.5	0.5	0.75	0.75	0.75	0.75	0.75	0.75	0.5	0.25	0	0.25	0.25	0.25	0.25	0	0	0	0	0	0	0	0	0	0	0	0	0	0	0	0	0	0	0	0	0	0	0
1	1	0.5	0.75	0.75	0.5	0.75	0.75	0.75	0.75	0.75	0.75	0.75	0.75	0.75	0.75	0.75	0.75	0.75	0.75	0.75	0.75	0.5	0.5	0.5	0.5	0.5	0.25	0.25	0.5	0.5	0.5	0.25	0	0	0	0	0	0	0	0	0	0	0	0	0	0	0	0	0
1	1	1	1	0.75	0.75	0.75	0.75	0.75	0.75	0.75	0.75	0.75	0.75	0.75	0.5	0.75	0.75	0.75	0.75	0.5	0.5	0.5	0.75	0.75	0.5	0.5	0.5	0.5	0.5	0.25	0	0	0	0	0	0	0	0	0	0	0	0	0	0	0	0	0	0	0
1	1	1	1	1	1	1	0.75	0.75	0.75	0.75	0.75	0.75	0.75	0.75	0.75	0.5	0.5	0.25	0.25	0.5	0.25	0.25	0.25	0	0	0	0	0	0	0	0	0	0	0	0	0	0	0	0	0	0	0	0	0	0	0	0	0	0
1	1	1	1	1	1	1	1	0.75	0.75	0.75	0.75	0.75	0.75	0.75	0.75	0.75	0.75	0.75	0.75	0.75	0.5	0.5	0.5	0.5	0.5	0.5	0.5	0.5	0.5	0.25	0	0	0	0	0	0	0	0	0	0	0	0	0	0	0	0	0	0	0
1	0	0	0	0	0	0	0	0	0	0	0	0.25	0.5	0.75	1	1	1	1	1	1	1	1	0.75	0.75	0.75	0.75	0.75	0.5	0.5	0.5	0.75	0.75	0.75	0.75	0.75	0.75	0.5	0.25	0.25	0.5	0.5	0.5	0.25	0	0	0	0	0	0
1	1	1	1	1	1	1	1	0.75	0.75	0.75	0.75	0.75	0.75	0.75	0.75	0.75	0.5	0.5	0.5	0.5	0.5	0.5	0.5	0.5	0.5	0.25	0	0	0	0	0	0	0	0	0	0	0	0	0	0	0	0	0	0	0	0	0	0	0
1	1	1	1	0.75	0.75	0.75	0.5	0.75	0.75	0.75	1	0.75	0.75	0.75	0.75	0.75	0.75	0.75	0.75	0.75	0.5	0.5	0.5	0.5	0.5	0.25	0	0	0	0	0	0	0	0	0	0	0	0	0	0	0	0	0	0	0	0	0	0	0
1	1	1	1	1	1	1	1	1	1	1	1	1	1	1	1	0.75	0.75	0.75	0.75	0.75	0.5	0.5	0.5	0.5	0.5	0.5	0.5	0.5	0.5	0.25	0	0	0	0	0	0	0	0	0	0	0	0	0	0	0	0	0	0	0
1	1	1	1	1	1	1	1	1	1	1	1	0.75	0.75	0.75	0.75	0.75	0.5	0.25	0.25	0.5	0.5	0.5	0.25	0.25	0.25	0.25	0.25	0	0	0	0	0	0	0	0	0	0	0	0	0	0	0	0	0	0	0	0	0	0
1	1	0	0	0	0	0	0	0	0	0	0	0	0	0	0	0.25	0.5	0.75	1	1	1	1	1	1	1	1	0.75	0.75	0.75	0.75	0.75	0.75	0.75	0.75	0.75	0.5	0.25	0.25	0.5	0.5	0.5	0.25	0	0	0	0	0	0	0
1	1	1	1	1	1	1	1	1	1	1	1	0.75	0.75	0.75	0.75	0.75	0.5	0.25	0.25	0.25	0.25	0.25	0	0	0	0	0	0	0	0	0	0	0	0	0	0	0	0	0	0	0	0	0	0	0	0	0	0	0
1	1	0.25	0.5	0.75	1	1	1	0.75	0.5	0.25	0	0	0	0	0	0	0	0	0	0	0	0	0	0	0	0	0	0	0	0.25	0.5	0.75	1	1	1	1	1	1	1	1	1	1	1	1	1	0.75	0.5	0.5	0.5
1	1	0	0	0	0	0	0	0	0	0	0.25	0.5	0.75	1	1	1	1	1	1	1	1	0.75	0.75	0.75	0.75	0.75	0.5	0.5	0.5	0.5	0.5	0.5	0.5	0.5	0.5	0.25	0	0	0	0	0	0	0	0	0	0	0	0	0
1	1	1	1	1	1	1	1	0.75	0.75	0.75	0.75	0.75	0.5	0.5	0.5	0.5	0.5	0.25	0	0	0	0	0	0	0	0	0	0	0	0	0	0	0	0	0	0	0	0	0	0	0	0	0	0	0	0	0	0	0
1	1	1	1	1	1	1	0.75	0.75	0.75	0.75	0.75	0.5	0.5	0.5	0.5	0.5	0.5	0.5	0.5	0.5	0.25	0.25	0.25	0.25	0.25	0	0	0	0	0	0	0	0	0	0	0	0	0	0	0	0	0	0	0	0	0	0	0	0
1	1	1	1	1	1	1	1	1	1	1	0.75	0.5	0.5	0.5	0.5	0.5	0.5	0.5	0.5	0.5	0.5	0.5	0.5	0.5	0.25	0	0	0	0	0	0	0	0	0	0	0	0	0	0	0	0	0	0	0	0	0	0	0	0
1	1	0	0	0	0	0	0	0	0	0	0	0	0	0	0	0	0	0	0	0	0	0	0	0	0	0	0	0.25	0.5	0.75	1	1	1	1	1	1	1	1	0.75	0.75	0.75	0.75	0.75	0.75	0.75	0.75	0.75	0.5	0.5
1	1	1	1	0.75	0.75	0.75	0.75	0.75	0.75	0.75	0.75	0.75	0.75	0.75	0.75	0.75	0.75	0.75	0.5	0.5	0.25	0	0	0	0	0	0.25	0.5	0.5	0.5	0.25	0	0	0	0	0	0	0	0	0	0	0	0	0	0	0	0	0	0
1	1	0.75	0.75	0.5	0.75	0.75	0.75	0.75	0.75	0.75	0.75	0.75	0.5	0.5	0.5	0.5	0.5	0.5	0.5	0.5	0.5	0.25	0	0	0	0	0	0	0	0	0	0	0	0	0	0	0	0	0	0	0	0	0	0	0	0	0	0	0
1	0	1	1	0.75	0.5	0.5	0.5	0.5	0.75	0.75	0.75	0.75	0.5	0.5	0.5	0.5	0.5	0.5	0.5	0.5	0.5	0.25	0	0	0	0	0	0	0	0	0	0	0	0	0	0	0	0	0	0	0	0	0	0	0	0	0	0	0
1	1	1	1	1	1	1	1	1	0.75	0.75	0.75	0.75	0.75	0.5	0.5	0.5	0.5	0.5	0.5	0.5	0.5	0.5	0.25	0	0	0	0	0	0	0	0	0	0	0	0	0	0	0	0	0	0	0	0	0	0	0	0	0	0
1	1	1	1	1	1	1	0.75	0.5	0.5	0.5	0.5	0.5	0.5	0.5	0.75	0.75	0.5	0.5	0.5	0.5	0.5	0.25	0.25	0.25	0.25	0.25	0	0	0	0	0	0	0	0	0	0	0	0	0	0	0	0	0	0	0	0	0	0	0
1	1	1	1	1	1	1	1	1	1	1	1	1	1	1	1	0.75	0.5	0.5	0.5	0.5	0.5	0.25	0.25	0.25	0.25	0.25	0.25	0.5	0.5	0.5	0.25	0	0	0	0	0	0	0	0	0	0	0	0	0	0	0	0	0	0
1	1	1	1	1	1	1	1	1	1	1	1	1	1	1	1	0.75	0.5	0.5	0.5	0.5	0.5	0.5	0.5	0.5	0.5	0.25	0	0	0	0	0	0	0	0	0	0	0	0	0	0	0	0	0	0	0	0	0	0	0
1	1	1	1	1	1	1	1	1	1	1	1	0.75	0.5	0.5	0.5	0.75	0.75	0.5	0.5	0.5	0.5	0.5	0.25	0	0	0	0	0	0	0	0	0	0	0	0	0	0	0	0	0	0	0	0	0	0	0	0	0	0
1	1	1	1	0.75	0.5	0.5	0.5	0.75	0.75	0.75	0.75	0.5	0.5	0.5	0.5	0.5	0.5	0.5	0.5	0.5	0.5	0.25	0	0	0	0	0	0	0	0	0	0	0	0	0	0	0	0	0	0	0	0	0	0	0	0	0	0	0
1	1	0.75	1	0.75	0.75	0.75	0.5	0.75	0.75	0.75	0.75	0.75	0.75	0.75	0.75	0.75	0.75	0.75	0.75	0.5	0.5	0.25	0.25	0.25	0.25	0.25	0.25	0.25	0	0	0	0	0	0	0	0	0	0	0	0	0	0	0	0	0	0	0	0	0
1	1	1	1	1	1	1	1	1	1	1	0.75	0.75	0.75	0.5	0.5	0.5	0.25	0.25	0.25	0	0	0	0	0	0	0	0	0	0	0	0	0	0	0	0	0	0	0	0	0	0	0	0	0	0	0	0	0	0
1	1	0.5	0.75	0.75	0.75	0.75	0.75	0.75	0.5	0.5	0.5	0.5	0.5	0.5	0.25	0	0	0	0	0	0	0	0	0	0	0	0	0	0	0	0	0	0	0	0	0	0	0	0	0	0	0	0	0	0	0	0	0	0
1	0	0.75	0.75	0.5	0.75	0.75	0.5	0.5	0.5	0.5	0.5	0.5	0.5	0.5	0.5	0.5	0.25	0	0	0	0	0	0	0	0	0	0	0	0	0	0	0	0	0	0	0	0	0	0	0	0	0	0	0	0	0	0	0	0
1	1	1	1	1	1	1	1	1	1	1	1	1	1	1	1	1	1	1	1	1	1	1	1	1	1	1	1	1	1	1	1	1	1	1	1	1	1	1	1	1	1	1	1	1	1	1	1	1	1
1	1	0.5	0.75	0.75	0.5	0.5	0.5	0.5	0.5	0.75	0.75	0.5	0.75	0.75	0.75	0.75	0.75	0.75	0.5	0.5	0.25	0	0	0	0	0	0	0	0	0	0	0	0	0	0	0	0	0	0	0	0	0	0	0	0	0	0	0	0
1	0	0	0.25	0.5	0.75	1	1	1	1	1	0.75	0.75	0.75	0.75	0.75	0.75	0.75	0.75	0.75	0.75	0.75	0.75	0.75	0.5	0.5	0.5	0.5	0.5	0.25	0	0	0	0	0	0	0	0	0	0	0	0	0	0	0	0	0	0	0	0
1	0	0.75	0.75	0.5	0.75	0.75	0.75	0.75	0.75	0.75	0.75	0.75	0.5	0.5	0.5	0.75	0.75	0.5	0.5	0.5	0.5	0.5	0.5	0.5	0.5	0.5	0.25	0	0	0	0	0	0	0	0	0	0	0	0	0	0	0	0	0	0	0	0	0	0
1	1	0.5	0.75	0.75	0.5	0.75	0.75	0.75	0.75	0.75	0.75	0.75	0.75	0.5	0.5	0.5	0.75	0.75	0.5	0.25	0.25	0.25	0.25	0.25	0	0	0	0	0	0	0	0	0	0	0	0	0	0	0	0	0	0	0	0	0	0	0	0	0
1	1	1	1	1	1	1	0.75	0.75	0.75	0.75	0.75	0.75	0.75	0.75	0.75	0.75	0.75	0.5	0.5	0.25	0.25	0.25	0.25	0.25	0	0	0	0	0	0	0	0	0	0	0	0	0	0	0	0	0	0	0	0	0	0	0.25	0.5	0.5
1	1	1	1	1	1	1	0.75	0.75	0.75	0.75	0.75	0.5	0.5	0.5	0.75	0.75	0.5	0.5	0.5	0.5	0.5	0.5	0.5	0.5	0.5	0.25	0	0.25	0.5	0.5	0.5	0.25	0	0	0	0	0	0	0	0	0	0	0	0	0	0	0	0	0
1	1	0.5	0.75	0.75	0.5	0.75	0.75	0.5	0.75	0.75	0.5	0.75	0.75	0.5	0.75	0.75	0.5	0.75	0.75	0.75	0.75	0.75	0.75	0.75	0.75	0.75	0.75	0.75	1	1	1	1	1	1	1	1	1	1	1	1	1	0.75	0.5	0.5	0.5	0.75	0.75	0.75	0.75
1	0	0.5	0.75	0.75	0.75	0.75	0.75	0.75	0.75	0.75	0.75	0.75	0.75	1	1	1	1	1	1	1	1	1	0.75	0.75	0.75	0.75	1	0.75	0.5	0.5	0.5	0.5	0.5	0.25	0.25	0.25	0.25	0.25	0	0	0	0	0	0	0	0	0	0	0
1	1	0	0	0	0.25	0.5	0.75	0.75	0.5	0.25	0	0	0	0	0	0	0	0	0	0	0.25	0.5	0.75	0.75	0.5	0.5	0.5	0.75	1	1	1	1	1	1	1	1	1	1	1	1	0.75	0.75	0.75	0.75	1	0.75	0.5	0.5	0.5
1	1	0	0	0	0	0	0	0.25	0.5	0.75	1	1	1	1	1	1	1	1	0.75	0.75	0.75	0.75	1	1	1	1	0.75	0.5	0.5	0.5	0.5	0.5	0.5	0.5	0.5	0.5	0.25	0	0	0	0	0	0	0	0	0	0	0	0
1	1	0	0	0	0	0	0	0.25	0.5	0.75	0.75	0.5	0.25	0	0	0	0	0	0	0	0	0	0	0	0	0	0	0	0	0.25	0.5	0.75	1	1	1	1	1	1	1	1	0.75	0.75	0.75	0.75	0.75	0.5	0.5	0.5	0.75
1	1	1	1	1	1	1	1	0.75	0.75	0.75	0.75	0.75	0.75	0.75	0.75	0.75	0.5	0.5	0.5	0.5	0.5	0.5	0.5	0.5	0.5	0.25	0	0	0	0	0	0	0	0	0	0	0	0	0	0	0	0	0	0	0	0	0	0	0
1	0	1	1	1	1	1	0.75	0.75	0.75	0.5	0.5	0.5	0.5	0.5	0.5	0.25	0.25	0.5	0.5	0.5	0.5	0.25	0.25	0.25	0.25	0.5	0.5	0.5	0.25	0	0	0	0	0	0	0	0	0	0	0	0	0	0	0	0	0	0	0	0
1	1	0.75	1	1	1	1	1	0.75	0.75	0.75	0.75	0.75	0.75	0.75	0.75	0.75	0.5	0.5	0.5	0.5	0.5	0.25	0	0	0	0	0	0	0	0	0	0	0	0	0	0	0	0	0	0	0	0	0	0	0	0	0	0	0
1	1	0.5	0.75	0.75	0.75	0.75	0.75	0.75	0.75	1	1	1	1	1	1	1	1	0.75	0.5	0.5	0.5	0.5	0.5	0.5	0.5	0.75	0.75	0.5	0.5	0.5	0.5	0.5	0.5	0.25	0.25	0.25	0	0	0	0	0	0	0	0	0	0	0	0	0
1	0	0	0	0	0.25	0.5	0.5	0.5	0.5	0.5	0.75	0.75	0.5	0.25	0	0	0	0	0	0	0	0	0	0	0	0	0	0	0	0	0.25	0.25	0.5	0.75	0.75	1	1	0.75	0.75	0.75	0.75	0.75	0.75	0.75	0.75	0.75	0.75	0.75	0.75
1	1	1	1	1	0.75	0.75	0.75	0.5	0.5	0.5	0.5	0.5	0.5	0.5	0.5	0.75	0.75	0.5	0.5	0.5	0.5	0.5	0.5	0.5	0.5	0.5	0.25	0	0	0	0	0	0	0	0	0	0	0	0	0	0	0	0	0	0	0	0	0	0
1	1	1	1	1	1	1	1	0.75	0.75	0.75	0.75	0.75	0.75	0.75	0.75	0.75	0.5	0.5	0.5	0.5	0.5	0.25	0.25	0.25	0.25	0.25	0	0	0	0	0	0	0	0	0	0	0	0	0	0	0	0	0	0	0	0	0	0	0
1	1	1	1	1	1	1	1	1	1	1	1	0.75	0.75	0.75	0.75	0.75	0.5	0.5	0.25	0.25	0.25	0.25	0.5	0.5	0.5	0.25	0	0	0	0	0	0	0	0	0	0	0	0	0	0	0	0	0	0	0	0	0	0	0
1	1	1	1	1	1	1	1	0.75	0.75	0.75	0.75	0.75	0.75	0.75	0.75	0.75	0.5	0.5	0.25	0.25	0.25	0	0	0	0	0	0	0	0	0	0	0	0	0	0	0	0	0	0	0	0	0	0	0	0	0	0	0	0
1	1	1	1	1	1	1	1	1	1	1	1	0.75	0.75	0.75	0.75	0.75	0.75	0.75	0.5	0.5	0.25	0	0	0	0	0	0	0	0	0	0	0	0	0	0	0	0	0	0	0	0	0	0	0	0	0	0	0	0
1	1	1	1	1	1	1	1	0.75	0.75	0.75	0.75	0.75	0.5	0.5	0.5	0.5	0.5	0.5	0.5	0.5	0.5	0.25	0	0	0	0	0	0	0	0	0	0	0	0	0	0	0	0	0	0	0	0	0	0	0	0	0	0	0
1	1	1	1	1	1	1	0.75	0.5	0.5	0.5	0.5	0.5	0.5	0.5	0.5	0.5	0.25	0.25	0.25	0.25	0.25	0	0	0	0	0	0	0	0	0	0	0	0	0	0	0	0	0	0	0	0	0	0	0	0	0	0	0	0
1	1	0.75	0.75	0.75	0.5	0.5	0.5	0.5	0.5	0.5	0.25	0.25	0.25	0.25	0.25	0	0	0	0	0	0	0	0	0	0	0	0	0	0	0	0	0	0	0	0	0	0	0	0	0	0	0	0	0	0	0	0	0	0
1	1	1	1	0.75	0.75	0.75	0.5	0.5	0.5	0.5	0.5	0.5	0.5	0.5	0.5	0.5	0.5	0.5	0.5	0.5	0.25	0	0	0	0	0	0	0	0	0	0	0	0	0	0	0	0	0	0	0	0	0	0	0	0	0	0	0	0
1	1	1	1	0.75	0.75	0.75	0.75	1	1	1	0.75	0.5	0.5	0.25	0.25	0.25	0.25	0.5	0.5	0.5	0.25	0	0	0	0	0	0	0	0	0	0	0	0	0	0	0	0	0	0	0	0	0	0	0	0	0	0	0	0
1	1	0.75	0.75	0.75	1	1	1	1	1	1	1	1	1	1	0.75	0.5	0.5	0.5	0.5	0.5	0.25	0	0	0	0	0	0	0	0	0	0	0	0	0	0	0	0	0	0	0	0	0	0	0	0	0	0	0	0
1	1	1	1	1	1	1	0.75	0.5	0.5	0.5	0.5	0.5	0.5	0.5	0.5	0.5	0.25	0.25	0.25	0.25	0.25	0	0	0	0	0	0	0	0	0	0	0	0	0	0	0	0	0	0	0	0	0	0	0	0	0	0	0	0
1	1	1	1	1	1	1	0.75	0.75	0.75	0.75	0.75	0.5	0.5	0.5	0.5	0.5	0.5	0.5	0.5	0.5	0.25	0	0	0	0	0	0	0	0	0	0	0	0	0	0	0	0	0	0	0	0	0	0	0	0	0	0	0	0
1	1	1	1	1	1	1	1	1	1	1	1	0.75	0.75	0.75	0.75	0.75	0.5	0.25	0	0	0	0	0	0	0	0	0	0	0	0	0	0	0	0	0	0	0	0	0	0	0	0	0	0	0	0	0	0	0
1	1	0.75	1	1	1	1	1	0.75	0.75	0.75	0.75	0.75	0.5	0.5	0.5	0.5	0.5	0.5	0.5	0.5	0.5	0.25	0	0	0	0	0	0	0	0	0	0	0	0	0	0	0	0	0	0	0	0	0	0	0	0	0	0	0
1	1	1	1	1	1	1	1	0.75	0.75	0.75	0.5	0.5	0.5	0.5	0.5	0.5	0.5	0.5	0.5	0.5	0.25	0	0	0	0	0	0	0	0	0	0	0	0	0	0	0	0	0	0	0	0	0	0	0	0	0	0	0	0
1	1	0.75	0.75	0.75	1	1	0.75	0.5	0.5	0.5	0.5	0.5	0.25	0.25	0.25	0.25	0.25	0	0.25	0.5	0.5	0.5	0.25	0	0	0	0	0	0	0	0	0	0	0	0	0	0	0	0	0	0	0	0	0	0	0	0	0	0
1	1	0.5	0.5	0.5	0.5	0.5	0.5	0.25	0	0	0	0	0	0	0	0	0	0	0	0	0	0	0	0	0	0	0	0	0	0	0	0	0	0	0	0	0	0	0	0	0	0	0	0	0	0	0	0	0
1	1	0.75	0.5	0.5	0.5	0.5	0.5	0.25	0	0	0	0	0	0	0	0	0	0	0	0	0	0	0	0	0	0	0	0	0	0	0	0	0	0	0	0	0	0	0	0	0	0	0	0	0	0	0	0	0
1	1	0.75	0.75	0.75	0.5	0.5	0.5	0.5	0.5	0.5	0.5	0.5	0.5	0.5	0.25	0	0	0	0	0	0	0	0	0	0	0	0	0	0	0	0	0	0	0	0	0	0	0	0	0	0	0	0	0	0	0	0	0	0
1	1	1	1	1	0.75	0.5	0.5	0.5	0.5	0.5	0.5	0.25	0.25	0.25	0	0	0	0	0	0	0	0	0	0	0	0	0	0	0	0	0	0	0	0	0	0	0	0	0	0	0	0	0	0	0	0	0	0	0
1	1	0.75	0.75	0.75	0.5	0.75	0.75	0.5	0.5	0.5	0.5	0.5	0.5	0.25	0	0	0	0	0	0	0	0	0	0	0	0	0	0	0	0	0	0	0	0	0	0	0	0	0	0	0	0	0	0	0	0	0	0	0
1	1	1	1	1	0.75	0.75	0.75	0.5	0.5	0.5	0.5	0.5	0.5	0.5	0.5	0.5	0.5	0.25	0	0	0	0	0	0	0	0	0	0	0	0	0	0	0	0	0	0	0	0	0	0	0	0	0	0	0	0	0	0	0
1	1	0.5	0.75	0.75	0.5	0.5	0.5	0.5	0.5	0.5	0.25	0	0	0	0	0	0	0	0	0	0	0	0	0	0	0	0	0	0	0	0	0	0	0	0	0	0	0	0	0	0	0	0	0	0	0	0	0	0
1	1	0.5	0.5	0.5	0.5	0.5	0.5	0.25	0	0	0	0	0	0	0	0	0	0	0	0	0	0	0	0	0	0	0	0	0	0	0	0	0	0	0	0	0	0	0	0	0	0	0	0	0	0	0	0	0
1	1	1	1	1	0.75	0.75	0.75	0.5	0.5	0.25	0	0	0	0	0	0	0	0	0	0	0	0	0	0	0	0	0	0	0	0	0	0	0	0	0	0	0	0	0	0	0	0	0	0	0	0	0	0	0
1	0	0.75	0.75	0.5	0.5	0.25	0	0	0	0	0	0	0	0	0	0	0	0	0	0	0	0	0	0	0	0	0	0	0	0	0	0	0	0	0	0	0	0	0	0	0	0	0	0	0	0	0	0	0
1	1	0.5	0.75	0.75	0.5	0.5	0.25	0	0	0	0	0	0	0	0	0	0	0	0	0	0	0	0	0	0	0	0	0	0	0	0	0	0	0	0	0	0	0	0	0	0	0	0	0	0	0	0	0	0
1	1	0.75	0.5	0.5	0.25	0.25	0.25	0.25	0.25	0.25	0.25	0	0	0	0	0	0	0	0	0	0	0	0	0	0	0	0	0	0	0	0	0	0	0	0	0	0	0	0	0	0	0	0	0	0	0	0	0	0
1	1	0.5	0.5	0.25	0	0	0	0	0	0	0	0	0	0	0	0	0	0	0	0	0	0	0	0	0	0	0	0	0	0	0	0	0	0	0	0	0	0	0	0	0	0	0	0	0	0	0	0	0
1	0	0	0	0	0	0	0	0	0	0	0	0	0	0	0	0	0	0	0	0	0	0	0	0	0	0	0	0	0	0	0	0	0	0	0	0	0	0	0	0	0	0	0	0	0	0	0	0	0
1	0	0	0	0	0	0	0	0	0	0	0	0	0	0	0	0	0	0	0	0	0	0	0	0	0	0	0	0	0	0	0	0	0	0	0	0	0	0	0	0	0	0	0	0	0	0	0	0	0
1	1	0.5	0.5	0.5	0.25	0.25	0.25	0	0	0	0	0	0	0	0	0	0	0	0	0	0	0	0	0	0	0	0	0	0	0	0	0	0	0	0	0	0	0	0	0	0	0	0	0	0	0	0	0	0
1	0	0	0	0	0	0	0	0	0	0	0	0	0	0	0	0	0	0	0	0	0	0	0	0	0	0	0	0	0	0	0	0	0	0	0	0	0	0	0	0	0	0	0	0	0	0	0	0	0
1	1	0	0	0	0	0	0	0	0	0	0	0	0	0	0	0	0	0	0	0	0	0	0	0	0	0	0	0	0	0	0	0	0	0	0	0	0	0	0	0	0	0	0	0	0	0	0	0	0
1	0	0	0	0	0	0	0	0	0	0	0	0	0	0	0	0	0	0	0	0	0	0	0	0	0	0	0	0	0	0	0	0	0	0	0	0	0	0	0	0	0	0	0	0	0	0	0	0	0
1	1	1	1	1	1	1	1	1	1	1	1	1	0.75	0.75	0.75	0.75	1	1	1	1	0.75	0.5	0.5	0.5	0.5	0.75	0.75	0.75	1	1	1	1	1	1	1	1	0.75	0.75	0.75	0.5	0.5	0.25	0.25	0.5	0.5	0.5	0.5	0.5	0.5
1	1	0.75	0.5	0.5	0.25	0	0	0	0	0	0	0	0	0	0	0	0	0	0	0.25	0.5	0.75	1	1	1	1	1	1	1	1	1	1	1	1	1	1	0.75	0.75	0.75	0.5	0.5	0.5	0.5	0.75	1	1	1	0.75	0.5
1	1	1	1	1	1	1	1	1	1	1	1	1	1	1	1	1	1	1	1	1	0.75	0.5	0.5	0.5	0.5	0.5	0.25	0.25	0.5	0.5	0.5	0.5	0.5	0.75	1	1	1	1	1	1	1	1	1	1	0.75	0.5	0.25	0	0.25
1	1	0.75	0.5	0.5	0.5	0.5	0.75	0.75	0.75	1	1	1	0.75	0.5	0.5	0.5	0.5	0.5	0.5	0.5	0.5	0.5	0.5	0.5	0.75	0.75	0.5	0.5	0.5	0.5	0.5	0.5	0.5	0.5	0.5	0.25	0.25	0.25	0.25	0.25	0	0	0	0	0	0	0	0	0
1	1	1	1	1	1	1	1	1	1	1	1	1	0.75	0.5	0.5	0.5	0.5	0.5	0.5	0.5	0.5	0.5	0.5	0.5	0.5	0.5	0.25	0.25	0.5	0.5	0.5	0.5	0.5	0.5	0.5	0.25	0.25	0.25	0.25	0.25	0	0	0	0	0	0	0	0	0
1	1	1	1	1	1	0.75	0.75	0.75	0.75	1	1	1	1	0.75	0.75	0.75	0.75	0.75	0.75	0.75	0.75	0.75	0.5	0.5	0.5	0.75	0.75	0.75	0.75	0.75	1	1	1	1	1	1	1	1	1	1	1	0.75	0.5	0.25	0	0	0	0	0
1	1	0.5	0.25	0.25	0.25	0	0	0	0	0	0	0.25	0.5	0.5	0.5	0.25	0	0	0	0	0	0	0	0	0	0	0	0	0.25	0.5	0.75	1	1	1	1	1	1	1	1	1	1	1	1	1	1	1	1	1	1
1	1	0.75	1	1	1	1	1	1	1	1	1	1	0.75	0.75	0.75	0.75	1	1	1	1	0.75	0.5	0.5	0.5	0.5	0.75	0.75	0.5	0.5	0.5	0.5	0.75	0.75	0.75	0.75	0.75	0.75	0.5	0.25	0	0	0.25	0.5	0.75	1	1	1	1	1
1	0	0	0.25	0.5	0.75	1	1	1	1	1	1	1	1	1	1	1	1	1	1	1	0.75	0.5	0.5	0.5	0.75	0.75	0.5	0.5	0.5	0.5	0.5	0.5	0.5	0.5	0.5	0.5	0.5	0.75	0.75	0.5	0.5	0.25	0.25	0.25	0.25	0.5	0.5	0.5	0.25
1	1	1	1	1	1	0.75	0.75	0.75	0.75	0.75	0.75	0.75	0.75	1	1	1	1	1	1	1	0.75	0.5	0.25	0.25	0.5	0.5	0.75	0.75	0.75	0.75	0.5	0.5	0.5	0.75	1	1	1	1	1	0.75	0.5	0.25	0	0	0	0	0	0	0.25
1	1	0.75	0.75	0.75	0.5	0.5	0.5	0.5	0.5	0.75	0.75	0.75	0.75	0.75	0.75	0.75	0.75	0.5	0.5	0.5	0.5	0.5	0.5	0.5	0.5	0.5	0.25	0.25	0.5	0.5	0.5	0.5	0.5	0.5	0.5	0.25	0.25	0.5	0.5	0.5	0.25	0.25	0.25	0.25	0.25	0	0	0	0
1	1	0.5	0.75	0.75	0.5	0.75	0.75	0.5	0.5	0.5	0.5	0.5	0.75	0.75	0.5	0.5	0.5	0.5	0.5	0.5	0.5	0.5	0.5	0.5	0.5	0.5	0.5	0.5	0.25	0.25	0.5	0.5	0.5	0.5	0.5	0.5	0.5	0.5	0.5	0.75	0.75	0.5	0.5	0.5	0.5	0.5	0.5	0.5	0.5
1	1	0.75	1	1	1	1	1	0.75	0.5	0.5	0.5	0.5	0.5	0.5	0.5	0.75	0.75	0.75	0.75	0.5	0.5	0.5	0.5	0.5	0.5	0.5	0.5	0.5	0.5	0.5	0.5	0.5	0.5	0.25	0.25	0.5	0.5	0.5	0.25	0.25	0.5	0.5	0.5	0.5	0.5	0.5	0.5	0.25	0.25
1	1	1	1	1	1	1	1	1	1	0.75	0.75	0.75	0.5	0.5	0.5	0.5	0.5	0.5	0.5	0.5	0.5	0.5	0.5	0.5	0.75	0.75	0.5	0.5	0.5	0.5	0.5	0.5	0.5	0.5	0.5	0.25	0.25	0.5	0.5	0.5	0.25	0.25	0.5	0.5	0.5	0.25	0	0	0
1	1	1	1	1	0.75	0.75	0.75	0.75	0.75	0.5	0.5	0.5	0.5	0.5	0.5	0.5	0.75	1	1	1	1	1	1	0.75	0.5	0.25	0	0.25	0.5	0.5	0.5	0.25	0	0.25	0.25	0.25	0.25	0	0	0	0	0	0	0	0	0	0	0	0
1	1	1	1	1	1	1	1	1	1	1	1	1	1	0.75	0.75	0.75	0.75	0.75	0.75	0.75	0.75	0.75	0.5	0.5	0.5	0.5	0.5	0.5	0.5	0.75	0.75	0.75	0.75	0.75	0.75	0.5	0.5	0.5	0.75	0.75	0.5	0.5	0.5	0.5	0.5	0.5	0.5	0.75	0.75
1	1	0	0	0	0	0	0	0	0	0	0	0	0	0	0	0.25	0.5	0.5	0.5	0.5	0.5	0.5	0.75	0.75	0.75	1	1	1	1	1	1	0.75	0.5	0.5	0.5	0.5	0.75	0.75	0.5	0.5	0.5	0.5	0.5	0.5	0.5	0.5	0.75	0.75	0.5
1	1	1	1	1	0.75	0.5	0.5	0.5	0.5	0.5	0.5	0.5	0.5	0.5	0.5	0.5	0.5	0.5	0.5	0.5	0.5	0.5	0.25	0.25	0.5	0.5	0.5	0.5	0.25	0.25	0.25	0.25	0.5	0.5	0.5	0.25	0.25	0.25	0.25	0.25	0	0.25	0.5	0.5	0.5	0.25	0.25	0.25	0.25
1	1	0.75	0.75	1	1	1	1	1	1	0.75	0.75	0.75	0.5	0.5	0.5	0.5	0.5	0.5	0.5	0.5	0.75	0.75	0.5	0.5	0.5	0.5	0.5	0.5	0.5	0.5	0.5	0.5	0.5	0.5	0.5	0.5	0.5	0.5	0.5	0.25	0.25	0.5	0.5	0.5	0.25	0	0	0	0
1	1	0.75	1	1	1	0.75	0.75	0.75	0.5	0.5	0.5	0.5	0.5	0.5	0.5	0.5	0.5	0.5	0.5	0.5	0.5	0.5	0.25	0.25	0.5	0.5	0.5	0.5	0.5	0.75	1	1	0.75	0.75	0.75	0.5	0.5	0.5	0.5	0.5	0.5	0.25	0	0	0	0	0	0	0
1	1	0.5	0.25	0.5	0.25	0.25	0.5	0.5	0.5	0.75	0.75	0.5	0.5	0.5	0.5	0.5	0.5	0.5	0.5	0.5	0.5	0.25	0.25	0.5	0.5	0.5	0.5	0.25	0.25	0.25	0.25	0.5	0.5	0.5	0.25	0.25	0.5	0.5	0.5	0.25	0.25	0.25	0.25	0.25	0.25	0.5	0.5	0.5	0.25
1	1	0.75	1	1	1	1	1	1	0.75	0.5	0.5	0.5	0.5	0.5	0.5	0.5	0.5	0.5	0.5	0.5	0.75	0.75	0.75	0.75	0.75	0.75	0.5	0.5	0.5	0.75	0.75	0.5	0.5	0.5	0.75	0.75	0.5	0.5	0.5	0.75	0.75	0.5	0.5	0.5	0.5	0.5	0.25	0	0
1	1	0.5	0.75	0.75	0.75	1	1	1	0.75	0.75	0.75	0.5	0.5	0.5	0.5	0.5	0.5	0.5	0.5	0.5	0.5	0.5	0.5	0.75	0.75	0.5	0.5	0.5	0.5	0.5	0.25	0.25	0.5	0.5	0.5	0.5	0.5	0.5	0.5	0.5	0.5	0.5	0.5	0.25	0.25	0.5	0.5	0.5	0.25
1	1	0.5	0.75	0.75	0.5	0.75	0.75	0.5	0.5	0.5	0.5	0.5	0.75	0.75	0.5	0.5	0.5	0.5	0.75	0.75	0.5	0.5	0.5	0.5	0.5	0.25	0.25	0.5	0.5	0.5	0.5	0.5	0.5	0.5	0.25	0.25	0.5	0.5	0.5	0.5	0.5	0.75	0.75	0.5	0.25	0	0	0	0
1	1	0.75	0.5	0.75	0.75	0.5	0.75	0.75	0.5	0.75	0.75	0.5	0.75	0.75	0.75	0.75	0.75	0.75	0.75	0.75	0.5	0.5	0.5	0.5	0.5	0.5	0.5	0.5	0.5	0.25	0.25	0.25	0.25	0.25	0	0	0	0	0	0.25	0.5	0.5	0.5	0.25	0	0	0	0	0
1	0	0.25	0.5	0.5	0.5	0.5	0.25	0.25	0.5	0.5	0.5	0.25	0	0	0	0	0	0	0	0	0	0	0	0	0	0	0	0	0	0	0.25	0.5	0.5	0.75	0.75	0.5	0.75	0.75	0.5	0.75	0.75	0.5	0.5	0.5	0.5	0.5	0.5	0.5	0.25
1	1	0.5	0.5	0.75	0.75	0.5	0.75	0.75	0.5	0.75	0.75	0.5	0.75	0.75	0.5	0.5	0.5	0.5	0.75	0.75	0.5	0.5	0.5	0.5	0.5	0.5	0.5	0.5	0.5	0.25	0.25	0.5	0.5	0.5	0.5	0.5	0.75	0.75	0.5	0.25	0	0.25	0.5	0.5	0.5	0.5	0.5	0.75	0.75
1	1	0.5	0.25	0.25	0.5	0.5	0.5	0.5	0.5	0.25	0.25	0.25	0	0	0	0.25	0.5	0.5	0.5	0.5	0.5	0.5	0.5	0.5	0.25	0.25	0.5	0.5	0.5	0.5	0.5	0.5	0.75	0.75	0.5	0.5	0.5	0.5	0.5	0.5	0.5	0.5	0.5	0.25	0	0	0	0	0
1	1	0	0	0	0	0	0	0	0.25	0.5	0.5	0.5	0.25	0	0	0	0	0	0.25	0.5	0.5	0.5	0.5	0.25	0.25	0.5	0.25	0.25	0.5	0.5	0.5	0.75	0.75	0.5	0.75	0.75	0.75	0.75	0.75	0.75	0.75	0.75	0.5	0.5	0.5	0.5	0.5	0.5	0.5
1	1	0.5	0.25	0.5	0.5	0.5	0.75	0.75	0.5	0.75	0.75	0.75	0.75	0.75	0.75	0.5	0.5	0.5	0.5	0.5	0.5	0.5	0.5	0.5	0.5	0.5	0.5	0.5	0.5	0.25	0.25	0.5	0.5	0.5	0.5	0.5	0.75	0.75	0.75	0.75	0.75	0.75	0.5	0.25	0	0	0	0	0
1	0	0.75	0.75	0.5	0.75	0.75	0.5	0.5	0.5	0.5	0.5	0.5	0.5	0.5	0.5	0.5	0.5	0.25	0.25	0.25	0.25	0.5	0.5	0.5	0.5	0.5	0.5	0.5	0.5	0.5	0.5	0.5	0.5	0.5	0.5	0.5	0.25	0	0	0	0	0	0	0	0	0	0	0	0
1	1	0.5	0.75	0.75	0.5	0.75	0.75	0.5	0.75	0.75	0.5	0.5	0.5	0.5	0.5	0.75	0.75	0.75	0.75	0.75	0.75	0.75	0.75	0.75	0.75	0.75	0.75	0.5	0.5	0.5	0.5	0.5	0.25	0.25	0.5	0.5	0.5	0.5	0.5	0.75	0.75	0.5	0.25	0	0	0	0	0	0
1	1	0.25	0.5	0.5	0.5	0.25	0	0	0	0	0	0	0	0	0	0	0	0	0	0	0	0	0	0	0	0	0.25	0.5	0.5	0.5	0.5	0.25	0.25	0.5	0.5	0.5	0.75	0.75	0.5	0.75	0.75	0.5	0.5	0.5	0.5	0.5	0.5	0.5	0.5
1	1	0.75	0.5	0.75	0.75	0.5	0.75	0.75	0.5	0.75	0.75	0.5	0.5	0.5	0.5	0.5	0.75	0.75	0.5	0.75	0.75	0.5	0.75	0.75	0.5	0.5	0.5	0.5	0.5	0.5	0.5	0.5	0.5	0.5	0.25	0.25	0.5	0.5	0.75	0.75	0.75	0.75	0.5	0.5	0.5	0.75	0.75	0.5	0.25
1	1	0.75	0.5	0.75	0.75	0.5	0.75	0.75	0.5	0.75	0.75	0.5	0.5	0.5	0.5	0.5	0.5	0.5	0.5	0.75	0.75	0.5	0.25	0.25	0.25	0.25	0.25	0.25	0.25	0.25	0.25	0	0	0	0	0	0	0	0	0	0	0	0	0	0	0	0	0	0
1	1	0.75	0.75	0.75	0.75	0.75	1	0.75	0.5	0.25	0	0.25	0.5	0.5	0.75	0.75	0.5	0.75	0.75	0.5	0.5	0.5	0.5	0.5	0.75	0.75	0.5	0.5	0.5	0.5	0.5	0.5	0.5	0.5	0.5	0.5	0.5	0.5	0.75	0.75	0.75	0.75	0.5	0.5	0.25	0.25	0.5	0.5	0.5
1	1	0.25	0.25	0.5	0.5	0.5	0.75	0.75	0.5	0.75	0.75	0.75	0.75	0.75	0.75	0.5	0.5	0.5	0.5	0.5	0.5	0.5	0.5	0.5	0.5	0.25	0.25	0.25	0.25	0.25	0	0.25	0.5	0.5	0.5	0.25	0.25	0.25	0.25	0.25	0	0	0	0	0	0	0	0	0
1	1	0.25	0.25	0.25	0	0	0	0	0	0	0	0	0	0	0.25	0.5	0.5	0.75	0.75	0.5	0.75	0.75	0.5	0.5	0.5	0.5	0.5	0.75	0.75	0.75	0.75	0.75	0.75	0.5	0.5	0.5	0.5	0.75	0.75	0.75	0.75	0.75	0.75	0.5	0.5	0.5	0.5	0.5	0.25
1	1	0.5	0.75	0.75	0.5	0.75	0.75	0.5	0.5	0.5	0.5	0.5	0.75	0.75	0.5	0.5	0.5	0.5	0.5	0.5	0.5	0.5	0.5	0.5	0.25	0.25	0.5	0.5	0.5	0.5	0.5	0.5	0.5	0.25	0.25	0.25	0.25	0.25	0.25	0.25	0.25	0.25	0	0	0	0	0	0	0
1	1	0.5	0.75	0.75	0.5	0.5	0.5	0.5	0.5	0.75	0.75	0.5	0.5	0.5	0.5	0.5	0.5	0.5	0.5	0.5	0.5	0.5	0.5	0.5	0.5	0.25	0.25	0.5	0.5	0.5	0.25	0.25	0.25	0.25	0.25	0	0	0	0	0	0	0.25	0.5	0.5	0.5	0.25	0.25	0.5	0.5
1	0	0.5	0.75	0.75	0.75	0.75	0.75	0.75	0.5	0.25	0	0	0	0	0	0	0	0	0	0	0	0	0.25	0.5	0.75	0.75	0.75	0.75	0.5	0.75	0.75	0.5	0.75	0.75	0.5	0.5	0.5	0.5	0.5	0.75	0.75	0.5	0.5	0.5	0.5	0.5	0.5	0.5	0.5
1	1	0	0	0	0	0	0	0	0	0	0	0	0	0	0	0	0	0	0	0	0	0	0	0	0	0	0	0.25	0.5	0.5	0.75	0.75	0.5	0.75	0.75	0.5	0.75	0.75	0.5	0.5	0.5	0.5	0.5	0.75	0.75	0.5	0.5	0.5	0.5
1	0	0	0	0	0	0	0	0	0	0	0	0	0	0	0.25	0.5	0.5	0.75	0.75	0.5	0.75	0.75	0.5	0.75	0.75	0.75	0.75	0.75	0.75	0.5	0.5	0.5	0.5	0.5	0.5	0.5	0.5	0.5	0.5	0.5	0.5	0.5	0.5	0.5	0.5	0.5	0.5	0.5	0.5
1	1	0.5	0.75	0.75	0.5	0.75	0.75	0.5	0.5	0.5	0.5	0.5	0.75	0.75	0.75	0.75	0.75	0.75	0.75	0.75	0.5	0.25	0	0	0	0	0	0	0	0	0	0	0	0	0	0	0	0	0	0	0	0	0	0	0	0	0	0	0
1	1	0.5	0.75	0.75	0.5	0.75	0.75	0.75	0.75	0.75	0.75	0.5	0.75	0.75	0.75	0.75	0.75	0.75	0.5	0.5	0.5	0.5	0.5	0.5	0.25	0.25	0.5	0.5	0.5	0.25	0.25	0.5	0.5	0.5	0.25	0.25	0.5	0.5	0.5	0.25	0.25	0.5	0.5	0.5	0.25	0.25	0.25	0.25	0.25
1	1	0.5	0.75	0.75	0.5	0.75	0.75	0.5	0.5	0.5	0.5	0.5	0.75	0.75	0.5	0.5	0.5	0.5	0.5	0.5	0.5	0.5	0.5	0.5	0.5	0.5	0.5	0.5	0.25	0	0.25	0.5	0.5	0.5	0.25	0.25	0.25	0.25	0.25	0	0.25	0.25	0.25	0.25	0	0	0	0	0
1	1	0.5	0.75	0.75	0.5	0.75	0.75	0.5	0.75	0.75	0.5	0.5	0.5	0.5	0.5	0.75	0.75	0.5	0.5	0.5	0.5	0.5	0.5	0.25	0.25	0.5	0.5	0.5	0.25	0.25	0.5	0.5	0.5	0.25	0	0	0	0	0	0	0	0	0	0	0	0	0	0	0
1	1	0.5	0.75	0.75	0.5	0.75	0.75	0.5	0.75	0.75	0.5	0.5	0.5	0.5	0.5	0.5	0.5	0.5	0.5	0.5	0.5	0.5	0.5	0.5	0.25	0.25	0.5	0.5	0.5	0.25	0.25	0.5	0.5	0.5	0.25	0.25	0.5	0.5	0.5	0.25	0	0	0	0	0	0	0	0	0
1	1	0.5	0.75	0.75	0.5	0.75	0.75	0.5	0.75	0.75	0.5	0.5	0.5	0.5	0.5	0.75	0.75	0.5	0.5	0.5	0.5	0.5	0.5	0.25	0.25	0.5	0.5	0.5	0.25	0	0	0	0	0	0.25	0.5	0.5	0.5	0.25	0.25	0.5	0.5	0.5	0.25	0.25	0.5	0.5	0.5	0.25
1	1	0.75	0.5	0.75	0.75	0.5	0.5	0.5	0.5	0.5	0.75	0.75	0.5	0.5	0.5	0.5	0.5	0.5	0.5	0.5	0.5	0.5	0.25	0	0	0	0	0.25	0.5	0.5	0.5	0.25	0	0	0	0	0	0	0	0	0	0	0	0	0	0	0	0	0
1	0	0.25	0.5	0.25	0.25	0.5	0.25	0.25	0.5	0.5	0.5	0.75	0.75	0.5	0.5	0.5	0.5	0.5	0.5	0.25	0	0	0	0	0	0	0	0	0	0	0	0	0	0	0	0	0	0	0	0	0	0	0	0	0	0	0	0	0
1	1	0.25	0	0.25	0.5	0.75	0.75	0.75	0.75	0.5	0.75	0.75	0.5	0.75	0.75	0.5	0.75	0.75	0.5	0.5	0.5	0.5	0.5	0.75	0.75	0.5	0.5	0.5	0.5	0.5	0.5	0.5	0.5	0.5	0.5	0.25	0.25	0.5	0.5	0.5	0.25	0.25	0.5	0.5	0.5	0.25	0.25	0.5	0.5
1	1	0.75	0.75	0.5	0.25	0	0	0	0	0	0	0	0	0	0	0.25	0.5	0.5	0.5	0.5	0.5	0.5	0.75	0.75	0.5	0.75	0.75	0.5	0.75	0.75	0.5	0.5	0.5	0.5	0.5	0.5	0.5	0.5	0.5	0.5	0.5	0.25	0.25	0.25	0.25	0.5	0.5	0.5	0.25
1	0	0.5	0.5	0.5	0.5	0.5	0.25	0	0	0	0	0	0	0	0	0	0	0	0	0	0	0	0	0	0	0	0	0	0	0	0.25	0.5	0.5	0.5	0.5	0.25	0.5	0.75	0.5	0.5	0.5	0.5	0.5	0.75	0.75	0.5	0.5	0.5	0.5
1	1	0.25	0	0	0	0	0	0	0	0	0	0	0	0	0	0	0	0	0	0	0	0	0	0.25	0.5	0.5	0.5	0.5	0.5	0.5	0.75	0.75	0.5	0.75	0.75	0.5	0.75	0.75	0.5	0.5	0.5	0.5	0.5	0.5	0.5	0.5	0.5	0.5	0.25
1	1	0.5	0.75	0.75	0.75	0.75	0.5	0.75	0.75	0.5	0.75	0.75	0.5	0.5	0.5	0.5	0.5	0.5	0.5	0.5	0.5	0.5	0.5	0.25	0.25	0.25	0.25	0.5	0.5	0.5	0.25	0.25	0.5	0.5	0.5	0.25	0.25	0.5	0.5	0.5	0.25	0.25	0.5	0.5	0.5	0.25	0	0	0
1	1	0.5	0.75	0.75	0.5	0.75	0.75	0.5	0.5	0.5	0.5	0.5	0.75	0.75	0.5	0.5	0.5	0.5	0.5	0.5	0.5	0.5	0.5	0.5	0.5	0.25	0.25	0.5	0.5	0.5	0.5	0.25	0.25	0.5	0.5	0.5	0.25	0	0	0	0	0	0	0	0	0	0.25	0.5	0.5
1	1	0.5	0.5	0.5	0.25	0.25	0.5	0.5	0.5	0.5	0.25	0.25	0.5	0.25	0.25	0.5	0.5	0.5	0.75	0.75	0.5	0.5	0.5	0.5	0.5	0.75	0.75	0.5	0.5	0.5	0.5	0.5	0.5	0.5	0.5	0.75	0.75	0.5	0.5	0.5	0.5	0.5	0.25	0	0	0	0	0	0
1	1	0.5	0.25	0.25	0.5	0.75	1	1	1	1	0.75	0.5	0.25	0	0	0	0	0	0	0	0	0	0	0	0	0	0	0	0	0	0	0	0	0	0	0	0	0	0	0	0	0	0	0	0	0.25	0.5	0.5	0.75
1	0	0.25	0.5	0.5	0.5	0.5	0.25	0.25	0.5	0.5	0.5	0.75	0.75	0.5	0.5	0.5	0.5	0.5	0.5	0.25	0	0	0	0	0	0	0	0	0	0	0	0	0	0	0	0	0	0.25	0.5	0.5	0.5	0.25	0	0	0	0	0	0	0
1	1	0.5	0.5	0.75	0.75	0.75	0.75	0.75	0.75	0.5	0.25	0	0	0.25	0.5	0.5	0.75	0.75	0.5	0.5	0.5	0.5	0.5	0.5	0.25	0	0	0	0	0	0	0	0	0	0	0	0	0	0	0	0	0	0	0	0	0	0	0	0
1	1	0.5	0.75	0.75	0.5	0.25	0	0	0	0	0	0	0	0	0	0	0	0	0	0	0	0	0	0	0	0	0	0	0	0.25	0.5	0.5	0.5	0.5	0.25	0.25	0.5	0.25	0.25	0.5	0.5	0.5	0.5	0.5	0.5	0.5	0.5	0.25	0
1	1	0	0.25	0.5	0.5	0.5	0.5	0.5	0.5	0.75	0.75	0.75	0.75	0.75	0.75	0.5	0.5	0.25	0	0	0	0	0	0	0	0	0	0	0	0	0	0	0	0	0	0	0	0	0	0	0	0	0	0	0	0	0	0	0
1	1	0.75	0.5	0.75	0.75	0.5	0.5	0.5	0.25	0.25	0.5	0.5	0.5	0.5	0.5	0.5	0.75	0.75	0.5	0.25	0	0	0	0	0	0	0	0	0	0	0	0	0	0	0	0	0	0	0	0	0	0	0	0	0	0	0	0	0
1	1	0.5	0.5	0.5	0.25	0	0	0	0	0	0	0	0	0	0	0	0	0	0	0	0	0	0	0	0	0	0	0	0	0	0	0	0	0	0	0	0	0	0	0	0	0	0	0	0	0	0	0	0
1	1	0	0.25	0.25	0.25	0.5	0.25	0.25	0.5	0.5	0.5	0.75	0.75	0.5	0.5	0.5	0.5	0.5	0.75	0.75	0.5	0.5	0.5	0.5	0.5	0.5	0.25	0	0	0	0	0	0	0	0	0	0	0	0	0	0	0	0	0	0	0	0	0	0
1	1	0.5	0.25	0.5	0.5	0.5	0.75	0.75	0.5	0.5	0.5	0.5	0.5	0.5	0.25	0	0	0	0	0	0	0	0	0	0	0	0	0	0	0	0	0	0	0	0	0	0	0	0	0	0	0	0	0	0	0	0	0	0
1	1	0.25	0.25	0.5	0.25	0.25	0.5	0.5	0.5	0.5	0.5	0.5	0.5	0.75	0.75	0.75	0.75	0.5	0.25	0	0	0	0	0	0	0	0	0	0	0	0	0	0	0	0	0	0	0	0	0	0	0	0	0	0	0	0	0	0
1	0	0.25	0.5	0.25	0.25	0.5	0.25	0.25	0.5	0.5	0.5	0.5	0.5	0.5	0.5	0.5	0.5	0.5	0.5	0.5	0.5	0.5	0.5	0.5	0.25	0	0.25	0.5	0.5	0.5	0.25	0	0	0	0	0	0	0	0	0	0	0	0	0	0	0	0	0	0
1	1	0.5	0.5	0.5	0.25	0	0	0	0	0	0	0	0	0	0	0.25	0.25	0.25	0.5	0.5	0.75	0.75	0.5	0.25	0	0.25	0.5	0.5	0.5	0.5	0.25	0.25	0.5	0.5	0.5	0.5	0.5	0.5	0.5	0.5	0.25	0.25	0.5	0.5	0.5	0.5	0.5	0.75	0.75
1	0	0.25	0.5	0.5	0.5	0.5	0.5	0.25	0.25	0.5	0.5	0.5	0.75	0.75	0.5	0.5	0.25	0	0	0	0	0	0	0	0	0	0	0	0	0	0	0	0	0	0	0	0	0	0	0	0	0	0	0	0	0	0	0	0
1	1	0.25	0.25	0.25	0	0	0.25	0.5	0.75	0.75	0.75	0.75	0.5	0.5	0.5	0.5	0.5	0.5	0.25	0	0	0	0	0	0	0	0	0	0	0	0	0	0	0	0	0	0	0	0	0	0	0	0	0	0	0	0	0	0
1	1	0	0	0	0	0	0	0	0	0	0	0	0	0	0	0	0	0	0	0	0	0	0	0	0	0	0	0	0	0	0	0	0	0	0	0	0	0	0	0	0	0	0	0	0	0	0	0	0
1	1	0.5	0.5	0.75	0.75	0.5	0.75	0.75	0.5	0.5	0.25	0	0	0	0	0	0	0	0	0	0	0	0	0	0	0	0	0	0	0	0	0	0	0	0	0	0	0	0	0	0	0	0	0	0	0	0	0	0
1	1	0.25	0.25	0.5	0.5	0.5	0.75	0.75	0.5	0.5	0.5	0.5	0.5	0.5	0.25	0	0	0	0	0	0	0	0	0	0	0	0	0	0	0	0	0	0	0	0	0	0	0	0	0	0	0	0	0	0	0	0	0	0
1	1	0.25	0.25	0.25	0	0	0.25	0.5	0.5	0.5	0.5	0.5	0.5	0.75	0.75	0.5	0.5	0.5	0.5	0.75	0.75	0.5	0.25	0	0	0	0	0	0	0	0	0	0	0	0	0	0	0	0	0	0	0	0	0	0	0	0	0	0
1	0	0.5	0.5	0.5	0.25	0.25	0.5	0.25	0.25	0.5	0.5	0.5	0.5	0.5	0.25	0.25	0.25	0	0	0	0	0	0	0	0	0	0	0	0	0	0	0	0	0	0	0	0	0	0	0	0	0	0	0	0	0	0	0	0
1	0	0	0	0	0	0	0	0	0	0	0	0	0	0	0	0	0	0	0	0	0	0	0	0	0	0	0	0	0	0	0	0	0	0	0	0	0	0	0	0	0	0	0	0	0	0	0	0	0
1	1	0.25	0	0.25	0.25	0.25	0.5	0.25	0.25	0.5	0.5	0.5	0.5	0.25	0	0	0.25	0.5	0.5	0.5	0.5	0.5	0.5	0.5	0.5	0.25	0.25	0.5	0.25	0.25	0.5	0.5	0.5	0.5	0.5	0.5	0.5	0.5	0.25	0	0	0	0	0	0	0	0	0	0
1	1	0.75	0.5	0.75	0.75	0.5	0.5	0.25	0	0	0	0	0	0	0	0	0	0	0	0	0	0	0	0	0	0	0	0	0	0	0	0	0	0	0	0	0	0	0	0	0	0	0	0	0	0	0	0	0
1	1	0.25	0.25	0.5	0.25	0.25	0.5	0.5	0.5	0.5	0.25	0	0	0	0	0	0	0	0	0	0	0	0	0	0	0	0	0	0	0	0	0	0	0	0	0	0	0	0	0	0	0	0	0	0	0	0	0	0
1	1	0	0	0	0	0.25	0.25	0.25	0.5	0.5	0.5	0.5	0.25	0	0	0	0	0	0.25	0.5	0.5	0.5	0.25	0	0	0	0	0	0	0	0	0	0.25	0.5	0.5	0.5	0.25	0	0	0	0	0	0	0.25	0.25	0.25	0.25	0	0
1	1	0	0	0	0	0	0	0	0	0	0	0	0	0	0	0	0	0	0	0	0	0	0	0	0	0	0	0	0	0	0	0	0	0	0	0	0	0	0	0	0	0	0	0	0	0	0	0	0
1	1	0	0	0	0	0	0	0	0	0	0	0	0	0	0	0	0	0	0	0	0	0	0	0	0	0	0	0	0	0	0	0	0	0	0	0	0	0	0	0	0	0	0	0	0	0	0	0	0
1	1	0.75	0.75	0.75	0.5	0.25	0	0	0	0	0	0	0.25	0.5	0.75	0.75	0.75	0.75	0.5	0.75	0.75	0.5	0.5	0.5	0.5	0.5	0.75	0.75	0.75	0.75	0.75	0.75	0.5	0.5	0.5	0.5	0.5	0.5	0.5	0.5	0.75	0.75	0.5	0.5	0.5	0.5	0.5	0.5	0.5
1	1	0.5	0.5	0.75	0.75	0.5	0.25	0	0	0	0	0	0	0	0	0	0	0	0	0	0	0	0.25	0.5	0.75	1	0.75	0.75	0.75	0.5	0.75	0.75	0.5	0.75	0.75	0.5	0.5	0.5	0.5	0.5	0.5	0.5	0.5	0.5	0.5	0.5	0.5	0.5	0.5
1	1	0.5	0.5	0.5	0.5	0.25	0	0	0	0	0	0	0	0	0	0	0	0	0	0	0	0	0	0	0	0	0	0	0.25	0.5	0.75	0.75	0.75	0.75	0.5	0.75	0.75	0.75	0.75	0.75	0.75	0.5	0.5	0.5	0.5	0.5	0.5	0.5	0.5
1	1	0.25	0.5	0.75	1	0.75	0.5	0.5	0.5	0.5	0.75	0.75	0.5	0.75	0.75	0.75	0.75	0.75	0.75	0.75	0.75	0.75	0.75	0.75	0.75	0.5	0.5	0.5	0.5	0.5	0.5	0.5	0.5	0.5	0.5	0.5	0.75	0.75	0.5	0.25	0	0	0	0	0.25	0.5	0.75	0.75	0.75
1	1	0	0	0	0.25	0.5	0.75	0.75	0.5	0.25	0	0	0	0	0	0.25	0.5	0.75	0.75	0.5	0.5	0.5	0.75	0.75	0.5	0.25	0.25	0.5	0.75	0.75	0.75	0.75	0.75	0.75	0.75	0.75	0.5	0.75	0.75	0.75	0.75	0.75	0.75	0.75	0.75	0.75	0.75	0.75	0.75
1	1	0	0	0	0	0	0	0	0	0	0	0	0	0	0	0	0	0	0	0	0	0	0	0	0.25	0.5	0.75	0.75	0.75	0.75	0.5	0.75	0.75	0.5	0.5	0.5	0.5	0.5	0.75	0.75	0.75	0.75	0.5	0.5	0.5	0.5	0.5	0.5	0.5
1	1	0.75	0.75	0.75	0.75	0.75	0.75	0.75	0.75	0.5	0.75	0.75	0.5	0.5	0.5	0.5	0.5	0.75	0.75	0.75	0.75	0.75	0.75	0.75	0.75	0.75	0.75	0.75	0.75	0.75	0.75	0.75	0.75	0.5	0.5	0.25	0.25	0.25	0	0.25	0.25	0.25	0.25	0.25	0.5	0.5	0.5	0.25	0.25
1	0	0	0	0	0	0	0	0	0	0	0	0	0	0	0.25	0.5	0.75	0.75	0.75	0.75	0.5	0.75	0.75	0.75	0.75	0.75	0.75	0.5	0.5	0.5	0.5	0.5	0.5	0.5	0.5	0.5	0.5	0.5	0.5	0.75	0.75	0.5	0.25	0	0	0	0	0	0
1	1	0.75	0.5	0.5	0.5	0.5	0.5	0.75	0.75	0.75	0.75	0.75	0.75	0.5	0.5	0.5	0.5	0.5	0.5	0.5	0.5	0.75	0.75	0.5	0.5	0.5	0.5	0.5	0.25	0	0	0	0	0	0	0	0	0	0	0	0	0	0	0	0	0	0	0	0
1	1	0.75	0.5	0.75	0.75	0.75	0.75	0.75	0.75	0.5	0.5	0.5	0.5	0.5	0.75	0.75	0.75	0.75	0.75	0.75	0.75	0.75	0.5	0.5	0.5	0.5	0.5	0.25	0	0	0	0.25	0.5	0.75	0.75	0.5	0.25	0	0	0	0	0	0	0	0	0	0	0	0
1	1	0.5	0.75	0.75	0.5	0.25	0	0	0	0	0	0	0	0	0	0	0	0	0	0	0	0	0	0	0	0	0	0.25	0.5	0.5	0.75	0.75	0.5	0.75	0.75	0.75	0.75	0.75	0.75	0.75	0.75	0.75	0.75	0.5	0.5	0.5	0.5	0.75	0.75
1	1	0.75	1	0.75	0.5	0.25	0.25	0.5	0.5	0.5	0.25	0	0	0	0.25	0.5	0.75	0.75	0.5	0.5	0.5	0.5	0.75	0.75	0.75	0.75	0.75	0.75	0.75	0.75	0.75	0.75	0.75	0.75	0.5	0.5	0.5	0.5	0.5	0.5	0.5	0.5	0.5	0.5	0.5	0.5	0.5	0.5	0.5
1	1	0.75	0.75	0.5	0.5	0.5	0.75	0.75	0.5	0.5	0.5	0.75	0.75	0.5	0.25	0	0.25	0.5	0.75	1	0.75	0.75	0.75	0.5	0.75	0.75	0.5	0.75	0.75	0.75	0.75	0.75	0.75	0.75	0.75	0.75	0.75	0.5	0.5	0.25	0.25	0.5	0.5	0.5	0.5	0.5	0.5	0.5	0.25
1	1	0.75	0.5	0.5	0.5	0.5	0.5	0.75	0.75	0.5	0.5	0.5	0.5	0.5	0.5	0.5	0.5	0.5	0.5	0.5	0.5	0.5	0.5	0.5	0.5	0.75	0.75	0.5	0.25	0	0	0.25	0.5	0.75	0.75	0.5	0.5	0.5	0.75	0.75	0.5	0.5	0.5	0.5	0.5	0.25	0	0	0
1	1	0.5	0.5	0.75	0.75	0.5	0.5	0.5	0.5	0.5	0.75	0.75	0.75	0.75	0.75	0.75	0.75	0.75	0.75	0.75	0.75	0.75	0.5	0.5	0.5	0.5	0.5	0.25	0.25	0.5	0.5	0.5	0.5	0.5	0.75	0.75	0.5	0.5	0.5	0.5	0.5	0.25	0	0	0	0.25	0.5	0.75	0.75
1	0	0.5	0.5	0.5	0.5	0.75	0.75	0.5	0.25	0	0	0	0	0	0	0	0	0	0	0	0	0	0	0	0	0	0	0	0	0	0	0.25	0.5	0.75	0.75	0.75	0.75	0.5	0.75	0.75	0.5	0.5	0.5	0.5	0.5	0.5	0.5	0.5	0.5
1	1	0	0	0	0	0	0	0	0	0	0	0	0	0	0	0	0	0	0	0	0	0	0	0	0	0.25	0.5	0.75	0.75	0.75	0.75	0.5	0.75	0.75	0.5	0.5	0.5	0.5	0.5	0.75	0.75	0.5	0.5	0.5	0.5	0.5	0.5	0.5	0.5
1	1	0.25	0	0.25	0.5	0.75	0.75	0.5	0.25	0	0	0	0	0	0	0	0	0	0	0	0	0	0	0	0	0	0	0	0	0.25	0.5	0.75	1	0.75	0.75	0.75	0.5	0.5	0.5	0.5	0.5	0.75	0.75	0.5	0.5	0.5	0.5	0.5	0.5
1	1	0.25	0	0	0	0	0	0	0	0	0	0	0	0	0	0	0	0	0	0	0	0	0	0	0	0	0	0	0.25	0.5	0.75	0.75	0.75	0.75	0.5	0.75	0.75	0.5	0.5	0.5	0.5	0.5	0.75	0.75	0.75	0.75	0.75	0.75	0.75
1	1	0.25	0.5	0.75	0.75	0.75	0.75	0.75	0.75	0.5	0.5	0.5	0.5	0.5	0.5	0.5	0.5	0.5	0.5	0.5	0.75	0.75	0.5	0.5	0.5	0.5	0.75	0.75	0.5	0.5	0.5	0.5	0.5	0.75	0.75	0.75	0.75	0.75	0.75	0.75	0.75	0.5	0.5	0.5	0.5	0.5	0.5	0.5	0.5
1	1	0.25	0	0	0	0	0	0	0	0	0	0	0	0	0	0	0	0	0	0	0	0	0	0	0.25	0.5	0.5	0.75	0.75	0.5	0.75	0.75	0.75	0.75	0.75	0.75	0.5	0.75	0.75	0.75	0.75	0.75	0.75	0.75	0.75	0.75	0.75	0.75	0.75
1	1	0.75	0.5	0.75	0.75	0.75	0.75	0.75	0.75	0.5	0.75	0.75	0.5	0.5	0.5	0.5	0.5	0.5	0.5	0.25	0.25	0.25	0	0	0	0	0	0	0	0	0	0	0	0	0	0	0	0	0	0	0	0	0	0	0	0	0	0	0
1	1	0.5	0.75	0.75	0.5	0.25	0	0	0	0	0	0	0	0	0	0	0	0	0	0	0	0	0.25	0.5	0.75	0.75	0.75	0.75	0.5	0.75	0.75	0.75	0.75	0.75	0.75	0.5	0.5	0.5	0.5	0.5	0.75	0.75	0.75	0.75	0.5	0.25	0	0	0
1	1	0.5	0.5	0.75	0.75	0.5	0.5	0.5	0.5	0.5	0.75	0.75	0.5	0.5	0.25	0.25	0.5	0.5	0.5	0.5	0.5	0.5	0.5	0.25	0	0	0.25	0.25	0.25	0.25	0	0.25	0.25	0.25	0.25	0	0	0	0	0	0	0	0	0	0	0	0	0	0
1	1	0	0	0	0	0	0	0	0	0	0	0	0	0	0	0.25	0.5	0.5	0.75	0.75	0.5	0.75	0.75	0.5	0.5	0.5	0.5	0.5	0.75	0.75	0.5	0.5	0.5	0.5	0.5	0.5	0.5	0.5	0.5	0.5	0.25	0	0	0.25	0.5	0.5	0.5	0.25	0.25
1	1	0.5	0.5	0.75	0.75	0.5	0.75	0.75	0.5	0.5	0.5	0.5	0.5	0.75	0.75	0.5	0.5	0.5	0.5	0.5	0.5	0.5	0.5	0.5	0.5	0.5	0.5	0.5	0.5	0.5	0.5	0.5	0.5	0.5	0.5	0.5	0.5	0.25	0.25	0.5	0.75	0.75	0.5	0.25	0	0	0	0	0.25
1	0	0	0	0	0	0	0	0	0	0	0	0	0.25	0.5	0.75	0.75	0.75	0.75	0.5	0.75	0.75	0.5	0.75	0.75	0.75	0.75	0.75	0.75	0.5	0.5	0.25	0	0	0	0	0	0	0	0	0	0	0	0	0	0	0	0	0	0
1	1	0.25	0.25	0.5	0.75	0.75	0.5	0.25	0	0	0	0	0	0	0	0	0	0	0	0	0	0	0	0	0	0	0.25	0.5	0.75	1	0.75	0.75	0.75	0.5	0.5	0.5	0.5	0.5	0.75	0.75	0.5	0.5	0.5	0.5	0.5	0.75	0.75	0.75	0.75
1	1	0.5	0.75	0.75	0.5	0.75	0.75	0.5	0.5	0.5	0.5	0.5	0.75	0.75	0.5	0.5	0.5	0.5	0.5	0.5	0.25	0	0	0	0.25	0.5	0.5	0.5	0.5	0.5	0.75	0.75	0.5	0.25	0	0	0	0	0	0	0	0	0	0	0	0.25	0.5	0.5	0.5
1	1	0.5	0.5	0.5	0.5	0.25	0	0	0	0	0	0	0	0	0	0.25	0.5	0.75	0.75	0.5	0.25	0	0	0	0.25	0.5	0.75	0.75	0.75	0.75	0.5	0.75	0.75	0.5	0.5	0.5	0.5	0.5	0.75	0.75	0.5	0.5	0.5	0.5	0.5	0.5	0.5	0.5	0.5
1	1	0.75	0.75	0.75	0.5	0.5	0.5	0.5	0.75	0.75	0.5	0.5	0.5	0.5	0.5	0.75	0.75	0.5	0.5	0.5	0.5	0.5	0.5	0.5	0.5	0.5	0.75	0.75	0.75	0.75	0.5	0.5	0.5	0.5	0.5	0.5	0.5	0.75	0.75	0.5	0.5	0.5	0.75	0.75	0.5	0.5	0.5	0.5	0.5
1	0	0	0	0	0	0	0	0	0	0	0	0	0	0	0	0	0	0	0.25	0.5	0.75	1	0.75	0.75	0.75	0.5	0.75	0.75	0.75	0.75	0.75	0.75	0.5	0.75	0.75	0.75	0.75	0.75	0.75	0.5	0.5	0.5	0.5	0.5	0.5	0.5	0.5	0.5	0.5
1	1	0.5	0.25	0.25	0.5	0.5	0.5	0.75	0.75	0.5	0.75	0.75	0.75	0.75	0.75	0.75	0.5	0.5	0.5	0.5	0.5	0.5	0.5	0.5	0.5	0.5	0.25	0.25	0.5	0.5	0.5	0.5	0.5	0.5	0.5	0.25	0	0.25	0.5	0.5	0.5	0.5	0.5	0.75	0.75	0.5	0.25	0	0
1	1	0	0	0	0	0	0	0	0	0	0.25	0.5	0.75	1	0.75	0.75	0.75	0.5	0.75	0.75	0.75	0.75	0.75	0.75	0.5	0.75	0.75	0.75	0.75	0.75	0.75	0.5	0.5	0.5	0.5	0.5	0.5	0.5	0.5	0.5	0.5	0.25	0.25	0.5	0.5	0.5	0.5	0.5	0.75
1	1	0.75	0.75	0.5	0.25	0	0	0	0.25	0.5	0.5	0.5	0.25	0.25	0.5	0.5	0.5	0.25	0	0	0	0	0	0.25	0.5	0.75	0.75	0.5	0.5	0.5	0.5	0.75	0.75	0.5	0.5	0.5	0.5	0.5	0.75	0.75	0.75	0.75	0.5	0.5	0.25	0.25	0.25	0.25	0.5
1	1	0.25	0	0	0	0	0	0	0	0	0	0	0	0	0	0	0	0	0	0	0	0.25	0.5	0.5	0.5	0.25	0	0.25	0.5	0.75	0.75	0.75	0.75	0.5	0.75	0.75	0.5	0.5	0.5	0.5	0.5	0.75	0.75	0.75	0.75	0.75	0.75	0.5	0.5
1	1	0	0	0	0	0	0	0	0	0	0	0	0	0	0	0	0	0	0.25	0.5	0.75	0.75	0.75	0.75	0.5	0.75	0.75	0.75	0.75	0.75	0.75	0.5	0.75	0.75	0.75	0.75	0.75	0.75	0.75	0.75	0.5	0.5	0.5	0.5	0.5	0.5	0.5	0.75	0.75
1	1	0.75	0.5	0.75	0.75	0.5	0.75	0.75	0.75	0.75	0.75	0.75	0.5	0.5	0.5	0.5	0.5	0.75	0.75	0.75	0.75	0.5	0.5	0.5	0.5	0.5	0.25	0.25	0.25	0.25	0.25	0.25	0.5	0.5	0.5	0.5	0.5	0.75	0.75	0.5	0.25	0	0	0	0	0	0	0	0.25
1	1	0	0	0	0	0	0	0	0	0	0	0	0	0	0	0	0.25	0.5	0.75	0.75	0.75	0.75	0.5	0.75	0.75	0.5	0.5	0.5	0.5	0.5	0.75	0.75	0.5	0.5	0.5	0.5	0.5	0.5	0.25	0.25	0.5	0.5	0.5	0.25	0	0	0	0	0
1	0	0.5	0.5	0.5	0.25	0.25	0.5	0.5	0.5	0.25	0	0	0	0	0	0	0	0	0	0	0	0	0	0	0	0	0	0.25	0.5	0.75	0.75	0.75	0.75	0.75	0.75	0.75	0.75	0.5	0.75	0.75	0.75	0.75	0.75	0.75	0.5	0.5	0.5	0.5	0.5
1	1	0.25	0	0	0	0.25	0.5	0.75	0.75	0.5	0.25	0	0	0	0	0	0	0	0.25	0.5	0.75	0.75	0.75	0.75	0.5	0.75	0.75	0.5	0.5	0.5	0.5	0.5	0.75	0.75	0.75	0.75	0.75	0.75	0.5	0.5	0.5	0.5	0.5	0.5	0.25	0	0	0	0
1	1	0	0	0	0	0	0	0	0	0	0	0	0	0	0	0	0	0	0.25	0.5	0.75	0.75	0.5	0.5	0.5	0.5	0.75	0.75	0.5	0.75	0.75	0.75	0.75	0.75	0.75	0.5	0.5	0.5	0.5	0.5	0.5	0.5	0.5	0.75	0.75	0.5	0.25	0	0
1	1	0.5	0.5	0.75	0.75	0.5	0.75	0.75	0.5	0.75	0.75	0.5	0.5	0.5	0.5	0.5	0.5	0.5	0.5	0.5	0.5	0.5	0.5	0.5	0.5	0.5	0.5	0.5	0.5	0.25	0	0	0	0	0	0	0	0	0	0	0	0	0	0	0	0	0	0	0
1	1	0	0	0.25	0.5	0.75	0.75	0.75	0.75	0.5	0.75	0.75	0.5	0.75	0.75	0.5	0.5	0.5	0.5	0.5	0.75	0.75	0.5	0.5	0.5	0.5	0.75	0.75	0.5	0.5	0.25	0.25	0.25	0	0	0	0	0	0	0	0	0	0	0.25	0.5	0.5	0.75	0.75	0.75
1	1	0.5	0.5	0.75	0.75	0.5	0.75	0.75	0.5	0.5	0.5	0.5	0.5	0.75	0.75	0.5	0.5	0.5	0.5	0.5	0.5	0.5	0.5	0.5	0.5	0.5	0.5	0.75	0.75	0.5	0.5	0.5	0.5	0.5	0.25	0	0	0	0	0	0	0	0	0	0	0	0	0	0.25
1	1	0	0	0	0	0	0	0	0	0	0	0	0	0	0	0	0	0	0	0.25	0.5	0.75	0.75	0.75	0.75	0.5	0.75	0.75	0.5	0.5	0.5	0.5	0.5	0.75	0.75	0.5	0.75	0.75	0.75	0.75	0.5	0.25	0	0	0	0	0	0	0
1	1	0.5	0.75	0.75	0.5	0.5	0.5	0.5	0.5	0.75	0.75	0.5	0.5	0.5	0.5	0.5	0.5	0.5	0.5	0.5	0.5	0.25	0	0	0	0	0	0	0	0	0	0	0	0	0	0.25	0.5	0.5	0.5	0.25	0.25	0.5	0.5	0.5	0.25	0	0.25	0.25	0.25
1	1	0	0	0	0	0	0	0	0	0	0	0	0	0	0	0	0	0	0	0	0	0	0	0	0	0	0	0	0	0	0.25	0.5	0.75	0.75	0.75	0.75	0.5	0.75	0.75	0.5	0.5	0.5	0.5	0.5	0.75	0.75	0.5	0.5	0.5
1	1	0	0	0	0	0	0	0	0	0	0	0	0	0	0	0	0	0	0	0	0	0.25	0.5	0.5	0.5	0.25	0	0	0.25	0.5	0.5	0.5	0.25	0	0	0	0	0	0	0.25	0.5	0.75	1	0.75	0.5	0.5	0.5	0.75	1
1	1	0.25	0.25	0.5	0.5	0.5	0.25	0	0	0	0	0	0	0.25	0.5	0.5	0.5	0.25	0	0	0	0	0	0	0	0	0	0	0	0	0.25	0.5	0.75	1	1	0.75	0.75	0.75	0.5	0.5	0.5	0.5	0.5	0.75	0.75	0.5	0.5	0.5	0.5
1	0	0.5	0.75	0.75	0.75	0.75	0.5	0.75	0.75	0.75	0.75	0.75	0.75	0.5	0.75	0.75	0.75	0.75	0.75	0.75	0.75	0.75	0.5	0.25	0	0	0	0	0	0	0	0	0	0.25	0.5	0.75	0.75	0.5	0.5	0.25	0.25	0.25	0	0	0	0	0	0	0
1	1	0.5	0.25	0.25	0.5	0.5	0.75	0.75	0.5	0.25	0	0	0	0	0	0	0	0	0	0	0	0	0	0	0	0	0	0.25	0.5	0.75	0.75	0.75	0.75	0.5	0.75	0.75	0.5	0.5	0.5	0.5	0.5	0.75	0.75	0.5	0.5	0.5	0.5	0.5	0.5
1	1	0	0.25	0.5	0.75	0.75	0.5	0.5	0.25	0.25	0.5	0.5	0.5	0.75	0.75	0.5	0.75	0.75	0.75	0.75	0.75	0.75	0.5	0.5	0.5	0.5	0.5	0.5	0.5	0.5	0.5	0.5	0.25	0	0	0	0	0	0	0	0	0	0	0	0	0	0	0	0
1	1	0	0	0	0	0	0	0	0	0	0	0	0	0	0	0	0	0	0.25	0.5	0.5	0.75	0.75	0.5	0.5	0.5	0.5	0.5	0.75	0.75	0.5	0.5	0.5	0.5	0.5	0.75	0.75	0.5	0.5	0.5	0.5	0.75	0.75	0.5	0.25	0	0	0	0
1	1	0.5	0.5	0.5	0.25	0	0	0	0	0	0	0	0	0	0	0	0	0	0	0	0	0.25	0.5	0.5	0.5	0.5	0.25	0.25	0.5	0.5	0.5	0.75	0.75	0.5	0.5	0.5	0.5	0.5	0.75	0.75	0.5	0.5	0.5	0.5	0.75	0.75	0.5	0.25	0
1	1	0	0	0	0	0	0.25	0.5	0.5	0.5	0.25	0.25	0.5	0.5	0.5	0.5	0.5	0.5	0.75	0.75	0.5	0.75	0.75	0.5	0.5	0.5	0.5	0.5	0.5	0.5	0.5	0.5	0.5	0.5	0.5	0.5	0.5	0.5	0.5	0.5	0.5	0.25	0.25	0.5	0.5	0.5	0.25	0	0
1	1	0.5	0.5	0.5	0.5	0.5	0.75	0.75	0.5	0.75	0.75	0.5	0.5	0.5	0.5	0.5	0.5	0.5	0.5	0.5	0.5	0.25	0	0	0	0	0	0	0	0	0	0	0	0	0	0	0	0	0	0	0	0	0	0	0	0	0	0	0
1	1	0	0	0	0	0	0	0	0	0	0	0	0	0	0	0	0	0.25	0.5	0.5	0.5	0.25	0	0	0	0	0	0	0	0	0	0	0.25	0.5	0.75	0.75	0.5	0.5	0.5	0.5	0.75	0.75	0.75	0.75	0.75	0.75	0.5	0.75	0.75
1	1	0	0	0	0	0	0	0	0	0	0	0	0	0	0	0	0	0	0	0	0.25	0.5	0.75	0.75	0.75	0.75	0.5	0.75	0.75	0.5	0.5	0.5	0.5	0.5	0.75	0.75	0.5	0.5	0.5	0.5	0.5	0.5	0.5	0.5	0.5	0.5	0.25	0	0
1	1	0	0	0	0	0	0	0	0	0	0	0	0	0	0	0.25	0.5	0.75	0.75	0.75	0.75	0.5	0.5	0.5	0.5	0.5	0.75	0.75	0.5	0.5	0.5	0.5	0.5	0.5	0.5	0.5	0.5	0.5	0.5	0.5	0.5	0.5	0.25	0	0	0	0	0	0
1	1	0.5	0.5	0.75	0.75	0.5	0.75	0.75	0.5	0.75	0.75	0.5	0.5	0.5	0.5	0.5	0.5	0.5	0.5	0.5	0.5	0.5	0.5	0.75	0.75	0.5	0.5	0.25	0.25	0.25	0	0	0	0	0	0	0	0	0	0	0	0	0	0	0	0	0	0	0
1	1	0.25	0.5	0.75	0.5	0.5	0.5	0.5	0.5	0.75	0.75	0.5	0.5	0.5	0.5	0.5	0.5	0.5	0.5	0.5	0.5	0.5	0.5	0.5	0.5	0.5	0.5	0.75	0.75	0.5	0.5	0.5	0.5	0.5	0.5	0.5	0.75	0.75	0.5	0.25	0	0	0	0	0	0	0	0	0
1	1	0.25	0	0	0	0	0	0	0	0	0	0	0	0	0	0	0	0.25	0.5	0.75	0.75	0.5	0.5	0.5	0.5	0.75	0.75	0.5	0.75	0.75	0.5	0.5	0.5	0.5	0.5	0.5	0.5	0.5	0.5	0.5	0.5	0.5	0.5	0.5	0.25	0	0	0	0
1	1	0.75	0.5	0.75	0.75	0.5	0.75	0.75	0.5	0.75	0.75	0.75	0.75	0.75	0.75	0.5	0.5	0.5	0.5	0.5	0.5	0.5	0.5	0.5	0.5	0.25	0	0	0	0	0	0	0	0	0	0	0.25	0.5	0.75	0.75	0.5	0.25	0	0	0	0	0	0	0
1	1	0.75	0.5	0.75	0.75	0.5	0.75	0.75	0.5	0.75	0.75	0.5	0.5	0.5	0.5	0.5	0.5	0.5	0.5	0.5	0.5	0.5	0.5	0.5	0.5	0.25	0	0	0	0	0	0	0	0.25	0.5	0.5	0.5	0.25	0	0	0	0	0	0	0	0	0	0	0
1	1	0	0	0	0	0	0	0	0	0	0	0	0	0	0	0	0	0	0	0	0	0	0	0	0	0	0	0.25	0.5	0.75	0.75	0.5	0.5	0.5	0.5	0.75	0.75	0.5	0.5	0.5	0.5	0.5	0.75	0.75	0.5	0.5	0.5	0.5	0.5
1	1	0.25	0.25	0.5	0.25	0.25	0.5	0.5	0.5	0.75	0.75	0.5	0.75	0.75	0.75	0.75	0.75	0.75	0.75	0.75	0.5	0.25	0	0	0	0.25	0.25	0.25	0.25	0	0	0	0	0	0	0	0	0	0	0	0	0	0	0	0	0	0	0	0
1	1	0.5	0.75	0.75	0.75	0.75	0.75	0.75	0.5	0.75	0.75	0.5	0.5	0.5	0.5	0.5	0.5	0.5	0.5	0.5	0.5	0.25	0.25	0.5	0.5	0.5	0.25	0	0	0	0	0	0	0	0	0	0	0	0	0	0	0	0	0	0	0	0	0	0
1	1	0.25	0	0	0	0	0	0	0	0	0	0	0	0	0	0	0	0	0	0	0	0	0	0	0	0.25	0.5	0.75	0.75	0.75	0.75	0.5	0.75	0.75	0.5	0.75	0.75	0.5	0.5	0.5	0.5	0.5	0.5	0.5	0.5	0.5	0.75	0.75	0.75
1	1	0.75	0.75	0.75	0.75	0.75	0.5	0.75	0.75	0.5	0.75	0.75	0.5	0.5	0.5	0.5	0.5	0.5	0.5	0.5	0.5	0.5	0.5	0.5	0.5	0.5	0.25	0	0	0	0	0	0	0	0.25	0.5	0.5	0.5	0.25	0	0	0	0	0	0	0	0	0	0
1	1	0.25	0	0	0	0	0	0	0	0	0	0	0	0	0	0	0	0	0	0	0	0	0	0.25	0.5	0.75	0.75	0.75	0.75	0.5	0.75	0.75	0.5	0.75	0.75	0.75	0.75	0.75	0.75	0.5	0.5	0.5	0.5	0.5	0.75	0.75	0.5	0.5	0.25
1	1	0	0	0	0	0	0	0	0	0	0	0	0	0	0.25	0.25	0.25	0.25	0	0	0	0	0.25	0.5	0.75	0.75	0.75	0.75	0.5	0.75	0.75	0.5	0.5	0.5	0.5	0.5	0.75	0.75	0.5	0.5	0.5	0.5	0.5	0.5	0.5	0.5	0.5	0.5	0.25
1	1	0.5	0.5	0.5	0.25	0	0	0	0	0	0	0	0	0	0	0	0	0	0	0	0	0	0	0	0	0	0	0	0	0	0.25	0.5	0.5	0.5	0.5	0.5	0.5	0.75	0.75	0.5	0.75	0.75	0.5	0.75	0.75	0.75	0.75	0.75	0.75
1	1	0.5	0.5	0.5	0.25	0.25	0.5	0.5	0.5	0.75	0.75	0.5	0.75	0.75	0.5	0.5	0.5	0.5	0.5	0.5	0.5	0.5	0.5	0.5	0.5	0.5	0.5	0.5	0.5	0.5	0.75	0.75	0.5	0.5	0.5	0.5	0.5	0.25	0	0	0	0.25	0.5	0.5	0.5	0.25	0.25	0.5	0.5
1	1	0.5	0.75	0.75	0.75	0.75	0.5	0.5	0.5	0.5	0.5	0.75	0.75	0.5	0.75	0.75	0.75	0.75	0.75	0.75	0.5	0.5	0.25	0	0	0	0.25	0.5	0.5	0.5	0.5	0.5	0.5	0.5	0.25	0	0	0	0	0	0	0	0	0	0	0	0	0	0
1	0	0.5	0.5	0.25	0	0	0	0	0	0	0	0	0	0	0	0	0	0	0	0	0	0	0	0	0.25	0.5	0.5	0.5	0.25	0	0.25	0.5	0.75	0.75	0.5	0.5	0.25	0.25	0.5	0.5	0.5	0.75	0.75	0.5	0.75	0.75	0.5	0.5	0.5
1	1	0.5	0.5	0.75	0.75	0.75	0.75	0.5	0.25	0	0	0	0	0	0	0	0	0	0	0	0	0.25	0.5	0.5	0.5	0.25	0	0	0	0	0	0	0	0	0	0	0	0	0	0	0	0	0	0	0	0	0	0	0
1	0	0	0	0	0	0	0	0	0	0	0	0	0.25	0.5	0.5	0.5	0.5	0.25	0.25	0.5	0.5	0.5	0.75	0.75	0.5	0.75	0.75	0.5	0.5	0.5	0.5	0.5	0.5	0.5	0.5	0.5	0.5	0.25	0	0	0	0	0	0	0	0	0	0	0
1	1	0	0	0	0	0	0	0	0	0	0	0	0	0	0	0	0.25	0.5	0.75	0.75	0.75	0.75	0.5	0.5	0.5	0.5	0.5	0.75	0.75	0.5	0.5	0.25	0	0	0	0	0	0	0	0	0	0	0	0	0	0	0	0	0
1	1	0.5	0.75	0.75	0.5	0.75	0.75	0.5	0.5	0.5	0.5	0.5	0.75	0.75	0.5	0.5	0.5	0.5	0.5	0.5	0.25	0	0	0	0	0	0	0	0	0.25	0.5	0.5	0.5	0.25	0	0	0	0	0	0	0	0	0	0	0	0	0	0	0
1	0	0.5	0.5	0.25	0	0	0	0	0	0	0	0	0	0	0	0	0	0	0.25	0.5	0.5	0.75	0.75	0.5	0.5	0.5	0.5	0.5	0.75	0.75	0.5	0.75	0.75	0.5	0.5	0.5	0.5	0.5	0.5	0.5	0.5	0.5	0.5	0.5	0.5	0.5	0.5	0.25	0
1	1	0.25	0.5	0.5	0.5	0.75	0.75	0.5	0.75	0.75	0.5	0.5	0.5	0.5	0.5	0.5	0.5	0.5	0.5	0.5	0.5	0.5	0.5	0.5	0.25	0	0	0	0	0	0	0	0	0	0	0	0	0	0	0	0	0	0	0	0	0	0	0	0
1	1	0.25	0	0	0	0	0.25	0.5	0.75	0.75	0.5	0.25	0.25	0.5	0.5	0.5	0.25	0	0	0	0	0	0	0	0	0	0	0	0.25	0.5	0.75	0.75	0.75	0.75	0.5	0.75	0.75	0.5	0.75	0.75	0.5	0.75	0.75	0.75	0.75	0.75	0.75	0.5	0.5
1	1	0	0	0.25	0.5	0.5	0.5	0.25	0	0	0	0	0.25	0.25	0.25	0.25	0	0	0	0	0	0	0.25	0.5	0.5	0.75	0.75	0.5	0.75	0.75	0.5	0.5	0.5	0.5	0.5	0.75	0.75	0.5	0.75	0.75	0.75	0.75	0.5	0.5	0.5	0.5	0.5	0.5	0.5
1	1	0.25	0	0	0	0.25	0.5	0.75	0.75	0.75	0.75	0.5	0.75	0.75	0.5	0.5	0.5	0.5	0.5	0.75	0.75	0.5	0.5	0.5	0.5	0.5	0.5	0.5	0.5	0.75	0.75	0.5	0.5	0.5	0.5	0.5	0.25	0	0	0	0	0	0	0	0	0	0	0	0
1	0	0.5	0.75	0.75	0.5	0.5	0.5	0.5	0.5	0.75	0.75	0.5	0.5	0.5	0.5	0.5	0.75	0.75	0.75	0.75	0.5	0.5	0.5	0.5	0.5	0.25	0	0	0	0	0	0	0	0	0	0.25	0.5	0.5	0.5	0.25	0	0	0	0	0	0	0	0	0
1	1	0.5	0.5	0.5	0.25	0.25	0.5	0.5	0.5	0.25	0	0	0	0	0	0	0	0	0	0	0	0	0	0	0	0	0	0	0.25	0.5	0.5	0.75	0.75	0.75	0.75	0.75	0.75	0.5	0.5	0.5	0.5	0.5	0.5	0.5	0.5	0.5	0.5	0.25	0
1	1	0.75	0.5	0.75	0.75	0.5	0.5	0.5	0.5	0.5	0.5	0.25	0	0	0	0	0	0	0	0	0	0	0	0	0	0	0	0	0	0	0	0	0	0	0	0	0	0	0	0	0	0	0	0	0	0	0	0	0
1	0	0	0	0	0	0	0	0	0	0	0	0	0	0	0.25	0.5	0.5	0.75	0.75	0.5	0.75	0.75	0.75	0.75	0.75	0.75	0.5	0.75	0.75	0.5	0.5	0.5	0.25	0.25	0.5	0.5	0.5	0.75	0.75	0.5	0.5	0.5	0.5	0.5	0.5	0.5	0.5	0.5	0.5
1	1	0	0	0	0	0	0	0	0	0	0	0	0	0	0	0	0	0	0	0	0.25	0.5	0.5	0.5	0.5	0.25	0.25	0.5	0.25	0.25	0.5	0.5	0.5	0.75	0.75	0.5	0.5	0.5	0.5	0.5	0.5	0.25	0	0	0.25	0.5	0.75	0.75	0.5
1	1	0.5	0.75	0.75	0.5	0.75	0.75	0.5	0.75	0.75	0.5	0.5	0.5	0.5	0.5	0.5	0.5	0.5	0.5	0.5	0.5	0.5	0.5	0.5	0.25	0	0	0	0	0	0	0	0	0	0	0	0	0	0	0	0	0	0	0	0	0	0	0	0
1	1	0	0	0	0	0	0	0	0	0	0	0	0	0	0	0	0	0	0.25	0.5	0.5	0.5	0.5	0.5	0.5	0.75	0.75	0.5	0.75	0.75	0.5	0.5	0.5	0.5	0.5	0.75	0.75	0.5	0.5	0.25	0.25	0.5	0.5	0.5	0.25	0	0	0	0
1	1	0.5	0.5	0.5	0.25	0.25	0.5	0.5	0.5	0.75	0.75	0.5	0.75	0.75	0.5	0.5	0.5	0.5	0.5	0.5	0.5	0.5	0.5	0.5	0.5	0.5	0.5	0.5	0.5	0.5	0.5	0.5	0.25	0	0	0	0.25	0.5	0.5	0.5	0.25	0	0	0	0	0	0	0	0
1	1	0.5	0.75	0.5	0.25	0.5	0.5	0.5	0.75	0.75	0.5	0.5	0.5	0.5	0.5	0.75	0.75	0.5	0.5	0.5	0.5	0.5	0.5	0.25	0	0	0	0.25	0.5	0.5	0.5	0.25	0.25	0.5	0.5	0.5	0.25	0	0	0	0	0	0	0	0	0	0	0	0
1	1	0	0	0	0	0	0	0	0	0	0	0	0	0	0	0	0	0	0	0	0	0	0	0.25	0.5	0.5	0.5	0.25	0	0	0.25	0.5	0.5	0.5	0.5	0.25	0.25	0.5	0.25	0.25	0.5	0.5	0.5	0.75	0.75	0.5	0.5	0.5	0.25
1	1	0.5	0.75	0.75	0.5	0.75	0.75	0.5	0.5	0.5	0.5	0.5	0.75	0.75	0.5	0.5	0.5	0.5	0.5	0.5	0.5	0.5	0.5	0.5	0.25	0	0	0	0	0	0	0	0	0	0	0.25	0.25	0.25	0.25	0	0	0	0.25	0.5	0.5	0.5	0.5	0.5	0.75
1	1	0.25	0	0.25	0.5	0.75	0.75	0.5	0.25	0.25	0.5	0.75	0.75	0.75	0.75	0.5	0.75	0.75	0.5	0.5	0.5	0.5	0.5	0.75	0.75	0.5	0.75	0.75	0.75	0.75	0.75	0.75	0.5	0.5	0.25	0	0	0	0.25	0.5	0.75	0.75	0.5	0.25	0	0	0	0	0
1	0	0.75	0.75	0.75	0.75	0.5	0.5	0.5	0.5	0.5	0.75	0.75	0.5	0.5	0.5	0.5	0.5	0.5	0.5	0.5	0.5	0.5	0.5	0.5	0.5	0.5	0.5	0.5	0.5	0.5	0.25	0	0	0	0	0	0	0	0	0	0	0	0	0	0	0	0	0	0
1	1	0.5	0.5	0.75	0.75	0.5	0.5	0.5	0.5	0.75	0.75	0.5	0.75	0.75	0.5	0.5	0.5	0.5	0.5	0.75	0.75	0.5	0.5	0.5	0.5	0.5	0.5	0.5	0.5	0.5	0.5	0.25	0	0	0	0	0	0	0	0	0	0	0	0	0	0	0	0	0
1	1	0.75	0.75	0.75	0.75	0.75	0.75	0.5	0.5	0.5	0.75	0.75	0.5	0.25	0	0.25	0.5	0.75	0.75	0.5	0.25	0	0	0	0	0	0	0	0	0	0	0.25	0.5	0.5	0.75	0.75	0.5	0.5	0.5	0.5	0.5	0.75	0.75	0.5	0.75	0.75	0.75	0.75	0.75
1	1	0.25	0	0	0	0	0	0	0	0	0	0	0	0	0	0	0	0	0	0	0	0	0	0	0.25	0.5	0.5	0.5	0.5	0.25	0.5	0.75	0.75	0.75	0.75	0.75	0.5	0.75	0.75	0.5	0.5	0.5	0.5	0.5	0.5	0.5	0.5	0.5	0.5
1	1	0	0	0	0	0	0	0.25	0.5	0.5	0.5	0.5	0.25	0.5	0.75	0.5	0.5	0.5	0.5	0.5	0.75	0.75	0.5	0.5	0.5	0.25	0.25	0.25	0	0	0	0	0	0	0	0	0	0	0	0	0	0	0	0	0	0	0	0	0
1	1	0.5	0.75	0.75	0.5	0.5	0.5	0.5	0.5	0.75	0.75	0.5	0.5	0.5	0.5	0.5	0.5	0.5	0.25	0.25	0.25	0	0	0	0	0	0	0	0	0	0	0	0	0	0	0	0	0	0	0	0	0	0	0	0	0	0	0	0
1	1	0.5	0.75	0.75	0.5	0.75	0.75	0.5	0.5	0.5	0.5	0.5	0.75	0.75	0.5	0.5	0.5	0.5	0.5	0.5	0.5	0.5	0.75	0.75	0.5	0.25	0	0	0	0	0	0	0	0	0	0	0	0	0	0	0	0	0	0	0	0	0	0	0
1	1	0	0.25	0.5	0.5	0.75	0.75	0.5	0.75	0.75	0.5	0.75	0.75	0.5	0.5	0.5	0.5	0.5	0.75	0.75	0.5	0.5	0.5	0.5	0.5	0.5	0.25	0	0	0	0	0.25	0.5	0.5	0.5	0.25	0	0	0	0	0	0	0	0	0	0	0	0	0
1	1	0.5	0.75	0.75	0.5	0.75	0.75	0.5	0.75	0.75	0.5	0.75	0.75	0.5	0.5	0.5	0.5	0.5	0.5	0.5	0.5	0.5	0.5	0.5	0.5	0.5	0.5	0.5	0.5	0.5	0.5	0.25	0	0	0	0.25	0.5	0.5	0.5	0.5	0.5	0.5	0.5	0.25	0	0	0	0	0
1	1	0	0	0	0	0	0	0	0	0	0	0	0	0.25	0.5	0.5	0.5	0.5	0.25	0.5	0.75	0.5	0.75	0.75	0.75	0.75	0.75	0.75	0.5	0.5	0.5	0.5	0.5	0.5	0.25	0	0	0	0	0	0	0	0	0	0	0	0	0	0
1	1	0.5	0.75	0.75	0.5	0.75	0.75	0.5	0.75	0.75	0.5	0.5	0.5	0.5	0.5	0.5	0.5	0.5	0.5	0.5	0.25	0	0	0.25	0.5	0.5	0.5	0.25	0	0	0	0	0	0	0	0	0	0	0	0	0	0	0	0	0	0	0	0	0
1	0	0.5	0.75	0.5	0.5	0.5	0.25	0.25	0.5	0.5	0.5	0.75	0.75	0.5	0.5	0.5	0.5	0.5	0.5	0.25	0	0	0	0	0	0	0	0	0	0	0	0	0	0	0	0	0	0	0	0	0	0	0	0	0	0	0	0	0
1	1	0	0	0	0	0	0	0	0	0	0	0	0	0	0	0	0	0	0	0	0	0	0	0	0	0	0	0	0	0	0.25	0.5	0.5	0.5	0.5	0.25	0.25	0.5	0.25	0.25	0.5	0.5	0.5	0.75	0.75	0.5	0.5	0.5	0.5
1	1	0.25	0.25	0.5	0.25	0.25	0.5	0.25	0.25	0.5	0.5	0.5	0.75	0.75	0.5	0.5	0.25	0	0	0	0	0	0	0	0	0	0	0	0	0	0	0	0	0	0	0	0	0	0	0	0	0	0	0	0	0	0	0	0
1	0	0.75	0.5	0.25	0	0	0	0.25	0.5	0.75	0.75	0.5	0.5	0.5	0.5	0.75	0.75	0.5	0.75	0.75	0.5	0.5	0.5	0.5	0.5	0.75	0.75	0.5	0.5	0.5	0.5	0.5	0.75	0.75	0.75	0.75	0.5	0.5	0.5	0.5	0.5	0.25	0	0	0	0	0	0	0
1	1	0.5	0.75	0.75	0.5	0.75	0.75	0.5	0.75	0.75	0.5	0.5	0.5	0.5	0.5	0.5	0.5	0.5	0.5	0.5	0.25	0	0	0	0	0	0	0	0	0	0	0	0	0	0	0	0	0	0	0	0	0	0	0	0	0	0	0	0
1	1	0.5	0.5	0.5	0.25	0.25	0.5	0.5	0.5	0.75	0.75	0.5	0.75	0.75	0.5	0.5	0.5	0.5	0.5	0.5	0.25	0	0	0	0.25	0.5	0.5	0.5	0.25	0	0	0	0	0	0	0	0.25	0.25	0.25	0.25	0	0	0	0	0	0	0	0	0
1	1	0.25	0	0.25	0.5	0.75	0.75	0.5	0.25	0	0	0.25	0.5	0.5	0.75	0.75	0.5	0.75	0.75	0.5	0.75	0.75	0.5	0.5	0.5	0.5	0.5	0.75	0.75	0.75	0.75	0.5	0.5	0.5	0.5	0.5	0.25	0	0	0	0	0	0	0	0	0	0	0	0
1	1	0.25	0.5	0.5	0.5	0.75	0.75	0.5	0.75	0.75	0.5	0.5	0.5	0.25	0.25	0.5	0.5	0.5	0.5	0.25	0.25	0.25	0.25	0.25	0	0.25	0.5	0.5	0.5	0.25	0	0	0	0	0	0	0	0	0	0	0	0	0	0	0	0.25	0.5	0.5	0.5
1	1	0.5	0.5	0.5	0.25	0	0	0	0	0	0	0	0	0.25	0.5	0.5	0.75	0.75	0.5	0.75	0.75	0.5	0.75	0.75	0.5	0.5	0.5	0.5	0.5	0.75	0.75	0.5	0.5	0.5	0.5	0.5	0.5	0.25	0	0	0	0.25	0.5	0.75	0.75	0.5	0.25	0	0
1	1	0.25	0.5	0.75	0.75	0.75	0.75	0.5	0.5	0.5	0.25	0.25	0.5	0.5	0.5	0.75	0.75	0.5	0.5	0.5	0.5	0.5	0.5	0.5	0.5	0.5	0.5	0.25	0.25	0.5	0.5	0.5	0.25	0	0	0	0	0	0	0	0	0	0	0	0	0	0	0	0
1	1	0.25	0.25	0.5	0.5	0.5	0.25	0.25	0.5	0.75	0.75	0.75	0.75	0.5	0.75	0.75	0.5	0.75	0.75	0.5	0.5	0.5	0.5	0.5	0.75	0.75	0.5	0.5	0.5	0.5	0.5	0.5	0.25	0	0	0	0	0	0	0.25	0.5	0.5	0.5	0.25	0	0	0	0	0
1	1	0.5	0.75	0.75	0.5	0.75	0.75	0.5	0.5	0.5	0.5	0.5	0.5	0.5	0.25	0.25	0.25	0	0	0	0	0.25	0.5	0.75	0.75	0.5	0.25	0	0	0	0	0	0	0	0	0	0	0	0	0	0	0	0	0	0	0	0	0	0
1	0	0	0	0	0	0	0	0	0.25	0.5	0.5	0.5	0.25	0	0	0	0	0	0	0	0	0	0	0	0	0	0	0	0	0	0	0.25	0.5	0.5	0.75	0.75	0.5	0.75	0.75	0.5	0.75	0.75	0.5	0.5	0.5	0.5	0.5	0.5	0.5
1	1	0.25	0	0	0	0	0	0	0	0	0	0	0	0	0	0	0	0	0	0	0	0	0	0	0.25	0.5	0.75	0.75	0.5	0.5	0.5	0.5	0.5	0.5	0.5	0.5	0.75	0.75	0.5	0.75	0.75	0.5	0.5	0.5	0.5	0.5	0.5	0.5	0.5
1	1	0	0	0	0	0	0	0	0	0	0.25	0.5	0.75	0.75	0.75	0.5	0.25	0.5	0.25	0.25	0.5	0.5	0.5	0.75	0.75	0.5	0.5	0.5	0.5	0.5	0.5	0.5	0.5	0.5	0.5	0.25	0	0	0	0.25	0.5	0.5	0.5	0.25	0	0	0	0	0
1	1	0	0.25	0.5	0.75	0.75	0.75	0.75	0.5	0.75	0.75	0.5	0.5	0.5	0.5	0.5	0.75	0.75	0.5	0.5	0.25	0	0	0	0	0	0	0	0.25	0.5	0.5	0.5	0.25	0	0	0	0	0	0	0	0	0	0	0.25	0.5	0.5	0.5	0.25	0
1	1	0.5	0.75	0.75	0.5	0.75	0.75	0.5	0.75	0.75	0.5	0.5	0.5	0.5	0.5	0.5	0.5	0.5	0.5	0.5	0.25	0	0	0	0.25	0.5	0.5	0.5	0.25	0.25	0.5	0.5	0.5	0.25	0	0	0	0	0	0	0	0	0	0	0	0	0	0	0
1	1	0	0	0	0	0	0	0	0	0	0	0	0	0	0	0	0	0.25	0.5	0.5	0.5	0.25	0	0	0	0	0	0	0.25	0.5	0.5	0.5	0.5	0.25	0.25	0.5	0.5	0.5	0.75	0.75	0.5	0.75	0.75	0.5	0.5	0.5	0.5	0.5	0.5
1	1	0	0	0	0	0	0	0	0	0	0	0	0	0	0.25	0.5	0.5	0.75	0.75	0.5	0.75	0.75	0.75	0.75	0.75	0.75	0.5	0.75	0.75	0.5	0.5	0.5	0.25	0.25	0.25	0	0	0	0	0	0	0	0	0	0	0	0	0	0
1	0	0	0	0.25	0.5	0.5	0.75	0.75	0.5	0.75	0.75	0.5	0.75	0.75	0.5	0.5	0.5	0.25	0.25	0.5	0.5	0.5	0.5	0.5	0.5	0.5	0.5	0.25	0	0	0	0.25	0.5	0.75	0.75	0.5	0.25	0	0	0	0	0.25	0.5	0.5	0.5	0.25	0	0	0
1	1	0.5	0.75	0.75	0.75	0.75	0.5	0.75	0.75	0.5	0.75	0.75	0.5	0.5	0.5	0.5	0.5	0.5	0.5	0.25	0.25	0.5	0.5	0.5	0.5	0.25	0	0	0	0	0	0	0	0	0	0	0	0	0	0	0	0	0	0	0	0	0	0	0
1	0	0.5	0.5	0.5	0.5	0.5	0.75	0.75	0.5	0.25	0	0	0	0	0	0	0	0	0	0	0.25	0.5	0.5	0.5	0.5	0.5	0.5	0.75	0.75	0.5	0.75	0.75	0.5	0.5	0.5	0.5	0.5	0.75	0.75	0.5	0.5	0.5	0.5	0.5	0.5	0.5	0.5	0.5	0.5
1	1	0.5	0.75	0.75	0.5	0.75	0.75	0.5	0.5	0.5	0.5	0.5	0.5	0.25	0	0	0	0	0	0	0	0	0	0	0	0	0	0	0	0	0	0	0	0	0	0	0	0	0	0	0	0	0	0	0	0	0	0	0
1	1	0.5	0.75	0.75	0.5	0.75	0.75	0.5	0.75	0.75	0.5	0.5	0.5	0.5	0.5	0.5	0.5	0.5	0.5	0.5	0.25	0	0	0	0	0	0	0	0	0	0	0	0	0	0	0	0	0	0	0	0	0	0	0	0	0	0	0	0
1	1	0.25	0.5	0.5	0.5	0.25	0	0	0	0	0	0	0	0	0	0	0	0	0	0	0	0.25	0.5	0.5	0.75	0.75	0.5	0.75	0.75	0.5	0.75	0.75	0.5	0.5	0.5	0.25	0.25	0.5	0.5	0.5	0.5	0.25	0	0	0	0.25	0.25	0.25	0.25
1	0	0	0	0	0	0	0	0	0	0	0	0	0.25	0.5	0.5	0.5	0.25	0	0	0	0	0	0	0	0	0	0	0	0	0	0	0.25	0.5	0.5	0.75	0.75	0.5	0.75	0.75	0.5	0.75	0.75	0.5	0.75	0.75	0.5	0.5	0.5	0.5
1	1	0.5	0.75	0.75	0.5	0.75	0.75	0.5	0.75	0.75	0.5	0.5	0.25	0	0	0	0	0	0.25	0.5	0.5	0.5	0.25	0.25	0.5	0.5	0.5	0.5	0.5	0.5	0.5	0.25	0	0	0	0	0	0	0	0	0	0	0	0	0	0	0	0.25	0.5
1	0	0.5	0.75	0.5	0.75	0.75	0.5	0.5	0.5	0.5	0.5	0.5	0.5	0.25	0.25	0.25	0	0	0	0	0	0	0	0	0	0	0	0	0	0	0	0	0	0	0	0	0	0	0	0	0	0	0	0	0	0	0	0	0
1	1	0.5	0.75	0.75	0.5	0.75	0.75	0.5	0.75	0.75	0.5	0.5	0.5	0.5	0.5	0.75	0.75	0.5	0.5	0.5	0.5	0.5	0.5	0.5	0.5	0.5	0.5	0.25	0	0	0.25	0.5	0.75	0.75	0.5	0.25	0	0	0	0	0	0	0	0	0	0	0	0	0
1	1	0	0	0	0	0	0	0	0	0.25	0.5	0.5	0.75	0.75	0.5	0.75	0.75	0.5	0.75	0.75	0.5	0.75	0.75	0.5	0.5	0.5	0.25	0.25	0.5	0.5	0.5	0.5	0.5	0.25	0.25	0.25	0	0	0	0	0	0	0	0	0	0	0	0	0
1	0	0.5	0.5	0.5	0.25	0.25	0.5	0.5	0.75	0.75	0.5	0.5	0.5	0.75	0.75	0.75	0.5	0.25	0.5	0.5	0.5	0.75	0.5	0.25	0.5	0.5	0.5	0.75	0.75	0.5	0.5	0.5	0.5	0.5	0.5	0.5	0.5	0.5	0.5	0.25	0	0	0	0.25	0.5	0.5	0.5	0.25	0
1	1	0.75	0.5	0.25	0	0.25	0.5	0.75	1	1	1	1	1	1	0.75	0.5	0.25	0	0	0	0	0	0	0	0	0	0	0	0	0	0	0	0	0	0	0	0	0	0	0	0	0	0	0	0	0	0	0	0
1	0	0.5	0.75	0.75	0.5	0.75	0.75	0.5	0.75	0.75	0.5	0.5	0.5	0.25	0.25	0.25	0	0	0	0	0	0	0	0	0	0	0	0	0	0	0	0	0	0	0	0	0	0	0	0	0	0	0	0	0	0	0	0	0
1	1	0.5	0.75	0.75	0.5	0.75	0.75	0.5	0.5	0.5	0.5	0.5	0.75	0.75	0.5	0.5	0.5	0.5	0.5	0.5	0.25	0	0	0	0	0	0	0	0	0	0	0	0	0	0	0	0	0	0	0	0	0	0	0	0	0	0	0	0
1	1	0	0	0.25	0.5	0.5	0.5	0.25	0	0	0	0	0	0	0	0	0	0	0	0	0	0	0	0	0	0	0	0.25	0.5	0.5	0.75	0.75	0.5	0.75	0.75	0.5	0.75	0.75	0.5	0.75	0.75	0.5	0.5	0.5	0.5	0.5	0.5	0.5	0.25
1	1	0.5	0.5	0.5	0.25	0	0	0	0	0	0	0	0	0	0.25	0.5	0.5	0.5	0.5	0.25	0.25	0.5	0.5	0.5	0.75	0.75	0.5	0.5	0.5	0.25	0.25	0.5	0.5	0.5	0.5	0.25	0	0	0	0	0	0	0	0.25	0.5	0.5	0.5	0.25	0
1	1	0.5	0.75	0.75	0.5	0.75	0.75	0.5	0.75	0.75	0.75	0.75	0.75	0.75	0.5	0.5	0.25	0	0	0	0	0	0	0	0	0	0	0	0	0	0	0	0	0	0	0	0	0	0	0	0	0	0	0	0	0	0	0	0
1	1	0.5	0.75	0.75	0.5	0.75	0.75	0.5	0.75	0.75	0.5	0.75	0.75	0.5	0.5	0.5	0.5	0.5	0.5	0.5	0.5	0.5	0.5	0.25	0.25	0.5	0.5	0.5	0.5	0.5	0.5	0.5	0.25	0	0	0	0	0	0	0	0	0	0	0	0	0	0	0	0
1	1	0.25	0	0	0	0	0	0	0	0	0	0	0	0	0	0	0	0	0	0	0	0	0	0	0	0	0.25	0.5	0.5	0.75	0.75	0.5	0.75	0.75	0.5	0.75	0.75	0.5	0.5	0.5	0.25	0.25	0.5	0.5	0.5	0.5	0.25	0.25	0.5
1	1	0.25	0.5	0.25	0.25	0.5	0.25	0.25	0.5	0.5	0.5	0.75	0.75	0.5	0.5	0.5	0.5	0.5	0.5	0.5	0.5	0.5	0.5	0.25	0	0	0	0	0	0	0	0	0	0	0	0	0	0	0.25	0.5	0.5	0.5	0.25	0.25	0.5	0.5	0.5	0.25	0
1	1	0	0	0	0	0	0	0	0	0	0	0	0	0	0	0	0	0	0	0	0	0	0	0	0	0.25	0.5	0.5	0.75	0.75	0.5	0.75	0.75	0.5	0.75	0.75	0.5	0.75	0.75	0.5	0.5	0.5	0.5	0.5	0.5	0.25	0.25	0.5	0.5
1	1	0.5	0.75	0.75	0.5	0.5	0.5	0.5	0.5	0.75	0.75	0.5	0.5	0.5	0.5	0.5	0.5	0.5	0.25	0.25	0.25	0	0	0	0	0	0	0	0	0	0	0	0	0	0	0	0	0	0	0	0	0	0	0	0	0	0	0	0
1	1	0	0.25	0.5	0.75	1	0.75	0.75	0.75	0.5	0.75	0.75	0.5	0.75	0.75	0.5	0.5	0.5	0.25	0.25	0.5	0.5	0.5	0.5	0.5	0.5	0.5	0.5	0.25	0	0	0	0	0	0	0	0	0	0	0	0	0	0	0	0	0	0	0	0
1	1	0.5	0.75	0.75	0.5	0.75	0.75	0.5	0.75	0.75	0.5	0.5	0.5	0.5	0.5	0.75	0.75	0.5	0.5	0.25	0.25	0.5	0.5	0.5	0.5	0.5	0.5	0.5	0.25	0	0	0	0	0	0.25	0.5	0.5	0.5	0.25	0	0	0	0	0	0.25	0.5	0.5	0.5	0.25
1	1	0	0	0	0	0	0	0	0.25	0.5	0.5	0.5	0.5	0.25	0.5	0.75	0.5	0.75	0.75	0.5	0.5	0.5	0.5	0.5	0.75	0.75	0.5	0.5	0.25	0.25	0.25	0.25	0.25	0.25	0.25	0.25	0.25	0	0.25	0.25	0.25	0.25	0	0	0	0	0	0	0
1	1	0.5	0.75	0.75	0.5	0.75	0.75	0.5	0.75	0.75	0.75	0.75	0.75	0.75	0.5	0.5	0.5	0.5	0.5	0.5	0.25	0	0	0	0	0	0	0	0	0	0.25	0.25	0.25	0.25	0	0	0	0	0	0	0	0	0	0	0	0	0	0	0
1	0	0	0	0	0	0	0	0	0	0	0	0	0	0	0	0	0	0	0	0	0	0	0	0	0	0	0	0	0.25	0.5	0.5	0.75	0.5	0.5	0.75	0.5	0.75	0.75	0.5	0.5	0.5	0.5	0.5	0.75	0.75	0.5	0.5	0.5	0.5
1	1	0.5	0.75	0.75	0.5	0.75	0.75	0.5	0.75	0.75	0.5	0.75	0.75	0.75	0.75	0.75	0.75	0.5	0.5	0.5	0.5	0.5	0.5	0.25	0	0	0	0	0	0	0	0	0	0	0	0	0	0.25	0.5	0.5	0.5	0.25	0	0	0	0	0	0	0
1	1	0.25	0.5	0.75	0.75	0.75	0.5	0.25	0.5	0.25	0.25	0.5	0.25	0.25	0.5	0.5	0.5	0.5	0.5	0.5	0.5	0.5	0.5	0.25	0.25	0.25	0.25	0.25	0.25	0.25	0	0	0	0	0	0	0	0	0	0	0	0	0	0	0	0	0	0	0
1	1	0	0	0	0	0	0	0	0	0	0	0	0	0	0	0	0	0	0.25	0.5	0.5	0.75	0.75	0.5	0.75	0.75	0.5	0.75	0.75	0.5	0.75	0.75	0.5	0.5	0.5	0.5	0.5	0.5	0.5	0.5	0.5	0.5	0.25	0	0	0	0	0	0
1	0	0.5	0.5	0.25	0.5	0.75	0.5	0.5	0.5	0.25	0.25	0.5	0.5	0.5	0.75	0.75	0.5	0.5	0.5	0.5	0.5	0.5	0.25	0	0	0	0	0	0	0	0	0	0	0	0	0	0	0	0	0	0	0	0	0	0	0	0	0	0
1	0	0	0	0.25	0.5	0.5	0.5	0.25	0	0	0	0	0	0	0	0	0	0	0	0	0	0.25	0.5	0.5	0.75	0.75	0.5	0.75	0.75	0.5	0.75	0.75	0.5	0.75	0.75	0.5	0.5	0.5	0.5	0.5	0.5	0.5	0.5	0.5	0.5	0.5	0.5	0.5	0.5
1	1	0	0	0	0	0	0	0	0	0	0	0	0	0	0	0	0	0	0	0	0	0	0	0	0	0	0	0	0.25	0.5	0.5	0.75	0.75	0.5	0.75	0.75	0.5	0.75	0.75	0.5	0.75	0.75	0.5	0.75	0.75	0.5	0.5	0.5	0.5
1	1	0.25	0	0	0	0	0	0	0	0	0	0	0	0	0	0	0	0	0	0	0	0	0	0	0	0	0	0	0.25	0.5	0.5	0.75	0.75	0.5	0.75	0.75	0.5	0.75	0.75	0.5	0.75	0.75	0.5	0.5	0.5	0.5	0.5	0.5	0.25
1	1	0	0	0.25	0.5	0.75	0.75	0.5	0.25	0	0	0	0	0	0	0	0	0	0	0	0	0	0	0.25	0.25	0.25	0.25	0	0	0	0	0	0.25	0.5	0.5	0.75	0.75	0.5	0.75	0.75	0.5	0.75	0.75	0.5	0.75	0.75	0.5	0.5	0.25
1	1	0.25	0.5	0.5	0.5	0.25	0	0	0	0	0	0	0	0	0	0.25	0.5	0.5	0.5	0.25	0	0	0.25	0.5	0.5	0.5	0.25	0	0.25	0.5	0.5	0.75	0.75	0.5	0.75	0.75	0.5	0.75	0.75	0.5	0.75	0.75	0.5	0.5	0.5	0.5	0.5	0.5	0.25
1	1	0.25	0	0	0	0	0	0	0	0	0	0	0	0	0	0	0.25	0.5	0.5	0.5	0.5	0.25	0.5	0.75	0.5	0.5	0.5	0.5	0.5	0.75	0.75	0.5	0.5	0.25	0	0	0	0	0	0	0	0	0	0	0	0	0	0	0
1	1	0.5	0.5	0.5	0.25	0	0	0	0	0	0	0	0	0.25	0.5	0.5	0.5	0.5	0.25	0.5	0.75	0.5	0.5	0.5	0.25	0.25	0.5	0.5	0.5	0.5	0.5	0.5	0.5	0.5	0.25	0	0	0	0.25	0.25	0.25	0.25	0	0	0	0	0	0	0
1	0	0.5	0.75	0.5	0.75	0.75	0.5	0.75	0.75	0.5	0.5	0.5	0.5	0.5	0.5	0.5	0.5	0.5	0.5	0.5	0.5	0.5	0.5	0.25	0	0	0	0	0	0	0	0	0	0	0	0	0	0	0	0	0	0	0	0	0	0	0	0	0
1	1	0.5	0.75	0.75	0.5	0.75	0.75	0.5	0.75	0.75	0.5	0.75	0.75	0.5	0.5	0.5	0.5	0.5	0.5	0.5	0.5	0.5	0.5	0.25	0	0	0	0	0	0	0	0	0	0	0	0	0.25	0.5	0.5	0.5	0.25	0	0	0	0	0	0	0	0
1	1	0.75	0.75	0.5	0.5	0.5	0.5	0.5	0.25	0.25	0.5	0.5	0.5	0.25	0	0	0	0	0	0	0	0	0	0.25	0.5	0.5	0.75	0.75	0.5	0.75	0.75	0.5	0.75	0.75	0.5	0.5	0.5	0.5	0.5	0.75	0.75	0.5	0.5	0.5	0.5	0.5	0.5	0.25	0
1	1	0.5	0.5	0.5	0.25	0.25	0.5	0.5	0.5	0.25	0.25	0.5	0.5	0.5	0.25	0	0.25	0.25	0.25	0.25	0	0	0.25	0.5	0.5	0.5	0.5	0.5	0.5	0.75	0.75	0.5	0.75	0.75	0.5	0.75	0.75	0.5	0.5	0.5	0.5	0.5	0.5	0.25	0	0	0	0	0
1	0	0.5	0.5	0.5	0.5	0.5	0.5	0.25	0.25	0.5	0.5	0.5	0.25	0	0	0	0	0	0	0	0	0.25	0.5	0.5	0.75	0.75	0.5	0.75	0.75	0.5	0.75	0.75	0.5	0.5	0.5	0.5	0.5	0.75	0.75	0.75	0.75	0.5	0.25	0	0	0	0	0	0
1	1	0	0	0.25	0.5	0.75	0.75	0.75	0.75	0.5	0.75	0.5	0.25	0.5	0.25	0.25	0.5	0.5	0.5	0.75	0.75	0.5	0.5	0.5	0.5	0.5	0.5	0.25	0	0	0.25	0.5	0.5	0.5	0.25	0	0	0	0	0	0	0	0	0	0	0	0	0	0
1	1	0.5	0.75	0.5	0.75	0.75	0.5	0.5	0.5	0.25	0.25	0.5	0.5	0.5	0.75	0.75	0.5	0.5	0.5	0.5	0.5	0.5	0.25	0.25	0.5	0.5	0.5	0.25	0	0	0	0	0	0	0	0	0	0	0	0	0	0	0	0	0	0	0	0	0
1	0	0	0	0	0	0	0	0	0	0	0	0	0	0	0	0	0	0	0	0	0	0	0	0	0	0.25	0.5	0.5	0.75	0.75	0.5	0.75	0.75	0.5	0.75	0.75	0.5	0.75	0.75	0.5	0.75	0.75	0.5	0.5	0.25	0	0	0	0
1	1	0.5	0.75	0.75	0.5	0.75	0.5	0.25	0.5	0.5	0.5	0.75	0.75	0.5	0.5	0.5	0.5	0.5	0.5	0.5	0.5	0.5	0.5	0.25	0	0	0	0	0	0	0	0	0	0	0	0	0	0	0	0	0	0	0	0	0	0	0	0	0
1	1	0.5	0.75	0.75	0.5	0.75	0.75	0.5	0.75	0.75	0.5	0.5	0.5	0.5	0.5	0.5	0.25	0	0	0	0	0	0	0	0	0	0	0	0	0	0	0	0	0	0	0	0	0	0	0	0	0	0	0	0	0	0	0	0
1	1	0.25	0.5	0.5	0.5	0.25	0	0	0.25	0.5	0.5	0.5	0.5	0.25	0.25	0.5	0.25	0.25	0.5	0.25	0.25	0.5	0.5	0.5	0.5	0.5	0.5	0.5	0.5	0.5	0.5	0.5	0.5	0.5	0.5	0.5	0.5	0.5	0.5	0.5	0.5	0.5	0.5	0.5	0.5	0.5	0.5	0.5	0.5
1	1	0.5	0.75	0.75	0.5	0.75	0.75	0.5	0.75	0.75	0.5	0.5	0.5	0.5	0.5	0.5	0.5	0.25	0.25	0.25	0	0	0	0.25	0.5	0.5	0.5	0.25	0	0	0	0	0	0	0	0	0	0	0	0	0	0	0	0	0	0	0	0	0
1	0	0.5	0.5	0.25	0	0	0	0	0	0	0	0	0	0	0	0	0	0	0	0	0	0	0	0	0	0	0	0	0	0	0	0.25	0.5	0.5	0.5	0.5	0.25	0.25	0.5	0.25	0.25	0.5	0.5	0.5	0.75	0.75	0.5	0.5	0.5
1	1	0.25	0.5	0.75	0.5	0.75	0.75	0.5	0.5	0.5	0.5	0.5	0.75	0.75	0.5	0.5	0.25	0	0	0.25	0.5	0.5	0.5	0.25	0	0	0	0	0	0	0	0	0	0	0	0	0	0	0	0	0	0	0	0	0	0	0	0	0
1	1	0.5	0.75	0.75	0.5	0.75	0.75	0.5	0.75	0.75	0.5	0.75	0.75	0.75	0.75	0.75	0.75	0.5	0.5	0.25	0	0	0	0	0	0	0	0.25	0.5	0.5	0.5	0.25	0	0	0	0	0	0	0	0	0	0	0	0	0	0	0.25	0.5	0.5
1	1	0.5	0.75	0.75	0.5	0.25	0.25	0.5	0.5	0.5	0.25	0	0	0	0	0	0	0	0	0	0	0	0	0	0	0	0	0	0	0	0.25	0.25	0.25	0.5	0.25	0.25	0.5	0.25	0.25	0.5	0.5	0.5	0.75	0.75	0.5	0.5	0.5	0.5	0.5
1	0	0.25	0.5	0.5	0.5	0.75	0.75	0.5	0.5	0.5	0.5	0.5	0.5	0.25	0	0	0	0	0	0	0	0	0	0	0	0	0	0	0	0	0	0	0	0	0	0	0	0	0	0	0	0	0	0	0	0	0	0	0
1	1	0.25	0.5	0.5	0.5	0.75	0.75	0.5	0.75	0.75	0.5	0.5	0.5	0.25	0.25	0.5	0.5	0.5	0.5	0.25	0	0	0	0.25	0.5	0.5	0.5	0.25	0	0	0	0	0	0	0	0	0	0	0	0	0	0	0	0	0	0	0	0.25	0.25
1	1	0.25	0.25	0.5	0.25	0.25	0.5	0.5	0.5	0.75	0.75	0.5	0.75	0.75	0.5	0.5	0.5	0.5	0.5	0.5	0.25	0.25	0.5	0.5	0.5	0.25	0	0	0	0	0	0	0	0	0	0	0	0	0	0	0	0	0	0	0	0	0	0	0
1	1	0.25	0.5	0.5	0.5	0.75	0.75	0.5	0.75	0.75	0.5	0.5	0.5	0.25	0.25	0.5	0.5	0.5	0.5	0.25	0.25	0.25	0.25	0.25	0	0	0	0	0	0	0	0	0	0	0	0	0	0	0	0	0	0	0	0	0	0	0	0	0
1	1	0.25	0.5	0.75	0.5	0.75	0.75	0.5	0.5	0.25	0	0	0	0	0	0	0	0	0	0	0	0	0	0	0	0	0	0	0	0	0	0	0	0	0	0	0	0	0	0	0	0	0	0	0	0	0	0	0
1	1	0.25	0.5	0.5	0.5	0.75	0.75	0.5	0.75	0.75	0.5	0.5	0.5	0.5	0.5	0.5	0.25	0	0	0	0	0	0	0	0	0	0	0	0	0	0	0	0	0	0	0	0	0	0	0	0	0	0	0	0	0	0	0	0
1	1	0.25	0.25	0.5	0.25	0.25	0.5	0.25	0.25	0.5	0.5	0.5	0.5	0.25	0	0	0	0	0	0	0	0	0	0	0	0	0	0	0	0	0	0	0	0	0	0	0	0	0	0	0	0	0	0	0	0	0	0	0
1	1	0.25	0.5	0.75	0.5	0.5	0.5	0.25	0.25	0.5	0.5	0.5	0.75	0.75	0.5	0.5	0.25	0	0	0	0.25	0.25	0.25	0.25	0	0	0	0	0	0	0	0	0	0	0	0	0	0	0	0	0	0	0	0	0	0	0	0	0
1	1	0.75	0.75	0.75	0.75	0.75	0.5	0.5	0.25	0	0	0	0.25	0.5	0.5	0.5	0.5	0.25	0.25	0.5	0.5	0.5	0.75	0.75	0.5	0.5	0.5	0.5	0.5	0.5	0.25	0.25	0.25	0.25	0.25	0	0	0	0	0	0	0	0	0	0	0	0	0	0
1	0	0.5	0.75	0.75	0.5	0.75	0.75	0.5	0.5	0.5	0.25	0.25	0.5	0.5	0.5	0.5	0.5	0.5	0.5	0.5	0.5	0.5	0.5	0.5	0.25	0	0	0	0	0	0	0	0	0	0	0	0	0	0	0	0	0	0	0	0	0	0	0	0
1	1	0.25	0.25	0.5	0.25	0.25	0.5	0.5	0.5	0.75	0.75	0.5	0.5	0.25	0	0	0	0	0	0	0	0	0	0	0	0	0	0	0	0	0	0	0	0	0	0	0	0	0	0	0	0	0	0	0	0	0	0	0
1	1	0.5	0.75	0.5	0.25	0.5	0.25	0.25	0.5	0.5	0.5	0.75	0.75	0.5	0.5	0.5	0.5	0.5	0.5	0.25	0	0	0	0	0	0	0	0	0	0	0	0	0	0	0	0	0	0	0	0	0	0	0	0	0	0	0	0	0
1	1	0	0	0	0	0	0	0	0	0	0	0	0	0	0	0	0	0	0	0	0	0	0	0	0	0	0	0	0	0	0	0.25	0.25	0.25	0.5	0.5	0.5	0.75	0.75	0.5	0.75	0.75	0.5	0.75	0.75	0.5	0.5	0.5	0.5
1	0	0.5	0.75	0.5	0.75	0.75	0.5	0.5	0.5	0.5	0.5	0.5	0.25	0	0	0	0	0	0	0	0	0	0	0	0	0	0	0	0	0	0	0	0	0	0	0	0	0	0	0	0	0	0	0	0	0	0	0	0
1	0	0.75	0.75	0.5	0.75	0.75	0.5	0.5	0.5	0.25	0.25	0.5	0.5	0.5	0.5	0.5	0.5	0.5	0.5	0.25	0	0	0	0	0	0	0	0	0	0	0	0	0	0	0	0	0	0	0	0	0	0	0	0	0	0	0	0	0
1	1	0.5	0.75	0.75	0.5	0.75	0.75	0.5	0.75	0.75	0.5	0.5	0.5	0.5	0.5	0.5	0.25	0	0	0	0	0	0	0	0	0	0	0	0	0	0	0	0	0	0	0	0	0	0	0	0	0	0	0	0	0	0	0	0
1	1	0.5	0.5	0.25	0.25	0.25	0.25	0.25	0	0	0	0	0	0	0	0	0	0	0	0	0	0	0	0	0	0	0	0	0	0	0	0	0	0	0	0	0	0	0	0	0	0	0	0	0	0	0	0	0
1	0	0.75	0.75	0.5	0.75	0.75	0.5	0.5	0.5	0.5	0.5	0.75	0.75	0.5	0.5	0.25	0	0	0	0	0	0	0	0	0	0	0	0	0	0	0	0	0	0	0	0	0	0	0	0	0	0	0	0	0	0	0	0	0
1	1	0.75	0.5	0.75	0.75	0.5	0.75	0.75	0.5	0.75	0.75	0.5	0.5	0.5	0.5	0.5	0.5	0.25	0	0	0	0	0	0	0	0	0	0	0	0	0	0	0	0	0	0	0	0	0	0	0	0	0	0	0	0	0	0	0
1	1	0.5	0.75	0.75	0.5	0.75	0.75	0.5	0.75	0.75	0.5	0.75	0.75	0.5	0.5	0.5	0.5	0.5	0.5	0.25	0	0	0	0.25	0.5	0.5	0.5	0.25	0	0	0	0	0	0	0	0	0	0	0	0	0	0	0	0	0	0	0	0	0
1	1	0.5	0.75	0.75	0.5	0.75	0.5	0.25	0.5	0.5	0.5	0.75	0.75	0.5	0.5	0.5	0.5	0.5	0.5	0.25	0	0	0	0.25	0.25	0.25	0.25	0	0	0	0	0	0	0	0	0	0	0	0	0	0	0	0	0	0	0	0	0	0
1	1	0.5	0.5	0.75	0.75	0.5	0.75	0.5	0.25	0.5	0.5	0.5	0.75	0.75	0.5	0.5	0.5	0.5	0.5	0.5	0.5	0.5	0.5	0.5	0.25	0	0	0	0	0	0	0	0	0	0	0	0	0	0	0	0	0	0	0	0	0	0	0	0
1	1	0.5	0.75	0.75	0.5	0.75	0.75	0.5	0.75	0.75	0.5	0.75	0.75	0.5	0.5	0.5	0.5	0.5	0.5	0.25	0	0	0	0	0	0	0	0	0	0	0	0	0	0	0	0	0	0	0	0	0	0	0	0	0	0	0	0	0
1	1	0.5	0.75	0.75	0.5	0.75	0.75	0.5	0.75	0.75	0.5	0.75	0.75	0.5	0.5	0.5	0.5	0.5	0.5	0.5	0.5	0.5	0.5	0.25	0	0	0	0	0	0	0	0	0	0	0	0	0	0	0	0	0	0	0	0	0	0	0	0	0
1	1	0	0	0.25	0.5	0.5	0.75	0.75	0.5	0.75	0.75	0.5	0.75	0.75	0.5	0.75	0.75	0.5	0.75	0.75	0.5	0.5	0.5	0.5	0.5	0.5	0.25	0	0	0	0	0	0	0	0	0	0	0	0	0	0	0	0	0	0	0	0	0	0
1	0	0.5	0.5	0.25	0.25	0.5	0.5	0.5	0.25	0.25	0.25	0.25	0.25	0	0	0	0	0	0	0.25	0.5	0.5	0.75	0.5	0.25	0.5	0.25	0.25	0.5	0.25	0.25	0.5	0.5	0.5	0.75	0.75	0.5	0.5	0.25	0	0	0	0.25	0.5	0.5	0.5	0.25	0	0
1	1	0.5	0.75	0.5	0.75	0.75	0.5	0.75	0.75	0.5	0.5	0.5	0.5	0.5	0.5	0.25	0	0	0.25	0.5	0.5	0.5	0.25	0	0	0	0	0	0	0	0	0	0	0	0	0	0	0	0	0	0	0	0	0	0	0	0	0	0
1	1	0.5	0.75	0.75	0.5	0.75	0.5	0.25	0.5	0.25	0.25	0.5	0.5	0.5	0.5	0.25	0	0	0.25	0.5	0.5	0.5	0.25	0	0	0	0	0	0	0	0	0	0	0	0	0	0	0	0	0	0	0	0	0	0	0	0	0	0
1	1	0.25	0	0.25	0.5	0.5	0.75	0.75	0.75	0.75	0.75	0.75	0.5	0.5	0.5	0.5	0.5	0.5	0.5	0.5	0.5	0.5	0.5	0.5	0.75	0.75	0.75	0.75	0.75	0.75	0.5	0.5	0.5	0.75	0.75	0.5	0.5	0.5	0.5	0.5	0.5	0.5	0.75	0.75	0.5	0.5	0.5	0.75	0.75
1	1	0	0	0	0	0	0	0	0	0	0	0	0	0	0	0	0	0	0	0	0.25	0.5	0.75	0.75	0.5	0.5	0.5	0.75	0.75	0.5	0.25	0.25	0.5	0.5	0.5	0.25	0	0.25	0.5	0.75	0.75	0.75	0.75	0.5	0.5	0.5	0.5	0.5	0.5
1	1	0.5	0.5	0.5	0.75	0.75	0.5	0.25	0	0	0	0	0	0	0	0	0	0	0	0	0	0	0	0	0	0.25	0.5	0.75	0.75	0.5	0.5	0.25	0.25	0.5	0.5	0.5	0.75	0.75	0.75	0.75	0.75	0.75	0.75	0.75	0.5	0.5	0.5	0.5	0.5
1	1	0	0	0	0	0	0	0	0	0	0	0	0	0	0	0	0	0	0.25	0.5	0.75	0.75	0.5	0.25	0.25	0.5	0.5	0.5	0.25	0	0.25	0.5	0.75	0.75	0.5	0.5	0.5	0.5	0.75	0.75	0.5	0.5	0.5	0.5	0.5	0.75	0.75	0.75	0.75
1	1	0.25	0	0	0	0	0	0	0	0	0	0	0	0	0	0	0	0	0	0	0	0	0	0	0	0	0	0	0.25	0.5	0.5	0.5	0.5	0.25	0.5	0.75	0.75	0.75	0.75	0.75	0.5	0.5	0.5	0.5	0.5	0.5	0.25	0.25	0.5
1	1	0.25	0	0	0	0	0	0	0	0	0	0	0	0	0	0	0	0	0	0	0	0	0	0	0	0	0	0	0.25	0.5	0.5	0.75	0.75	0.5	0.75	0.75	0.5	0.5	0.5	0.5	0.5	0.75	0.75	0.75	0.75	0.5	0.5	0.5	0.5
1	1	0.5	0.5	0.75	1	0.75	0.5	0.5	0.5	0.75	0.75	0.5	0.25	0	0	0	0	0	0	0	0	0	0	0.25	0.5	0.5	0.5	0.5	0.25	0.25	0.5	0.5	0.5	0.75	0.75	0.5	0.5	0.5	0.5	0.5	0.5	0.25	0.25	0.5	0.5	0.75	0.75	0.75	0.75
1	1	0.25	0.5	0.5	0.5	0.75	0.75	0.5	0.5	0.5	0.5	0.5	0.5	0.5	0.5	0.75	0.75	0.5	0.5	0.5	0.5	0.5	0.25	0.25	0.5	0.5	0.5	0.5	0.5	0.5	0.5	0.25	0	0	0	0	0	0.25	0.25	0.25	0.25	0	0.25	0.5	0.75	0.75	0.5	0.25	0.25
1	1	0	0	0	0	0	0	0	0	0	0	0	0	0	0	0	0	0	0	0	0	0	0	0	0	0	0	0	0.25	0.5	0.75	0.75	0.75	0.75	0.5	0.75	0.75	0.5	0.75	0.75	0.75	0.75	0.75	0.75	0.75	0.75	0.75	0.75	0.75
1	1	0.5	0.5	0.5	0.25	0	0	0	0	0	0	0	0	0	0	0	0	0	0	0	0	0	0	0	0	0	0	0.25	0.5	0.75	0.75	0.75	0.5	0.25	0.5	0.5	0.5	0.75	0.75	0.5	0.5	0.5	0.5	0.5	0.75	0.75	0.75	0.75	0.5
1	1	0.5	0.5	0.5	0.5	0.25	0.25	0.5	0.75	0.75	0.5	0.25	0	0	0	0	0	0.25	0.5	0.5	0.5	0.25	0	0	0	0	0	0	0	0	0.25	0.5	0.5	0.5	0.5	0.25	0.25	0.5	0.5	0.5	0.75	0.75	0.5	0.5	0.5	0.5	0.5	0.5	0.5
1	1	0.5	0.5	0.5	0.5	0.5	0.25	0	0.25	0.5	0.5	0.5	0.25	0	0	0	0.25	0.5	0.5	0.75	0.75	0.5	0.75	0.75	0.5	0.5	0.5	0.5	0.5	0.75	0.75	0.75	0.75	0.75	0.75	0.75	0.75	0.5	0.5	0.5	0.5	0.5	0.25	0.25	0.5	0.5	0.5	0.25	0.25
1	1	0.25	0	0.25	0.25	0.25	0.25	0	0.25	0.5	0.5	0.5	0.5	0.25	0.25	0.5	0.5	0.5	0.75	0.75	0.5	0.5	0.5	0.5	0.5	0.5	0.5	0.5	0.75	0.75	0.5	0.5	0.5	0.5	0.5	0.5	0.5	0.5	0.5	0.25	0	0.25	0.25	0.25	0.25	0	0	0	0
1	1	0.25	0	0.25	0.5	0.5	0.75	0.75	0.75	0.75	0.75	0.75	0.5	0.5	0.25	0.25	0.5	0.5	0.5	0.5	0.5	0.75	0.75	0.5	0.25	0.25	0.5	0.5	0.5	0.25	0	0	0	0	0	0	0	0	0	0	0	0	0	0	0	0	0	0	0
1	1	0	0	0	0	0	0	0	0	0.25	0.5	0.5	0.75	0.5	0.5	0.75	0.75	0.75	0.75	0.75	0.5	0.75	0.75	0.75	0.75	0.5	0.5	0.5	0.5	0.5	0.5	0.5	0.5	0.5	0.5	0.5	0.5	0.5	0.25	0.25	0.5	0.5	0.5	0.5	0.5	0.75	0.75	0.5	0.5
1	1	0	0.25	0.5	0.5	0.5	0.25	0	0	0	0	0	0	0	0	0	0	0	0	0	0	0	0	0	0	0	0	0	0	0.25	0.25	0.25	0.25	0	0	0.25	0.5	0.5	0.5	0.5	0.25	0.25	0.5	0.5	0.5	0.5	0.25	0	0.25
1	1	0.75	0.75	0.75	0.5	0.25	0	0	0	0	0	0	0	0	0	0	0	0	0	0	0	0	0	0	0	0	0	0	0	0	0.25	0.5	0.5	0.75	0.75	0.5	0.75	0.75	0.5	0.75	0.75	0.5	0.5	0.5	0.5	0.5	0.5	0.5	0.5
1	0	0	0	0	0	0	0	0	0	0	0	0	0	0	0	0	0	0	0	0	0	0	0	0	0	0	0	0	0	0	0.25	0.5	0.5	0.5	0.25	0	0.25	0.5	0.5	0.75	0.75	0.5	0.75	0.75	0.75	0.75	0.5	0.5	0.5
1	1	0.25	0	0	0	0	0	0	0	0.25	0.5	0.75	0.75	0.75	0.75	0.5	0.75	0.75	0.5	0.75	0.75	0.5	0.5	0.5	0.5	0.5	0.75	0.75	0.75	0.75	0.75	0.75	0.75	0.75	0.5	0.25	0.25	0.5	0.5	0.5	0.5	0.5	0.5	0.5	0.25	0	0.25	0.5	0.5
1	1	0.5	0.5	0.5	0.25	0	0	0	0	0	0	0	0	0	0.25	0.5	0.5	0.5	0.5	0.25	0.5	0.75	0.5	0.75	0.75	0.75	0.75	0.75	0.75	0.75	0.75	0.75	0.75	0.75	0.75	0.5	0.5	0.5	0.5	0.5	0.5	0.5	0.75	0.75	0.5	0.5	0.5	0.5	0.5
1	1	0.25	0.5	0.5	0.5	0.25	0	0	0	0	0	0	0	0.25	0.5	0.5	0.75	0.75	0.75	0.75	0.5	0.5	0.25	0.5	0.75	0.75	0.75	0.75	0.75	0.5	0.5	0.5	0.5	0.5	0.5	0.5	0.5	0.75	0.75	0.5	0.5	0.5	0.75	0.75	0.5	0.5	0.5	0.5	0.5
1	1	0.5	0.5	0.75	0.75	0.5	0.5	0.25	0.5	0.75	0.75	0.75	0.75	0.75	0.5	0.5	0.5	0.5	0.5	0.5	0.5	0.5	0.75	0.75	0.5	0.5	0.5	0.5	0.5	0.5	0.5	0.75	0.75	0.5	0.5	0.5	0.75	0.75	0.5	0.25	0	0	0	0	0	0	0	0	0
1	1	0	0	0	0	0	0	0	0	0	0.25	0.25	0.25	0.25	0	0	0	0.25	0.5	0.75	0.75	0.5	0.25	0	0.25	0.5	0.5	0.75	0.75	0.75	0.75	0.75	0.75	0.75	0.75	0.5	0.5	0.5	0.5	0.5	0.5	0.5	0.5	0.5	0.25	0	0.25	0.25	0.25
1	0	0.25	0.5	0.5	0.5	0.25	0	0	0	0	0	0	0	0	0	0	0	0	0	0	0	0	0	0	0	0.25	0.5	0.5	0.75	0.75	0.5	0.75	0.75	0.5	0.75	0.75	0.5	0.5	0.5	0.5	0.5	0.5	0.5	0.5	0.75	0.75	0.5	0.5	0.5
1	1	0.25	0.5	0.5	0.5	0.25	0.25	0.5	0.5	0.5	0.25	0	0	0	0.25	0.5	0.5	0.75	0.75	0.5	0.75	0.75	0.75	0.75	0.75	0.75	0.5	0.5	0.5	0.5	0.5	0.5	0.5	0.5	0.75	0.75	0.5	0.25	0.25	0.5	0.5	0.5	0.5	0.5	0.5	0.5	0.25	0	0
1	1	0.5	0.75	0.5	0.5	0.5	0.5	0.5	0.75	0.75	0.75	0.75	0.75	0.75	0.5	0.5	0.5	0.5	0.75	0.75	0.75	0.75	0.75	0.75	0.5	0.5	0.5	0.5	0.5	0.25	0	0	0.25	0.5	0.5	0.5	0.25	0	0	0	0	0	0	0	0	0	0	0	0
1	1	0.25	0.25	0.25	0.25	0.25	0	0	0	0	0	0	0	0	0	0	0	0	0	0	0	0	0	0	0	0	0.25	0.5	0.5	0.75	0.75	0.5	0.75	0.75	0.5	0.75	0.75	0.5	0.75	0.75	0.75	0.75	0.75	0.75	0.75	0.75	0.5	0.5	0.5
1	1	0.5	0.5	0.75	0.75	0.75	0.75	0.75	0.5	0.75	0.75	0.75	0.75	0.5	0.5	0.5	0.5	0.5	0.5	0.5	0.5	0.5	0.25	0	0	0	0	0	0	0	0	0	0	0	0	0	0	0	0	0	0	0	0	0	0	0	0	0	0
1	1	0.75	0.5	0.75	0.75	0.5	0.75	0.75	0.5	0.75	0.75	0.75	0.75	0.75	0.75	0.5	0.5	0.5	0.5	0.5	0.5	0.25	0	0	0	0	0	0	0	0	0	0	0	0	0.25	0.5	0.5	0.5	0.25	0	0	0	0	0	0	0	0	0	0
1	0	0.5	0.5	0.5	0.5	0.5	0.75	0.75	0.5	0.25	0	0	0	0	0	0	0	0.25	0.5	0.75	0.75	0.5	0.25	0.25	0.5	0.5	0.5	0.25	0.25	0.5	0.75	0.75	0.75	0.75	0.5	0.75	0.75	0.5	0.5	0.5	0.5	0.5	0.75	0.75	0.5	0.5	0.5	0.5	0.5
1	1	0.5	0.5	0.5	0.5	0.25	0	0	0	0	0	0	0	0	0	0	0	0	0	0	0	0.25	0.5	0.5	0.5	0.25	0.25	0.5	0.5	0.5	0.5	0.5	0.5	0.75	0.75	0.75	0.75	0.75	0.75	0.75	0.75	0.75	0.75	0.75	0.75	0.5	0.5	0.5	0.5
1	1	0.5	0.5	0.5	0.25	0	0	0	0	0	0	0	0	0	0	0	0.25	0.5	0.5	0.5	0.25	0	0.25	0.5	0.5	0.75	0.75	0.5	0.5	0.5	0.5	0.5	0.75	0.75	0.75	0.75	0.5	0.5	0.5	0.5	0.5	0.5	0.5	0.75	0.75	0.5	0.5	0.25	0.25
1	0	0.75	0.5	0.5	0.5	0.75	0.75	0.5	0.25	0	0	0	0	0	0	0	0	0	0.25	0.5	0.75	0.75	0.75	0.5	0.25	0.5	0.5	0.5	0.75	0.75	0.5	0.75	0.75	0.75	0.75	0.75	0.75	0.75	0.75	0.75	0.75	0.75	0.75	0.5	0.5	0.5	0.5	0.5	0.5
1	0	0.25	0.5	0.5	0.5	0.25	0	0	0	0	0	0	0	0	0	0	0	0	0.25	0.5	0.75	0.75	0.5	0.25	0	0	0	0	0	0	0	0.25	0.5	0.5	0.5	0.25	0	0.25	0.5	0.5	0.75	0.75	0.75	0.75	0.75	0.75	0.5	0.5	0.5
1	1	0	0	0	0	0	0	0	0	0	0	0	0	0	0	0	0	0	0	0	0	0	0	0	0	0	0	0	0	0	0	0	0.25	0.5	0.75	0.75	0.75	0.75	0.5	0.75	0.75	0.5	0.75	0.75	0.5	0.75	0.75	0.75	0.75
1	1	0	0	0	0	0	0	0	0	0	0	0	0	0	0	0	0	0	0	0	0	0	0	0.25	0.5	0.5	0.5	0.25	0.25	0.5	0.5	0.75	0.75	0.5	0.5	0.5	0.5	0.5	0.75	0.75	0.75	0.75	0.75	0.75	0.75	0.75	0.75	0.75	0.75
1	1	0	0.25	0.5	0.5	0.75	0.75	0.5	0.5	0.5	0.5	0.5	0.75	0.75	0.5	0.5	0.5	0.5	0.5	0.5	0.5	0.5	0.75	0.75	0.5	0.5	0.5	0.5	0.5	0.5	0.5	0.75	0.75	0.5	0.5	0.5	0.5	0.5	0.25	0	0	0	0	0	0.25	0.5	0.5	0.5	0.25
1	1	0.5	0.5	0.5	0.5	0.25	0	0	0	0	0	0	0	0	0	0	0	0	0	0	0	0	0	0	0	0	0	0	0.25	0.5	0.5	0.5	0.25	0.25	0.5	0.5	0.75	0.75	0.5	0.5	0.5	0.5	0.5	0.5	0.5	0.5	0.5	0.5	0.5
1	0	0.25	0.5	0.5	0.75	0.75	0.5	0.75	0.75	0.5	0.75	0.75	0.75	0.75	0.75	0.75	0.5	0.5	0.5	0.5	0.5	0.5	0.25	0.25	0.5	0.5	0.5	0.5	0.5	0.5	0.5	0.25	0	0	0	0	0	0	0	0	0	0	0	0	0	0	0	0	0
1	1	1	1	1	1	1	1	1	1	1	1	1	1	1	1	1	1	1	1	1	0.75	0.75	0.75	0.75	1	1	1	1	1	1	1	1	1	1	1	0.75	0.5	0.5	0.5	0.75	1	0.75	0.5	0.5	0.5	0.75	1	1	1
1	1	1	1	0.75	0.5	0.25	0	0	0	0	0	0	0	0	0.25	0.5	0.75	0.75	0.5	0.25	0	0	0	0	0	0	0	0	0	0	0	0	0	0	0	0	0	0	0	0	0	0	0	0	0	0	0	0	0
1	1	0	0	0	0	0	0	0	0	0	0	0	0	0	0	0	0	0	0	0	0	0	0	0	0	0	0	0	0	0	0	0	0.25	0.5	0.5	0.5	0.25	0	0	0.25	0.25	0.25	0.25	0	0	0	0.25	0.25	0.25
1	1	0	0	0	0	0	0	0	0	0	0	0	0	0	0	0	0	0	0.25	0.5	0.5	0.5	0.25	0	0.25	0.5	0.5	0.5	0.25	0	0	0.25	0.5	0.5	0.5	0.5	0.5	0.5	0.5	0.5	0.25	0.25	0.25	0	0	0	0	0	0
1	1	0	0.25	0.5	0.5	0.75	0.75	0.5	0.75	0.75	0.5	0.5	0.5	0.5	0.5	0.5	0.5	0.25	0.25	0.25	0.25	0.25	0.25	0.25	0.25	0.5	0.5	0.5	0.5	0.5	0.5	0.5	0.25	0	0	0	0	0	0	0	0	0	0	0	0	0	0	0	0
1	1	0.5	0.75	0.75	0.5	0.5	0.5	0.75	0.75	0.5	0.25	0	0	0	0	0	0	0	0	0	0	0	0	0.25	0.5	0.5	0.5	0.25	0	0.25	0.5	0.5	0.75	0.75	0.5	0.5	0.5	0.5	0.5	0.5	0.5	0.5	0.5	0.5	0.5	0.5	0.5	0.5	0.5
1	1	0.25	0.5	0.5	0.5	0.5	0.5	0.5	0.75	0.75	0.5	0.5	0.5	0.5	0.5	0.5	0.5	0.5	0.5	0.5	0.5	0.5	0.5	0.5	0.25	0.25	0.5	0.5	0.5	0.25	0	0	0	0	0	0	0	0	0	0	0	0	0	0	0	0	0	0	0
1	1	0	0	0	0	0.25	0.5	0.5	0.75	0.75	0.5	0.5	0.5	0.5	0.5	0.5	0.5	0.5	0.5	0.5	0.25	0.25	0.25	0.25	0.25	0	0	0	0	0	0	0	0	0	0	0	0	0	0	0	0	0	0	0	0	0	0	0	0
1	1	0.25	0	0	0	0	0.25	0.5	0.5	0.5	0.5	0.25	0.25	0.25	0	0	0	0	0	0	0	0	0	0	0	0	0	0	0	0	0	0	0	0	0	0	0	0	0	0	0	0	0	0	0	0	0	0	0
1	1	0.25	0	0	0	0.25	0.25	0.25	0.5	0.5	0.5	0.5	0.5	0.25	0.25	0.25	0.25	0.25	0.25	0.25	0.25	0.5	0.5	0.5	0.5	0.5	0.5	0.5	0.5	0.5	0.5	0.5	0.25	0	0	0	0	0	0	0	0	0	0	0	0	0	0	0	0
1	1	0	0	0	0	0.25	0.25	0.25	0.5	0.5	0.5	0.5	0.5	0.25	0.25	0.25	0.25	0.25	0.25	0.25	0	0	0	0	0	0	0	0	0	0	0	0	0	0	0	0	0	0	0	0	0	0	0	0	0	0	0	0	0
1	1	0	0	0	0	0	0	0.25	0.5	0.5	0.5	0.25	0	0.25	0.5	0.5	0.5	0.5	0.5	0.5	0.5	0.5	0.5	0.5	0.5	0.5	0.5	0.5	0.5	0.5	0.5	0.5	0.5	0.5	0.5	0.5	0.75	0.75	0.75	0.75	0.5	0.5	0.5	0.5	0.5	0.5	0.5	0.5	0.5
1	1	0.75	0.75	0.5	0.5	0.5	0.5	0.5	0.25	0	0	0	0	0	0	0	0	0	0	0	0	0	0	0	0	0	0	0.25	0.5	0.75	0.75	0.5	0.25	0	0	0.25	0.5	0.5	0.75	0.75	0.5	0.5	0.5	0.25	0.25	0.25	0.25	0.25	0.25
1	1	0	0	0	0.25	0.5	0.5	0.5	0.5	0.25	0.25	0.5	0.5	0.5	0.5	0.5	0.5	0.5	0.5	0.25	0.25	0.25	0.25	0.25	0	0	0	0	0	0	0	0	0	0	0	0	0	0	0	0	0	0	0	0	0	0	0	0	0
1	1	0.25	0	0	0	0.25	0.5	0.5	0.5	0.5	0.25	0.25	0.25	0.25	0.25	0.25	0.25	0.25	0.25	0.25	0.25	0.25	0.5	0.5	0.5	0.25	0	0	0	0	0	0	0	0	0	0	0	0	0	0	0	0	0	0	0	0	0	0	0
1	1	0	0	0	0.25	0.5	0.5	0.5	0.25	0	0.25	0.5	0.5	0.5	0.5	0.5	0.5	0.5	0.5	0.5	0.5	0.5	0.5	0.25	0.25	0.25	0.25	0.5	0.5	0.5	0.25	0	0	0	0	0	0	0	0	0	0	0	0	0.25	0.5	0.75	0.75	0.5	0.5
1	1	0	0	0.25	0.5	0.75	0.75	0.5	0.25	0	0	0	0.25	0.25	0.25	0.5	0.5	0.5	0.5	0.5	0.25	0.25	0.25	0	0	0	0	0	0	0	0	0	0	0	0	0	0	0	0	0	0	0	0	0	0	0	0	0	0
1	1	0	0	0	0.25	0.25	0.25	0.25	0	0	0.25	0.5	0.5	0.75	0.75	0.5	0.5	0.5	0.5	0.5	0.5	0.5	0.5	0.5	0.5	0.25	0	0	0	0	0	0	0	0	0	0	0	0	0	0	0	0	0	0	0	0	0	0	0
1	1	0	0	0	0	0	0	0	0	0	0	0	0.25	0.5	0.5	0.5	0.25	0	0	0	0.25	0.5	0.5	0.5	0.25	0	0	0.25	0.25	0.25	0.5	0.5	0.5	0.5	0.5	0.5	0.5	0.5	0.25	0	0	0	0	0	0	0	0	0	0
1	1	0	0	0	0	0	0	0	0	0	0	0.25	0.25	0.25	0.25	0	0	0	0	0	0	0	0	0	0	0	0	0	0	0	0	0	0	0	0	0	0	0	0	0	0	0	0	0	0	0	0	0	0
1	1	0	0	0	0	0	0	0	0	0	0	0	0	0	0	0	0	0	0	0	0	0	0	0	0	0	0	0	0	0	0	0	0	0	0	0	0	0	0	0	0	0	0	0	0	0	0	0	0
1	1	0	0	0	0	0	0	0	0	0	0	0	0	0	0	0	0	0	0	0	0	0	0	0	0	0	0	0	0	0	0	0	0	0	0	0	0	0	0	0	0	0	0	0	0	0	0	0	0
1	1	0.25	0	0	0.25	0.5	0.75	1	0.75	0.5	0.25	0	0	0	0	0	0	0	0	0	0	0	0	0	0	0	0	0	0	0	0	0	0	0	0	0	0	0	0	0	0	0	0	0	0	0	0	0	0
1	1	0.5	0.5	0.25	0.25	0.25	0	0.25	0.25	0.25	0.25	0	0	0.25	0.25	0.25	0.5	0.5	0.5	0.5	0.25	0.25	0.25	0.25	0.25	0	0	0	0	0	0	0	0	0	0.25	0.5	0.5	0.5	0.25	0	0	0	0	0	0	0	0	0	0
1	1	1	0.75	0.5	0.25	0	0	0.25	0.5	0.5	0.5	0.5	0.5	0.75	1	1	0.75	0.5	0.25	0	0	0	0	0	0	0	0	0	0	0	0	0	0	0	0	0	0	0	0	0	0.25	0.5	0.75	1	1	1	1	1	1
1	1	0	0	0	0	0	0	0	0	0	0	0	0	0	0	0	0	0	0	0	0	0	0	0	0	0	0	0	0	0	0	0	0	0.25	0.5	0.5	0.5	0.25	0	0	0.25	0.5	0.5	0.5	0.25	0	0	0	0
1	1	0	0	0	0	0.25	0.25	0.25	0.25	0	0	0	0	0	0	0	0	0	0	0	0	0	0	0	0	0	0	0	0	0	0	0	0	0	0	0	0	0	0	0	0	0	0	0	0	0	0	0	0
1	1	0	0	0	0	0	0	0	0	0	0	0	0	0	0.25	0.5	0.5	0.5	0.25	0	0	0	0	0	0	0	0	0	0	0	0	0	0	0	0	0	0	0	0	0	0	0	0	0	0	0	0	0	0
1	0	0	0	0	0	0	0	0	0	0	0	0	0	0	0	0	0	0	0	0	0	0	0	0	0	0	0	0	0	0	0	0	0	0	0	0	0	0	0	0	0	0	0	0	0	0	0	0	0
1	1	0	0	0	0	0	0	0	0	0	0	0	0	0	0	0	0	0	0	0	0	0	0	0	0	0	0	0	0	0	0	0	0	0	0	0	0	0	0	0	0	0	0	0	0	0	0	0	0
1	1	0.25	0	0	0	0	0	0	0	0	0	0	0	0	0	0	0	0	0	0	0	0	0	0	0	0	0	0	0	0	0	0	0	0	0	0	0	0	0	0	0	0	0	0	0	0	0	0	0
1	1	0	0	0	0	0	0	0	0	0	0	0	0	0	0	0	0	0	0	0	0	0	0	0	0	0	0	0	0	0	0	0	0	0	0	0	0	0	0	0	0	0	0	0	0	0	0	0	0
1	1	0.25	0	0	0	0	0	0	0	0	0	0	0	0	0	0	0	0	0	0	0	0	0	0	0	0	0	0	0	0	0	0	0	0	0	0	0	0	0	0	0	0	0	0	0	0	0	0	0
1	0	0	0	0	0	0	0	0	0	0	0	0	0	0	0	0	0	0	0	0	0	0	0	0	0	0	0	0	0	0	0	0	0	0	0	0	0	0	0	0	0	0	0	0	0	0	0	0	0
1	1	0	0	0	0	0	0	0	0	0	0	0	0	0	0	0	0	0	0	0	0	0	0	0	0	0	0.25	0.5	0.5	0.5	0.25	0	0	0	0	0	0	0	0	0	0	0	0	0	0	0	0	0	0
1	1	0.5	0.25	0.5	0.5	0.5	0.75	0.75	0.5	0.5	0.5	0.5	0.5	0.5	0.5	0.5	0.5	0.5	0.5	0.5	0.75	0.75	0.5	0.25	0	0	0	0	0.25	0.5	0.5	0.5	0.5	0.5	0.75	0.75	0.5	0.5	0.5	0.5	0.5	0.5	0.5	0.5	0.5	0.25	0.25	0.5	0.5
1	1	0.75	0.75	0.75	0.5	0.25	0	0	0	0	0	0	0	0	0	0	0	0	0	0.25	0.5	0.75	0.75	0.75	0.75	0.5	0.75	0.75	0.5	0.75	0.75	0.75	0.75	0.75	0.75	0.75	0.75	0.5	0.5	0.5	0.75	0.75	0.5	0.5	0.5	0.75	0.75	0.5	0.5
1	1	0.25	0	0	0	0	0	0	0	0	0	0	0	0	0	0	0	0	0	0	0	0	0	0	0	0	0	0	0.25	0.5	0.5	0.5	0.5	0.25	0.25	0.5	0.5	0.5	0.75	0.75	0.75	0.75	0.75	0.75	0.75	0.75	0.5	0.5	0.5
1	1	0.25	0.25	0.5	0.75	0.75	0.5	0.25	0	0	0	0	0	0	0	0	0	0	0	0	0	0	0	0	0	0	0	0	0	0	0.25	0.5	0.5	0.5	0.5	0.25	0.25	0.5	0.5	0.5	0.75	0.75	0.75	0.75	0.75	0.75	0.75	0.75	0.75
1	1	0.5	0.5	0.75	1	0.75	0.5	0.25	0	0	0	0	0	0	0	0	0	0	0	0	0	0	0	0	0	0	0.25	0.5	0.75	0.75	0.5	0.5	0.25	0.25	0.5	0.5	0.5	0.75	0.75	0.75	0.75	0.75	0.75	0.5	0.75	0.75	0.75	0.75	0.5
1	1	0.5	0.75	0.75	0.5	0.25	0	0	0	0	0	0	0	0	0	0	0	0	0	0	0	0.25	0.5	0.75	0.75	0.75	0.75	0.5	0.75	0.75	0.5	0.75	0.75	0.75	0.75	0.75	0.75	0.75	0.75	0.5	0.5	0.5	0.75	0.75	0.5	0.5	0.5	0.75	0.75
1	1	0	0	0	0	0	0	0	0	0	0	0	0	0	0	0	0.25	0.5	0.75	0.75	0.5	0.5	0.5	0.75	0.75	0.5	0.25	0	0	0	0.25	0.5	0.5	0.5	0.25	0	0	0.25	0.5	0.5	0.5	0.5	0.5	0.5	0.75	0.75	0.75	0.75	0.75
1	1	0.5	0.5	0.75	0.75	0.5	0.25	0	0	0	0	0	0	0	0	0	0	0	0	0	0	0	0.25	0.5	0.75	0.75	0.5	0.5	0.5	0.5	0.5	0.25	0.25	0.25	0.25	0.5	0.5	0.5	0.75	0.75	0.75	0.75	0.75	0.75	0.75	0.75	0.75	0.75	0.75
1	1	0.25	0	0	0	0	0	0	0	0	0	0	0	0	0	0	0	0	0	0	0	0.25	0.5	0.5	0.5	0.5	0.5	0.75	0.75	0.5	0.25	0.25	0.25	0.25	0.5	0.5	0.5	0.75	0.75	0.5	0.5	0.5	0.5	0.5	0.5	0.5	0.5	0.75	0.75
1	1	0	0	0	0	0	0	0	0	0	0	0	0	0	0.25	0.5	0.5	0.5	0.25	0.25	0.5	0.5	0.5	0.25	0	0	0	0	0	0	0	0.25	0.5	0.75	0.75	0.75	0.75	0.5	0.75	0.75	0.5	0.5	0.5	0.5	0.5	0.75	0.75	0.75	0.75
1	1	0.75	0.75	0.75	0.5	0.25	0	0	0	0	0	0	0	0	0	0	0	0	0	0	0	0	0	0	0	0	0.25	0.5	0.75	0.75	0.75	0.75	0.5	0.75	0.75	0.5	0.5	0.5	0.5	0.5	0.75	0.75	0.75	0.75	0.5	0.5	0.5	0.75	0.75
1	1	0.5	0.75	0.75	0.5	0.25	0	0	0	0	0	0	0	0	0	0	0	0	0	0	0.25	0.5	0.75	0.75	0.5	0.5	0.5	0.5	0.75	0.75	0.5	0.75	0.75	0.75	0.75	0.5	0.5	0.5	0.75	0.75	0.75	0.75	0.75	0.75	0.5	0.5	0.5	0.75	0.75
1	1	0.75	0.75	0.5	0.25	0	0	0	0	0	0	0	0	0	0	0	0	0	0	0	0	0	0	0	0	0.25	0.5	0.5	0.5	0.5	0.5	0.5	0.75	0.75	0.75	0.75	0.75	0.75	0.5	0.5	0.5	0.5	0.5	0.5	0.5	0.5	0.75	0.75	0.5
1	0	0.25	0.5	0.5	0.5	0.25	0	0	0	0	0	0	0	0	0	0	0	0	0	0	0	0	0	0	0.25	0.5	0.75	0.75	0.75	0.75	0.75	0.75	0.5	0.25	0	0.25	0.5	0.75	0.75	0.75	0.75	0.75	0.75	0.75	0.75	0.75	0.75	0.75	0.75
1	1	0	0	0	0	0	0	0	0	0	0	0	0	0	0	0	0	0	0.25	0.5	0.5	0.5	0.25	0.25	0.5	0.5	0.5	0.5	0.5	0.5	0.5	0.5	0.5	0.5	0.75	0.75	0.5	0.5	0.5	0.5	0.5	0.5	0.5	0.5	0.75	0.75	0.75	0.75	0.75
1	1	0	0	0	0	0	0	0	0	0	0	0	0	0	0	0.25	0.5	0.5	0.75	0.75	0.5	0.75	0.75	0.75	0.75	0.75	0.75	0.5	0.5	0.5	0.5	0.5	0.5	0.5	0.5	0.75	0.75	0.75	0.75	0.75	0.75	0.5	0.5	0.5	0.75	0.75	0.5	0.25	0.25
1	1	0	0	0	0	0	0	0	0	0	0	0	0	0	0	0	0	0.25	0.5	0.75	0.75	0.5	0.5	0.5	0.5	0.5	0.25	0	0	0	0	0	0.25	0.5	0.5	0.5	0.5	0.25	0.25	0.5	0.5	0.5	0.75	0.75	0.75	0.75	0.75	0.75	0.75
1	0	0	0	0	0	0	0	0	0.25	0.5	0.5	0.5	0.25	0.25	0.5	0.75	0.75	0.5	0.25	0	0	0	0	0	0	0	0	0	0	0	0	0.25	0.5	0.5	0.75	0.75	0.5	0.75	0.75	0.5	0.5	0.5	0.5	0.5	0.75	0.75	0.75	0.75	0.5
1	1	0.25	0.5	0.75	0.75	0.5	0.25	0	0	0	0	0	0	0	0	0.25	0.5	0.5	0.5	0.5	0.25	0.25	0.5	0.5	0.5	0.75	0.75	0.75	0.75	0.75	0.75	0.75	0.75	0.75	0.75	0.75	0.75	0.5	0.5	0.5	0.5	0.5	0.25	0.25	0.5	0.5	0.5	0.5	0.5
1	0	0	0	0	0	0	0	0	0	0	0.25	0.5	0.5	0.5	0.25	0.25	0.5	0.5	0.5	0.25	0	0	0	0	0	0	0	0	0	0	0.25	0.5	0.5	0.75	0.75	0.5	0.75	0.75	0.75	0.75	0.75	0.75	0.5	0.5	0.5	0.5	0.5	0.5	0.5
1	1	0.25	0.5	0.5	0.5	0.25	0	0	0	0	0	0.25	0.5	0.5	0.5	0.5	0.5	0.5	0.75	0.75	0.5	0.75	0.75	0.75	0.75	0.75	0.75	0.75	0.75	0.5	0.5	0.5	0.75	0.75	0.75	0.75	0.75	0.75	0.5	0.25	0	0	0	0	0.25	0.5	0.5	0.5	0.5
1	1	0.25	0	0	0	0	0	0	0	0	0.25	0.5	0.5	0.75	0.75	0.5	0.75	0.75	0.5	0.75	0.75	0.75	0.75	0.75	0.75	0.75	0.75	0.5	0.5	0.5	0.5	0.5	0.5	0.5	0.75	0.75	0.5	0.5	0.5	0.75	0.75	0.5	0.5	0.5	0.75	0.75	0.5	0.5	0.5
1	1	0	0	0	0	0	0	0	0	0	0	0	0	0	0	0	0.25	0.5	0.5	0.5	0.25	0	0	0	0	0	0.25	0.5	0.5	0.5	0.5	0.5	0.5	0.75	0.75	0.5	0.75	0.75	0.75	0.75	0.75	0.75	0.75	0.75	0.5	0.5	0.5	0.5	0.5
1	1	0.5	0.5	0.5	0.5	0.25	0	0	0	0	0	0	0.25	0.5	0.75	0.75	0.5	0.5	0.5	0.5	0.5	0.25	0	0	0	0	0	0	0	0	0	0.25	0.5	0.5	0.5	0.5	0.25	0.5	0.75	0.75	0.75	0.75	0.75	0.75	0.75	0.75	0.75	0.75	0.75
1	1	0.5	0.75	0.75	0.5	0.25	0	0.25	0.5	0.75	0.75	0.75	0.75	0.75	0.75	0.75	0.75	0.75	0.75	0.75	0.75	0.75	0.75	0.5	0.5	0.5	0.75	0.75	0.5	0.25	0.25	0.5	0.5	0.5	0.25	0.25	0.5	0.75	0.75	0.5	0.5	0.5	0.75	0.75	0.5	0.25	0.25	0.5	0.75
1	1	0.5	0.5	0.75	1	0.75	0.5	0.5	0.5	0.75	0.75	0.5	0.25	0	0	0	0	0	0	0	0	0	0	0.25	0.5	0.5	0.5	0.5	0.25	0.25	0.5	0.5	0.5	0.75	0.75	0.75	0.75	0.75	0.75	0.75	0.75	0.75	0.75	0.75	0.75	0.5	0.5	0.5	0.5
1	1	0.75	0.75	0.75	0.5	0.25	0	0	0	0	0	0	0	0	0	0	0	0	0	0.25	0.5	0.5	0.75	0.75	0.5	0.75	0.75	0.75	0.75	0.75	0.75	0.5	0.5	0.5	0.5	0.75	0.75	0.75	0.75	0.75	0.75	0.5	0.5	0.5	0.5	0.5	0.25	0.25	0.5
1	1	0.5	0.75	0.75	0.5	0.25	0	0	0	0	0	0	0	0	0	0	0	0	0	0	0	0.25	0.5	0.5	0.75	0.75	0.5	0.75	0.75	0.75	0.75	0.75	0.75	0.5	0.5	0.5	0.5	0.5	0.5	0.5	0.5	0.75	0.75	0.5	0.5	0.5	0.5	0.5	0.5
1	0	0	0	0	0	0	0	0	0	0	0	0	0.25	0.5	0.5	0.5	0.5	0.5	0.5	0.5	0.25	0	0	0	0	0	0	0	0	0	0.25	0.5	0.5	0.75	0.75	0.5	0.75	0.75	0.75	0.75	0.75	0.75	0.5	0.5	0.5	0.5	0.75	0.75	0.75
1	1	0.5	0.75	0.75	0.5	0.25	0	0	0	0	0	0.25	0.5	0.5	0.75	0.75	0.5	0.75	0.75	0.75	0.75	0.75	0.75	0.5	0.5	0.5	0.5	0.75	0.75	0.75	0.75	0.75	0.75	0.5	0.5	0.5	0.75	0.75	0.75	0.75	0.75	0.75	0.5	0.5	0.5	0.5	0.5	0.25	0
1	1	0.75	0.75	0.5	0.5	0.5	0.75	0.75	0.5	0.25	0	0	0	0	0	0.25	0.5	0.5	0.5	0.5	0.25	0.25	0.5	0.5	0.5	0.75	0.75	0.75	0.75	0.75	0.75	0.75	1	0.75	0.75	0.75	0.75	0.75	0.75	0.75	0.75	0.75	0.5	0.25	0.25	0.5	0.5	0.5	0.5
1	1	0.5	0.5	0.5	0.5	0.25	0.25	0.5	0.5	0.5	0.5	0.5	0.75	0.75	0.5	0.5	0.5	0.75	1	0.75	0.5	0.25	0	0	0	0.25	0.5	0.5	0.75	0.75	0.5	0.75	0.75	0.75	0.75	0.75	0.75	0.75	0.75	0.75	0.75	0.75	0.75	0.5	0.5	0.5	0.75	0.75	0.5
1	1	0.25	0.5	0.75	0.75	0.5	0.25	0	0	0	0	0	0	0	0	0	0	0.25	0.5	0.5	0.75	0.75	0.5	0.75	0.75	0.75	0.75	0.75	0.75	0.5	0.75	0.75	0.75	0.75	0.5	0.5	0.5	0.75	0.75	0.5	0.5	0.5	0.5	0.5	0.25	0.25	0.5	0.75	0.75
1	1	0.5	0.5	0.5	0.25	0	0	0	0	0	0	0	0	0	0	0	0	0	0.25	0.5	0.5	0.5	0.25	0.25	0.5	0.75	0.75	0.5	0.25	0	0	0	0.25	0.5	0.5	0.75	0.75	0.5	0.5	0.5	0.5	0.5	0.75	0.75	0.75	0.75	0.75	0.75	0.75
1	1	0.25	0.5	0.5	0.5	0.25	0	0	0	0	0	0	0	0	0	0	0.25	0.5	0.75	0.75	0.75	0.75	0.75	0.75	0.75	0.75	0.5	0.75	0.75	0.75	0.75	0.75	0.75	0.75	0.75	0.75	0.75	0.75	0.75	0.75	0.75	0.75	0.75	0.5	0.5	0.5	0.5	0.5	0.5
1	0	0	0	0	0	0	0	0	0	0	0	0	0	0	0	0	0	0.25	0.5	0.5	0.5	0.25	0.25	0.5	0.5	0.5	0.25	0	0	0	0	0	0.25	0.5	0.5	0.75	0.75	0.5	0.75	0.75	0.75	0.75	0.75	0.75	0.5	0.75	0.75	0.75	0.75
1	1	0	0	0	0	0	0	0	0	0	0	0	0	0.25	0.5	0.5	0.5	0.5	0.5	0.75	0.75	0.5	0.25	0	0	0	0	0	0.25	0.5	0.75	0.75	0.75	0.75	0.5	0.75	0.75	0.5	0.75	0.75	0.75	0.75	0.75	0.75	0.75	0.75	0.75	0.75	0.75
1	1	0.5	0.5	0.5	0.5	0.25	0	0	0	0	0	0	0	0	0	0	0	0	0	0	0	0	0	0	0	0.25	0.5	0.5	0.75	0.75	0.5	0.5	0.5	0.25	0.25	0.5	0.5	0.5	0.75	0.75	0.75	0.75	0.75	0.75	0.75	0.75	0.5	0.5	0.5
1	0	0	0	0	0	0	0	0	0	0	0	0	0	0	0	0	0	0	0	0	0	0	0	0	0	0	0	0	0	0	0	0	0	0	0	0	0	0	0	0	0	0	0	0	0	0	0	0	0
1	1	0.75	0.5	0.5	0.5	0.25	0.25	0.5	0.5	0.5	0.5	0.5	0.5	0.5	0.75	0.75	0.75	0.75	0.75	0.75	0.5	0.5	0.5	0.5	0.5	0.5	0.25	0	0.25	0.5	0.5	0.5	0.5	0.5	0.5	0.5	0.25	0	0	0	0	0	0	0	0	0	0	0	0
1	0	0.5	0.5	0.5	0.25	0	0	0	0	0	0	0	0	0	0	0	0	0	0	0	0	0	0	0	0	0	0	0	0	0	0	0	0	0	0	0	0	0	0	0	0	0	0	0	0	0	0.25	0.5	0.5
1	1	0.75	0.5	0.75	0.75	0.5	0.5	0.5	0.5	0.5	0.75	0.75	0.75	0.75	0.75	0.75	0.75	0.75	0.5	0.5	0.5	0.5	0.5	0.25	0	0	0	0	0	0	0	0	0	0	0.25	0.25	0.25	0.25	0.25	0.5	0.75	0.75	0.5	0.25	0	0.25	0.5	0.75	0.75
1	0	0.25	0.5	0.5	0.5	0.25	0.25	0.25	0.25	0.5	0.5	0.5	0.75	0.75	0.75	0.75	0.75	0.75	0.75	0.75	0.75	0.75	0.75	0.75	0.5	0.25	0	0	0	0	0	0	0.25	0.5	0.5	0.5	0.25	0	0	0	0	0	0	0	0	0	0.25	0.5	0.75
1	1	0	0.25	0.5	0.5	0.5	0.25	0	0	0	0	0	0	0	0	0	0	0	0	0	0	0	0	0	0	0	0	0	0	0	0	0	0	0	0	0	0	0	0	0	0	0	0	0	0	0	0	0	0
1	1	0	0	0	0	0	0	0	0	0	0	0	0	0	0	0	0	0	0	0	0	0	0	0	0.25	0.5	0.5	0.5	0.25	0	0.25	0.5	0.75	0.75	0.75	0.75	0.5	0.5	0.5	0.5	0.5	0.5	0.5	0.5	0.75	0.75	0.5	0.5	0.5
1	1	0	0	0.25	0.25	0.25	0.5	0.5	0.5	0.5	0.5	0.5	0.5	0.75	0.75	0.75	0.75	0.75	0.75	0.75	0.75	0.5	0.25	0	0	0	0	0	0.25	0.5	0.5	0.5	0.25	0.25	0.5	0.5	0.5	0.25	0	0	0	0	0	0	0	0	0	0	0
1	0	0.5	0.5	0.5	0.25	0	0.25	0.5	0.75	0.75	0.75	0.75	0.5	0.5	0.5	0.5	0.5	0.5	0.5	0.5	0.75	0.75	0.5	0.25	0	0	0	0	0	0	0	0	0	0	0.25	0.25	0.25	0.25	0	0	0	0	0	0	0	0	0	0	0
1	1	0.25	0.5	0.75	0.75	0.5	0.25	0	0	0	0	0	0	0	0	0	0	0	0	0	0	0	0	0	0	0	0	0	0	0	0	0	0	0	0	0	0.25	0.5	0.5	0.5	0.5	0.5	0.5	0.75	0.75	0.5	0.5	0.5	0.5
1	1	0.75	0.75	0.75	0.5	0.25	0	0	0	0	0	0	0	0	0	0	0	0	0	0	0	0	0	0	0	0	0	0	0	0	0	0	0	0	0	0	0	0	0	0	0	0	0	0	0	0	0	0	0
1	1	0.75	0.5	0.75	0.75	0.5	0.5	0.5	0.5	0.5	0.75	0.75	0.75	0.75	0.75	0.75	0.75	0.75	0.75	0.75	0.75	0.75	0.5	0.25	0	0	0	0	0	0	0	0	0	0	0	0	0	0	0	0	0	0	0	0	0	0	0	0	0
1	1	0	0.25	0.5	0.5	0.5	0.25	0	0	0	0	0	0	0	0	0	0	0	0	0	0	0	0	0	0	0	0	0	0	0.25	0.5	0.75	0.75	0.5	0.25	0	0.25	0.5	0.5	0.5	0.5	0.5	0.5	0.75	0.75	0.75	0.75	0.75	0.75
1	1	0	0	0	0	0	0	0	0	0	0	0	0	0	0	0	0	0	0	0	0	0	0	0	0	0	0	0	0	0	0	0	0	0.25	0.5	0.5	0.5	0.25	0	0.25	0.5	0.5	0.75	0.75	0.5	0.5	0.5	0.5	0.5
1	1	0	0	0	0	0	0	0	0	0	0	0	0.25	0.5	0.5	0.5	0.25	0	0	0.25	0.5	0.5	0.75	0.75	0.5	0.5	0.5	0.5	0.5	0.5	0.5	0.5	0.5	0.5	0.25	0	0	0	0	0	0	0	0	0	0	0	0	0	0
1	0	0.75	0.75	0.5	0.25	0	0	0	0	0	0	0	0	0	0	0	0	0	0	0	0	0	0	0	0	0	0	0	0	0	0	0	0	0	0.25	0.5	0.75	0.75	0.5	0.25	0	0.25	0.5	0.5	0.5	0.5	0.5	0.5	0.75
1	1	0.75	0.75	0.75	0.5	0.25	0	0	0	0	0	0	0	0	0	0	0	0	0	0	0	0	0	0	0	0	0	0	0	0	0	0	0	0	0	0	0	0	0	0	0	0	0	0	0	0	0	0	0
1	1	0.25	0.5	0.5	0.5	0.5	0.5	0.75	0.75	0.75	0.75	0.5	0.75	0.75	0.5	0.5	0.5	0.5	0.5	0.5	0.5	0.5	0.5	0.5	0.5	0.25	0.25	0.25	0	0	0	0	0	0	0	0	0	0	0	0	0	0	0	0	0	0	0	0	0
1	1	0.25	0	0.25	0.5	0.5	0.5	0.5	0.5	0.5	0.75	0.75	0.5	0.5	0.5	0.5	0.5	0.75	0.75	0.75	0.75	0.5	0.25	0	0	0	0	0	0	0	0	0	0	0	0	0	0	0	0	0	0	0	0	0	0	0	0	0	0
1	1	0	0	0	0	0	0	0	0	0	0	0	0	0	0	0	0	0	0	0	0	0	0	0	0	0	0	0	0	0	0	0	0	0	0	0	0	0	0.25	0.5	0.75	0.75	0.5	0.25	0	0.25	0.5	0.5	0.5
1	1	0.5	0.5	0.5	0.25	0	0	0	0	0	0	0	0	0	0	0	0.25	0.5	0.5	0.5	0.25	0.25	0.5	0.5	0.5	0.25	0	0	0	0	0	0	0	0	0	0	0	0	0	0	0	0	0	0	0	0	0	0	0
1	1	0.5	0.5	0.5	0.25	0.25	0.5	0.5	0.5	0.25	0	0	0	0	0	0	0	0	0	0	0	0	0	0	0	0	0	0	0	0	0	0	0	0	0	0	0	0	0	0	0	0	0	0	0	0	0	0	0
1	1	0.5	0.5	0.5	0.5	0.25	0	0	0	0	0	0	0	0	0	0	0	0	0	0	0	0	0	0	0	0	0	0	0	0	0	0	0	0	0.25	0.5	0.75	0.75	0.5	0.25	0	0.25	0.5	0.5	0.75	0.75	0.5	0.5	0.5
1	1	0.5	0.5	0.5	0.25	0	0	0	0	0	0	0	0	0	0	0	0	0	0	0	0	0	0	0	0	0	0	0	0	0	0	0	0	0	0.25	0.5	0.5	0.5	0.25	0	0.25	0.5	0.5	0.5	0.5	0.5	0.5	0.75	0.75
1	1	0	0	0	0	0	0	0	0	0	0	0	0	0	0	0	0	0	0	0	0	0	0	0	0	0	0	0	0	0	0	0	0	0.25	0.5	0.75	0.75	0.5	0.25	0.25	0.5	0.75	0.75	0.75	0.75	0.5	0.75	0.75	0.75
1	1	0.25	0.5	0.5	0.5	0.25	0	0	0	0	0	0	0	0	0	0	0.25	0.5	0.5	0.5	0.25	0	0.25	0.5	0.5	0.5	0.5	0.5	0.5	0.5	0.5	0.5	0.5	0.5	0.25	0	0	0	0	0	0	0	0	0	0	0	0	0	0
1	1	0	0.25	0.5	0.5	0.75	0.75	0.5	0.5	0.5	0.5	0.5	0.5	0.5	0.5	0.5	0.75	0.75	0.75	0.75	0.5	0.25	0	0	0	0	0	0	0	0	0	0	0	0	0	0	0	0	0	0	0	0	0	0	0	0	0	0	0
1	1	0.25	0	0	0.25	0.25	0.25	0.5	0.5	0.5	0.5	0.5	0.5	0.5	0.5	0.5	0.5	0.5	0.5	0.25	0	0	0	0	0	0.25	0.5	0.5	0.5	0.25	0.25	0.25	0.25	0.5	0.5	0.5	0.5	0.25	0	0	0	0	0	0	0	0	0	0	0
1	1	0	0.25	0.5	0.5	0.75	0.75	0.5	0.5	0.25	0	0	0	0	0	0	0	0	0	0	0	0	0	0	0	0	0	0	0	0	0	0	0	0	0	0	0	0	0	0	0	0	0	0	0	0	0	0	0
1	1	0	0.25	0.5	0.5	0.75	0.75	0.5	0.5	0.5	0.5	0.5	0.5	0.5	0.25	0.25	0.25	0	0	0	0	0	0	0	0	0	0	0	0	0	0	0	0	0	0	0	0	0	0	0	0	0	0	0	0	0	0	0	0
1	1	0.25	0.25	0.5	0.5	0.5	0.5	0.5	0.5	0.75	0.75	0.5	0.5	0.5	0.5	0.5	0.5	0.5	0.5	0.5	0.5	0.25	0	0	0	0	0	0	0	0	0	0	0	0	0	0	0	0	0	0	0	0	0	0	0	0	0	0	0
1	1	0	0	0.25	0.25	0.25	0.5	0.5	0.5	0.75	0.75	0.5	0.5	0.25	0	0	0	0	0	0	0	0	0	0	0	0	0	0	0	0	0	0	0	0	0	0	0	0	0	0	0	0	0	0	0	0	0	0	0
1	1	0.25	0.25	0.5	0.75	0.75	0.75	0.75	0.5	0.5	0.5	0.5	0.75	0.75	0.5	0.5	0.5	0.75	1	1	1	1	1	1	1	0.75	0.75	0.75	0.5	0.75	0.75	0.5	0.75	0.75	0.75	0.75	0.5	0.5	0.5	0.5	0.5	0.5	0.5	0.75	1	1	1	1	0.75
1	1	0.25	0	0	0	0	0	0	0.25	0.5	0.5	0.5	0.25	0	0	0	0	0	0	0.25	0.5	0.5	0.75	0.75	0.5	0.5	0.5	0.5	0.5	0.5	0.5	0.25	0.25	0.5	0.5	0.5	0.5	0.5	0.5	0.5	0.5	0.25	0.25	0.25	0.25	0.25	0	0	0
1	1	0	0.25	0.25	0.25	0.5	0.5	0.75	0.75	0.5	0.5	0.25	0.25	0.5	0.5	0.5	0.5	0.25	0	0	0	0	0	0	0	0	0	0	0	0	0	0	0	0	0	0	0	0	0	0	0	0	0	0	0	0	0	0	0
1	1	0	0	0	0.25	0.5	0.5	0.5	0.25	0	0.25	0.5	0.5	0.75	0.75	0.5	0.5	0.5	0.5	0.5	0.5	0.5	0.5	0.5	0.5	0.5	0.5	0.5	0.5	0.25	0	0	0	0	0	0	0	0	0	0	0	0	0	0	0	0	0	0	0
1	1	0	0	0	0	0	0	0	0	0	0	0	0.25	0.5	0.5	0.5	0.25	0	0	0	0	0	0	0	0	0	0	0	0.25	0.5	0.5	0.5	0.25	0	0	0	0	0	0	0	0	0	0	0	0	0	0	0	0
1	0	0.5	0.5	0.25	0	0	0	0	0	0	0	0.25	0.5	0.5	0.5	0.25	0	0	0	0	0	0	0	0	0	0	0	0	0	0	0	0	0	0	0	0	0	0	0	0	0	0	0	0	0	0	0	0	0
1	1	0	0	0	0	0	0	0	0	0	0	0	0	0	0	0	0	0	0	0	0	0	0	0	0	0	0	0	0	0	0	0	0	0	0	0	0	0	0	0	0	0	0	0	0	0	0	0	0
1	1	0	0	0	0	0	0	0	0	0	0	0	0	0	0	0	0	0	0	0	0	0	0	0	0	0	0	0	0	0	0	0	0	0	0	0	0	0	0	0	0	0	0	0	0	0	0	0	0
1	0	0	0	0	0	0	0	0	0	0	0	0	0	0	0	0	0	0	0	0	0	0	0	0	0	0	0	0	0	0	0	0	0	0	0	0	0	0	0	0	0	0	0	0	0	0	0	0	0
1	1	0	0	0	0.25	0.25	0.25	0.25	0	0	0	0	0	0	0	0	0	0	0	0	0	0	0	0	0	0	0	0	0	0	0	0	0	0	0	0	0	0	0	0	0	0	0	0	0	0	0	0	0
1	1	0.25	0	0	0	0	0	0	0	0	0	0	0	0	0	0	0	0	0	0	0	0	0	0	0	0	0	0	0	0	0	0	0	0	0	0	0	0	0	0	0	0	0	0	0	0	0	0	0
1	1	0	0	0	0	0	0	0	0	0	0	0	0	0	0	0	0	0	0	0	0	0	0	0	0	0	0	0	0	0	0	0	0	0	0	0	0	0	0	0	0	0	0	0	0	0	0	0	0
1	1	0	0	0	0	0	0	0	0	0	0	0	0	0	0	0	0	0	0	0	0	0	0	0	0	0	0	0	0	0	0	0	0	0	0	0	0	0	0	0	0	0	0	0	0	0	0	0	0
1	1	0	0	0	0	0	0	0	0	0	0	0	0	0	0	0	0	0	0	0	0	0	0	0	0	0	0	0	0	0	0	0	0	0	0	0	0	0	0	0	0	0	0	0	0	0	0	0	0
1	1	0	0	0	0	0	0	0	0	0	0.25	0.5	0.5	0.5	0.25	0	0	0	0	0	0	0	0	0	0	0	0	0	0	0	0	0	0	0	0	0	0	0	0	0	0	0	0	0	0	0	0	0	0
1	1	0.25	0.5	0.75	0.75	0.5	0.25	0	0	0	0	0	0	0	0	0	0	0	0	0	0	0	0	0	0	0	0	0	0	0	0	0	0	0	0	0	0	0	0	0	0	0	0	0	0	0	0	0	0
1	1	0.75	0.75	0.75	0.5	0.75	0.75	0.75	0.75	0.75	0.75	0.5	0.5	0.5	0.5	0.5	0.5	0.5	0.5	0.5	0.5	0.5	0.5	0.75	0.75	0.75	0.75	0.75	0.75	0.5	0.5	0.5	0.75	0.75	0.5	0.5	0.5	0.5	0.5	0.5	0.5	0.5	0.5	0.5	0.25	0.25	0.25	0.25	0.25
1	1	0.5	0.75	0.75	0.5	0.75	0.75	0.5	0.75	0.75	0.75	0.75	0.75	0.75	0.5	0.75	0.75	0.75	0.75	0.75	0.75	0.75	0.75	0.5	0.5	0.5	0.5	0.5	0.5	0.5	0.5	0.5	0.5	0.5	0.5	0.75	0.75	0.5	0.5	0.25	0.25	0.5	0.5	0.5	0.5	0.5	0.5	0.5	0.25
1	1	0.75	0.75	1	1	0.75	0.75	0.75	0.5	0.75	0.75	0.75	0.75	0.75	0.75	0.5	0.5	0.5	0.5	0.5	0.5	0.5	0.5	0.75	0.75	0.75	0.75	0.75	0.75	0.75	0.75	0.75	0.75	0.5	0.5	0.5	0.5	0.5	0.5	0.5	0.5	0.75	0.75	0.5	0.5	0.5	0.5	0.5	0.5
1	1	0.75	0.75	0.75	0.75	0.75	0.75	0.5	0.5	0.5	0.75	1	0.75	0.5	0.25	0	0	0	0	0	0	0	0	0	0	0	0	0	0	0.25	0.5	0.75	0.75	0.75	0.5	0.5	0.75	0.5	0.75	0.75	0.75	0.75	0.75	0.75	0.5	0.75	0.75	0.75	0.75
1	1	0.5	0.5	0.75	0.5	0.75	0.75	0.5	0.75	0.75	0.75	0.75	0.75	0.75	0.5	0.5	0.5	0.5	0.5	0.5	0.5	0.5	0.5	0.5	0.5	0.5	0.5	0.75	0.75	0.75	0.75	0.75	0.75	0.5	0.5	0.25	0.25	0.5	0.5	0.5	0.25	0.25	0.5	0.5	0.5	0.25	0.25	0.5	0.5
1	1	0.25	0.5	0.5	0.75	0.75	0.5	0.75	0.75	0.75	0.75	0.75	0.75	0.5	0.75	0.75	0.75	0.75	0.75	0.75	0.75	0.75	0.5	0.5	0.5	0.75	0.75	0.5	0.5	0.5	0.5	0.75	0.75	0.5	0.5	0.5	0.5	0.5	0.75	0.75	0.5	0.5	0.25	0.25	0.5	0.5	0.5	0.25	0.25
1	1	0.5	0.5	0.75	0.75	1	1	1	0.75	0.75	0.75	0.5	0.75	0.75	0.75	0.75	0.5	0.5	0.5	0.5	0.5	0.5	0.5	0.75	0.75	0.75	0.75	0.75	0.75	0.5	0.5	0.5	0.5	0.5	0.5	0.5	0.75	0.75	0.75	0.75	0.5	0.5	0.5	0.5	0.5	0.5	0.5	0.5	0.5
1	1	0.75	0.75	0.5	0.5	0.25	0.25	0.25	0	0	0	0	0	0	0	0	0	0	0	0	0	0	0.25	0.5	0.75	0.75	0.75	0.5	0.5	0.75	0.5	0.75	0.75	0.5	0.75	0.75	0.75	0.75	0.75	0.75	0.5	0.5	0.5	0.5	0.5	0.5	0.5	0.5	0.5
1	1	0.75	0.75	0.75	0.75	0.75	0.75	0.5	0.5	0.25	0.25	0.25	0.25	0.5	0.75	0.75	0.5	0.25	0	0	0	0	0	0	0	0	0	0	0	0	0	0	0	0.25	0.5	0.75	0.75	0.75	0.5	0.5	0.75	0.5	0.75	0.75	0.5	0.5	0.5	0.5	0.5
1	1	0.5	0.75	0.75	0.5	0.75	0.75	0.5	0.75	0.75	0.75	0.75	0.75	0.75	0.5	0.5	0.5	0.5	0.75	0.75	0.75	0.75	0.75	0.75	0.5	0.5	0.5	0.75	0.75	0.75	0.75	0.75	0.75	0.5	0.5	0.5	0.5	0.5	0.25	0	0	0	0	0	0.25	0.5	0.5	0.5	0.25
1	1	0.75	0.75	0.75	0.5	0.75	0.75	0.5	0.75	0.75	0.75	0.75	0.75	0.75	0.75	0.75	0.75	0.75	0.75	0.75	0.75	0.75	0.75	0.75	0.5	0.5	0.5	0.5	0.5	0.5	0.5	0.5	0.5	0.5	0.5	0.5	0.75	0.75	0.75	0.75	0.5	0.25	0.25	0.5	0.5	0.5	0.25	0	0
1	1	0.75	0.75	0.5	0.5	0.5	0.5	0.5	0.25	0	0	0	0	0	0	0	0	0	0	0	0	0	0	0	0	0	0.25	0.5	0.5	0.75	0.75	0.5	0.75	0.75	0.5	0.75	0.75	0.5	0.75	0.75	0.75	0.75	0.75	0.75	0.75	0.75	0.75	0.75	0.75
1	1	0.75	0.75	0.75	0.5	0.75	0.75	0.5	0.75	0.75	0.75	0.75	0.75	0.75	0.5	0.5	0.5	0.5	0.75	0.75	0.75	0.75	0.75	0.75	0.5	0.5	0.5	0.75	0.75	0.5	0.5	0.5	0.5	0.5	0.25	0.25	0.25	0.25	0.25	0	0	0	0	0	0	0	0	0	0
1	1	0.75	0.75	0.75	0.5	0.25	0	0	0	0	0	0	0	0	0	0	0	0	0	0	0	0	0	0	0	0	0	0	0	0	0.25	0.5	0.5	0.75	0.75	0.75	1	1	0.75	0.75	0.75	0.5	0.75	0.75	0.75	0.75	0.75	0.75	0.5
1	1	1	1	0.75	0.5	0.25	0	0	0	0	0	0	0	0	0	0	0	0	0	0	0	0	0	0	0	0	0	0	0	0	0.25	0.5	0.75	0.75	0.75	0.5	0.5	0.75	0.5	0.75	0.75	0.5	0.75	0.75	0.75	0.75	0.75	0.75	0.75
1	1	0.75	0.75	1	1	1	0.75	0.75	0.75	0.5	0.75	0.75	0.5	0.75	0.75	0.75	0.75	0.75	0.75	0.75	0.75	0.75	0.75	0.75	0.75	0.75	0.75	0.75	0.75	0.5	0.5	0.5	0.75	0.75	0.75	0.75	0.75	0.75	0.75	0.75	0.75	1	0.75	0.5	0.5	0.5	0.5	0.75	0.75
1	1	0.75	0.75	0.75	0.5	0.75	0.75	0.5	0.75	0.75	0.75	0.75	0.75	0.75	0.5	0.5	0.5	0.5	0.75	0.75	0.75	0.75	0.75	0.75	0.75	0.75	0.75	0.75	0.75	0.75	0.75	0.75	0.5	0.5	0.5	0.5	0.5	0.5	0.5	0.75	0.75	0.5	0.5	0.5	0.5	0.5	0.25	0.25	0.5
1	0	0	0	0	0	0	0	0	0	0	0	0	0	0	0	0	0	0	0	0	0	0	0	0	0	0	0	0	0	0	0.25	0.5	0.5	0.75	0.5	0.5	0.75	0.5	0.75	0.75	0.75	0.75	0.75	0.75	0.5	0.75	0.75	0.75	0.75
1	1	0.5	0.75	0.5	0.75	0.75	0.5	0.5	0.5	0.5	0.5	0.75	0.75	0.75	0.75	0.75	0.75	0.75	0.75	0.5	0.25	0.25	0.5	0.5	0.5	0.5	0.5	0.5	0.5	0.5	0.25	0.25	0.25	0.25	0.25	0.25	0.5	0.5	0.75	0.75	0.75	0.75	0.75	0.75	0.75	0.75	0.75	1	0.75
1	1	0.5	0.75	0.75	0.5	0.75	0.75	0.5	0.75	0.75	0.75	0.75	0.75	0.75	0.5	0.75	0.75	0.75	0.75	0.75	0.75	0.75	0.75	0.5	0.5	0.5	0.75	0.75	0.5	0.5	0.5	0.5	0.5	0.5	0.5	0.5	0.5	0.25	0	0.25	0.5	0.5	0.5	0.25	0	0	0	0	0
1	1	0.25	0.5	0.5	0.75	0.75	0.5	0.75	0.75	0.5	0.75	0.75	0.75	0.75	0.75	0.75	0.75	0.75	0.5	0.5	0.5	0.5	0.5	0.5	0.5	0.5	0.5	0.25	0.25	0.5	0.5	0.5	0.5	0.5	0.5	0.5	0.25	0	0.25	0.5	0.5	0.5	0.25	0	0	0	0	0	0
1	1	0.25	0.5	0.5	0.75	0.75	0.5	0.75	0.75	0.5	0.75	0.75	0.75	0.75	0.75	0.75	0.75	0.75	0.5	0.5	0.5	0.5	0.5	0.5	0.5	0.5	0.5	0.25	0.25	0.5	0.5	0.5	0.25	0.25	0.5	0.5	0.5	0.25	0	0	0	0	0	0	0	0	0	0	0
1	1	0.25	0.5	0.5	0.75	0.75	0.5	0.75	0.75	0.5	0.75	0.75	0.75	0.75	0.75	0.75	0.75	0.75	0.5	0.5	0.5	0.5	0.5	0.5	0.5	0.5	0.5	0.25	0.25	0.5	0.5	0.5	0.25	0.25	0.25	0.25	0.25	0	0	0	0	0	0	0	0	0	0	0	0
1	1	0.75	1	0.75	0.75	0.75	0.5	0.75	0.75	0.75	0.75	0.75	0.75	0.75	0.75	0.75	0.75	0.75	0.75	0.75	0.75	0.75	0.75	0.5	0.5	0.5	0.75	0.75	0.5	0.25	0	0	0	0.25	0.5	0.75	0.75	0.75	0.75	0.5	0.5	0.25	0	0	0	0	0	0.25	0.5
1	1	1	1	1	1	1	1	0.75	0.5	0.25	0	0.25	0.5	0.75	0.75	0.5	0.25	0	0	0	0	0	0	0	0.25	0.5	0.75	1	1	1	1	1	1	1	1	1	1	1	0.75	0.75	0.75	0.5	0.75	0.75	0.5	0.75	0.75	0.75	1
1	1	1	1	1	0.75	0.75	0.75	0.5	0.75	0.75	0.5	0.5	0.5	0.5	0.5	0.5	0.5	0.5	0.5	0.5	0.5	0.5	0.75	0.75	0.75	0.75	0.75	0.75	0.5	0.25	0	0	0	0	0.25	0.5	0.5	0.5	0.25	0.25	0.5	0.5	0.5	0.25	0.25	0.25	0.25	0.25	0
1	1	0.5	0.5	0.75	0.5	0.75	0.75	0.5	0.75	0.75	0.75	0.75	0.75	0.75	0.75	0.75	0.75	0.75	0.5	0.5	0.5	0.5	0.5	0.5	0.5	0.5	0.75	0.75	0.5	0.5	0.5	0.5	0.5	0.25	0.25	0.5	0.5	0.5	0.25	0	0	0	0	0	0	0	0	0	0
1	1	0.75	1	0.75	0.75	0.75	0.5	0.75	0.75	0.75	0.75	0.75	0.75	0.5	0.75	0.75	0.75	0.75	0.75	0.75	0.5	0.5	0.5	0.5	0.75	0.75	0.75	0.75	0.75	0.75	0.5	0.5	0.5	0.5	0.5	0.5	0.5	0.5	0.5	0.25	0	0	0	0	0	0	0	0	0
1	1	0.75	0.75	0.75	0.5	0.75	0.75	0.5	0.75	0.75	0.5	0.75	0.75	0.75	0.75	0.75	0.75	0.75	0.75	0.75	0.75	0.5	0.5	0.5	0.5	0.5	0.5	0.5	0.5	0.75	0.75	0.5	0.5	0.5	0.5	0.5	0.25	0	0	0	0	0	0	0	0	0	0	0	0
1	0	0.75	0.5	0.5	0.25	0.25	0.25	0.25	0.5	0.5	0.5	0.25	0.25	0.5	0.5	0.5	0.25	0	0	0	0	0	0	0	0	0	0	0	0	0	0	0	0	0.25	0.5	0.75	1	1	0.75	0.75	0.75	0.5	0.75	0.75	0.5	0.75	0.75	0.5	0.75
1	1	1	1	1	1	1	1	1	1	1	1	0.75	0.75	0.75	0.5	0.5	0.5	0.5	0.5	0.5	0.5	0.5	0.5	0.5	0.5	0.5	0.5	0.5	0.5	0.5	0.75	0.75	0.75	0.75	0.75	0.75	0.5	0.5	0.5	0.5	0.5	0.5	0.5	0.5	0.5	0.25	0.25	0.5	0.5
1	1	1	1	1	1	1	1	1	1	1	1	1	1	0.75	0.5	0.5	0.5	0.75	1	1	1	0.75	0.5	0.5	0.5	0.75	1	1	1	1	1	1	1	1	1	1	1	1	1	1	1	1	1	1	1	1	1	0.75	0.5
1	1	1	1	1	1	1	1	0.75	0.5	0.25	0	0	0	0	0	0	0	0	0	0	0	0	0	0	0.25	0.5	0.75	1	1	1	1	1	1	1	1	1	1	1	1	1	1	1	0.75	0.75	0.75	0.75	0.75	0.75	0.75
1	0	0	0.25	0.25	0.25	0.25	0	0	0	0	0	0	0	0	0	0	0	0	0	0	0	0	0	0	0	0	0	0	0	0	0	0	0	0	0	0	0	0	0	0	0	0	0	0	0	0	0	0	0
1	1	0	0.25	0.5	0.5	0.75	0.75	0.5	0.75	0.75	0.5	0.75	0.75	0.75	0.75	0.75	0.75	0.75	0.75	0.5	0.5	0.25	0.25	0.25	0.25	0.25	0.25	0.25	0.25	0.5	0.5	0.5	0.25	0	0	0	0	0	0	0	0	0	0	0	0	0	0	0	0
1	1	0.5	0.75	0.75	0.5	0.25	0	0	0	0	0	0	0	0	0	0	0	0	0	0	0	0	0	0.25	0.5	0.75	0.75	0.5	0.25	0.25	0.5	0.5	0.75	0.75	0.5	0.75	0.75	0.5	0.5	0.5	0.5	0.5	0.5	0.5	0.5	0.5	0.5	0.5	0.25
1	1	0	0.25	0.5	0.5	0.75	0.75	0.5	0.75	0.75	0.5	0.5	0.5	0.5	0.5	0.5	0.5	0.5	0.5	0.5	0.5	0.5	0.5	0.5	0.25	0.25	0.25	0.25	0.25	0.25	0.5	0.5	0.5	0.25	0	0	0	0	0	0	0	0	0	0	0	0	0	0	0
1	1	0.25	0.25	0.5	0.5	0.75	0.75	0.5	0.75	0.75	0.75	0.75	0.75	0.75	0.75	0.75	0.75	0.75	0.5	0.5	0.5	0.5	0.5	0.5	0.25	0	0	0	0	0	0	0	0	0	0	0	0	0	0	0	0	0	0	0	0	0	0	0	0
1	1	0	0	0	0.25	0.5	0.75	0.75	0.75	0.75	0.5	0.75	0.75	0.5	0.5	0.5	0.5	0.5	0.5	0.5	0.5	0.5	0.5	0.5	0.5	0.5	0.5	0.25	0	0	0	0	0	0	0	0	0	0	0	0	0	0	0	0	0	0	0	0	0
1	1	0	0.25	0.25	0.25	0.5	0.25	0.25	0.5	0.5	0.5	0.75	0.75	0.5	0.5	0.5	0.5	0.5	0.5	0.5	0.5	0.75	0.75	0.5	0.5	0.25	0.25	0.25	0	0	0	0	0	0	0	0	0	0	0	0	0	0	0	0	0	0	0	0	0
1	1	0	0.25	0.5	0.5	0.75	0.5	0.5	0.75	0.75	0.75	0.75	0.75	0.5	0.5	0.5	0.5	0.5	0.5	0.5	0.5	0.5	0.5	0.5	0.25	0.25	0.25	0.25	0.5	0.5	0.5	0.25	0	0	0	0	0	0	0	0	0	0	0	0	0	0	0	0	0
1	1	0.5	0.5	0.25	0	0.25	0.5	0.5	0.5	0.25	0	0.25	0.5	0.5	0.5	0.5	0.5	0.5	0.5	0.5	0.25	0.25	0.25	0	0	0	0	0	0	0	0	0	0	0	0	0	0	0	0	0	0	0	0	0	0	0	0	0	0
1	1	0	0	0	0.25	0.5	0.5	0.75	0.75	0.5	0.5	0.5	0.5	0.5	0.75	0.75	0.5	0.5	0.5	0.5	0.5	0.5	0.25	0.25	0.5	0.5	0.5	0.25	0	0	0	0	0	0.25	0.5	0.5	0.5	0.25	0	0	0	0	0	0	0	0	0	0	0
1	1	0	0.25	0.5	0.5	0.5	0.25	0	0.25	0.5	0.5	0.75	0.75	0.75	0.75	0.75	0.75	0.5	0.5	0.5	0.5	0.5	0.5	0.25	0	0	0	0	0	0	0	0	0	0	0	0	0	0	0	0	0	0	0	0	0	0	0	0	0
1	1	0	0	0	0	0	0	0	0	0	0	0	0	0	0	0	0	0	0	0	0	0	0	0	0	0	0	0	0	0	0	0	0	0	0	0	0	0	0	0	0	0	0	0	0	0	0	0	0
1	1	0	0	0.25	0.25	0.25	0.25	0	0	0	0	0	0	0	0	0	0	0	0	0	0	0	0	0	0	0	0.25	0.5	0.5	0.5	0.25	0	0	0	0	0	0	0	0	0	0	0	0	0	0	0	0	0	0
1	1	0	0	0	0	0	0	0	0	0	0	0	0	0	0	0	0	0	0	0	0	0	0	0	0	0	0.25	0.5	0.5	0.5	0.25	0	0	0.25	0.5	0.5	0.5	0.25	0	0	0	0	0	0.25	0.5	0.5	0.5	0.25	0
1	1	0	0	0	0	0	0	0	0	0	0	0	0	0	0	0	0	0	0	0	0	0	0	0	0	0	0	0	0	0	0	0	0	0	0	0	0	0	0	0	0	0	0	0	0	0	0	0	0
1	1	0	0	0	0.25	0.5	0.5	0.5	0.25	0	0.25	0.5	0.5	0.75	0.75	0.5	0.5	0.5	0.5	0.5	0.5	0.5	0.5	0.5	0.5	0.5	0.5	0.5	0.5	0.25	0.25	0.25	0.25	0.25	0	0.25	0.5	0.5	0.5	0.25	0	0	0	0	0	0	0	0	0
1	1	0.25	0	0	0	0	0	0	0	0	0	0	0	0	0	0	0	0	0	0	0	0	0	0	0	0	0	0	0	0	0	0	0	0	0	0	0	0	0	0	0	0	0	0	0	0	0	0	0
1	1	1	1	1	1	1	1	0.75	0.5	0.5	0.5	0.75	1	0.75	0.75	0.75	0.75	1	0.75	0.5	0.25	0.25	0.5	0.75	1	0.75	0.5	0.25	0	0	0.25	0.5	0.75	1	1	0.75	0.75	0.75	0.75	1	1	0.75	0.5	0.5	0.5	0.75	1	1	1
1	1	0.75	0.75	0.75	0.75	1	1	1	1	1	0.75	0.75	0.75	0.75	1	1	1	1	1	1	1	1	1	1	1	1	1	1	1	1	1	1	1	1	1	1	1	1	1	1	1	1	1	1	1	1	1	1	1
1	1	1	0.75	0.5	0.25	0	0.25	0.5	0.75	1	0.75	0.5	0.25	0	0	0.25	0.5	0.75	1	1	1	1	1	1	1	1	0.75	0.75	0.75	0.5	0.5	0.5	0.5	0.5	0.5	0.5	0.5	0.5	0.75	0.75	0.75	0.75	0.5	0.5	0.5	0.5	0.5	0.25	0.25
1	1	1	0.75	0.75	0.75	0.75	1	1	1	1	1	0.75	0.75	0.75	0.75	0.75	0.75	0.75	0.75	0.75	0.75	0.75	0.75	0.75	0.5	0.25	0	0	0	0	0.25	0.5	0.75	0.75	0.5	0.5	0.5	0.5	0.5	0.5	0.5	0.75	0.75	0.5	0.5	0.5	0.75	0.75	0.5
1	1	0.5	0.75	0.75	0.75	0.75	0.75	0.75	0.75	1	1	1	1	1	1	1	1	1	0.75	0.75	0.75	0.5	0.75	0.75	0.75	0.75	0.75	0.75	0.5	0.5	0.5	0.5	0.75	0.75	0.75	0.75	0.75	0.75	0.5	0.5	0.5	0.75	0.75	0.5	0.5	0.5	0.5	0.5	0.25
1	1	0.25	0.5	0.5	0.5	0.25	0	0	0	0	0	0	0.25	0.5	0.75	0.75	0.5	0.25	0.25	0.5	0.5	0.5	0.25	0	0	0	0	0	0	0	0	0	0	0	0	0	0	0	0	0	0	0	0	0	0	0	0	0	0
1	1	1	1	1	1	1	1	1	1	1	1	1	1	1	1	1	1	1	0.75	0.75	0.75	0.5	0.5	0.5	0.5	0.5	0.5	0.5	0.5	0.5	0.5	0.5	0.5	0.5	0.5	0.5	0.5	0.5	0.5	0.5	0.5	0.75	0.75	0.5	0.5	0.5	0.75	0.75	0.5
1	1	1	1	1	1	0.75	0.5	0.25	0	0	0	0	0	0	0	0.25	0.5	0.75	1	0.75	0.5	0.25	0	0	0	0	0	0	0	0	0	0	0	0	0	0	0	0	0	0	0	0	0	0	0	0	0	0	0
1	0	0.5	0.75	0.75	0.75	1	1	1	0.75	0.5	0.5	0.5	0.75	0.75	0.75	0.75	0.75	0.75	0.5	0.5	0.5	0.75	0.75	0.75	0.75	0.75	0.75	0.75	0.75	0.75	1	1	1	1	1	1	1	1	1	1	1	1	1	1	1	0.75	0.5	0.25	0
1	0	0.5	0.5	0.5	0.25	0.25	0.5	0.5	0.5	0.25	0	0	0	0	0	0	0	0	0	0	0	0	0	0	0	0	0	0	0	0	0	0	0	0	0	0	0	0	0	0	0	0	0	0	0	0	0	0	0
1	1	0	0	0	0	0	0	0	0	0	0	0	0	0	0	0	0	0	0	0	0	0	0	0	0	0	0	0	0	0	0	0	0	0	0	0	0	0	0	0	0	0	0	0	0	0	0	0	0
1	1	1	1	1	1	1	1	1	1	0.75	0.5	0.5	0.25	0.25	0.25	0	0	0	0	0	0	0.25	0.5	0.75	0.75	0.5	0.25	0	0	0	0	0	0	0	0	0	0	0	0	0	0	0	0	0	0	0	0	0	0
1	1	0	0	0	0	0	0	0	0	0	0	0	0	0	0	0	0	0	0	0	0	0	0	0	0	0	0	0	0	0	0	0.25	0.5	0.5	0.75	0.75	0.5	0.75	0.75	0.5	0.75	0.75	0.5	0.75	0.75	0.75	0.75	0.75	0.75
1	1	0.75	0.75	1	0.75	0.5	0.5	0.5	0.75	0.75	0.5	0.25	0	0	0	0	0	0	0	0	0	0	0	0	0	0.25	0.5	0.5	0.75	0.75	0.5	0.75	0.75	0.5	0.75	0.75	0.75	0.75	0.75	0.75	0.75	0.75	0.75	0.75	0.75	0.75	0.75	0.75	0.75
1	1	0.75	1	0.75	0.5	0.25	0	0	0	0	0	0	0	0	0	0	0	0	0	0	0	0	0	0.25	0.5	0.75	1	1	1	1	1	1	0.75	0.75	0.75	0.5	0.75	0.75	0.75	0.75	0.75	0.75	0.75	0.75	0.75	0.75	0.5	0.5	0.5
1	1	1	0.75	0.75	0.75	0.5	0.75	0.75	0.75	0.75	0.75	0.75	0.5	0.5	0.5	0.5	0.5	0.5	0.5	0.5	0.75	0.75	0.75	0.75	0.75	1	0.75	0.75	0.75	0.75	0.75	0.75	0.75	0.75	0.75	0.5	0.5	0.5	0.75	1	0.75	0.75	0.75	0.75	1	0.75	0.5	0.25	0.25
1	1	0.75	1	1	0.75	0.5	0.5	0.5	0.75	1	0.75	0.5	0.25	0	0	0	0	0	0	0	0	0	0	0	0	0	0	0	0.25	0.5	0.75	0.75	0.75	0.75	0.5	0.75	0.75	0.5	0.75	0.75	0.75	0.75	0.75	0.75	0.75	0.75	0.75	0.75	0.75
1	1	0.75	0.75	1	0.75	0.5	0.25	0	0	0	0	0	0	0	0.25	0.5	0.75	1	0.75	0.75	0.75	0.75	1	0.75	0.5	0.5	0.5	0.5	0.75	0.75	0.5	0.75	0.75	0.5	0.5	0.5	0.5	0.5	0.75	0.75	0.75	0.75	0.75	0.75	0.75	0.75	0.75	0.75	0.75
1	1	0.75	0.75	1	0.75	0.5	0.25	0	0	0	0	0	0	0.25	0.5	0.75	1	1	0.75	0.75	0.75	0.75	0.75	0.75	0.75	0.5	0.75	0.75	0.75	0.75	0.75	0.75	0.75	0.75	0.75	0.75	0.75	0.75	0.5	0.5	0.5	0.75	0.75	0.5	0.5	0.5	0.75	0.75	0.75
1	1	0.75	1	0.75	0.5	0.25	0	0	0	0	0	0	0	0.25	0.5	0.75	1	1	1	1	1	1	0.75	0.75	0.75	0.5	0.75	0.75	0.75	0.75	0.75	0.75	0.75	0.75	0.5	0.5	0.5	0.75	0.75	0.75	0.75	0.75	0.75	0.75	0.75	0.75	0.75	0.5	0.5
1	1	0.5	0.25	0.25	0.5	0.5	0.5	0.25	0	0	0	0	0	0	0	0	0	0.25	0.5	0.75	0.75	0.75	0.75	0.75	1	0.75	0.5	0.25	0	0.25	0.5	0.5	0.75	0.75	0.5	0.75	0.75	0.5	0.75	0.75	0.75	0.75	0.75	0.75	0.75	0.75	0.75	0.75	0.75
1	1	0	0	0	0	0	0	0	0	0	0	0.25	0.5	0.5	0.5	0.5	0.5	0.75	0.75	0.75	0.75	0.75	1	0.75	0.5	0.25	0	0	0	0.25	0.5	0.75	1	1	0.75	0.75	0.75	0.75	0.75	0.75	0.75	0.5	0.75	0.75	0.75	0.75	0.75	0.75	0.75
1	1	0.75	0.75	1	0.75	0.75	0.75	0.75	0.75	0.5	0.25	0	0	0.25	0.5	0.75	0.75	0.75	0.75	0.5	0.75	0.75	0.75	0.75	0.75	0.75	0.5	0.75	0.75	0.75	0.75	0.75	0.75	0.75	0.75	0.75	0.75	0.75	0.75	0.75	0.75	0.75	0.75	0.5	0.5	0.5	0.75	0.75	0.75
1	1	0.25	0	0	0	0	0	0	0	0	0	0	0	0	0	0	0	0	0	0	0	0.25	0.5	0.75	0.75	0.5	0.5	0.5	0.75	1	1	1	1	0.75	0.75	0.75	0.5	0.75	0.75	0.75	0.75	0.75	0.75	0.75	0.75	0.75	0.75	0.75	0.75
1	1	0.75	0.75	1	0.75	0.5	0.25	0	0	0	0	0	0	0	0	0	0	0	0	0	0.25	0.5	0.75	0.75	0.75	0.75	0.75	1	0.75	0.75	0.75	0.75	1	1	0.75	0.75	0.75	0.75	0.75	0.75	0.75	0.5	0.5	0.5	0.5	0.5	0.5	0.5	0.5
1	1	0.75	0.75	1	1	1	1	0.75	0.75	0.75	0.5	0.75	0.75	0.75	0.75	0.75	0.75	0.5	0.75	0.75	0.75	0.75	0.5	0.5	0.5	0.75	0.75	0.5	0.5	0.5	0.75	0.75	0.5	0.5	0.5	0.5	0.5	0.5	0.5	0.75	0.75	0.5	0.5	0.5	0.75	0.75	0.5	0.5	0.5
1	0	1	0.75	0.75	0.75	0.75	1	0.75	0.5	0.25	0	0	0	0	0	0	0	0.25	0.5	0.5	0.5	0.5	0.5	0.75	1	0.75	0.5	0.25	0	0.25	0.5	0.75	0.75	0.75	0.75	0.5	0.75	0.75	0.5	0.75	0.75	0.75	0.75	0.75	0.75	0.75	0.75	0.75	0.75
1	0	0.75	1	0.75	0.5	0.5	0.5	0.75	1	0.75	0.5	0.5	0.5	0.75	1	0.75	0.5	0.25	0	0	0	0	0	0	0	0	0	0	0	0	0.25	0.5	0.5	0.75	0.75	0.75	1	1	0.75	0.75	0.75	0.5	0.75	0.75	0.75	0.75	0.75	0.75	0.75
1	1	0.5	0.75	0.75	0.5	0.25	0	0	0	0	0	0	0	0	0	0	0	0	0	0	0	0.25	0.5	0.75	1	1	1	1	0.75	0.75	0.75	0.5	0.75	0.75	0.5	0.75	0.75	0.5	0.75	0.75	0.75	0.75	0.75	0.75	0.75	0.75	0.75	0.75	0.75
1	1	0.25	0	0	0	0	0	0	0	0	0	0	0	0	0	0	0	0	0	0	0	0	0	0	0	0	0	0	0	0.25	0.5	0.75	1	1	0.75	0.75	0.75	0.5	0.75	0.75	0.75	0.75	0.75	0.75	0.75	0.75	0.75	0.75	0.5
1	1	0.25	0	0	0	0	0	0	0	0	0	0	0	0	0	0	0	0	0	0	0	0	0	0	0	0.25	0.5	0.75	0.75	0.75	0.75	0.75	0.75	0.75	0.75	0.75	1	1	0.75	0.75	0.75	0.75	0.75	0.75	0.75	0.75	0.75	0.75	0.75
1	1	0.75	1	0.75	0.5	0.25	0	0	0	0	0	0	0	0	0	0	0	0	0	0	0	0	0.25	0.5	0.75	1	1	0.75	0.75	0.75	0.5	0.75	0.75	0.75	0.75	0.75	0.75	0.75	0.75	0.75	0.75	0.75	0.75	0.75	0.75	0.75	0.75	0.75	0.75
1	1	0.75	0.75	1	1	1	0.75	0.75	0.75	0.5	0.75	0.75	0.5	0.75	0.75	0.75	0.75	0.75	0.75	0.75	0.75	0.75	0.75	0.75	0.75	0.75	0.75	0.75	0.75	0.5	0.5	0.5	0.75	0.75	0.75	0.75	0.75	0.75	0.5	0.5	0.5	0.75	1	0.75	0.5	0.5	0.5	0.75	0.75
1	1	0.5	0.25	0	0	0	0	0	0	0	0	0	0.25	0.5	0.75	1	0.75	0.5	0.25	0	0	0	0	0	0	0	0	0	0.25	0.5	0.75	0.75	0.75	0.75	0.5	0.75	0.75	0.75	0.75	0.75	0.75	0.5	0.75	0.75	0.75	0.75	0.75	0.75	0.75
1	1	0.75	1	0.75	0.5	0.25	0	0	0	0	0	0	0	0	0	0	0	0	0	0	0.25	0.5	0.75	0.75	0.75	0.75	0.5	0.75	0.75	0.5	0.75	0.75	0.75	0.75	0.75	0.75	0.5	0.75	0.75	0.75	0.75	0.75	0.75	0.75	1	0.75	0.75	0.75	0.75
1	0	0.75	0.5	0.5	0.5	0.5	0.5	0.25	0	0	0	0	0	0	0	0	0	0	0	0	0	0	0	0	0	0.25	0.5	0.75	0.75	0.75	0.75	0.5	0.75	0.75	0.5	0.75	0.75	0.75	1	1	1	0.75	0.75	0.75	0.75	0.75	0.5	0.5	0.5
1	1	0.75	1	1	0.75	0.75	0.75	0.75	0.75	0.75	0.75	0.5	0.75	0.75	0.75	0.75	0.5	0.5	0.5	0.75	0.75	0.75	0.75	0.75	0.75	0.5	0.5	0.5	0.75	0.75	0.5	0.5	0.5	0.75	0.75	0.5	0.25	0.25	0.5	0.75	0.75	0.75	0.75	0.75	0.75	0.5	0.5	0.5	0.75
1	1	0.75	0.75	1	1	1	1	0.75	0.75	0.75	0.5	0.75	0.75	0.75	0.75	0.75	0.75	0.75	0.75	0.75	0.75	0.75	0.75	0.75	0.75	0.75	0.75	0.5	0.5	0.5	0.75	0.75	0.75	0.75	0.75	0.75	0.5	0.5	0.5	0.75	0.75	0.75	0.75	0.75	1	0.75	0.5	0.5	0.5
1	1	0.75	0.75	0.75	0.75	0.75	0.75	0.5	0.25	0.25	0.25	0.25	0.25	0	0	0	0	0	0	0	0	0	0	0	0	0.25	0.5	0.5	0.75	0.75	0.5	0.75	0.75	0.5	0.75	0.75	0.5	0.75	0.75	0.75	0.75	0.75	0.75	0.75	0.75	0.75	0.75	0.75	0.75
1	0	1	0.75	0.5	0.25	0	0	0	0	0	0	0	0	0	0	0	0	0	0	0.25	0.5	0.75	0.75	0.75	0.75	0.75	1	0.75	0.75	0.75	0.75	0.75	0.75	0.75	0.75	1	1	0.75	0.75	0.75	0.5	0.75	0.75	0.75	0.75	0.75	0.75	0.75	0.75
1	1	0.5	0.25	0	0	0	0	0	0	0	0	0	0	0	0	0	0	0	0	0	0	0	0	0	0	0	0	0	0	0.25	0.5	0.75	1	1	0.75	0.75	0.75	0.5	0.75	0.75	0.75	1	1	1	0.75	0.75	0.75	0.75	0.75
1	1	0.5	0.75	0.5	0.75	0.75	0.75	1	1	1	0.75	0.75	0.75	0.75	0.75	0.75	0.75	0.75	0.75	0.75	0.75	0.75	0.75	0.5	0.5	0.5	0.75	0.75	0.75	0.75	0.75	0.75	0.5	0.5	0.5	0.75	0.75	0.5	0.5	0.5	0.5	0.5	0.5	0.5	0.75	0.75	0.5	0.5	0.5
1	1	0.5	0.5	0.75	0.75	0.5	0.5	0.5	0.75	0.75	0.5	0.25	0	0	0	0	0	0	0	0	0	0	0	0	0	0	0.25	0.5	0.5	0.75	0.75	0.5	0.75	0.75	0.5	0.75	0.75	0.5	0.75	0.75	0.75	0.75	0.75	0.75	0.75	0.75	0.75	0.75	0.75
1	1	1	1	1	1	1	1	0.75	0.75	0.75	0.5	0.5	0.5	0.5	0.75	0.75	0.75	0.75	0.75	0.75	0.75	0.75	0.75	0.75	0.5	0.5	0.5	0.75	0.75	0.5	0.5	0.5	0.5	0.5	0.5	0.5	0.75	0.75	0.75	0.75	0.75	1	0.75	0.5	0.25	0.25	0.5	0.5	0.5
1	1	0.75	1	0.75	0.5	0.25	0	0	0	0	0	0	0	0	0	0	0	0	0	0	0	0	0	0	0	0	0.25	0.5	0.75	1	1	0.75	0.75	0.75	0.5	0.75	0.75	0.75	0.75	0.75	0.75	0.5	0.75	0.75	0.75	0.75	0.5	0.5	0.5
1	1	0.75	0.75	0.75	0.75	0.75	0.75	1	0.75	0.75	0.75	0.75	0.75	0.75	0.75	0.5	0.75	0.75	0.75	0.75	0.75	0.75	0.75	0.75	0.75	0.75	0.75	0.75	0.5	0.5	0.5	0.75	0.75	0.75	0.75	0.75	0.75	0.5	0.5	0.5	0.75	0.75	0.5	0.5	0.5	0.75	0.75	0.5	0.5
1	1	1	0.75	0.5	0.25	0	0	0	0	0	0	0	0	0	0	0	0	0	0	0.25	0.5	0.5	0.75	0.75	0.5	0.75	0.75	0.5	0.75	0.75	0.5	0.75	0.75	0.75	0.75	0.75	0.75	0.75	0.75	0.75	0.75	0.75	0.75	0.75	0.75	0.75	0.75	0.75	0.75
1	1	0.75	0.75	0.75	0.5	0.75	0.75	0.5	0.75	0.75	0.75	0.75	0.75	0.75	0.75	0.75	0.75	0.75	0.75	0.75	0.75	0.75	0.75	0.75	0.75	0.75	0.75	1	0.75	0.75	0.75	0.75	0.75	0.5	0.5	0.5	0.5	0.5	0.25	0.25	0.5	0.5	0.5	0.25	0	0	0	0	0
1	1	0.5	0.5	0.75	0.75	1	1	1	0.75	0.75	0.75	0.5	0.5	0.5	0.5	0.5	0.75	0.75	0.75	0.75	0.75	0.75	0.75	0.75	0.5	0.5	0.5	0.5	0.5	0.5	0.5	0.75	0.75	0.5	0.5	0.5	0.5	0.5	0.5	0.5	0.75	0.75	0.5	0.5	0.5	0.5	0.75	0.75	0.75
1	1	0.75	0.75	0.5	0.25	0	0	0	0	0.25	0.5	0.75	1	1	1	1	0.75	0.75	0.75	0.75	1	0.75	0.5	0.25	0	0	0.25	0.5	0.5	0.75	0.75	0.5	0.75	0.75	0.5	0.75	0.75	0.75	0.75	0.75	0.75	0.5	0.75	0.75	0.75	0.75	0.75	0.75	0.75
1	1	0.75	0.75	1	0.75	0.5	0.25	0	0	0	0	0	0	0	0	0	0	0	0	0	0	0	0	0	0	0	0.25	0.5	0.75	0.75	0.75	0.75	0.75	1	1	0.75	0.75	0.75	0.5	0.75	0.75	0.75	0.75	0.75	0.75	0.75	0.75	0.75	0.75
1	1	0	0	0	0	0	0	0	0	0	0	0	0	0	0	0	0	0	0	0	0	0	0	0	0	0	0	0	0	0.25	0.5	0.75	1	1	0.75	0.75	0.75	0.5	0.75	0.75	0.5	0.75	0.75	0.75	0.75	0.75	0.75	0.75	0.75
1	1	0.5	0.5	0.5	0.5	0.25	0	0	0	0	0	0	0	0	0	0	0	0	0	0	0.25	0.5	0.5	0.75	0.5	0.5	0.75	0.5	0.75	0.75	0.5	0.75	0.75	0.75	0.75	0.75	0.75	0.75	0.75	0.75	0.75	0.75	0.75	0.5	0.5	0.5	0.75	0.75	0.75
1	1	0.5	0.75	0.5	0.75	0.75	0.75	0.75	0.75	0.75	0.5	0.75	0.75	0.75	0.75	0.75	0.75	0.75	0.75	0.5	0.5	0.5	0.5	0.5	0.5	0.5	0.75	0.75	0.5	0.5	0.5	0.5	0.5	0.25	0.25	0.5	0.75	0.75	0.5	0.5	0.5	0.5	0.5	0.5	0.5	0.5	0.5	0.25	0.25
1	0	0	0	0	0	0	0	0	0	0	0	0	0	0	0	0	0.25	0.5	0.75	0.75	0.5	0.25	0.25	0.5	0.75	0.75	0.5	0.25	0	0	0.25	0.5	0.75	1	1	1	0.75	0.75	0.75	0.5	0.75	0.75	0.5	0.75	0.75	0.75	0.75	0.75	0.75
1	1	0.75	0.75	0.5	0.5	0.5	0.5	0.5	0.25	0	0	0.25	0.5	0.5	0.5	0.25	0	0	0	0	0	0	0	0	0	0	0	0	0	0	0.25	0.5	0.75	0.75	0.75	0.5	0.5	0.75	0.5	0.75	0.75	0.5	0.75	0.75	0.75	0.75	0.75	0.75	0.75
1	1	0.75	0.75	0.75	0.5	0.75	0.75	0.5	0.75	0.75	0.75	0.75	0.75	0.75	0.5	0.75	0.75	0.75	0.75	0.5	0.5	0.5	0.5	0.75	0.75	0.75	0.75	0.5	0.5	0.5	0.5	0.5	0.5	0.5	0.5	0.5	0.5	0.5	0.75	0.75	0.75	0.75	0.75	0.75	0.5	0.25	0.25	0.5	0.5
1	1	0	0	0	0	0	0	0	0	0	0	0	0	0	0	0	0	0	0	0	0	0	0	0	0	0	0.25	0.5	0.75	1	1	1	1	1	1	1	1	0.75	0.75	0.75	0.5	0.75	0.75	0.75	0.75	0.5	0.5	0.5	0.5
1	1	0.5	0.75	0.5	0.5	0.75	0.5	0.5	0.5	0.5	0.5	0.75	0.75	0.75	0.75	0.75	0.75	0.75	0.75	0.5	0.5	0.5	0.5	0.5	0.5	0.5	0.5	0.5	0.5	0.25	0.25	0.25	0	0	0	0	0	0.25	0.5	0.75	0.75	0.75	0.75	0.75	0.75	0.5	0.5	0.5	0.5
1	1	0.75	1	0.75	0.75	0.75	0.75	0.75	0.75	0.75	0.5	0.75	0.75	0.75	0.75	0.75	0.75	0.5	0.5	0.5	0.5	0.75	0.75	0.5	0.5	0.5	0.5	0.5	0.25	0	0	0	0	0	0	0.25	0.5	0.5	0.5	0.25	0	0.25	0.5	0.5	0.5	0.25	0	0	0
1	1	0.5	0.75	0.75	0.5	0.25	0.25	0.5	0.75	1	1	0.75	0.75	0.75	0.5	0.75	0.75	0.75	0.75	0.75	0.75	0.5	0.75	0.75	0.75	0.75	0.75	0.75	0.75	0.75	0.75	0.75	0.75	0.75	0.75	0.75	0.75	0.75	0.5	0.5	0.5	0.75	0.75	0.5	0.5	0.5	0.75	0.75	0.5
1	1	0.5	0.75	0.5	0.25	0.5	0.5	0.5	0.75	0.75	0.5	0.5	0.5	0.5	0.5	0.5	0.5	0.5	0.5	0.5	0.25	0	0.25	0.5	0.5	0.5	0.25	0	0.25	0.25	0.25	0.5	0.5	0.5	0.5	0.5	0.5	0.75	0.75	0.5	0.25	0	0	0	0	0	0	0	0
1	1	0	0	0	0	0	0	0	0	0.25	0.5	0.5	0.5	0.25	0.25	0.5	0.5	0.75	0.75	0.5	0.75	0.75	0.75	0.75	0.75	0.75	0.75	0.75	0.5	0.5	0.5	0.5	0.5	0.5	0.5	0.5	0.5	0.25	0	0	0	0	0	0	0.25	0.25	0.25	0.25	0
1	1	0.5	0.75	0.5	0.75	0.75	0.5	0.75	0.75	0.75	0.75	0.75	0.75	0.75	0.75	0.75	0.75	0.75	0.75	0.5	0.5	0.5	0.5	0.5	0.25	0.25	0.5	0.75	0.75	0.5	0.25	0	0	0	0	0	0	0	0	0	0	0	0	0	0	0	0	0	0
1	1	0.25	0.5	0.5	0.75	0.75	0.5	0.75	0.75	0.5	0.75	0.75	0.75	0.75	0.75	0.75	0.75	0.75	0.5	0.5	0.5	0.5	0.5	0.5	0.5	0.5	0.5	0.25	0.25	0.5	0.5	0.5	0.25	0	0	0	0	0	0	0	0	0	0	0	0	0	0	0	0
1	1	0.25	0.5	0.5	0.75	0.75	0.5	0.75	0.75	0.5	0.75	0.75	0.5	0.5	0.5	0.5	0.5	0.5	0.5	0.5	0.5	0.5	0.5	0.5	0.5	0.5	0.25	0	0	0	0	0	0	0	0	0.25	0.5	0.5	0.5	0.25	0	0	0	0	0	0	0	0	0
1	1	0.75	0.5	0.5	0.25	0	0	0	0	0	0	0	0	0	0	0	0	0	0	0	0	0	0	0	0	0	0	0	0.25	0.5	0.5	0.75	0.5	0.5	0.75	0.5	0.75	0.75	0.5	0.5	0.5	0.5	0.5	0.75	0.75	0.75	0.75	0.75	0.75
1	0	0	0	0	0.25	0.5	0.5	0.5	0.25	0	0	0	0	0	0	0	0	0	0	0	0	0	0	0	0	0	0	0	0	0.25	0.5	0.75	0.75	0.5	0.25	0.25	0.5	0.5	0.75	0.75	0.5	0.75	0.75	0.75	0.75	0.75	0.75	0.5	0.5
1	1	0.5	0.5	0.5	0.25	0	0	0	0	0	0	0	0	0	0	0	0	0.25	0.5	0.5	0.5	0.5	0.25	0.5	0.75	0.5	0.75	0.75	0.5	0.5	0.5	0.5	0.5	0.75	0.75	0.75	0.75	0.75	0.75	0.75	0.75	0.75	0.75	0.75	0.75	0.5	0.5	0.5	0.5
1	1	0.25	0	0	0	0.25	0.5	0.75	0.75	0.5	0.25	0	0	0	0	0	0	0.25	0.5	0.75	0.75	0.5	0.25	0.25	0.5	0.5	0.75	0.75	0.5	0.75	0.75	0.75	0.75	0.75	0.75	0.75	0.75	0.5	0.5	0.5	0.5	0.5	0.25	0	0.25	0.5	0.5	0.5	0.25
1	1	0.5	0.75	0.75	0.75	0.5	0.5	0.75	0.5	0.75	0.75	0.75	0.75	0.75	0.75	0.5	0.5	0.5	0.5	0.5	0.5	0.5	0.5	0.5	0.5	0.25	0	0	0	0	0.25	0.5	0.5	0.75	0.75	0.5	0.5	0.25	0	0	0	0	0	0	0	0	0	0	0
1	0	0	0	0	0	0	0	0	0	0	0	0	0	0	0	0	0	0	0	0	0	0	0	0	0	0	0	0.25	0.5	0.5	0.5	0.25	0.25	0.5	0.5	0.75	0.75	0.5	0.75	0.75	0.5	0.5	0.5	0.5	0.5	0.5	0.5	0.5	0.5
1	0	0.5	0.5	0.75	0.75	0.5	0.75	0.75	0.5	0.5	0.5	0.5	0.5	0.75	0.75	0.75	0.75	0.5	0.5	0.5	0.5	0.5	0.5	0.5	0.5	0.5	0.25	0	0.25	0.5	0.5	0.5	0.5	0.5	0.5	0.5	0.25	0	0.25	0.25	0.25	0.25	0	0	0	0	0	0	0
1	1	0.75	1	0.75	0.75	0.75	0.5	0.5	0.5	0.5	0.5	0.75	0.75	0.5	0.5	0.5	0.5	0.5	0.5	0.5	0.5	0.5	0.75	0.75	0.75	0.75	0.5	0.5	0.5	0.5	0.5	0.5	0.5	0.5	0.5	0.25	0.25	0.5	0.5	0.5	0.25	0	0	0	0	0	0	0	0
1	1	0	0.25	0.25	0.25	0.5	0.25	0.25	0.5	0.5	0.5	0.75	0.75	0.5	0.75	0.75	0.5	0.5	0.5	0.5	0.5	0.5	0.25	0	0	0	0	0	0	0	0	0	0	0.25	0.25	0.25	0.25	0	0	0	0	0	0.25	0.25	0.25	0.25	0	0	0
1	1	0.25	0.5	0.5	0.75	0.75	0.5	0.75	0.75	0.5	0.75	0.75	0.75	0.75	0.75	0.75	0.75	0.75	0.75	0.75	0.75	0.75	0.75	0.75	0.75	0.75	0.75	0.75	0.75	0.75	0.5	0.25	0.25	0.5	0.5	0.5	0.25	0.25	0.25	0.25	0.25	0	0	0	0	0	0	0	0
1	1	0.25	0.5	0.5	0.75	0.75	0.5	0.75	0.75	0.5	0.5	0.5	0.5	0.5	0.5	0.5	0.5	0.5	0.5	0.5	0.5	0.5	0.5	0.5	0.5	0.5	0.5	0.25	0	0.25	0.25	0.25	0.25	0	0	0	0	0	0	0	0	0	0	0	0	0	0	0	0
1	1	0.25	0.5	0.5	0.75	0.75	0.5	0.75	0.75	0.5	0.75	0.75	0.75	0.75	0.75	0.75	0.5	0.5	0.5	0.5	0.5	0.5	0.5	0.5	0.5	0.5	0.5	0.5	0.5	0.5	0.25	0	0	0.25	0.5	0.5	0.5	0.25	0	0	0	0	0	0	0	0	0	0	0
1	1	0.5	0.5	0.75	0.75	0.5	0.75	0.75	0.5	0.75	0.75	0.75	0.75	0.75	0.75	0.75	0.75	0.75	0.75	0.75	0.75	0.75	0.75	0.75	0.75	0.5	0.25	0	0.25	0.5	0.5	0.5	0.25	0	0	0	0	0	0	0	0	0	0	0	0	0	0	0	0
1	0	0.5	0.5	0.25	0	0	0	0	0	0	0	0	0	0	0	0	0	0	0	0	0	0	0	0	0	0	0	0	0	0.25	0.5	0.5	0.5	0.25	0.25	0.5	0.5	0.75	0.75	0.5	0.75	0.75	0.5	0.75	0.75	0.75	0.75	0.75	0.75
1	1	0.5	0.75	0.5	0.5	0.75	0.5	0.75	0.75	0.75	0.75	0.75	0.75	0.5	0.75	0.75	0.75	0.75	0.5	0.5	0.5	0.5	0.5	0.5	0.5	0.5	0.5	0.25	0.25	0.5	0.5	0.5	0.25	0.25	0.5	0.5	0.5	0.25	0	0	0	0	0	0	0	0	0	0	0
1	1	0.25	0.25	0.5	0.75	0.5	0.75	0.75	0.5	0.75	0.75	0.75	0.75	0.75	0.75	0.75	0.75	0.75	0.75	0.75	0.75	0.5	0.5	0.5	0.5	0.5	0.5	0.5	0.5	0.5	0.25	0.25	0.5	0.5	0.5	0.25	0	0	0	0	0	0	0	0	0	0	0	0	0
1	0	0	0	0	0	0	0	0	0	0	0	0	0	0	0	0	0	0.25	0.5	0.75	0.75	0.75	0.5	0.5	0.75	0.5	0.75	0.75	0.5	0.75	0.75	0.5	0.75	0.75	0.75	0.75	0.75	0.75	0.75	0.75	0.75	0.75	0.75	0.75	0.75	0.75	0.75	0.75	0.5
1	1	0	0	0	0	0	0	0	0	0	0	0	0	0	0	0	0	0	0	0	0	0	0	0	0	0	0.25	0.5	0.5	0.5	0.25	0.25	0.5	0.5	0.75	0.75	0.5	0.75	0.75	0.5	0.75	0.75	0.75	0.75	0.75	0.75	0.75	0.75	0.75
1	0	0	0	0	0	0	0	0	0	0	0	0	0	0	0	0	0	0	0	0	0	0	0	0	0	0	0	0	0	0	0	0	0.25	0.5	0.75	1	0.75	0.75	0.75	0.5	0.75	0.75	0.5	0.75	0.75	0.5	0.75	0.75	0.75
1	1	0.75	0.75	0.75	0.75	0.75	1	1	0.75	0.75	0.75	0.5	0.75	0.75	0.5	0.75	0.75	0.75	0.75	0.75	0.75	0.5	0.5	0.5	0.5	0.5	0.75	0.75	0.75	0.75	0.75	0.75	0.5	0.5	0.5	0.5	0.5	0.5	0.25	0	0.25	0.5	0.5	0.5	0.25	0.25	0.5	0.5	0.5
1	0	1	0.75	0.75	0.75	0.5	0.75	0.75	0.75	0.75	0.75	0.75	0.5	0.5	0.5	0.5	0.5	0.5	0.5	0.5	0.5	0.75	0.75	0.75	0.75	0.5	0.5	0.5	0.5	0.5	0.5	0.5	0.5	0.5	0.5	0.5	0.5	0.5	0.25	0	0	0	0	0	0	0	0	0	0
1	0	0.5	0.5	0.75	0.5	0.5	0.75	0.75	0.75	0.75	0.75	0.5	0.75	0.75	0.75	0.75	0.75	0.75	0.5	0.5	0.5	0.5	0.75	0.75	0.5	0.5	0.5	0.5	0.5	0.25	0	0	0	0	0	0	0	0	0	0	0	0	0	0	0	0	0	0	0
1	1	0.5	0.5	0.75	0.5	0.75	0.75	0.5	0.75	0.75	0.5	0.75	0.75	0.5	0.5	0.5	0.5	0.5	0.5	0.5	0.5	0.5	0.5	0.5	0.5	0.5	0.5	0.5	0.5	0.5	0.5	0.5	0.5	0.5	0.5	0.25	0	0.25	0.5	0.5	0.5	0.25	0	0	0	0	0	0	0
1	1	0.75	1	0.75	0.75	0.75	0.5	0.75	0.75	0.75	0.75	0.75	0.75	0.5	0.5	0.5	0.5	0.5	0.75	0.75	0.5	0.5	0.5	0.5	0.75	0.75	0.5	0.5	0.5	0.5	0.5	0.25	0	0	0.25	0.5	0.5	0.5	0.25	0.25	0.5	0.5	0.5	0.25	0	0	0	0	0
1	0	0.5	0.5	0.25	0	0	0	0	0	0	0	0	0	0	0	0	0	0	0	0	0	0	0	0	0	0	0	0	0	0	0.25	0.5	0.5	0.5	0.5	0.5	0.5	0.75	0.75	0.5	0.75	0.75	0.5	0.75	0.75	0.75	0.75	0.75	0.75
1	1	0.25	0.25	0.25	0.25	0.5	0.25	0.5	0.75	0.5	0.75	0.75	0.5	0.5	0.5	0.5	0.5	0.75	0.75	0.5	0.5	0.5	0.5	0.5	0.5	0.5	0.5	0.5	0.5	0.5	0.5	0.5	0.5	0.5	0.5	0.5	0.5	0.5	0.5	0.5	0.5	0.5	0.5	0.5	0.5	0.25	0	0	0
1	1	0.75	1	0.75	0.75	0.75	0.5	0.75	0.75	0.5	0.75	0.75	0.75	0.75	0.75	0.75	0.75	0.75	0.75	0.75	0.5	0.5	0.5	0.5	0.5	0.5	0.5	0.5	0.5	0.5	0.5	0.5	0.5	0.5	0.25	0.25	0.5	0.5	0.5	0.25	0	0	0	0	0	0	0	0	0
1	1	0.25	0.5	0.75	1	0.75	0.75	0.75	0.5	0.75	0.75	0.75	0.75	0.75	0.75	0.5	0.75	0.75	0.75	0.75	0.75	0.75	0.75	0.75	0.75	0.75	0.5	0.5	0.5	0.5	0.5	0.5	0.25	0.25	0.5	0.5	0.5	0.25	0.25	0.25	0.25	0.25	0	0	0	0	0	0	0
1	1	0.25	0.5	0.75	1	0.75	0.75	0.75	0.5	0.75	0.75	0.5	0.75	0.75	0.75	0.75	0.5	0.25	0	0	0	0.25	0.5	0.5	0.75	0.75	0.5	0.5	0.5	0.5	0.5	0.5	0.25	0	0.25	0.5	0.5	0.5	0.25	0	0	0	0	0	0	0	0	0	0
1	1	0.75	0.75	0.75	0.75	0.5	0.5	0.5	0.5	0.5	0.5	0.5	0.5	0.5	0.75	0.75	0.5	0.5	0.25	0.25	0.5	0.5	0.75	0.75	0.5	0.75	0.75	0.5	0.75	0.75	0.75	0.75	0.75	0.75	0.75	0.75	0.75	0.75	0.75	0.75	0.75	0.75	0.5	0.5	0.5	0.5	0.75	0.75	0.75
1	1	0	0	0	0	0	0	0	0	0	0	0	0	0	0	0	0	0	0	0	0	0	0	0	0	0	0.25	0.5	0.5	0.5	0.5	0.25	0.25	0.25	0	0.25	0.5	0.5	0.75	0.75	0.5	0.75	0.75	0.75	0.75	0.75	0.75	0.75	0.75
1	1	0.25	0.5	0.75	1	0.75	0.75	0.75	0.5	0.75	0.75	0.5	0.75	0.75	0.5	0.5	0.5	0.5	0.5	0.5	0.5	0.5	0.5	0.5	0.5	0.5	0.5	0.5	0.25	0.25	0.5	0.5	0.5	0.25	0	0.25	0.5	0.5	0.5	0.25	0	0	0	0	0	0	0	0	0
1	1	0.25	0.5	0.5	0.75	0.5	0.5	0.75	0.5	0.5	0.5	0.5	0.5	0.75	0.75	0.5	0.5	0.5	0.5	0.5	0.5	0.5	0.5	0.5	0.5	0.25	0	0	0	0	0	0	0	0	0	0	0	0	0	0	0.25	0.5	0.5	0.5	0.25	0	0	0	0
1	1	0.25	0.25	0.5	0.75	0.5	0.75	0.75	0.5	0.75	0.75	0.5	0.5	0.5	0.5	0.5	0.75	0.75	0.5	0.5	0.5	0.5	0.5	0.5	0.5	0.5	0.5	0.5	0.5	0.5	0.5	0.5	0.5	0.5	0.5	0.5	0.25	0.25	0.5	0.5	0.5	0.25	0.25	0.5	0.5	0.5	0.25	0	0
1	1	0.25	0.25	0.5	0.75	0.5	0.75	0.75	0.5	0.75	0.75	0.5	0.5	0.5	0.5	0.5	0.75	0.75	0.5	0.5	0.25	0.25	0.5	0.5	0.5	0.25	0.25	0.5	0.5	0.5	0.25	0	0	0	0	0	0.25	0.25	0.25	0.25	0	0.25	0.5	0.5	0.5	0.25	0	0	0
1	1	0.75	0.75	0.5	0.75	0.75	0.5	0.75	0.75	0.5	0.75	0.75	0.5	0.75	0.75	0.75	0.75	0.75	0.75	0.5	0.5	0.25	0.25	0.5	0.5	0.5	0.5	0.5	0.5	0.5	0.25	0.25	0.25	0.25	0.25	0.25	0.5	0.5	0.5	0.25	0	0	0.25	0.5	0.5	0.5	0.25	0	0
1	1	0.75	0.75	0.75	0.5	0.75	0.5	0.5	0.75	0.5	0.75	0.75	0.5	0.5	0.5	0.5	0.5	0.5	0.5	0.5	0.5	0.5	0.5	0.5	0.5	0.5	0.25	0	0	0	0	0.25	0.5	0.5	0.5	0.25	0.25	0.5	0.5	0.5	0.5	0.5	0.75	0.75	0.5	0.25	0	0	0
1	1	0.75	1	0.75	0.75	0.75	0.5	0.75	0.75	0.5	0.75	0.75	0.5	0.75	0.75	0.5	0.5	0.5	0.5	0.5	0.5	0.5	0.5	0.5	0.5	0.5	0.5	0.5	0.5	0.5	0.5	0.5	0.5	0.25	0	0	0	0	0	0	0	0	0	0	0	0	0	0	0
1	1	0.5	0.5	0.5	0.25	0	0.25	0.5	0.5	0.75	0.75	0.5	0.5	0.5	0.5	0.5	0.5	0.5	0.25	0.25	0.25	0	0.25	0.5	0.5	0.5	0.25	0	0	0	0	0.25	0.25	0.25	0.25	0	0	0	0	0	0	0	0	0	0	0	0	0	0
1	0	0.5	0.75	0.75	0.5	0.75	0.75	0.5	0.75	0.75	0.5	0.5	0.5	0.5	0.5	0.75	0.5	0.25	0.5	0.25	0.5	0.75	0.5	0.5	0.5	0.25	0.25	0.5	0.5	0.5	0.5	0.5	0.5	0.5	0.5	0.25	0.25	0.5	0.5	0.5	0.25	0	0	0	0	0.25	0.5	0.5	0.5
1	1	0	0.25	0.5	0.75	1	0.75	0.75	0.75	0.5	0.75	0.75	0.5	0.75	0.75	0.5	0.5	0.5	0.5	0.5	0.5	0.5	0.5	0.5	0.5	0.25	0.25	0.5	0.5	0.5	0.5	0.5	0.5	0.5	0.5	0.5	0.5	0.5	0.25	0	0	0	0	0	0	0	0	0	0
1	1	0.25	0	0	0	0	0	0	0	0	0	0	0	0	0	0	0	0	0	0	0	0	0	0	0	0	0	0	0	0	0	0	0	0	0	0	0	0	0	0	0	0	0	0	0	0	0	0	0
1	1	0.25	0.25	0	0.25	0.5	0.5	0.5	0.25	0	0.25	0.25	0.25	0.25	0	0	0.25	0.5	0.5	0.5	0.25	0	0	0	0	0.25	0.5	0.5	0.75	0.75	0.5	0.5	0.25	0	0	0.25	0.5	0.5	0.75	0.75	0.5	0.5	0.5	0.5	0.5	0.75	0.75	0.5	0.5
1	1	0	0	0	0	0	0	0	0	0	0	0	0	0	0	0	0	0	0	0	0	0	0	0	0	0	0	0	0	0	0	0	0	0	0	0	0	0	0	0	0	0	0	0	0	0	0	0	0
1	1	0	0.25	0.25	0.25	0.25	0	0	0	0	0	0	0	0	0	0	0	0	0	0	0	0	0	0	0	0	0	0	0	0	0	0	0	0	0	0	0	0	0	0	0	0	0	0	0	0	0	0	0
1	1	0.25	0.5	0.5	0.5	0.25	0	0	0	0	0	0	0	0	0	0	0	0	0	0	0	0	0	0	0	0	0	0	0	0	0	0	0	0	0	0	0	0	0	0.25	0.25	0.25	0.25	0.25	0.5	0.5	0.5	0.25	0
1	1	0.75	0.75	0.5	0.25	0.25	0.25	0.25	0.25	0	0.25	0.5	0.75	0.75	0.75	0.75	0.5	0.5	0.25	0	0	0	0	0.25	0.25	0.25	0.5	0.25	0.25	0.5	0.25	0.25	0.5	0.5	0.5	0.5	0.5	0.5	0.5	0.75	0.75	0.5	0.75	0.75	0.75	0.75	0.75	0.75	0.5
1	0	0	0	0	0	0	0	0	0	0	0	0	0	0	0	0	0	0	0	0	0	0	0	0	0	0.25	0.5	0.5	0.5	0.25	0.25	0.5	0.5	0.5	0.5	0.25	0.25	0.5	0.5	0.5	0.5	0.25	0.25	0.5	0.5	0.5	0.25	0	0.25
1	1	0.25	0	0	0	0	0	0	0	0	0	0	0	0	0	0	0	0	0	0	0	0	0	0	0	0	0	0	0	0	0	0	0	0	0	0	0	0	0	0	0	0	0	0	0	0	0	0	0
1	1	0	0	0	0	0	0	0	0	0.25	0.5	0.75	1	1	0.75	0.5	0.5	0.5	0.75	1	0.75	0.5	0.25	0	0	0.25	0.5	0.75	1	1	1	1	0.75	0.5	0.25	0	0	0.25	0.5	0.5	0.5	0.25	0.25	0.5	0.75	1	1	1	1
1	0	0	0.25	0.25	0.25	0.25	0	0	0	0	0	0	0	0	0	0	0	0	0	0	0	0	0	0	0	0	0	0	0	0	0	0.25	0.25	0.25	0.25	0	0	0	0	0	0	0	0	0	0	0	0	0	0
1	1	0	0	0	0	0	0	0	0	0	0	0	0	0	0	0	0	0	0	0	0	0	0	0	0	0	0	0	0	0	0	0	0	0	0	0	0	0	0	0	0	0	0	0	0	0	0	0	0
[truncated: 100 more columns]

## Sheet: post sound bin 3
1	1	0	0	0	0	0	0	0.25	0.25	0.25	0.25	0.25	0.25	0.25	0.5	0.5	0.5	0.5	0.25	0	0	0	0	0	0	0	0	0	0	0	0	0	0	0	0	0	0	0	0	0	0	0	0	0	0	0	0	0	0
1	1	0.25	0	0	0	0	0	0	0	0	0	0	0	0	0	0	0	0	0	0	0	0	0	0	0	0	0	0	0	0	0	0	0.25	0.5	0.5	0.5	0.25	0	0	0	0	0	0	0	0	0	0	0	0
1	1	0	0	0	0	0	0	0	0	0	0.25	0.5	0.5	0.5	0.25	0	0	0	0	0	0	0	0	0	0	0	0	0	0	0	0	0	0	0	0	0	0	0	0	0	0	0	0	0	0	0	0	0	0
1	1	0	0	0	0	0	0	0	0	0	0	0	0	0	0	0	0	0	0	0	0	0	0	0	0	0	0	0	0	0	0	0	0	0	0	0	0	0	0	0	0	0	0	0	0	0	0	0	0
1	1	0	0	0	0	0	0	0	0	0	0	0	0	0	0	0	0	0	0	0	0	0	0	0	0	0	0.25	0.5	0.75	0.75	0.5	0.25	0	0	0	0	0	0	0	0	0	0	0	0	0	0	0	0	0
1	1	0	0	0	0	0	0	0	0	0	0	0	0	0	0	0	0	0	0	0	0	0	0	0	0	0	0	0	0	0	0	0	0	0	0	0	0	0	0	0	0	0	0	0	0	0	0	0	0
1	1	0	0	0	0	0	0	0	0	0	0	0	0	0	0	0	0	0	0	0	0	0	0	0	0	0	0	0	0	0	0	0	0	0	0	0	0	0	0	0	0	0	0	0	0	0	0	0	0
1	1	0	0	0	0	0	0	0	0	0	0	0	0	0	0	0	0	0	0	0	0	0	0	0	0	0	0	0	0	0	0	0	0	0	0	0	0	0	0	0	0	0	0	0	0	0	0	0	0
1	1	0	0	0	0	0	0	0	0	0	0	0	0	0	0	0	0	0	0	0	0	0	0	0	0	0	0	0	0	0	0	0	0	0	0	0	0	0	0	0	0	0	0	0	0	0	0	0	0
1	0	0	0	0	0	0	0	0	0	0.25	0.5	0.5	0.5	0.25	0	0	0	0.25	0.5	0.5	0.5	0.25	0	0	0	0	0	0	0	0	0	0	0	0	0	0	0	0	0	0	0	0	0	0	0	0	0	0	0
1	1	0	0	0	0	0	0	0	0	0	0	0	0	0	0	0	0	0	0	0	0	0	0	0	0	0	0	0	0	0	0	0	0	0	0	0.25	0.25	0.25	0.25	0	0	0	0	0	0	0	0	0	0
1	1	0.25	0	0	0	0	0	0	0	0	0	0	0	0	0	0	0	0	0	0	0	0	0	0	0	0	0	0	0	0	0	0	0	0	0	0	0	0	0	0	0	0	0	0	0	0	0	0	0
1	0	0	0	0	0	0	0	0	0	0	0	0	0	0	0	0	0	0	0	0	0	0	0	0	0	0	0	0	0	0.25	0.5	0.5	0.5	0.25	0	0	0	0	0	0	0	0	0	0	0	0	0	0	0
1	1	0.25	0	0	0	0	0	0	0	0	0	0	0	0	0	0	0	0	0	0	0	0	0	0	0	0	0	0	0	0	0	0	0	0	0	0	0	0	0	0	0	0	0	0	0	0	0	0	0
1	1	0	0	0	0	0	0	0	0	0	0	0	0	0	0	0	0	0	0	0	0	0	0	0	0	0	0	0	0	0	0	0	0	0	0	0.25	0.25	0.25	0.25	0	0	0	0	0	0	0	0	0	0
1	1	0	0	0	0	0	0	0	0	0	0	0	0	0	0	0.25	0.5	0.5	0.5	0.25	0	0	0	0	0	0	0	0	0	0	0	0	0	0	0	0	0	0	0	0	0	0	0	0	0	0	0	0	0
1	1	0	0	0	0	0	0	0	0	0	0	0	0	0	0	0	0	0	0	0	0	0	0	0	0	0	0	0	0	0	0	0	0	0	0	0	0	0	0.25	0.5	0.5	0.5	0.25	0	0	0	0	0	0
1	0	0	0	0	0	0	0	0	0.25	0.5	0.5	0.5	0.25	0	0	0	0	0	0	0	0	0	0	0	0	0	0	0	0	0	0	0	0	0	0	0	0	0	0	0	0	0	0	0	0	0	0	0	0
1	1	0.5	0.5	0.5	0.25	0	0	0	0	0	0	0	0	0	0	0	0	0	0	0	0	0	0	0	0	0	0	0	0	0	0	0	0	0	0	0	0	0	0	0	0	0	0	0	0	0	0	0	0
1	1	0.25	0	0	0	0	0	0	0	0	0	0	0	0	0	0	0	0	0	0	0	0	0	0	0	0	0	0	0	0	0	0	0	0	0	0	0	0	0	0	0	0	0	0	0	0	0	0	0
1	0	0	0	0	0	0	0	0	0	0.25	0.5	0.5	0.5	0.25	0	0	0	0	0	0	0	0	0	0	0	0	0	0	0	0.25	0.5	0.5	0.5	0.25	0	0	0	0	0	0	0	0	0	0	0	0	0	0	0
1	1	0.25	0	0	0	0	0	0	0	0	0	0	0	0	0	0	0	0	0	0	0	0	0	0	0	0	0	0	0	0	0.25	0.5	0.5	0.5	0.25	0	0	0	0	0	0	0	0	0	0	0	0	0	0
1	1	0	0	0	0	0	0	0	0	0	0	0	0	0	0	0	0	0	0	0	0	0	0	0	0	0	0	0	0	0	0	0	0	0	0	0	0	0	0	0	0	0	0	0	0	0	0	0	0
1	1	0.25	0	0	0	0	0	0	0	0	0	0	0	0	0	0	0	0	0	0	0	0	0	0	0	0	0	0	0.25	0.5	0.5	0.5	0.25	0	0	0	0	0	0	0	0	0	0	0	0	0	0	0	0
1	0	0	0	0	0	0	0.25	0.5	0.5	0.5	0.25	0	0	0	0	0	0	0	0	0	0	0	0	0	0	0.25	0.5	0.5	0.5	0.25	0	0	0	0	0	0	0	0	0	0	0	0	0	0	0	0	0	0	0
1	1	0.5	0.5	0.5	0.25	0	0	0	0	0	0	0	0	0	0	0	0	0	0	0	0	0.25	0.25	0.25	0.25	0	0	0.25	0.25	0.25	0.25	0	0	0	0	0	0	0	0	0	0	0	0	0.25	0.5	0.5	0.5	0.25	0
1	0	0	0	0	0	0	0	0	0	0	0	0	0	0	0	0	0	0	0	0	0	0	0	0	0	0	0	0	0	0	0	0	0	0	0	0	0	0	0	0	0	0	0	0	0	0	0	0	0
1	0	0	0	0	0	0	0	0	0	0	0	0	0	0	0	0	0	0	0	0	0	0	0	0	0	0	0	0	0	0	0	0	0	0	0	0	0	0	0	0.25	0.5	0.5	0.75	0.75	0.5	0.5	0.25	0	0
1	1	0	0	0	0	0	0	0	0	0	0	0	0	0	0.25	0.25	0.25	0.25	0	0	0	0	0	0	0	0	0	0	0	0	0	0	0	0	0	0	0	0	0	0	0	0	0	0	0	0	0	0	0
1	0	0	0	0	0	0	0	0	0	0	0	0	0	0	0	0	0	0	0	0	0.25	0.25	0.25	0.25	0	0	0	0	0	0	0	0	0	0	0.25	0.25	0.25	0.25	0	0	0	0.25	0.5	0.5	0.75	0.75	0.75	0.75	0.5
1	1	0	0	0	0	0	0	0	0	0	0	0	0	0	0	0	0	0	0	0	0	0	0	0	0	0	0	0	0	0	0.25	0.5	0.5	0.5	0.25	0	0	0	0	0	0	0	0	0	0	0	0	0	0
1	0	0	0	0	0	0	0	0	0	0	0	0	0	0	0	0	0	0	0	0	0	0	0	0	0	0	0	0	0	0	0.25	0.5	0.5	0.5	0.25	0	0	0	0	0	0	0	0	0	0	0	0	0	0
1	1	0	0	0	0	0	0	0	0	0	0	0.25	0.5	0.5	0.5	0.25	0	0	0	0	0	0	0	0	0	0	0	0	0	0	0	0	0	0	0	0	0	0	0	0	0	0	0	0	0	0	0	0	0
1	0	0.5	0.5	0.25	0	0	0	0	0	0	0	0	0	0	0	0	0	0	0	0	0	0	0	0	0	0	0	0	0	0	0	0	0	0	0	0	0	0	0	0	0	0	0	0	0	0	0	0	0
1	1	0	0	0	0	0	0	0	0	0	0.25	0.5	0.5	0.5	0.25	0	0	0	0	0	0	0	0	0.25	0.5	0.5	0.5	0.25	0	0	0	0	0	0	0	0	0	0	0	0	0	0	0	0	0	0	0	0	0
1	0	0.5	0.5	0.5	0.25	0	0	0	0	0	0	0	0	0	0	0	0	0	0	0	0.25	0.5	0.5	0.5	0.25	0	0	0	0	0	0	0	0	0	0	0	0	0	0	0	0	0	0	0	0.25	0.5	0.5	0.5	0.25
1	0	0	0	0	0	0	0	0	0	0	0	0	0	0	0	0	0	0	0	0	0	0	0	0	0	0	0	0	0	0	0	0	0	0	0	0	0	0	0	0	0	0	0	0	0	0	0	0	0
1	0	0	0	0	0	0	0.25	0.5	0.5	0.5	0.25	0	0	0	0	0	0	0	0	0	0	0	0	0	0	0	0.25	0.5	0.5	0.5	0.25	0	0	0	0	0	0	0	0	0	0	0	0	0	0	0	0	0	0
1	1	0	0	0	0	0	0	0	0	0	0	0	0	0	0	0	0	0	0	0	0	0	0	0	0	0	0	0	0	0	0	0	0	0	0	0	0	0	0	0	0	0	0	0	0	0	0	0	0
1	1	0.25	0	0	0	0.25	0.5	0.5	0.5	0.25	0	0	0	0	0	0	0	0	0	0	0.25	0.25	0.25	0.25	0	0	0	0	0	0	0	0	0	0.25	0.5	0.5	0.5	0.25	0	0	0.25	0.5	0.5	0.5	0.25	0	0	0	0
1	1	0.5	0.5	0.5	0.5	0.5	0.5	0.25	0	0	0	0	0	0	0	0	0	0	0	0	0	0	0	0	0	0	0.25	0.5	0.5	0.5	0.25	0	0	0	0	0	0	0	0	0	0	0	0	0	0	0	0	0	0
1	0	0	0	0	0	0	0	0	0	0	0	0	0	0	0	0	0	0	0	0	0	0	0	0	0	0	0	0	0	0	0	0	0	0	0	0	0	0	0	0	0	0	0	0	0	0	0	0	0
1	0	0	0	0	0	0	0	0	0	0	0	0	0	0	0	0	0	0	0	0	0.25	0.5	0.5	0.5	0.25	0	0	0	0	0	0	0	0	0	0	0	0	0	0	0	0	0	0	0	0	0	0	0	0
1	1	0	0	0	0	0	0	0	0	0	0	0	0	0	0	0	0	0	0	0	0	0	0	0	0.25	0.5	0.5	0.5	0.25	0	0	0	0	0	0	0	0	0	0	0	0	0	0	0	0	0	0	0	0
1	0	0	0	0	0	0	0	0	0	0	0	0	0	0	0	0	0	0	0	0	0	0	0	0	0	0	0	0	0	0	0	0	0	0	0	0	0	0	0	0	0	0	0	0	0	0	0	0	0
1	0	0	0	0	0	0	0	0	0	0	0	0	0	0	0	0	0	0	0	0	0	0	0	0	0	0	0	0	0	0	0	0	0	0	0	0	0	0	0	0	0	0	0	0	0	0	0	0	0
1	1	0	0	0	0	0	0	0	0	0	0	0	0	0	0	0	0	0	0	0.25	0.5	0.5	0.75	0.75	0.5	0.75	0.75	0.5	0.75	0.75	0.5	0.75	0.75	0.75	0.75	0.75	0.75	0.5	0.75	0.75	0.5	0.75	0.75	0.5	0.5	0.5	0.5	0.5	0.5
1	1	0.75	0.75	0.75	0.5	0.5	0.5	0.5	0.5	0.25	0	0	0.25	0.5	0.5	0.5	0.25	0	0	0	0	0	0	0.25	0.5	0.5	0.5	0.5	0.5	0.5	0.75	0.75	0.5	0.75	0.75	0.5	0.75	0.75	0.75	0.75	0.75	0.75	0.5	0.75	0.75	0.5	0.75	0.75	0.75
1	1	0.75	0.75	0.75	0.5	0.25	0.25	0.5	0.5	0.5	0.25	0	0.25	0.5	0.75	0.75	0.5	0.25	0	0	0	0	0.25	0.5	0.5	0.5	0.5	0.25	0.5	0.75	0.5	0.75	0.75	0.75	0.75	0.75	0.75	0.5	0.75	0.75	0.5	0.75	0.75	0.75	0.75	0.75	0.75	0.5	0.5
1	1	0.5	0.5	0.5	0.5	0.75	0.75	0.5	0.25	0	0	0	0	0	0	0	0	0	0	0	0	0	0	0	0	0	0	0	0	0	0.25	0.25	0.5	0.75	0.5	0.75	0.75	0.5	0.75	0.75	0.5	0.75	0.75	0.5	0.75	0.75	0.5	0.75	0.75
1	1	0.5	0.5	0.5	0.25	0.25	0.5	0.5	0.75	0.75	0.75	0.75	0.5	0.25	0	0	0	0	0.25	0.5	0.5	0.5	0.5	0.5	0.75	0.75	0.75	0.75	0.75	0.75	0.75	0.75	0.5	0.75	0.75	0.5	0.75	0.75	0.5	0.75	0.75	0.5	0.75	0.75	0.75	0.75	0.75	0.75	0.5
1	0	0.75	0.75	0.5	0.75	0.75	0.5	0.75	0.75	0.5	0.75	0.75	0.5	0.75	0.75	0.5	0.5	0.5	0.5	0.5	0.75	0.75	0.5	0.5	0.5	0.5	0.5	0.75	0.75	0.5	0.75	0.75	0.75	0.75	0.75	0.75	0.75	0.75	0.75	0.75	0.75	0.75	0.75	0.75	0.75	0.75	0.75	0.75	0.75
1	1	0.75	0.75	0.5	0.5	0.5	0.75	0.75	0.5	0.25	0	0	0.25	0.5	0.5	0.5	0.25	0.25	0.25	0.25	0.25	0.25	0.5	0.5	0.5	0.5	0.5	0.5	0.5	0.5	0.25	0.5	0.75	0.5	0.75	0.75	0.75	0.75	0.75	0.75	0.5	0.75	0.75	0.5	0.75	0.75	0.75	0.75	0.75
1	1	0	0	0	0	0	0	0	0	0	0	0	0	0	0	0	0	0	0	0	0	0	0	0	0.25	0.5	0.5	0.5	0.5	0.5	0.5	0.75	0.75	0.5	0.75	0.75	0.5	0.75	0.75	0.75	1	1	1	0.75	0.75	0.75	0.5	0.75	0.75
1	1	0.5	0.5	0.75	0.75	0.5	0.25	0	0	0	0.25	0.5	0.5	0.75	0.75	0.75	0.75	0.5	0.5	0.5	0.5	0.75	0.75	0.5	0.75	0.75	0.5	0.75	0.75	0.75	0.75	0.75	0.75	0.5	0.75	0.75	0.75	0.75	0.75	0.75	0.5	0.5	0.5	0.5	0.5	0.75	0.75	0.75	0.75
1	1	0.25	0.5	0.75	0.75	0.5	0.25	0	0	0	0	0	0	0	0	0	0	0	0	0	0	0	0.25	0.5	0.5	0.75	0.75	0.5	0.75	0.75	0.5	0.75	0.75	0.5	0.75	0.75	0.5	0.75	0.75	0.75	0.75	0.75	0.75	0.5	0.75	0.75	0.75	0.75	0.75
1	1	0.5	0.5	0.5	0.5	0.5	0.5	0.75	0.75	0.5	0.5	0.5	0.75	0.75	0.5	0.5	0.5	0.5	0.5	0.25	0	0	0	0	0	0	0	0.25	0.5	0.5	0.75	0.75	0.5	0.75	0.75	0.5	0.75	0.75	0.75	1	1	1	0.75	0.75	0.75	0.5	0.75	0.75	0.5
1	1	0.5	0.5	0.5	0.25	0	0.25	0.5	0.75	0.75	0.5	0.5	0.5	0.5	0.5	0.25	0	0	0.25	0.5	0.5	0.5	0.25	0	0	0.25	0.5	0.5	0.75	0.75	0.5	0.5	0.5	0.25	0.5	0.75	0.75	0.75	0.75	0.75	0.5	0.75	0.75	0.5	0.75	0.75	0.5	0.5	0.5
1	0	0.5	0.5	0.5	0.25	0	0	0	0	0	0	0	0	0	0	0	0	0	0	0	0	0	0	0	0	0.25	0.5	0.5	0.5	0.25	0.25	0.5	0.5	0.75	0.5	0.5	0.75	0.5	0.75	0.75	0.5	0.75	0.75	0.75	0.75	0.75	0.75	0.5	0.75
1	1	1	1	1	0.75	0.75	0.5	0.25	0.25	0	0	0	0	0	0.25	0.5	0.75	1	0.75	0.5	0.25	0	0	0	0	0	0	0	0.25	0.25	0.25	0.25	0.25	0.5	0.75	1	1	1	1	1	1	1	0.75	0.75	0.75	0.5	0.75	0.75	0.5
1	1	1	1	1	1	1	1	1	0.75	0.5	0.25	0.25	0.5	0.5	0.5	0.5	0.5	0.75	0.75	0.5	0.25	0	0	0.25	0.5	0.5	0.75	0.75	0.5	0.75	0.75	0.5	0.75	0.75	0.5	0.75	0.75	0.5	0.75	0.75	0.5	0.75	0.75	0.5	0.75	0.75	0.5	0.75	0.75
1	1	0	0	0	0	0	0	0	0.25	0.5	0.5	0.5	0.25	0	0	0	0.25	0.5	0.75	0.75	0.5	0.25	0	0	0	0	0	0.25	0.5	0.5	0.5	0.5	0.25	0.25	0.5	0.25	0.5	0.75	0.5	0.75	0.75	0.5	0.75	0.75	0.5	0.75	0.75	0.75	0.75
1	0	0.75	0.75	0.5	0.75	0.75	0.5	0.75	0.75	0.5	0.75	0.75	0.5	0.75	0.75	0.75	0.75	0.75	0.75	0.5	0.75	0.75	0.5	0.5	0.5	0.5	0.5	0.5	0.5	0.5	0.5	0.5	0.5	0.5	0.5	0.5	0.25	0.25	0.5	0.5	0.5	0.25	0	0	0	0	0	0	0
1	1	0.5	0.5	0.5	0.5	0.75	0.75	0.5	0.5	0.5	0.5	0.5	0.25	0.25	0.5	0.75	0.75	0.5	0.5	0.5	0.75	0.75	0.75	0.75	0.5	0.75	0.75	0.5	0.75	0.75	0.5	0.75	0.75	0.5	0.75	0.75	0.75	0.75	0.75	0.75	0.5	0.75	0.75	0.75	0.75	0.75	0.75	0.75	0.75
1	1	0.5	0.75	0.75	0.5	0.25	0.25	0.5	0.5	0.5	0.25	0.25	0.5	0.75	0.75	0.5	0.25	0	0	0	0	0	0	0	0	0.25	0.25	0.25	0.5	0.5	0.5	0.75	0.75	0.5	0.75	0.75	0.5	0.75	0.75	0.5	0.75	0.75	0.75	0.75	0.75	0.75	0.5	0.75	0.75
1	1	0	0	0.25	0.5	0.5	0.5	0.25	0.25	0.5	0.5	0.5	0.5	0.5	0.5	0.75	0.5	0.25	0.5	0.5	0.5	0.75	0.75	0.5	0.75	0.75	0.5	0.75	0.75	0.75	0.75	0.75	0.75	0.75	0.75	0.75	0.75	0.75	0.75	0.75	0.75	0.75	0.75	0.75	0.75	0.75	0.75	0.75	0.75
1	1	0.5	0.5	0.75	0.75	0.75	0.75	0.75	0.75	0.75	0.75	0.75	0.75	0.75	0.75	0.5	0.5	0.5	0.5	0.5	0.25	0.25	0.5	0.5	0.5	0.25	0.25	0.5	0.5	0.75	0.75	0.5	0.5	0.5	0.5	0.5	0.75	0.75	0.5	0.75	0.75	0.5	0.75	0.75	0.5	0.75	0.75	0.75	0.75
1	1	0.25	0.5	0.75	0.75	0.75	0.75	0.5	0.5	0.25	0.25	0.5	0.5	0.5	0.25	0.25	0.5	0.5	0.5	0.25	0	0	0	0	0	0	0.25	0.5	0.5	0.75	0.75	0.5	0.75	0.75	0.5	0.75	0.75	0.5	0.75	0.75	0.5	0.75	0.75	0.5	0.5	0.5	0.5	0.5	0.75
1	1	0.25	0.5	0.5	0.5	0.5	0.5	0.5	0.5	0.5	0.5	0.75	0.75	0.5	0.5	0.5	0.75	0.75	0.5	0.25	0	0	0.25	0.5	0.5	0.5	0.5	0.25	0.5	0.75	0.5	0.75	0.75	0.5	0.5	0.5	0.5	0.5	0.75	0.75	0.5	0.75	0.75	0.5	0.5	0.5	0.5	0.5	0.75
1	0	0.75	0.75	0.5	0.5	0.5	0.75	0.75	0.75	0.75	0.75	0.75	0.75	0.75	0.75	0.75	0.75	0.75	0.75	0.75	0.5	0.5	0.5	0.75	0.75	0.75	0.75	0.5	0.75	0.75	0.5	0.75	0.75	0.5	0.75	0.75	0.5	0.75	0.75	0.75	0.75	0.75	0.75	0.5	0.75	0.75	0.75	0.75	0.75
1	1	0.25	0.5	0.5	0.5	0.25	0.25	0.5	0.5	0.5	0.25	0	0	0	0	0	0	0.25	0.25	0.25	0.25	0	0	0	0.25	0.5	0.5	0.75	0.75	0.5	0.75	0.75	0.5	0.75	0.75	0.5	0.75	0.75	0.5	0.75	0.75	0.5	0.5	0.5	0.5	0.5	0.75	0.75	0.5
1	1	0.25	0.5	0.5	0.5	0.5	0.5	0.5	0.5	0.5	0.5	0.5	0.5	0.25	0.25	0.5	0.5	0.5	0.5	0.5	0.5	0.5	0.25	0	0	0.25	0.5	0.5	0.5	0.5	0.25	0.5	0.75	0.5	0.75	0.75	0.5	0.75	0.75	0.5	0.75	0.75	0.5	0.5	0.5	0.25	0.25	0.5	0.5
1	0	0	0	0.25	0.25	0.25	0.25	0.25	0.5	0.5	0.5	0.25	0	0	0	0	0	0	0	0	0	0	0	0	0.25	0.25	0.25	0.25	0	0.25	0.25	0.25	0.5	0.5	0.5	0.75	0.5	0.25	0.5	0.5	0.5	0.75	0.75	0.5	0.75	0.75	0.5	0.75	0.75
1	0	0	0.25	0.5	0.5	0.5	0.25	0	0	0	0.25	0.5	0.5	0.5	0.5	0.5	0.75	0.75	0.5	0.25	0	0	0	0	0	0	0	0	0	0.25	0.5	0.5	0.75	0.75	0.5	0.75	0.5	0.25	0.5	0.5	0.5	0.75	0.75	0.5	0.75	0.75	0.5	0.75	0.75
1	1	0.5	0.5	0.5	0.25	0.25	0.5	0.5	0.5	0.25	0.25	0.5	0.5	0.5	0.25	0	0	0	0	0	0	0	0	0.25	0.5	0.5	0.5	0.25	0.25	0.5	0.5	0.75	0.5	0.25	0.5	0.25	0.5	0.75	0.5	0.75	0.75	0.5	0.75	0.75	0.75	0.75	0.75	0.75	0.5
1	1	0.25	0.5	0.5	0.5	0.5	0.5	0.75	0.75	0.5	0.25	0	0	0	0	0	0	0	0.25	0.25	0.25	0.25	0.25	0.5	0.5	0.5	0.25	0	0.25	0.5	0.5	0.75	0.75	0.5	0.75	0.75	0.5	0.75	0.75	0.5	0.75	0.75	0.5	0.75	0.75	0.75	0.75	0.75	0.75
1	1	0.25	0.25	0.25	0.25	0.25	0.5	0.75	0.75	0.5	0.25	0	0	0	0	0	0	0.25	0.5	0.5	0.5	0.5	0.25	0.25	0.5	0.25	0.5	0.75	0.5	0.5	0.5	0.5	0.5	0.75	0.75	0.5	0.75	0.75	0.5	0.75	0.75	0.5	0.5	0.5	0.5	0.5	0.5	0.5	0.5
1	1	0.5	0.75	0.75	0.5	0.5	0.5	0.5	0.75	0.75	0.75	0.75	0.75	0.75	0.75	0.75	0.75	0.75	0.75	0.75	0.5	0.5	0.5	0.5	0.5	0.5	0.25	0.25	0.5	0.25	0.25	0.5	0.5	0.5	0.75	0.75	0.5	0.75	0.75	0.5	0.5	0.5	0.5	0.5	0.75	0.75	0.5	0.5	0.5
1	0	0.5	0.5	0.5	0.25	0	0	0	0	0	0	0.25	0.5	0.5	0.5	0.5	0.5	0.5	0.75	0.75	0.5	0.75	0.75	0.5	0.75	0.75	0.5	0.75	0.75	0.5	0.5	0.5	0.5	0.5	0.75	0.75	0.5	0.75	0.75	0.5	0.5	0.5	0.5	0.5	0.75	0.75	0.75	0.75	0.75
1	1	0.5	0.75	0.75	0.5	0.25	0.25	0.5	0.5	0.5	0.25	0	0	0	0	0.25	0.5	0.5	0.5	0.5	0.5	0.5	0.5	0.25	0	0.25	0.25	0.25	0.5	0.25	0.25	0.5	0.25	0.5	0.75	0.5	0.5	0.5	0.25	0.25	0.5	0.5	0.5	0.75	0.75	0.5	0.75	0.75	0.75
1	0	0.75	0.75	0.5	0.25	0	0	0	0	0	0	0	0	0	0	0	0	0.25	0.5	0.5	0.5	0.5	0.5	0.75	0.75	0.5	0.25	0	0	0	0.25	0.25	0.25	0.5	0.5	0.5	0.75	0.5	0.25	0.5	0.5	0.5	0.75	0.75	0.5	0.75	0.75	0.5	0.75
1	1	0.5	0.5	0.75	0.75	0.5	0.5	0.5	0.5	0.5	0.25	0.25	0.5	0.5	0.5	0.25	0	0	0	0	0	0	0.25	0.25	0.25	0.25	0.25	0.5	0.75	0.75	0.75	0.75	0.5	0.75	0.75	0.5	0.75	0.75	0.5	0.75	0.75	0.5	0.75	0.75	0.5	0.5	0.5	0.5	0.5
1	0	0.5	0.5	0.5	0.25	0.25	0.5	0.5	0.5	0.25	0.25	0.5	0.5	0.5	0.25	0.25	0.5	0.5	0.5	0.25	0.25	0.5	0.75	0.75	0.5	0.25	0.25	0.5	0.5	0.75	0.75	0.5	0.75	0.75	0.5	0.75	0.75	0.5	0.75	0.75	0.5	0.75	0.75	0.75	0.75	0.75	0.75	0.5	0.75
1	1	0.75	0.75	0.75	0.75	0.75	0.75	0.75	0.75	0.5	0.75	0.75	0.5	0.75	0.75	0.5	0.75	0.75	0.5	0.75	0.75	0.75	0.75	0.75	0.75	0.5	0.75	0.75	0.5	0.75	0.75	0.75	0.75	0.75	0.75	0.5	0.5	0.5	0.5	0.5	0.5	0.5	0.5	0.5	0.5	0.5	0.5	0.5	0.5
1	0	0.5	0.5	0.5	0.25	0	0.25	0.5	0.5	0.5	0.25	0	0	0	0	0.25	0.5	0.5	0.5	0.25	0	0	0.25	0.5	0.5	0.5	0.25	0	0	0.25	0.5	0.5	0.75	0.5	0.25	0.5	0.25	0.5	0.75	0.5	0.75	0.75	0.5	0.75	0.75	0.75	0.75	0.75	0.75
1	0	0.5	0.5	0.5	0.5	0.75	0.75	0.5	0.5	0.5	0.5	0.5	0.25	0.25	0.5	0.5	0.5	0.25	0.25	0.5	0.5	0.5	0.25	0.25	0.5	0.5	0.5	0.25	0.25	0.5	0.75	0.75	0.75	0.75	0.5	0.75	0.75	0.5	0.75	0.75	0.5	0.75	0.75	0.5	0.75	0.75	0.75	0.75	0.75
1	1	0	0	0	0	0.25	0.5	0.5	0.5	0.25	0.25	0.5	0.5	0.5	0.25	0.25	0.5	0.5	0.5	0.25	0.25	0.5	0.5	0.5	0.5	0.5	0.5	0.5	0.5	0.25	0.25	0.5	0.5	0.5	0.75	0.75	0.5	0.75	0.75	0.5	0.75	0.75	0.5	0.5	0.5	0.5	0.5	0.75	0.75
1	1	0.5	0.75	0.75	0.5	0.25	0.25	0.5	0.5	0.5	0.5	0.5	0.5	0.75	0.75	0.75	0.75	0.75	0.75	0.5	0.5	0.5	0.5	0.5	0.5	0.5	0.5	0.5	0.5	0.5	0.5	0.5	0.75	0.75	0.5	0.75	0.75	0.5	0.75	0.75	0.5	0.75	0.75	0.75	0.75	0.75	0.75	0.5	0.75
1	1	0.25	0	0	0	0	0	0	0	0	0.25	0.25	0.25	0.5	0.5	0.5	0.5	0.5	0.5	0.5	0.5	0.5	0.5	0.5	0.5	0.5	0.25	0.25	0.5	0.25	0.25	0.5	0.5	0.5	0.75	0.75	0.5	0.75	0.75	0.5	0.75	0.75	0.5	0.5	0.5	0.5	0.5	0.75	0.75
1	1	0.5	0.5	0.5	0.5	0.5	0.75	0.75	0.75	0.75	0.75	0.75	0.5	0.5	0.5	0.5	0.5	0.25	0.25	0.5	0.75	0.75	0.75	0.75	0.5	0.75	0.75	0.5	0.75	0.75	0.5	0.5	0.5	0.25	0.25	0.5	0.5	0.5	0.75	0.75	0.5	0.75	0.75	0.75	0.75	0.75	0.75	0.5	0.5
1	1	0.25	0.5	0.5	0.5	0.25	0	0	0	0	0	0	0	0	0	0	0	0	0.25	0.5	0.5	0.75	0.75	0.5	0.75	0.75	0.5	0.75	0.75	0.5	0.75	0.75	0.5	0.75	0.75	0.5	0.75	0.75	0.5	0.75	0.75	0.5	0.5	0.5	0.5	0.5	0.75	0.75	0.75
1	1	0	0	0.25	0.5	0.5	0.5	0.25	0	0.25	0.5	0.5	0.5	0.5	0.5	0.75	0.75	0.5	0.25	0.25	0.5	0.5	0.5	0.25	0	0	0	0	0.25	0.5	0.5	0.75	0.75	0.5	0.75	0.75	0.5	0.75	0.75	0.5	0.75	0.75	0.5	0.5	0.5	0.25	0.25	0.5	0.5
1	1	0	0.25	0.25	0.25	0.25	0.25	0.5	0.5	0.5	0.25	0.25	0.5	0.5	0.5	0.25	0	0	0	0	0	0	0.25	0.5	0.5	0.75	0.75	0.5	0.75	0.75	0.5	0.75	0.75	0.5	0.75	0.75	0.5	0.75	0.75	0.5	0.75	0.75	0.5	0.75	0.75	0.5	0.75	0.75	0.5
1	1	0.5	0.75	0.75	0.5	0.25	0	0	0	0	0	0	0	0	0.25	0.5	0.5	0.75	0.75	0.75	0.75	0.75	0.75	0.5	0.75	0.75	0.5	0.75	0.75	0.5	0.75	0.75	0.5	0.75	0.75	0.5	0.75	0.75	0.5	0.75	0.75	0.75	0.75	0.75	0.75	0.5	0.5	0.5	0.5
1	1	0.5	0.75	0.75	0.5	0.5	0.5	0.5	0.5	0.25	0.25	0.5	0.5	0.75	0.75	0.75	0.75	0.5	0.25	0	0	0	0	0	0	0	0	0.25	0.5	0.5	0.5	0.5	0.5	0.5	0.75	0.75	0.5	0.75	0.75	0.5	0.75	0.75	0.5	0.75	0.75	0.5	0.5	0.5	0.5
1	1	0.25	0	0	0	0	0	0	0	0	0	0	0	0	0	0.25	0.25	0.25	0.5	0.5	0.75	0.75	0.5	0.5	0.5	0.5	0.5	0.25	0	0.25	0.5	0.5	0.75	0.75	0.5	0.75	0.75	0.5	0.75	0.75	0.5	0.75	0.75	0.5	0.5	0.5	0.5	0.5	0.75
1	1	0	0	0	0	0	0	0.25	0.25	0.25	0.25	0.25	0.5	0.5	0.5	0.25	0.25	0.5	0.75	0.75	0.5	0.5	0.5	0.5	0.5	0.5	0.5	0.5	0.75	0.75	0.5	0.75	0.75	0.5	0.75	0.75	0.5	0.75	0.75	0.5	0.75	0.75	0.5	0.5	0.5	0.5	0.5	0.75	0.75
1	1	0.5	0.5	0.5	0.25	0.25	0.5	0.5	0.5	0.25	0.25	0.5	0.75	0.75	0.5	0.25	0.25	0.25	0.25	0.25	0	0	0.25	0.5	0.5	0.5	0.5	0.5	0.5	0.5	0.5	0.25	0.25	0.5	0.25	0.25	0.5	0.25	0.25	0.5	0.25	0.25	0.5	0.5	0.5	0.75	0.75	0.5	0.5
1	1	0.25	0.5	0.5	0.5	0.25	0.25	0.5	0.5	0.5	0.5	0.5	0.5	0.75	0.75	0.5	0.75	0.75	0.5	0.75	0.75	0.5	0.75	0.75	0.5	0.75	0.75	0.5	0.75	0.75	0.5	0.5	0.5	0.5	0.5	0.5	0.5	0.25	0.25	0.5	0.5	0.5	0.5	0.5	0.5	0.5	0.75	0.75	0.5
1	0	0.5	0.5	0.5	0.25	0.25	0.5	0.5	0.5	0.25	0	0	0	0	0	0	0.25	0.5	0.5	0.5	0.25	0	0	0	0	0	0	0	0.25	0.25	0.25	0.5	0.25	0.5	0.75	0.5	0.75	0.75	0.5	0.75	0.75	0.5	0.75	0.75	0.5	0.5	0.5	0.5	0.5
1	0	0.25	0.5	0.5	0.5	0.25	0	0	0	0	0	0	0.25	0.5	0.5	0.5	0.25	0.25	0.5	0.75	0.75	0.5	0.5	0.5	0.5	0.5	0.25	0.25	0.5	0.5	0.75	0.75	0.5	0.75	0.75	0.5	0.75	0.75	0.5	0.75	0.75	0.5	0.75	0.75	0.5	0.5	0.5	0.5	0.5
1	1	0	0	0	0	0	0	0	0	0	0	0	0	0	0	0	0.25	0.25	0.25	0.25	0	0.25	0.25	0.25	0.25	0.25	0.5	0.5	0.75	0.75	0.5	0.75	0.75	0.5	0.75	0.75	0.5	0.75	0.75	0.5	0.75	0.75	0.5	0.75	0.75	0.5	0.75	0.75	0.5
1	1	0.5	0.5	0.5	0.5	0.5	0.5	0.5	0.5	0.25	0.25	0.5	0.5	0.5	0.5	0.5	0.5	0.5	0.5	0.5	0.5	0.5	0.5	0.5	0.5	0.5	0.25	0.25	0.5	0.5	0.5	0.5	0.25	0.25	0.5	0.25	0.5	0.75	0.5	0.75	0.75	0.5	0.5	0.5	0.25	0.25	0.5	0.5	0.5
1	1	0.5	0.5	0.75	0.75	0.5	0.25	0	0	0	0	0	0.25	0.5	0.5	0.5	0.25	0	0.25	0.5	0.5	0.75	0.75	0.5	0.75	0.75	0.5	0.75	0.75	0.5	0.75	0.75	0.5	0.75	0.75	0.5	0.75	0.75	0.5	0.5	0.5	0.5	0.5	0.75	0.75	0.5	0.5	0.5	0.5
1	1	0.5	0.75	0.75	0.5	0.25	0.25	0.5	0.5	0.5	0.25	0	0	0	0.25	0.5	0.5	0.5	0.5	0.5	0.5	0.5	0.5	0.5	0.5	0.75	0.75	0.5	0.75	0.75	0.5	0.75	0.75	0.5	0.75	0.75	0.5	0.75	0.75	0.5	0.5	0.5	0.5	0.5	0.75	0.75	0.5	0.5	0.5
1	1	0.25	0.5	0.5	0.5	0.5	0.5	0.5	0.5	0.5	0.5	0.5	0.75	0.75	0.75	0.75	0.75	0.75	0.75	0.75	0.5	0.5	0.5	0.5	0.5	0.5	0.5	0.5	0.5	0.5	0.5	0.5	0.75	0.75	0.5	0.75	0.75	0.5	0.75	0.75	0.5	0.75	0.75	0.5	0.75	0.75	0.75	0.75	0.75
1	1	0	0.25	0.5	0.5	0.5	0.25	0	0	0.25	0.5	0.75	0.75	0.5	0.5	0.5	0.75	0.75	0.5	0.5	0.5	0.5	0.5	0.25	0.25	0.5	0.5	0.75	0.75	0.5	0.75	0.75	0.5	0.75	0.75	0.5	0.75	0.75	0.5	0.75	0.75	0.5	0.75	0.75	0.5	0.5	0.5	0.5	0.5
1	1	0	0	0	0	0	0	0	0	0	0.25	0.5	0.5	0.5	0.25	0	0	0	0	0.25	0.5	0.75	0.75	0.5	0.25	0.25	0.5	0.5	0.5	0.5	0.5	0.5	0.75	0.75	0.5	0.75	0.75	0.5	0.75	0.75	0.5	0.75	0.75	0.5	0.75	0.75	0.75	0.75	0.75
1	1	0.5	0.75	0.75	0.5	0.75	0.75	0.5	0.75	0.75	0.5	0.75	0.75	0.5	0.5	0.5	0.5	0.5	0.75	0.75	0.5	0.5	0.5	0.5	0.5	0.75	0.75	0.75	0.75	0.5	0.5	0.5	0.5	0.5	0.25	0.25	0.5	0.5	0.5	0.25	0	0	0	0	0	0	0	0	0
1	1	0.5	0.75	0.75	0.5	0.75	0.75	0.5	0.75	0.75	0.5	0.75	0.75	0.5	0.75	0.75	0.75	0.75	0.75	0.75	0.75	0.75	0.5	0.5	0.5	0.5	0.5	0.25	0.25	0.5	0.5	0.5	0.25	0	0	0	0	0.25	0.5	0.75	0.75	0.5	0.25	0	0	0.25	0.5	0.75	0.75
1	0	0.5	0.5	0.5	0.25	0	0	0	0	0	0	0	0.25	0.5	0.5	0.5	0.5	0.5	0.75	0.75	0.5	0.25	0.25	0.5	0.75	0.75	0.5	0.25	0	0.25	0.5	0.5	0.75	0.75	0.5	0.75	0.5	0.25	0.5	0.25	0.25	0.5	0.25	0.25	0.5	0.5	0.5	0.75	0.75
1	0	0.5	0.5	0.25	0.25	0.5	0.5	0.5	0.25	0	0	0	0	0	0	0	0	0	0	0	0	0	0	0	0	0	0	0.25	0.5	0.5	0.5	0.5	0.25	0.25	0.5	0.25	0.25	0.5	0.25	0.25	0.5	0.5	0.5	0.75	0.75	0.5	0.75	0.75	0.5
1	1	0.25	0.5	0.5	0.5	0.5	0.5	0.5	0.5	0.5	0.5	0.5	0.5	0.25	0	0.25	0.5	0.5	0.5	0.5	0.5	0.75	0.75	0.5	0.5	0.5	0.5	0.5	0.5	0.5	0.75	0.75	0.75	0.5	0.25	0.5	0.25	0.25	0.5	0.5	0.5	0.75	0.75	0.5	0.75	0.75	0.5	0.5	0.5
1	0	0.5	0.75	0.75	0.5	0.5	0.5	0.5	0.5	0.25	0.25	0.5	0.5	0.75	0.75	0.5	0.75	0.75	0.5	0.75	0.75	0.5	0.75	0.75	0.5	0.5	0.5	0.5	0.5	0.75	0.75	0.5	0.75	0.75	0.75	0.75	0.75	0.75	0.5	0.5	0.5	0.5	0.5	0.5	0.5	0.5	0.5	0.5	0.5
1	1	0.5	0.75	0.75	0.5	0.5	0.5	0.75	0.75	0.5	0.25	0	0	0	0	0	0	0.25	0.5	0.5	0.5	0.5	0.5	0.5	0.75	0.75	0.75	0.75	0.75	0.75	0.5	0.75	0.75	0.5	0.75	0.75	0.5	0.75	0.75	0.5	0.75	0.75	0.5	0.75	0.75	0.5	0.5	0.5	0.5
1	1	0.25	0.25	0.5	0.5	0.5	0.25	0	0	0.25	0.5	0.5	0.5	0.25	0	0	0	0	0	0	0	0	0	0	0	0	0	0.25	0.25	0.25	0.25	0.25	0.5	0.5	0.75	0.75	0.5	0.75	0.5	0.25	0.5	0.5	0.5	0.75	0.75	0.5	0.75	0.75	0.5
1	0	0.5	0.5	0.5	0.25	0	0.25	0.25	0.25	0.25	0	0	0	0	0	0	0	0	0.25	0.5	0.5	0.75	0.5	0.5	0.75	0.5	0.75	0.75	0.5	0.75	0.75	0.5	0.75	0.75	0.5	0.75	0.75	0.5	0.75	0.75	0.5	0.75	0.75	0.5	0.5	0.5	0.5	0.5	0.75
1	1	0.5	0.75	0.75	0.5	0.5	0.5	0.5	0.5	0.25	0	0.25	0.5	0.5	0.5	0.25	0.25	0.5	0.75	0.75	0.5	0.25	0.25	0.5	0.5	0.5	0.25	0	0	0.25	0.5	0.5	0.75	0.75	0.5	0.75	0.5	0.25	0.5	0.25	0.25	0.5	0.25	0.25	0.5	0.5	0.5	0.75	0.75
1	0	0.5	0.5	0.5	0.25	0.25	0.5	0.75	0.75	0.5	0.5	0.5	0.75	0.75	0.5	0.25	0.25	0.5	0.5	0.5	0.5	0.5	0.5	0.5	0.25	0.25	0.5	0.5	0.5	0.5	0.5	0.5	0.75	0.75	0.5	0.75	0.75	0.5	0.75	0.75	0.5	0.75	0.75	0.5	0.75	0.75	0.5	0.5	0.5
1	1	0.75	0.75	0.5	0.5	0.5	0.75	0.75	0.5	0.25	0.25	0.5	0.5	0.5	0.25	0.25	0.5	0.5	0.5	0.25	0.25	0.5	0.5	0.5	0.25	0	0.25	0.5	0.5	0.75	0.75	0.5	0.5	0.5	0.25	0.25	0.5	0.25	0.5	0.75	0.5	0.5	0.5	0.25	0.25	0.5	0.5	0.5	0.75
1	1	0.5	0.75	0.75	0.5	0.25	0.25	0.5	0.5	0.5	0.25	0	0.25	0.5	0.5	0.5	0.25	0	0	0	0	0	0	0.25	0.5	0.5	0.5	0.5	0.25	0.25	0.5	0.25	0.5	0.75	0.5	0.75	0.75	0.5	0.75	0.75	0.5	0.5	0.5	0.5	0.5	0.75	0.75	0.5	0.75
1	1	0.5	0.5	0.75	0.75	0.75	0.75	0.5	0.5	0.5	0.5	0.5	0.5	0.5	0.75	0.75	0.5	0.5	0.5	0.75	0.75	0.5	0.25	0	0	0	0	0	0	0	0.25	0.25	0.25	0.5	0.5	0.5	0.75	0.75	0.5	0.75	0.75	0.5	0.75	0.75	0.5	0.75	0.75	0.5	0.75
1	0	0.5	0.5	0.5	0.5	0.5	0.5	0.5	0.5	0.5	0.5	0.5	0.25	0.5	0.75	0.5	0.75	0.75	0.5	0.75	0.75	0.5	0.75	0.75	0.5	0.5	0.5	0.5	0.5	0.75	0.75	0.5	0.75	0.75	0.75	0.75	0.75	0.75	0.5	0.75	0.75	0.75	0.75	0.75	0.75	0.75	0.75	0.5	0.5
1	1	0.5	0.5	0.5	0.5	0.5	0.75	0.75	0.5	0.5	0.5	0.75	0.75	0.5	0.5	0.5	0.5	0.5	0.5	0.5	0.5	0.75	0.75	0.5	0.75	0.75	0.5	0.75	0.75	0.5	0.75	0.75	0.5	0.5	0.5	0.5	0.5	0.75	0.75	0.5	0.5	0.5	0.5	0.5	0.75	0.75	0.5	0.5	0.5
1	1	0.75	0.5	0.5	0.5	0.5	0.5	0.75	0.75	0.5	0.75	0.5	0.25	0.5	0.25	0.25	0.5	0.25	0.25	0.5	0.5	0.5	0.75	0.75	0.5	0.75	0.75	0.5	0.5	0.5	0.5	0.5	0.75	0.75	0.5	0.5	0.5	0.5	0.5	0.5	0.5	0.5	0.5	0.5	0.25	0.25	0.5	0.75	0.75
1	1	0	0	0	0	0	0	0	0	0	0	0	0	0	0	0.25	0.5	0.5	0.5	0.5	0.5	0.5	0.5	0.25	0	0.25	0.5	0.5	0.75	0.75	0.5	0.5	0.5	0.25	0.5	0.75	0.5	0.5	0.5	0.5	0.5	0.75	0.75	0.5	0.75	0.75	0.5	0.5	0.5
1	1	0.75	0.75	0.75	0.5	0.25	0.25	0.5	0.5	0.5	0.25	0.25	0.5	0.5	0.5	0.25	0.25	0.5	0.5	0.5	0.25	0	0	0	0	0	0	0	0	0.25	0.5	0.5	0.75	0.5	0.25	0.5	0.25	0.5	0.75	0.5	0.5	0.5	0.25	0.25	0.5	0.5	0.5	0.75	0.75
1	0	0.25	0.5	0.5	0.5	0.5	0.5	0.75	0.75	0.5	0.25	0.25	0.5	0.5	0.5	0.25	0	0	0	0	0	0	0	0	0	0	0.25	0.25	0.25	0.5	0.25	0.5	0.75	0.5	0.75	0.75	0.5	0.75	0.75	0.5	0.75	0.75	0.5	0.75	0.75	0.5	0.5	0.5	0.5
1	1	0	0	0.25	0.25	0.25	0.5	0.25	0.5	0.75	0.5	0.75	0.75	0.5	0.75	0.75	0.5	0.75	0.75	0.5	0.5	0.5	0.25	0.25	0.5	0.5	0.5	0.75	0.75	0.75	0.75	0.75	0.75	0.5	0.5	0.5	0.5	0.5	0.5	0.5	0.5	0.5	0.5	0.5	0.5	0.5	0.5	0.25	0
1	1	0	0	0	0	0	0	0	0	0	0	0	0	0	0	0	0	0	0	0	0	0	0	0	0	0	0	0	0	0	0.25	0.25	0.5	0.75	0.5	0.75	0.5	0.25	0.5	0.25	0.5	0.75	0.5	0.75	0.75	0.5	0.75	0.75	0.5
1	1	0.25	0.5	0.75	0.5	0.75	0.75	0.5	0.75	0.75	0.5	0.75	0.75	0.5	0.75	0.75	0.5	0.5	0.5	0.5	0.5	0.75	0.75	0.5	0.5	0.5	0.5	0.5	0.5	0.25	0	0	0	0.25	0.5	0.5	0.5	0.5	0.5	0.75	0.75	0.5	0.25	0	0	0	0	0	0
1	1	0	0	0	0	0.25	0.5	0.5	0.5	0.25	0	0	0.25	0.25	0.25	0.25	0.25	0.5	0.5	0.5	0.5	0.5	0.5	0.75	0.5	0.25	0.5	0.5	0.5	0.75	0.75	0.5	0.75	0.75	0.5	0.75	0.75	0.5	0.5	0.5	0.5	0.5	0.75	0.75	0.5	0.5	0.5	0.5	0.5
1	1	0.5	0.5	0.5	0.25	0.25	0.5	0.5	0.5	0.25	0	0	0	0	0	0	0	0	0	0	0	0	0	0	0	0	0	0	0	0	0.25	0.25	0.25	0.5	0.25	0.5	0.75	0.5	0.75	0.75	0.5	0.75	0.75	0.5	0.75	0.75	0.5	0.75	0.75
1	1	0.5	0.75	0.5	0.25	0.5	0.25	0.5	0.75	0.5	0.5	0.5	0.25	0.25	0.5	0.5	0.5	0.75	0.75	0.5	0.75	0.75	0.5	0.5	0.5	0.5	0.5	0.75	0.75	0.5	0.5	0.5	0.5	0.5	0.5	0.5	0.5	0.5	0.5	0.5	0.5	0.5	0.5	0.25	0	0	0	0	0
1	1	0.25	0.5	0.5	0.5	0.25	0	0	0	0	0	0.25	0.25	0.25	0.5	0.5	0.5	0.75	0.75	0.5	0.75	0.75	0.5	0.75	0.75	0.5	0.75	0.75	0.5	0.5	0.5	0.5	0.5	0.75	0.75	0.5	0.5	0.5	0.5	0.5	0.5	0.5	0.5	0.5	0.5	0.5	0.5	0.75	0.75
1	1	0	0.25	0.5	0.5	0.5	0.25	0.25	0.5	0.5	0.5	0.25	0	0.25	0.5	0.5	0.5	0.25	0	0	0	0	0	0	0	0	0	0.25	0.25	0.5	0.75	0.5	0.75	0.5	0.25	0.5	0.25	0.25	0.5	0.25	0.25	0.5	0.5	0.5	0.75	0.75	0.5	0.75	0.75
1	1	0.25	0.5	0.5	0.5	0.25	0	0	0	0	0	0	0	0	0.25	0.25	0.25	0.25	0.25	0.5	0.5	0.5	0.25	0	0	0	0	0.25	0.5	0.5	0.75	0.75	0.5	0.75	0.75	0.5	0.75	0.75	0.5	0.75	0.75	0.5	0.75	0.75	0.5	0.75	0.75	0.5	0.5
1	0	0.5	0.75	0.75	0.5	0.25	0	0	0	0	0	0	0	0	0	0	0	0	0	0	0	0	0	0	0	0	0	0.25	0.5	0.5	0.75	0.75	0.5	0.75	0.5	0.25	0.5	0.25	0.25	0.5	0.5	0.5	0.75	0.75	0.5	0.75	0.75	0.5	0.75
1	1	0	0	0	0	0	0	0	0	0	0	0	0	0	0	0	0	0	0	0	0	0	0	0	0	0.25	0.5	0.5	0.75	0.75	0.5	0.75	0.75	0.5	0.75	0.75	0.5	0.75	0.5	0.25	0.5	0.5	0.5	0.75	0.75	0.5	0.75	0.75	0.5
1	1	0.25	0.5	0.5	0.5	0.25	0.25	0.5	0.5	0.5	0.25	0.25	0.5	0.5	0.5	0.25	0.25	0.5	0.5	0.5	0.25	0	0	0	0	0	0	0.25	0.5	0.5	0.75	0.75	0.5	0.75	0.75	0.5	0.75	0.75	0.5	0.75	0.75	0.5	0.5	0.5	0.5	0.5	0.75	0.75	0.5
1	1	0	0	0	0	0	0.25	0.5	0.5	0.5	0.5	0.5	0.5	0.5	0.25	0	0	0	0	0.25	0.5	0.5	0.5	0.5	0.5	0.5	0.5	0.5	0.5	0.5	0.75	0.75	0.5	0.75	0.75	0.5	0.75	0.75	0.5	0.75	0.75	0.5	0.75	0.75	0.5	0.75	0.75	0.5	0.75
1	1	0.25	0.5	0.5	0.5	0.25	0	0	0	0	0	0	0	0	0	0	0.25	0.5	0.5	0.75	0.75	0.5	0.75	0.75	0.5	0.75	0.75	0.5	0.75	0.75	0.5	0.75	0.75	0.5	0.75	0.75	0.5	0.75	0.75	0.75	0.75	0.75	0.75	0.5	0.75	0.75	0.5	0.5	0.5
1	0	0.5	0.5	0.25	0.25	0.5	0.5	0.5	0.25	0	0	0	0	0	0	0.25	0.25	0.25	0.25	0	0.25	0.25	0.25	0.25	0	0	0	0	0	0.25	0.5	0.5	0.75	0.75	0.5	0.75	0.5	0.25	0.5	0.25	0.25	0.5	0.25	0.25	0.5	0.25	0.25	0.5	0.25
1	1	0	0	0	0	0	0	0	0	0	0	0	0	0	0	0.25	0.5	0.5	0.5	0.5	0.5	0.75	0.75	0.5	0.5	0.5	0.5	0.5	0.25	0.25	0.5	0.5	0.75	0.75	0.5	0.75	0.5	0.25	0.5	0.25	0.25	0.5	0.25	0.25	0.5	0.5	0.5	0.75	0.75
1	1	0.25	0	0	0	0	0.25	0.5	0.5	0.5	0.25	0	0	0	0	0	0	0	0	0	0	0	0.25	0.5	0.75	0.75	0.5	0.25	0.25	0.5	0.75	0.75	0.75	0.5	0.25	0.5	0.25	0.5	0.75	0.5	0.75	0.75	0.5	0.75	0.75	0.5	0.75	0.75	0.5
1	1	0.5	0.5	0.5	0.5	0.5	0.5	0.5	0.25	0	0	0	0.25	0.5	0.75	0.75	0.5	0.5	0.5	0.5	0.5	0.5	0.25	0.25	0.5	0.25	0.25	0.5	0.25	0.25	0.5	0.25	0.25	0.5	0.25	0.25	0.5	0.5	0.5	0.75	0.75	0.5	0.5	0.5	0.5	0.5	0.75	0.75	0.75
1	1	0.25	0.5	0.5	0.5	0.25	0.25	0.25	0.25	0.25	0	0.25	0.5	0.5	0.5	0.25	0.25	0.5	0.5	0.5	0.25	0	0	0	0	0	0	0.25	0.5	0.5	0.75	0.75	0.5	0.75	0.75	0.5	0.75	0.75	0.5	0.75	0.75	0.5	0.75	0.75	0.5	0.75	0.75	0.5	0.75
1	1	0.25	0.5	0.5	0.5	0.25	0	0	0	0	0	0	0.25	0.5	0.5	0.75	0.75	0.5	0.75	0.5	0.5	0.75	0.5	0.75	0.75	0.5	0.75	0.75	0.5	0.75	0.75	0.5	0.75	0.75	0.5	0.5	0.5	0.5	0.5	0.75	0.75	0.5	0.5	0.5	0.5	0.5	0.5	0.5	0.5
1	1	0.5	0.5	0.5	0.25	0.25	0.5	0.5	0.5	0.5	0.5	0.5	0.5	0.5	0.5	0.5	0.75	0.75	0.75	0.75	0.75	0.75	0.5	0.75	0.75	0.5	0.75	0.75	0.5	0.5	0.5	0.25	0.25	0.5	0.5	0.5	0.75	0.75	0.5	0.5	0.5	0.5	0.5	0.5	0.5	0.5	0.5	0.5	0.5
1	1	0.5	0.5	0.75	0.75	0.5	0.75	0.75	0.75	0.75	0.75	0.75	0.5	0.75	0.75	0.75	0.75	0.5	0.5	0.5	0.5	0.75	0.75	0.5	0.75	0.75	0.5	0.75	0.75	0.5	0.75	0.75	0.5	0.75	0.75	0.5	0.75	0.75	0.5	0.5	0.5	0.5	0.5	0.75	0.75	0.5	0.5	0.5	0.5
1	1	0.25	0.5	0.5	0.5	0.5	0.5	0.75	0.75	0.5	0.25	0.25	0.5	0.5	0.75	0.75	0.5	0.75	0.5	0.25	0.5	0.25	0.25	0.5	0.25	0.25	0.5	0.5	0.5	0.75	0.75	0.5	0.75	0.75	0.5	0.5	0.5	0.5	0.5	0.75	0.75	0.5	0.5	0.5	0.5	0.5	0.5	0.5	0.5
1	1	0.5	0.5	0.5	0.5	0.75	0.75	0.5	0.5	0.5	0.5	0.75	0.75	0.5	0.75	0.5	0.25	0.5	0.25	0.25	0.5	0.25	0.25	0.5	0.5	0.5	0.75	0.75	0.5	0.75	0.75	0.5	0.5	0.5	0.5	0.5	0.75	0.75	0.5	0.5	0.5	0.5	0.5	0.75	0.75	0.75	0.75	0.75	0.75
1	0	0.75	0.75	0.5	0.25	0.25	0.5	0.5	0.5	0.25	0	0	0	0	0	0	0	0	0	0	0	0	0	0	0	0.25	0.5	0.5	0.5	0.5	0.5	0.5	0.75	0.75	0.5	0.75	0.75	0.5	0.75	0.75	0.5	0.75	0.75	0.5	0.75	0.75	0.5	0.75	0.75
1	0	0	0	0	0	0	0	0	0	0	0.25	0.5	0.5	0.5	0.25	0.25	0.5	0.75	0.75	0.5	0.5	0.5	0.5	0.5	0.25	0.25	0.25	0.25	0.25	0.25	0.5	0.5	0.75	0.75	0.5	0.75	0.5	0.25	0.5	0.25	0.25	0.5	0.5	0.5	0.75	0.75	0.5	0.75	0.75
1	1	0.5	0.75	0.5	0.75	0.75	0.5	0.75	0.5	0.25	0.5	0.5	0.5	0.75	0.75	0.5	0.5	0.5	0.5	0.5	0.75	0.75	0.5	0.5	0.25	0.25	0.5	0.5	0.5	0.5	0.5	0.5	0.5	0.25	0	0	0	0	0	0	0	0	0	0	0	0	0	0	0
1	1	0.5	0.5	0.5	0.25	0	0	0	0	0	0	0	0	0	0	0	0	0.25	0.25	0.5	0.75	0.5	0.75	0.5	0.25	0.5	0.25	0.25	0.5	0.25	0.25	0.5	0.25	0.25	0.5	0.5	0.5	0.75	0.75	0.5	0.5	0.5	0.25	0.25	0.5	0.25	0.25	0.5	0.5
1	0	0.5	0.5	0.5	0.5	0.5	0.5	0.5	0.5	0.5	0.75	0.75	0.5	0.5	0.5	0.5	0.5	0.5	0.5	0.5	0.5	0.5	0.5	0.75	0.75	0.5	0.5	0.5	0.75	0.75	0.5	0.5	0.5	0.75	0.75	0.5	0.25	0.25	0.5	0.5	0.5	0.25	0.25	0.5	0.75	0.75	0.5	0.25	0
1	1	0.25	0.25	0.5	0.5	0.5	0.5	0.5	0.5	0.5	0.5	0.5	0.5	0.75	0.75	0.5	0.5	0.5	0.75	0.75	0.75	0.75	0.75	0.75	0.5	0.5	0.5	0.5	0.5	0.5	0.5	0.75	0.75	0.5	0.5	0.5	0.5	0.5	0.25	0.25	0.5	0.5	0.5	0.25	0	0	0	0	0
1	1	0.25	0.25	0.5	0.5	0.75	0.75	0.75	0.75	0.75	1	0.75	0.5	0.5	0.5	0.75	0.75	0.5	0.25	0	0	0	0	0	0	0	0	0	0	0	0	0	0	0.25	0.5	0.75	0.75	0.5	0.25	0.25	0.5	0.75	0.75	0.5	0.25	0	0	0	0
1	0	0.75	0.75	0.75	0.75	0.75	0.75	0.5	0.5	0.5	0.75	0.75	0.5	0.25	0.25	0.5	0.5	0.5	0.5	0.5	0.5	0.5	0.25	0	0.25	0.25	0.25	0.25	0	0	0	0	0	0	0	0	0	0	0	0	0	0	0	0	0	0	0	0	0
1	1	0.25	0.25	0.5	0.5	0.75	0.75	0.5	0.5	0.5	0.5	0.5	0.5	0.5	0.75	0.75	0.75	0.75	0.75	0.75	0.5	0.5	0.5	0.75	0.75	0.5	0.25	0	0	0	0	0	0	0	0	0	0	0	0	0	0	0	0	0	0	0	0	0	0
1	1	0.25	0.25	0.5	0.5	0.75	0.75	0.75	0.75	0.75	0.75	0.5	0.5	0.5	0.75	0.75	0.5	0.5	0.5	0.5	0.5	0.25	0	0	0	0	0	0	0	0	0	0	0	0	0	0	0	0	0	0	0	0	0	0	0	0	0	0	0
1	1	0.5	0.5	0.75	0.75	0.5	0.5	0.5	0.5	0.75	0.75	0.75	0.75	0.75	0.75	0.75	0.75	0.75	0.75	0.5	0.5	0.5	0.5	0.5	0.5	0.5	0.5	0.5	0.25	0.25	0.5	0.75	0.75	0.5	0.5	0.5	0.5	0.5	0.25	0.25	0.5	0.5	0.5	0.25	0	0	0	0	0
1	1	0	0.25	0.25	0.25	0.25	0.25	0.5	0.75	0.75	0.5	0.25	0	0	0	0	0	0	0	0	0	0	0	0	0	0	0	0	0	0	0.25	0.5	0.5	0.5	0.5	0.5	0.5	0.5	0.5	0.5	0.5	0.5	0.25	0.25	0.5	0.5	0.5	0.5	0.5
1	1	0.75	0.5	0.5	0.5	0.5	0.5	0.75	0.75	0.75	0.75	0.5	0.5	0.5	0.5	0.5	0.5	0.5	0.5	0.5	0.25	0.25	0.25	0.25	0.25	0	0.25	0.25	0.25	0.25	0.25	0.5	0.75	0.75	0.5	0.5	0.5	0.5	0.5	0.25	0	0	0	0	0	0	0	0	0
1	1	0.25	0.25	0.5	0.5	0.5	0.5	0.5	0.5	0.5	0.5	0.5	0.5	0.5	0.5	0.5	0.5	0.75	0.75	0.5	0.5	0.5	0.5	0.5	0.25	0.25	0.5	0.5	0.5	0.5	0.5	0.5	0.5	0.25	0	0	0	0	0	0	0	0	0	0	0	0	0	0	0
1	1	0.25	0.5	0.75	0.75	0.75	0.75	0.75	0.5	0.5	0.5	0.5	0.75	0.75	0.5	0.25	0	0	0	0.25	0.5	0.5	0.5	0.25	0.25	0.5	0.5	0.5	0.5	0.5	0.5	0.5	0.25	0	0	0	0	0	0	0	0	0	0	0	0	0	0	0	0
1	1	0.25	0.25	0.5	0.5	0.5	0.5	0.5	0.5	0.5	0.5	0.5	0.5	0.5	0.5	0.25	0	0	0	0.25	0.5	0.75	0.75	0.5	0.5	0.5	0.5	0.5	0.25	0.25	0.25	0.25	0.25	0	0	0	0	0	0	0	0	0	0	0	0	0	0	0	0
1	1	0.25	0.25	0.5	0.5	0.5	0.5	0.5	0.5	0.5	0.5	0.25	0.25	0.5	0.5	0.75	0.75	0.75	0.75	0.5	0.5	0.5	0.5	0.5	0.5	0.5	0.5	0.5	0.25	0	0	0	0	0	0	0	0	0	0	0	0	0	0	0	0	0	0	0	0
1	1	0	0	0	0	0	0	0	0	0	0	0	0	0	0	0.25	0.5	0.5	0.5	0.5	0.25	0.25	0.5	0.5	0.5	0.5	0.25	0.25	0.25	0.25	0.25	0.25	0.5	0.5	0.5	0.5	0.5	0.5	0.5	0.5	0.5	0.5	0.5	0.5	0.5	0.5	0.5	0.25	0
1	1	0	0	0.25	0.5	0.5	0.5	0.5	0.5	0.5	0.5	0.5	0.5	0.5	0.5	0.5	0.5	0.5	0.5	0.25	0.25	0.5	0.5	0.5	0.5	0.5	0.5	0.5	0.25	0	0	0	0	0	0	0	0	0	0	0	0	0	0	0	0	0	0	0	0
1	1	0.25	0.25	0.5	0.5	0.5	0.5	0.5	0.5	0.5	0.5	0.5	0.5	0.5	0.5	0.5	0.5	0.5	0.5	0.25	0.25	0.25	0.25	0.25	0	0	0	0	0	0	0	0	0	0	0	0	0	0	0	0	0	0	0	0	0	0	0	0	0
1	0	0	0	0	0	0	0	0	0	0	0	0	0.25	0.5	0.5	0.5	0.25	0	0	0	0	0	0	0	0	0.25	0.5	0.5	0.5	0.5	0.5	0.5	0.75	0.75	0.5	0.5	0.5	0.5	0.5	0.5	0.5	0.5	0.75	0.75	0.5	0.5	0.5	0.5	0.5
1	1	0.25	0.25	0.5	0.5	0.5	0.5	0.5	0.25	0.25	0.25	0.25	0.5	0.5	0.5	0.5	0.5	0.5	0.5	0.5	0.5	0.5	0.5	0.25	0.25	0.5	0.5	0.5	0.25	0	0	0	0	0	0	0	0	0	0	0	0	0	0	0	0	0	0	0	0
1	1	0	0	0.25	0.25	0.25	0.5	0.5	0.5	0.5	0.5	0.5	0.75	0.75	0.5	0.5	0.5	0.5	0.5	0.25	0	0	0	0	0	0.25	0.5	0.5	0.5	0.25	0	0	0	0	0	0	0	0	0	0	0	0	0	0	0	0	0	0	0
1	0	0	0	0	0	0	0	0.25	0.5	0.5	0.5	0.25	0	0	0	0	0	0	0	0	0.25	0.5	0.75	0.75	0.5	0.25	0	0	0	0	0	0	0	0	0	0	0	0	0	0	0	0	0	0	0	0	0	0	0
1	1	0	0	0	0	0	0	0	0	0	0	0	0	0	0	0	0	0	0	0	0	0	0	0	0	0	0.25	0.25	0.25	0.25	0	0	0	0	0	0	0.25	0.5	0.5	0.5	0.25	0	0	0	0	0.25	0.5	0.5	0.5
1	0	0	0	0	0.25	0.5	0.5	0.5	0.5	0.5	0.5	0.5	0.25	0	0	0	0	0	0	0	0	0	0	0	0	0	0	0	0	0	0	0	0	0	0	0	0	0	0	0	0	0	0	0	0	0	0	0	0
1	0	0.5	0.5	0.5	0.25	0.25	0.25	0.25	0.5	0.5	0.5	0.5	0.5	0.5	0.5	0.5	0.5	0.5	0.5	0.5	0.5	0.5	0.5	0.25	0.25	0.5	0.5	0.5	0.25	0.25	0.5	0.5	0.5	0.25	0	0	0	0	0	0	0	0	0	0	0	0	0	0	0
1	1	0	0	0	0	0	0	0	0	0	0	0	0	0	0	0	0	0	0	0	0	0	0.25	0.5	0.5	0.5	0.25	0.25	0.25	0.25	0.5	0.25	0.25	0.5	0.5	0.5	0.5	0.25	0.25	0.5	0.5	0.5	0.5	0.5	0.5	0.5	0.25	0.25	0.5
1	1	0	0	0	0	0	0	0	0	0	0	0	0	0	0	0	0	0	0	0	0	0	0	0	0	0	0	0	0	0	0	0.25	0.5	0.5	0.5	0.5	0.5	0.5	0.5	0.5	0.25	0.25	0.5	0.5	0.5	0.5	0.25	0.25	0.5
1	1	0.5	0.5	0.5	0.25	0.25	0.5	0.5	0.5	0.5	0.5	0.5	0.5	0.5	0.5	0.5	0.75	0.75	0.5	0.5	0.5	0.5	0.5	0.25	0	0	0	0	0	0	0	0	0	0	0	0	0	0	0	0	0	0	0	0	0	0	0	0	0
1	1	0	0	0	0.25	0.5	0.5	0.75	0.75	0.75	0.75	0.75	0.75	0.75	0.75	0.5	0.5	0.5	0.5	0.5	0.25	0	0	0	0	0	0	0	0	0	0	0	0	0	0	0	0	0	0	0	0	0	0	0	0	0	0	0	0
1	1	0	0	0	0	0	0	0	0	0	0	0	0.25	0.25	0.25	0.5	0.5	0.5	0.5	0.5	0.25	0.25	0.5	0.5	0.75	0.75	0.75	0.75	0.75	0.75	0.75	0.75	0.75	0.75	0.5	0.5	0.5	0.5	0.5	0.25	0.25	0.5	0.5	0.5	0.25	0	0	0	0
1	1	0.25	0.5	0.75	0.75	0.5	0.25	0	0	0.25	0.5	0.5	0.5	0.5	0.5	0.5	0.5	0.5	0.25	0.25	0.5	0.5	0.75	0.75	0.5	0.5	0.5	0.5	0.5	0.5	0.5	0.5	0.5	0.5	0.5	0.75	0.75	0.5	0.5	0.5	0.5	0.5	0.25	0	0	0	0	0	0
1	1	0.25	0.25	0.5	0.25	0.25	0.5	0.5	0.5	0.5	0.25	0.25	0.25	0.25	0.25	0.25	0.5	0.5	0.5	0.5	0.5	0.5	0.5	0.5	0.5	0.75	0.75	0.5	0.5	0.5	0.5	0.5	0.25	0	0	0	0	0	0	0	0	0	0	0	0	0	0	0	0
1	1	0.25	0.25	0.5	0.5	0.5	0.25	0.25	0.5	0.5	0.5	0.25	0	0	0	0	0	0	0	0	0	0	0	0	0	0	0	0	0	0	0	0.25	0.5	0.5	0.5	0.5	0.25	0.25	0.5	0.5	0.5	0.5	0.25	0.25	0.25	0.25	0.25	0.25	0.5
1	1	0	0	0	0	0	0	0	0	0	0	0	0	0	0	0	0	0	0	0	0	0	0	0	0	0	0	0	0.25	0.5	0.5	0.5	0.5	0.5	0.5	0.5	0.5	0.25	0.25	0.25	0.25	0.5	0.5	0.5	0.25	0.25	0.25	0.25	0.25
1	0	0.5	0.5	0.5	0.5	0.25	0.25	0.5	0.5	0.5	0.5	0.5	0.5	0.5	0.5	0.25	0	0	0	0	0	0	0	0	0	0	0	0	0	0	0	0	0	0	0	0	0	0	0	0	0	0	0	0	0	0	0	0	0
1	1	0.25	0.25	0.5	0.25	0.25	0.25	0.25	0.5	0.5	0.5	0.25	0	0	0	0.25	0.5	0.5	0.5	0.25	0.25	0.5	0.5	0.5	0.5	0.5	0.5	0.5	0.25	0	0	0	0	0	0	0	0	0	0	0	0	0	0	0	0	0	0	0	0
1	1	0	0	0	0	0	0	0	0	0	0	0	0	0	0	0	0	0	0	0	0	0	0	0	0	0	0	0	0	0	0.25	0.5	0.5	0.5	0.25	0.25	0.25	0.25	0.25	0	0	0	0	0.25	0.25	0.25	0.25	0	0
1	0	0	0	0	0	0	0	0	0	0	0	0	0	0	0	0	0	0	0	0	0	0.25	0.5	0.5	0.5	0.5	0.5	0.5	0.75	0.75	0.5	0.5	0.25	0.25	0.5	0.5	0.5	0.5	0.5	0.5	0.5	0.5	0.5	0.5	0.5	0.5	0.5	0.5	0.5
1	0	0	0	0	0	0.25	0.25	0.25	0.25	0	0	0	0.25	0.5	0.5	0.5	0.25	0	0	0	0.25	0.5	0.5	0.75	0.75	0.5	0.5	0.5	0.5	0.75	0.75	0.5	0.25	0	0	0	0	0	0	0	0	0.25	0.25	0.25	0.25	0	0.25	0.25	0.25
1	1	0.25	0	0	0.25	0.5	0.5	0.5	0.25	0	0	0	0	0	0	0	0	0	0	0	0	0	0	0	0	0	0	0	0.25	0.5	0.75	0.75	0.75	0.75	0.5	0.5	0.5	0.5	0.5	0.5	0.5	0.5	0.5	0.5	0.25	0.25	0.5	0.5	0.5
1	1	0.25	0.25	0.5	0.5	0.5	0.5	0.5	0.5	0.5	0.5	0.5	0.5	0.5	0.5	0.5	0.5	0.75	0.75	0.5	0.5	0.5	0.5	0.5	0.25	0.25	0.5	0.5	0.5	0.5	0.5	0.5	0.5	0.25	0	0	0	0	0	0	0	0	0	0	0	0	0	0	0
1	0	0.5	0.5	0.25	0	0	0	0	0.25	0.25	0.25	0.25	0.25	0.5	0.5	0.5	0.5	0.5	0.5	0.5	0.25	0	0	0	0.25	0.5	0.75	0.75	0.5	0.5	0.5	0.5	0.5	0.25	0.25	0.5	0.5	0.5	0.25	0	0	0	0	0	0	0	0	0	0
1	1	0.25	0.25	0.5	0.5	0.5	0.5	0.5	0.5	0.5	0.5	0.5	0.5	0.75	0.75	0.5	0.5	0.5	0.5	0.5	0.5	0.5	0.75	0.75	0.5	0.25	0	0	0	0	0	0	0	0	0	0	0	0	0	0	0	0	0	0	0	0	0	0	0
1	1	0.25	0.25	0.5	0.5	0.5	0.5	0.5	0.25	0.25	0.25	0.25	0.5	0.5	0.5	0.5	0.5	0.5	0.5	0.5	0.5	0.75	0.75	0.5	0.5	0.5	0.5	0.5	0.25	0	0	0	0	0.25	0.5	0.5	0.5	0.25	0	0	0	0	0	0	0	0	0	0	0
1	0	0	0	0	0	0	0	0	0	0	0	0	0	0.25	0.5	0.5	0.5	0.25	0	0	0	0	0	0	0	0	0	0	0	0.25	0.5	0.5	0.5	0.5	0.5	0.5	0.5	0.25	0	0	0	0.25	0.5	0.5	0.5	0.25	0	0	0
1	1	0	0	0	0.25	0.25	0.25	0.5	0.5	0.5	0.5	0.5	0.5	0.75	0.75	0.5	0.5	0.5	0.5	0.5	0.5	0.5	0.75	0.75	0.5	0.5	0.5	0.5	0.5	0.25	0	0	0	0	0	0	0	0	0	0	0	0	0	0	0	0	0	0	0
1	1	0.5	0.5	0.5	0.5	0.25	0.25	0.25	0.25	0.5	0.5	0.5	0.5	0.5	0.5	0.5	0.25	0	0	0	0	0.25	0.5	0.5	0.5	0.25	0	0	0	0	0	0	0	0	0	0	0	0	0	0	0	0	0	0	0	0	0	0	0
1	0	0.25	0.25	0	0	0	0	0.25	0.25	0.25	0.25	0.25	0.25	0.25	0.5	0.5	0.5	0.5	0.5	0.5	0.5	0.5	0.25	0.25	0.25	0.25	0.5	0.5	0.5	0.5	0.25	0.25	0.5	0.5	0.5	0.5	0.5	0.5	0.5	0.25	0	0	0	0	0	0	0	0	0
1	1	0	0	0	0	0	0.25	0.5	0.5	0.5	0.25	0	0	0	0	0	0.25	0.25	0.25	0.5	0.5	0.5	0.5	0.5	0.5	0.5	0.5	0.25	0.25	0.25	0.25	0.5	0.5	0.75	0.75	0.5	0.5	0.5	0.5	0.5	0.25	0.25	0.5	0.5	0.5	0.25	0	0	0
1	0	0	0	0	0	0	0	0	0	0.25	0.5	0.5	0.5	0.25	0.25	0.25	0.25	0.5	0.5	0.5	0.5	0.25	0.25	0.25	0.25	0.5	0.5	0.5	0.5	0.25	0.25	0.5	0.5	0.75	0.75	0.75	0.75	0.5	0.5	0.5	0.5	0.5	0.5	0.5	0.5	0.5	0.5	0.5	0.75
1	1	0.25	0	0	0	0	0.25	0.5	0.75	0.75	0.5	0.25	0	0	0	0	0	0	0	0	0	0	0	0	0	0.25	0.5	0.5	0.5	0.25	0.25	0.25	0.25	0.5	0.5	0.5	0.5	0.5	0.5	0.5	0.5	0.25	0.25	0.5	0.5	0.5	0.5	0.5	0.5
1	1	0.25	0.25	0.5	0.5	0.5	0.5	0.5	0.5	0.5	0.5	0.25	0	0	0	0	0	0	0	0	0	0.25	0.5	0.5	0.5	0.25	0.25	0.5	0.5	0.5	0.25	0	0	0	0	0	0	0	0	0	0	0	0	0	0	0	0	0	0
1	1	0.5	0.5	0.5	0.5	0.25	0.25	0.5	0.5	0.75	0.75	0.5	0.5	0.5	0.5	0.5	0.5	0.5	0.75	0.75	0.5	0.5	0.5	0.5	0.5	0.25	0	0	0	0	0.25	0.25	0.25	0.25	0	0	0	0	0	0	0	0	0	0	0	0	0	0	0
1	1	0.25	0.25	0.5	0.5	0.5	0.5	0.25	0	0	0	0	0	0.25	0.25	0.25	0.25	0.25	0.25	0.25	0.25	0	0.25	0.25	0.25	0.5	0.5	0.5	0.5	0.25	0	0	0	0	0	0	0	0	0	0	0	0	0	0	0	0	0	0	0
1	1	0	0	0	0	0	0	0	0	0	0	0	0	0	0	0	0	0	0	0	0	0	0	0	0	0	0.25	0.5	0.5	0.5	0.5	0.25	0.25	0.25	0.25	0.25	0.25	0.25	0	0.25	0.25	0.25	0.25	0.25	0.25	0.25	0.25	0.25	0.25
1	1	0.5	0.5	0.5	0.5	0.25	0.25	0.5	0.5	0.5	0.5	0.5	0.5	0.5	0.5	0.5	0.5	0.5	0.5	0.25	0.25	0.5	0.5	0.5	0.25	0	0	0	0	0	0	0	0	0	0	0	0	0	0	0	0	0	0	0	0	0	0	0	0
1	1	0.5	0.5	0.5	0.25	0	0	0	0	0	0	0	0.25	0.5	0.75	0.75	0.5	0.5	0.25	0.25	0.5	0.5	0.5	0.5	0.25	0.25	0.25	0.25	0.25	0.25	0.25	0.25	0.5	0.5	0.5	0.5	0.5	0.5	0.5	0.5	0.5	0.5	0.5	0.5	0.5	0.5	0.5	0.5	0.5
1	0	0.25	0.5	0.75	1	0.75	0.5	0.25	0	0	0	0	0	0	0	0	0	0	0	0	0.25	0.5	0.5	0.5	0.25	0	0.25	0.5	0.5	0.5	0.5	0.5	0.5	0.5	0.25	0.25	0.25	0.25	0.25	0	0	0	0	0	0	0	0	0	0
1	0	0.25	0.25	0	0	0	0.25	0.25	0.25	0.25	0.25	0.5	0.5	0.5	0.25	0.25	0.25	0.25	0.25	0.25	0.25	0.25	0.25	0.25	0.25	0.25	0.25	0	0	0	0	0	0	0	0	0	0	0	0	0	0	0	0	0	0	0	0	0	0
1	1	0.25	0.25	0.5	0.25	0.25	0.25	0.25	0.5	0.5	0.5	0.5	0.5	0.5	0.5	0.5	0.5	0.5	0.5	0.5	0.5	0.5	0.5	0.5	0.5	0.5	0.5	0.5	0.5	0.5	0.5	0.25	0	0	0	0	0	0	0	0	0	0	0	0	0	0	0	0	0
1	1	0.25	0.25	0.5	0.5	0.5	0.5	0.25	0.25	0.25	0.25	0.25	0.25	0.25	0.25	0.5	0.5	0.5	0.5	0.5	0.5	0.5	0.5	0.5	0.25	0.25	0.5	0.5	0.5	0.5	0.5	0.5	0.5	0.5	0.25	0	0	0	0	0	0.25	0.25	0.25	0.25	0.25	0.5	0.5	0.5	0.25
1	0	0	0	0	0	0	0.25	0.5	0.5	0.5	0.25	0	0	0	0.25	0.25	0.25	0.5	0.5	0.5	0.5	0.25	0.25	0.5	0.5	0.5	0.5	0.5	0.5	0.5	0.5	0.5	0.75	0.75	0.5	0.25	0.25	0.25	0.25	0.25	0	0	0	0	0	0	0.25	0.25	0.25
1	1	0	0	0	0	0	0	0	0	0	0	0	0	0	0	0	0	0	0	0	0	0	0	0	0	0.25	0.5	0.5	0.5	0.25	0	0	0	0.25	0.25	0.25	0.25	0	0	0	0	0	0.25	0.25	0.25	0.25	0	0	0
1	1	0.25	0.25	0.5	0.5	0.5	0.5	0.25	0	0	0	0	0	0.25	0.25	0.25	0.25	0.25	0.25	0.25	0.25	0	0	0	0	0	0	0	0	0	0	0	0	0	0	0	0	0	0	0	0	0	0	0.25	0.5	0.75	0.75	0.5	0.25
1	1	0	0	0	0.25	0.5	0.5	0.5	0.25	0.25	0.25	0.25	0.25	0.25	0.25	0.25	0.25	0	0	0	0	0.25	0.5	0.75	0.75	0.5	0.25	0.25	0.25	0.25	0.25	0	0	0	0	0	0	0	0	0	0	0	0	0	0	0.25	0.25	0.25	0.25
1	1	0	0	0.25	0.5	0.5	0.5	0.5	0.5	0.5	0.5	0.5	0.5	0.5	0.5	0.25	0.25	0.25	0.25	0.25	0.25	0.25	0.25	0.25	0	0	0	0	0	0	0	0	0	0	0	0	0	0	0.25	0.25	0.25	0.5	0.5	0.75	0.75	0.5	0.5	0.5	0.75
1	1	0.5	0.5	0.75	0.75	0.75	0.75	0.75	0.75	0.5	0.5	0.5	0.5	0.75	0.75	0.5	0.5	0.5	0.5	0.5	0.5	0.5	0.5	0.5	0.25	0	0	0	0	0	0	0	0	0	0	0	0	0	0	0.25	0.25	0.25	0.25	0	0	0	0	0	0
1	0	0	0	0	0	0	0	0	0	0	0	0	0	0	0	0	0	0	0	0.25	0.5	0.5	0.5	0.5	0.5	0.5	0.75	0.75	0.5	0.5	0.25	0.25	0.5	0.5	0.5	0.5	0.5	0.5	0.5	0.5	0.5	0.5	0.5	0.25	0.25	0.5	0.5	0.5	0.5
1	1	0.25	0	0	0	0	0.25	0.25	0.25	0.5	0.5	0.5	0.5	0.5	0.5	0.5	0.5	0.5	0.5	0.5	0.5	0.5	0.5	0.5	0.5	0.25	0	0	0	0	0.25	0.25	0.25	0.25	0.25	0.25	0.25	0.25	0	0	0	0	0	0	0	0	0	0.25	0.25
1	1	0.25	0	0	0	0	0	0	0	0	0	0	0	0	0	0	0	0	0	0	0	0	0	0	0	0	0	0.25	0.5	0.5	0.5	0.25	0	0	0	0.25	0.25	0.25	0.25	0	0	0	0	0.25	0.25	0.25	0.25	0	0
1	1	0	0	0	0	0	0	0	0	0	0	0	0	0	0	0	0.25	0.5	0.75	0.75	0.5	0.5	0.5	0.75	0.75	0.5	0.5	0.25	0.25	0.5	0.5	0.5	0.5	0.5	0.25	0.25	0.25	0	0.25	0.25	0.25	0.25	0.25	0.25	0.25	0.25	0.25	0.5	0.5
1	1	0.25	0.25	0.5	0.5	0.5	0.5	0.25	0	0	0	0.25	0.5	0.5	0.5	0.25	0	0	0	0	0	0	0	0	0	0	0	0	0	0	0	0	0	0	0	0	0	0	0	0.25	0.25	0.25	0.25	0.25	0.5	0.75	0.75	0.5	0.25
1	1	0	0	0.25	0.5	0.5	0.5	0.5	0.5	0.5	0.5	0.25	0	0	0	0	0	0	0	0	0.25	0.5	0.5	0.5	0.25	0	0	0	0.25	0.5	0.5	0.5	0.25	0	0	0	0	0.25	0.25	0.25	0.25	0.25	0.5	0.5	0.5	0.25	0.25	0.25	0.25
1	1	0	0	0	0	0	0	0	0	0.25	0.5	0.5	0.5	0.5	0.25	0.25	0.25	0.25	0.25	0.25	0.25	0.25	0.25	0.25	0.25	0.25	0.25	0.25	0.25	0	0	0	0	0.25	0.25	0.25	0.25	0.25	0.25	0.25	0.25	0	0	0	0	0	0	0	0
1	1	0.25	0.25	0.5	0.5	0.5	0.5	0.5	0.25	0.25	0.25	0.25	0.25	0.25	0.5	0.5	0.5	0.5	0.25	0	0	0	0	0	0.25	0.25	0.25	0.25	0	0	0	0	0	0	0	0	0	0	0	0	0	0.25	0.25	0.25	0.25	0.25	0.5	0.75	0.75
1	0	0.25	0.25	0.5	0.5	0.5	0.5	0.25	0	0	0	0.25	0.5	0.75	0.75	0.5	0.5	0.5	0.5	0.5	0.25	0.25	0.25	0.25	0.5	0.5	0.75	0.75	0.5	0.25	0	0	0	0	0	0	0	0	0	0	0	0	0	0	0	0	0	0	0
1	1	0.25	0.25	0.25	0.25	0.25	0.25	0.5	0.5	0.5	0.5	0.5	0.5	0.5	0.5	0.5	0.5	0.5	0.5	0.5	0.5	0.5	0.5	0.5	0.5	0.75	0.75	0.5	0.25	0	0	0	0	0	0	0	0	0	0	0	0	0	0	0	0	0	0	0	0
1	1	0.25	0.25	0.25	0	0	0	0.25	0.5	0.5	0.5	0.5	0.5	0.5	0.5	0.5	0.5	0.5	0.5	0.5	0.5	0.5	0.5	0.25	0.25	0.25	0.25	0.5	0.5	0.75	0.75	0.5	0.5	0.5	0.5	0.5	0.5	0.5	0.5	0.5	0.25	0	0	0	0	0.25	0.5	0.5	0.5
1	0	0	0	0	0	0.25	0.25	0.25	0.25	0	0.25	0.25	0.25	0.25	0	0.25	0.5	0.5	0.5	0.25	0	0.25	0.5	0.75	0.75	0.5	0.25	0	0	0	0.25	0.5	0.5	0.5	0.25	0.25	0.25	0.25	0.25	0	0	0	0	0	0	0	0	0	0
1	1	0	0	0	0	0	0	0	0	0	0	0	0	0	0	0	0	0	0	0	0	0	0	0.25	0.5	0.5	0.5	0.5	0.25	0.25	0.5	0.5	0.5	0.75	0.75	0.75	0.75	0.5	0.5	0.5	0.5	0.5	0.25	0.25	0.5	0.5	0.5	0.25	0.25
1	1	0.5	0.5	0.5	0.5	0.25	0.25	0.5	0.5	0.5	0.5	0.5	0.5	0.75	0.75	0.5	0.5	0.5	0.5	0.5	0.5	0.5	0.5	0.5	0.25	0.25	0.5	0.5	0.5	0.5	0.5	0.5	0.5	0.25	0.25	0.5	0.5	0.5	0.25	0.25	0.25	0.25	0.25	0	0	0	0	0	0
1	1	0.5	0.5	0.5	0.5	0.25	0.25	0.25	0.25	0.5	0.5	0.5	0.5	0.5	0.5	0.75	0.75	0.75	0.75	0.5	0.5	0.5	0.5	0.5	0.25	0	0	0	0	0	0	0	0	0	0.25	0.25	0.25	0.25	0.25	0.5	0.75	0.75	0.5	0.5	0.5	0.75	0.75	0.5	0.5
1	0	0.25	0.5	0.5	0.5	0.25	0	0	0	0	0	0	0	0	0	0.25	0.5	0.75	0.75	0.5	0.25	0	0	0	0	0	0	0	0	0	0.25	0.5	0.75	0.75	0.5	0.5	0.25	0.25	0.5	0.5	0.5	0.5	0.5	0.5	0.5	0.5	0.25	0.25	0.5
1	0	0.5	0.75	0.75	0.5	0.25	0	0.25	0.5	0.5	0.5	0.25	0	0	0	0	0	0	0	0	0	0	0	0	0	0	0	0	0	0	0	0	0.25	0.25	0.25	0.25	0.25	0.25	0.25	0.5	0.5	0.5	0.5	0.5	0.5	0.5	0.5	0.25	0.25
1	1	0.5	0.5	0.75	0.75	0.5	0.5	0.25	0.25	0.5	0.5	0.5	0.5	0.5	0.5	0.5	0.5	0.5	0.5	0.5	0.75	0.75	0.75	0.75	0.5	0.5	0.5	0.5	0.5	0.25	0	0	0	0	0.25	0.25	0.25	0.25	0.25	0.5	0.5	0.5	0.25	0	0	0	0	0	0
1	0	0	0	0	0	0	0	0	0	0	0	0	0.25	0.5	0.5	0.5	0.5	0.5	0.5	0.5	0.5	0.25	0.25	0.25	0.25	0.5	0.5	0.5	0.25	0	0	0	0	0.25	0.5	0.5	0.5	0.5	0.5	0.5	0.5	0.5	0.5	0.75	0.75	0.5	0.5	0.5	0.5
1	1	0.25	0.25	0.5	0.5	0.5	0.5	0.5	0.5	0.5	0.5	0.5	0.5	0.5	0.5	0.5	0.5	0.75	0.75	0.5	0.5	0.5	0.5	0.5	0.5	0.5	0.5	0.5	0.25	0	0	0	0	0	0	0	0	0.25	0.5	0.75	0.75	0.5	0.25	0.25	0.5	0.75	0.75	0.5	0.25
1	0	0	0	0.25	0.25	0.25	0.25	0.25	0.25	0.25	0.25	0.25	0.25	0.25	0.25	0	0	0	0.25	0.5	0.5	0.5	0.25	0	0	0	0	0	0.25	0.25	0.25	0.25	0	0	0	0	0	0.25	0.25	0.25	0.5	0.5	0.75	0.75	0.5	0.25	0.25	0.5	0.5
1	1	0.25	0.25	0.5	0.5	0.5	0.5	0.5	0.25	0.25	0.25	0	0.25	0.25	0.25	0.5	0.5	0.5	0.5	0.25	0.25	0.25	0.25	0.25	0	0	0	0	0.25	0.5	0.5	0.5	0.25	0	0.25	0.25	0.25	0.25	0.25	0.5	0.5	0.5	0.25	0	0	0	0	0	0
1	1	0.5	0.5	0.5	0.5	0.25	0.25	0.5	0.5	0.5	0.5	0.5	0.5	0.75	0.75	0.75	0.75	0.75	0.75	0.5	0.5	0.5	0.5	0.5	0.5	0.5	0.75	0.75	0.5	0.25	0	0	0	0	0	0	0	0	0	0	0	0	0	0	0	0	0	0	0.25
1	1	0.25	0.25	0.25	0.25	0.25	0.25	0.5	0.5	0.5	0.5	0.25	0	0	0	0.25	0.5	0.75	0.75	0.5	0.5	0.5	0.5	0.75	0.75	0.75	0.75	0.5	0.5	0.5	0.75	0.75	0.5	0.25	0	0	0	0	0	0	0	0	0	0	0	0	0.25	0.5	0.75
1	1	0.5	0.25	0.25	0.5	0.5	0.5	0.5	0.25	0	0	0	0	0	0	0	0	0.25	0.25	0.25	0.25	0	0	0	0	0	0	0	0	0	0	0	0	0	0.25	0.5	0.5	0.5	0.25	0	0	0	0	0	0	0	0	0	0
1	0	0	0	0	0	0	0	0	0	0	0	0	0	0.25	0.5	0.5	0.5	0.25	0	0	0	0	0	0.25	0.5	0.5	0.5	0.25	0	0	0	0.25	0.5	0.5	0.5	0.25	0	0	0	0	0	0	0	0	0	0	0	0	0
1	1	0.25	0.25	0.25	0.5	0.5	0.5	0.5	0.25	0	0	0	0	0.25	0.25	0.25	0.25	0	0	0	0	0	0	0	0	0.25	0.5	0.5	0.5	0.25	0	0	0	0	0.25	0.5	0.75	0.75	0.5	0.25	0	0	0	0	0	0	0.25	0.5	0.5
1	0	0.25	0.25	0.25	0.25	0.25	0.25	0.5	0.5	0.5	0.5	0.25	0	0	0	0	0	0	0	0	0	0	0	0	0.25	0.5	0.5	0.5	0.25	0	0	0	0	0.25	0.25	0.25	0.25	0.25	0.25	0.25	0.25	0	0	0	0	0	0.25	0.25	0.25
1	1	0.5	0.5	0.75	0.75	0.75	0.75	0.5	0.5	0.25	0.25	0.25	0	0.25	0.25	0.25	0.25	0.25	0.25	0.25	0.25	0	0	0	0	0	0	0	0	0	0.25	0.25	0.25	0.25	0.25	0.5	0.5	0.5	0.5	0.5	0.75	0.75	0.5	0.5	0.5	0.75	0.75	0.5	0.5
1	1	0.5	0.5	0.5	0.5	0.25	0.25	0.25	0.25	0.25	0.25	0.25	0	0	0	0	0	0	0	0	0	0	0	0	0	0	0	0	0	0	0.25	0.25	0.25	0.25	0.25	0.5	0.75	0.75	0.5	0.25	0	0	0	0	0.25	0.5	0.5	0.5	0.25
1	1	0.5	0.5	0.5	0.5	0.25	0.25	0.5	0.5	0.5	0.5	0.25	0	0	0	0	0.25	0.25	0.25	0.25	0.25	0.5	0.5	0.5	0.5	0.5	0.5	0.5	0.5	0.5	0.75	0.75	0.5	0.5	0.5	0.5	0.5	0.25	0	0	0	0	0	0	0	0	0	0	0
1	1	0.5	0.5	0.5	0.25	0	0	0	0.25	0.25	0.25	0.25	0	0	0	0	0	0.25	0.25	0.25	0.25	0	0	0	0	0.25	0.5	0.5	0.5	0.25	0.25	0.5	0.5	0.5	0.5	0.5	0.5	0.5	0.25	0	0	0	0	0	0	0	0	0	0
1	1	0	0	0.25	0.5	0.5	0.5	0.5	0.5	0.5	0.5	0.5	0.5	0.5	0.5	0.5	0.5	0.5	0.5	0.25	0	0	0	0	0.25	0.5	0.5	0.5	0.25	0	0	0	0.25	0.5	0.75	0.75	0.5	0.5	0.5	0.5	0.5	0.25	0.25	0.5	0.5	0.5	0.25	0.25	0.5
1	1	0	0	0.25	0.5	0.5	0.5	0.25	0	0	0	0	0.25	0.25	0.25	0.25	0.25	0.25	0.25	0.25	0.25	0.25	0.25	0.25	0.25	0.5	0.5	0.5	0.25	0	0	0	0.25	0.5	0.75	0.75	0.5	0.25	0.25	0.25	0.25	0.25	0	0	0	0	0	0	0
1	1	0.5	0.5	0.5	0.5	0.5	0.5	0.5	0.5	0.5	0.5	0.5	0.5	0.5	0.5	0.5	0.5	0.5	0.75	0.75	0.5	0.25	0.25	0.25	0.25	0.5	0.5	0.75	0.75	0.5	0.5	0.5	0.5	0.5	0.25	0	0	0	0	0	0	0	0	0	0	0	0	0	0
1	0	0	0	0	0	0	0	0.25	0.5	0.5	0.5	0.5	0.5	0.75	0.75	0.5	0.25	0	0	0	0	0	0	0	0.25	0.5	0.75	0.75	0.5	0.25	0	0.25	0.25	0.25	0.5	0.5	0.5	0.5	0.5	0.5	0.5	0.5	0.5	0.25	0.25	0.25	0	0.25	0.25
1	1	0.25	0.25	0.5	0.5	0.5	0.5	0.5	0.5	0.5	0.5	0.25	0.25	0.25	0.25	0.25	0.25	0.5	0.5	0.5	0.5	0.5	0.5	0.5	0.5	0.5	0.75	0.75	0.5	0.5	0.5	0.5	0.5	0.25	0	0	0	0	0	0.25	0.5	0.5	0.5	0.5	0.5	0.75	0.75	0.5	0.25
1	1	0.25	0.25	0.5	0.5	0.5	0.25	0	0	0	0	0	0	0.25	0.5	0.75	0.75	0.5	0.5	0.5	0.5	0.5	0.5	0.25	0.25	0.5	0.5	0.75	0.75	0.75	0.75	0.75	0.75	0.5	0.5	0.5	0.5	0.5	0.25	0.25	0.5	0.5	0.5	0.5	0.5	0.75	0.75	0.5	0.25
1	1	0.25	0.5	0.75	0.75	0.75	0.5	0.25	0	0	0	0	0.25	0.25	0.25	0.25	0	0	0	0	0	0	0	0	0.25	0.5	0.75	0.75	0.5	0.25	0	0	0	0.25	0.5	0.5	0.5	0.25	0.25	0.5	0.5	0.5	0.25	0.25	0.5	0.75	0.75	0.5	0.25
1	1	0.25	0.25	0.5	0.5	0.5	0.5	0.5	0.5	0.5	0.5	0.5	0.5	0.5	0.5	0.25	0.25	0.25	0.25	0.25	0	0	0	0.25	0.5	0.5	0.5	0.5	0.5	0.5	0.5	0.25	0.25	0.25	0.25	0.25	0.25	0.5	0.75	0.75	0.5	0.25	0.25	0.5	0.5	0.75	0.75	0.75	0.75
1	1	0.25	0.25	0.5	0.5	0.5	0.75	0.75	0.5	0.5	0.5	0.5	0.75	0.75	0.5	0.25	0	0	0	0	0	0	0	0	0	0.25	0.25	0.25	0.25	0.25	0.5	0.5	0.5	0.5	0.5	0.75	0.75	0.5	0.5	0.5	0.5	0.5	0.5	0.5	0.75	0.75	0.5	0.25	0
1	1	0.25	0.25	0.25	0.25	0.25	0.25	0.5	0.5	0.5	0.5	0.25	0	0	0	0	0.25	0.5	0.5	0.5	0.25	0	0	0	0	0	0	0	0	0	0	0	0	0	0	0	0.25	0.25	0.25	0.25	0	0	0	0	0	0	0	0	0
1	0	0.25	0.25	0.5	0.5	0.5	0.5	0.5	0.5	0.5	0.5	0.5	0.5	0.5	0.5	0.5	0.5	0.5	0.5	0.5	0.5	0.75	0.75	0.5	0.5	0.5	0.5	0.5	0.25	0.25	0.5	0.5	0.5	0.25	0.25	0.5	0.5	0.5	0.25	0	0	0	0	0	0	0	0	0	0
1	0	0.5	0.5	0.5	0.25	0.25	0.5	0.5	0.5	0.5	0.25	0.25	0.25	0.25	0.5	0.5	0.5	0.5	0.25	0.25	0.5	0.5	0.5	0.5	0.5	0.5	0.5	0.25	0.25	0.5	0.5	0.5	0.5	0.5	0.75	0.75	0.5	0.25	0.25	0.5	0.5	0.5	0.25	0	0	0	0	0	0
1	1	0.25	0.25	0.5	0.5	0.5	0.5	0.5	0.5	0.5	0.5	0.5	0.5	0.5	0.5	0.5	0.5	0.5	0.5	0.25	0.25	0.5	0.5	0.5	0.5	0.5	0.5	0.5	0.25	0.25	0.25	0.25	0.5	0.5	0.75	0.75	0.5	0.25	0.25	0.5	0.75	0.75	0.5	0.25	0	0	0	0	0
1	1	0.5	0.5	0.5	0.5	0.5	0.5	0.25	0	0	0	0	0	0	0	0	0	0	0	0	0.25	0.25	0.25	0.25	0	0	0	0	0	0.25	0.25	0.25	0.25	0	0.25	0.25	0.25	0.25	0.25	0.25	0.25	0.25	0.25	0.5	0.5	0.5	0.5	0.5	0.5
1	1	0.25	0.5	0.5	0.5	0.5	0.5	0.75	0.75	0.5	0.25	0.25	0.5	0.75	0.75	0.5	0.25	0	0	0	0	0	0	0	0	0	0	0	0	0	0	0	0	0	0.25	0.5	0.5	0.5	0.25	0.25	0.25	0.25	0.25	0	0	0	0.25	0.5	0.5
1	1	0.25	0.25	0.25	0.25	0.25	0.25	0.25	0.25	0.5	0.5	0.5	0.25	0.25	0.5	0.5	0.5	0.25	0.25	0.5	0.5	0.5	0.25	0	0	0	0	0	0	0	0.25	0.5	0.75	0.75	0.5	0.25	0	0	0	0	0	0	0	0	0	0	0	0	0
1	0	0	0	0	0	0	0	0	0	0	0.25	0.5	0.5	0.5	0.5	0.25	0.25	0.5	0.5	0.5	0.5	0.5	0.5	0.5	0.5	0.25	0.25	0.25	0.25	0.25	0.25	0.25	0.25	0.5	0.5	0.75	0.75	0.5	0.25	0	0	0	0.25	0.5	0.5	0.5	0.5	0.5	0.75
1	0	0	0.25	0.25	0.25	0.25	0	0	0	0	0	0	0	0	0	0	0	0	0	0	0.25	0.5	0.5	0.5	0.5	0.25	0.25	0.25	0.25	0.25	0.25	0.25	0.25	0.25	0.25	0.25	0.25	0.5	0.5	0.5	0.5	0.5	0.75	0.75	0.5	0.5	0.5	0.5	0.5
1	1	0.25	0	0.25	0.5	0.75	1	0.75	0.5	0.25	0	0	0	0	0	0	0	0	0	0	0	0	0	0	0	0.25	0.5	0.5	0.5	0.5	0.25	0.25	0.25	0.25	0.5	0.5	0.5	0.25	0	0	0	0	0.25	0.25	0.25	0.25	0	0	0
1	1	0.25	0	0	0	0	0	0	0.25	0.5	0.5	0.5	0.25	0.25	0.25	0.25	0.25	0	0	0	0	0	0	0	0	0	0	0.25	0.25	0.25	0.25	0	0.25	0.25	0.25	0.25	0	0.25	0.25	0.25	0.25	0.25	0.25	0.25	0.25	0	0.25	0.25	0.25
1	0	0	0	0.25	0.5	0.5	0.5	0.5	0.5	0.5	0.5	0.25	0.25	0.25	0.25	0.25	0	0	0	0	0	0	0	0	0.25	0.5	0.75	0.75	0.5	0.5	0.5	0.75	0.75	0.5	0.25	0.25	0.5	0.5	0.5	0.25	0.25	0.25	0.25	0.25	0	0	0	0	0
1	1	0.5	0.5	0.5	0.5	0.25	0.25	0.5	0.5	0.75	0.75	0.5	0.5	0.5	0.5	0.5	0.5	0.5	0.5	0.5	0.25	0	0.25	0.25	0.25	0.5	0.5	0.75	0.75	0.5	0.5	0.5	0.75	0.75	0.5	0.25	0	0	0	0	0	0	0	0	0	0	0	0	0
1	1	0.25	0.25	0.5	0.5	0.5	0.5	0.25	0	0	0	0.25	0.5	0.5	0.5	0.25	0.25	0.5	0.5	0.5	0.5	0.5	0.5	0.5	0.5	0.5	0.5	0.5	0.25	0.25	0.5	0.5	0.5	0.25	0.25	0.5	0.5	0.5	0.25	0.25	0.5	0.5	0.5	0.25	0	0	0	0	0
1	0	0	0	0	0	0	0	0.25	0.5	0.5	0.5	0.5	0.5	0.5	0.5	0.25	0	0	0	0.25	0.5	0.5	0.5	0.5	0.5	0.5	0.5	0.5	0.5	0.5	0.5	0.5	0.5	0.75	0.75	0.5	0.5	0.5	0.5	0.5	0.25	0	0	0	0	0	0	0	0
1	1	0	0	0	0	0	0	0.25	0.5	0.5	0.5	0.25	0	0	0	0	0	0	0.25	0.5	0.75	0.75	0.5	0.25	0.25	0.25	0.25	0.5	0.25	0.25	0.25	0.25	0.5	0.5	0.5	0.25	0.25	0.25	0.25	0.25	0	0	0	0	0.25	0.5	0.5	0.5	0.25
1	1	0	0	0	0	0.25	0.5	0.75	0.75	0.5	0.25	0.25	0.5	0.75	0.75	0.5	0.25	0	0	0	0	0	0	0	0	0	0.25	0.5	0.75	0.75	0.5	0.5	0.5	0.5	0.5	0.5	0.25	0.25	0.25	0.25	0.5	0.5	0.5	0.5	0.5	0.5	0.5	0.25	0
1	0	0	0	0.25	0.25	0.25	0.25	0	0	0	0	0	0	0	0	0.25	0.5	0.5	0.5	0.25	0	0	0	0	0.25	0.5	0.5	0.5	0.25	0	0	0	0	0	0	0	0	0	0	0	0	0	0	0	0	0	0.25	0.5	0.75
1	1	0	0	0	0	0	0	0	0.25	0.25	0.25	0.25	0	0.25	0.5	0.5	0.5	0.25	0	0	0	0.25	0.5	0.5	0.5	0.5	0.25	0.25	0.5	0.5	0.5	0.5	0.5	0.5	0.75	0.75	0.5	0.5	0.5	0.5	0.5	0.5	0.5	0.75	0.75	0.75	0.75	0.75	0.75
1	1	0.5	0.5	0.5	0.5	0.5	0.5	0.5	0.5	0.5	0.5	0.5	0.25	0.25	0.5	0.5	0.75	0.75	0.75	0.75	0.5	0.5	0.5	0.75	0.75	0.5	0.5	0.5	0.5	0.5	0.25	0.25	0.5	0.5	0.5	0.25	0.25	0.5	0.5	0.5	0.25	0	0	0	0	0	0	0	0
1	1	0	0	0	0	0.25	0.5	0.5	0.5	0.25	0	0	0	0	0	0	0	0	0	0.25	0.5	0.5	0.5	0.5	0.25	0.25	0.5	0.5	0.5	0.5	0.5	0.25	0.25	0.25	0	0	0	0	0	0	0	0	0	0	0	0	0	0	0
1	1	0.25	0	0	0	0.25	0.25	0.25	0.25	0.25	0.25	0.25	0.25	0.25	0.5	0.5	0.5	0.25	0.25	0.25	0.25	0.25	0	0	0	0	0.25	0.5	0.5	0.5	0.25	0	0	0	0	0.25	0.5	0.75	0.75	0.5	0.5	0.5	0.5	0.5	0.25	0.25	0.5	0.5	0.5
1	1	0	0.25	0.25	0.25	0.25	0	0	0	0	0	0	0	0	0	0	0	0	0	0.25	0.5	0.5	0.5	0.5	0.25	0.25	0.5	0.5	0.5	0.5	0.5	0.5	0.5	0.5	0.25	0.25	0.25	0.25	0.25	0	0	0	0	0	0.25	0.25	0.25	0.5	0.5
1	0	0	0	0	0	0	0	0	0	0	0	0	0	0.25	0.5	0.5	0.5	0.25	0	0	0	0.25	0.5	0.5	0.5	0.5	0.5	0.5	0.5	0.5	0.5	0.5	0.5	0.5	0.5	0.75	0.75	0.5	0.5	0.5	0.5	0.5	0.25	0	0	0	0	0	0.25
1	0	0	0.25	0.5	0.5	0.5	0.5	0.5	0.5	0.5	0.25	0.25	0.25	0.25	0.25	0	0	0	0	0	0	0	0	0	0	0	0	0	0	0	0	0.25	0.5	0.5	0.5	0.5	0.5	0.5	0.5	0.25	0.25	0.5	0.75	0.75	0.5	0.25	0.25	0.5	0.5
1	0	0	0	0	0	0	0	0	0	0	0	0.25	0.25	0.25	0.25	0.25	0.25	0.25	0.5	0.5	0.5	0.5	0.5	0.5	0.5	0.5	0.5	0.5	0.5	0.5	0.5	0.5	0.5	0.5	0.25	0	0	0	0.25	0.5	0.75	0.75	0.5	0.5	0.5	0.5	0.5	0.25	0
1	1	0	0	0	0	0	0	0.25	0.5	0.5	0.5	0.5	0.5	0.5	0.5	0.5	0.25	0.25	0.25	0	0	0	0	0	0.25	0.25	0.25	0.25	0	0	0	0	0.25	0.25	0.25	0.25	0	0	0	0.25	0.5	0.75	0.75	0.5	0.25	0	0	0	0
1	1	0.25	0.25	0.25	0.25	0.25	0.25	0.25	0.25	0.25	0.25	0.25	0	0	0	0	0	0	0	0	0	0	0	0	0	0	0	0	0	0	0	0	0	0	0.25	0.25	0.25	0.25	0.25	0.5	0.5	0.5	0.25	0	0	0	0	0.25	0.5
1	1	0	0	0.25	0.5	0.75	0.75	0.5	0.5	0.5	0.5	0.5	0.5	0.5	0.5	0.5	0.5	0.5	0.5	0.5	0.25	0	0	0	0	0	0	0	0	0	0	0	0	0	0	0	0	0	0	0	0	0	0	0	0	0	0	0	0.25
1	0	0.25	0.25	0.25	0.25	0.25	0.25	0.5	0.5	0.5	0.5	0.5	0.5	0.5	0.5	0.5	0.5	0.75	0.75	0.5	0.5	0.5	0.5	0.5	0.25	0	0	0	0	0	0	0	0	0	0	0	0	0	0	0	0	0	0	0	0.25	0.25	0.25	0.25	0
1	1	0.25	0.25	0.5	0.5	0.5	0.25	0	0	0	0	0	0	0.25	0.5	0.75	0.75	0.5	0.25	0	0	0	0	0	0	0	0	0	0	0	0	0	0.25	0.5	0.75	0.75	0.5	0.25	0	0	0	0.25	0.25	0.25	0.25	0.25	0.25	0.25	0.25
1	1	0.25	0.5	0.75	0.75	0.5	0.25	0	0	0	0	0	0	0.25	0.5	0.75	0.75	0.5	0.25	0	0	0	0	0	0	0	0	0	0.25	0.5	0.5	0.5	0.5	0.5	0.5	0.5	0.25	0	0	0	0	0	0	0	0	0	0	0.25	0.25
1	0	0	0	0	0	0.25	0.5	0.5	0.5	0.5	0.5	0.5	0.5	0.5	0.25	0.25	0.25	0.25	0.25	0.25	0.25	0.25	0.5	0.5	0.5	0.5	0.5	0.5	0.5	0.5	0.5	0.5	0.5	0.25	0	0	0	0	0.25	0.5	0.5	0.5	0.25	0	0	0	0	0	0
1	1	0.25	0.25	0.5	0.5	0.5	0.5	0.5	0.5	0.5	0.5	0.25	0.25	0.25	0.25	0.25	0	0.25	0.25	0.25	0.25	0	0	0	0	0.25	0.25	0.25	0.25	0	0	0	0	0	0	0	0	0	0.25	0.5	0.5	0.5	0.5	0.5	0.75	0.75	0.5	0.5	0.5
1	1	0	0	0	0.25	0.25	0.25	0.25	0.25	0.25	0.25	0.25	0.25	0.5	0.5	0.5	0.5	0.5	0.5	0.5	0.5	0.5	0.5	0.5	0.5	0.5	0.75	0.75	0.5	0.5	0.5	0.5	0.5	0.25	0.25	0.5	0.5	0.5	0.25	0	0	0	0	0	0	0	0	0	0.25
1	1	0	0	0	0	0	0	0	0	0	0	0	0	0.25	0.5	0.5	0.5	0.25	0	0	0	0.25	0.25	0.25	0.25	0.25	0.5	0.5	0.5	0.25	0.25	0.25	0.25	0.25	0	0	0	0	0	0	0	0	0	0.25	0.25	0.25	0.25	0.25	0.5
1	1	0.25	0.25	0.25	0.25	0	0	0	0.25	0.25	0.25	0.25	0	0	0	0	0	0	0	0	0	0	0	0	0	0.25	0.5	0.5	0.5	0.25	0	0	0	0.25	0.5	0.75	0.75	0.5	0.25	0.25	0.5	0.5	0.5	0.5	0.5	0.75	0.75	0.5	0.25
1	1	0	0	0.25	0.25	0.25	0.25	0	0	0	0	0	0	0	0	0	0	0	0	0	0	0	0.25	0.5	0.5	0.5	0.5	0.5	0.5	0.5	0.5	0.5	0.5	0.5	0.5	0.5	0.5	0.5	0.5	0.5	0.5	0.5	0.5	0.5	0.5	0.5	0.5	0.5	0.75
1	0	0	0	0.25	0.5	0.75	0.75	0.5	0.5	0.25	0.25	0.25	0	0	0	0	0.25	0.25	0.25	0.25	0	0	0	0	0	0.25	0.25	0.25	0.25	0	0	0	0	0	0	0.25	0.25	0.25	0.25	0	0	0	0	0	0	0	0	0	0
1	1	0	0	0	0	0	0	0	0	0	0	0	0	0	0	0	0	0	0	0	0.25	0.5	0.5	0.5	0.25	0	0	0	0.25	0.5	0.5	0.5	0.25	0	0	0	0	0	0	0	0	0.25	0.5	0.5	0.5	0.25	0	0	0
1	0	0.25	0.5	0.5	0.5	0.25	0	0	0	0	0	0	0	0	0	0	0	0	0	0	0	0	0	0	0	0	0	0.25	0.5	0.5	0.5	0.25	0.25	0.25	0.25	0.25	0	0	0	0	0	0	0	0	0.25	0.5	0.5	0.5	0.25
1	0	0	0	0	0	0	0	0	0	0	0.25	0.25	0.25	0.25	0	0	0	0	0	0	0.25	0.25	0.25	0.25	0	0	0	0	0	0.25	0.25	0.25	0.25	0	0	0	0	0	0	0	0	0	0	0	0	0	0	0	0
1	0	0	0	0.25	0.5	0.5	0.5	0.25	0	0	0	0	0	0	0	0	0	0	0	0	0	0.25	0.5	0.5	0.5	0.25	0	0	0	0.25	0.5	0.75	0.75	0.5	0.5	0.5	0.75	0.75	0.5	0.25	0	0	0	0.25	0.5	0.75	0.75	0.5	0.5
1	1	0.25	0.25	0.25	0.25	0.5	0.5	0.5	0.5	0.5	0.5	0.5	0.5	0.5	0.5	0.75	0.75	0.75	0.75	0.75	0.75	0.5	0.5	0.5	0.5	0.5	0.25	0	0	0	0	0	0	0	0	0	0	0	0	0	0	0	0	0	0	0	0	0	0
1	0	0.25	0.25	0.25	0	0	0	0	0	0.25	0.5	0.75	0.75	0.5	0.5	0.5	0.5	0.5	0.25	0	0	0	0.25	0.5	0.5	0.5	0.25	0.25	0.25	0.25	0.25	0	0.25	0.25	0.25	0.25	0	0	0	0	0	0.25	0.5	0.5	0.5	0.25	0.25	0.25	0.25
1	1	0	0	0	0	0	0	0	0	0	0	0.25	0.5	0.75	0.75	0.5	0.25	0	0	0	0	0	0	0	0	0	0	0	0	0	0	0	0	0	0	0	0	0	0	0	0	0	0	0	0	0	0	0	0
1	1	0.5	0.25	0	0	0	0	0	0	0	0	0	0	0	0	0	0	0	0	0	0.25	0.5	0.5	0.5	0.5	0.25	0.5	0.75	0.5	0.75	0.75	0.75	0.75	0.75	0.75	0.5	0.75	0.75	0.75	0.75	0.75	0.75	0.75	0.75	0.75	0.75	0.75	0.75	0.5
1	1	0.5	0.25	0	0	0	0	0	0	0	0	0	0	0	0	0	0	0	0.25	0.5	0.75	0.75	0.75	0.75	0.75	0.75	0.5	0.25	0	0	0	0	0.25	0.25	0.5	0.75	0.5	0.75	0.75	0.5	0.75	0.75	0.75	0.75	0.75	0.75	0.5	0.5	0.5
1	1	0.5	0.5	0.5	0.5	0.25	0	0	0	0	0.25	0.5	0.5	0.5	0.25	0	0	0	0	0	0	0.25	0.5	0.5	0.75	0.75	0.5	0.75	0.75	0.5	0.75	0.75	0.5	0.75	0.75	0.75	0.75	0.75	0.75	0.75	0.75	0.75	0.75	0.75	0.75	0.5	0.5	0.5	0.5
1	1	0	0	0.25	0.5	0.75	1	0.75	0.5	0.25	0	0	0	0	0	0	0	0	0	0	0	0.25	0.5	0.5	0.5	0.5	0.5	0.5	0.5	0.25	0	0.25	0.5	0.5	0.75	0.75	0.5	0.75	0.75	0.5	0.75	0.75	0.75	0.75	0.75	0.75	0.75	0.75	0.75
1	1	0.5	0.75	1	0.75	0.5	0.25	0	0	0	0	0	0	0	0	0	0	0.25	0.5	0.5	0.75	0.5	0.5	0.75	0.5	0.5	0.5	0.5	0.5	0.75	0.75	0.5	0.5	0.5	0.5	0.5	0.5	0.5	0.5	0.75	0.75	0.75	0.75	0.75	0.75	0.5	0.5	0.5	0.75
1	1	0	0	0	0	0	0	0	0	0	0	0	0	0	0.25	0.5	0.5	0.5	0.5	0.5	0.75	0.75	0.5	0.5	0.5	0.75	0.75	0.5	0.25	0	0	0	0.25	0.5	0.5	0.75	0.75	0.5	0.75	0.75	0.5	0.75	0.75	0.75	0.75	0.75	0.75	0.75	0.75
1	1	0.75	0.75	0.5	0.25	0	0	0.25	0.5	0.75	1	0.75	0.5	0.25	0	0	0	0	0	0	0	0	0	0	0	0	0.25	0.25	0.5	0.75	0.5	0.75	0.75	0.5	0.5	0.5	0.5	0.5	0.75	0.75	0.75	0.75	0.75	0.75	0.75	0.75	0.5	0.5	0.5
1	0	0.75	0.5	0.25	0	0	0	0.25	0.5	0.75	0.75	0.5	0.5	0.5	0.75	1	0.75	0.5	0.25	0	0	0	0	0	0	0	0	0	0	0	0.25	0.5	0.75	1	0.75	0.75	0.75	0.5	0.75	0.75	0.75	0.75	0.75	0.75	0.5	0.5	0.5	0.5	0.75
1	1	0.75	0.75	1	0.75	0.5	0.25	0.25	0.5	0.75	0.75	0.5	0.25	0	0	0	0	0.25	0.5	0.75	0.75	0.5	0.25	0	0	0	0	0	0	0	0	0.25	0.5	0.5	0.75	0.75	0.5	0.75	0.75	0.5	0.75	0.75	0.75	0.75	0.75	0.75	0.75	0.75	0.75
1	1	0.5	0.75	1	0.75	0.5	0.25	0	0	0	0	0	0	0	0	0	0	0	0	0	0	0	0	0	0	0	0	0	0	0	0	0.25	0.25	0.5	0.75	0.5	0.75	0.75	0.75	0.75	0.75	0.75	0.5	0.5	0.5	0.5	0.75	0.75	0.75
1	1	0.75	0.75	0.75	0.5	0.25	0	0	0	0	0.25	0.5	0.75	0.75	0.5	0.25	0	0.25	0.5	0.5	0.75	0.75	0.75	1	0.75	0.75	0.75	0.5	0.75	0.75	0.5	0.75	0.75	0.75	0.75	0.75	0.75	0.75	0.75	0.75	0.75	0.75	0.75	0.75	0.75	0.75	0.75	0.5	0.5
1	1	0	0	0	0	0	0	0	0	0	0	0	0	0	0	0	0	0	0	0	0.25	0.5	0.5	0.75	0.75	0.75	0.75	0.5	0.5	0.5	0.5	0.75	0.75	0.75	0.75	0.75	0.75	0.75	0.75	0.75	0.75	0.75	0.75	0.75	0.75	0.75	0.75	0.75	0.75
1	0	0	0	0	0	0	0	0	0	0	0	0.25	0.5	0.75	0.75	0.75	0.75	0.75	0.75	0.5	0.25	0	0	0	0	0	0	0	0	0	0.25	0.5	0.5	0.75	0.75	0.5	0.75	0.75	0.5	0.75	0.75	0.75	0.75	0.5	0.5	0.5	0.5	0.5	0.5
1	0	0	0	0.25	0.5	0.75	1	0.75	0.5	0.25	0	0	0.25	0.5	0.75	1	0.75	0.5	0.25	0	0	0	0	0	0	0	0	0	0	0	0.25	0.5	0.5	0.75	0.75	0.5	0.75	0.75	0.5	0.75	0.75	0.75	0.75	0.75	0.75	0.75	0.75	0.75	0.75
1	1	0.5	0.25	0	0	0	0	0	0	0	0	0.25	0.5	0.75	0.75	0.75	0.75	0.75	0.75	0.5	0.25	0	0	0	0	0	0	0	0	0.25	0.5	0.5	0.75	0.75	0.75	1	1	0.75	0.75	0.75	0.75	0.75	0.75	0.75	0.75	0.75	0.75	0.75	0.75
1	1	0.5	0.5	0.5	0.5	0.5	0.5	0.75	0.75	0.75	1	1	1	0.75	0.75	0.75	0.75	0.75	0.75	0.75	0.75	0.75	0.75	0.75	0.75	0.75	0.75	0.75	0.75	0.75	0.5	0.5	0.5	0.75	0.75	0.5	0.25	0.25	0.25	0.25	0.25	0	0	0	0	0	0	0	0
1	1	0	0	0	0	0	0.25	0.5	0.75	0.75	0.5	0.5	0.5	0.75	0.75	0.75	0.75	0.75	0.75	0.5	0.25	0	0	0	0	0	0	0	0	0	0.25	0.25	0.5	0.75	0.5	0.75	0.75	0.5	0.75	0.75	0.75	0.75	0.75	0.75	0.5	0.75	0.75	0.75	0.75
1	0	0	0	0	0	0	0	0	0	0	0	0	0	0	0	0	0	0	0.25	0.5	0.75	0.75	0.75	0.75	0.75	0.75	0.5	0.25	0.25	0.5	0.75	0.75	0.75	0.75	0.5	0.75	0.75	0.5	0.75	0.75	0.75	0.75	0.75	0.75	0.75	0.75	0.75	0.75	0.75
1	1	0.25	0	0	0	0	0	0.25	0.5	0.75	1	0.75	0.5	0.25	0	0	0	0	0	0	0	0	0	0	0	0	0	0.25	0.5	0.5	0.75	0.75	0.5	0.75	0.75	0.5	0.75	0.75	0.5	0.5	0.5	0.5	0.5	0.75	0.75	0.75	0.75	0.5	0.5
1	1	0.25	0	0	0	0	0	0	0	0	0	0	0	0	0	0	0	0	0.25	0.5	0.75	0.75	0.5	0.5	0.5	0.5	0.75	0.75	0.5	0.75	0.75	0.5	0.5	0.5	0.5	0.5	0.75	0.75	0.75	0.75	0.5	0.5	0.5	0.5	0.5	0.5	0.5	0.75	0.75
1	1	0.5	0.75	0.75	0.5	0.5	0.5	0.75	0.75	0.5	0.5	0.5	0.75	0.75	0.5	0.5	0.5	0.75	0.75	0.5	0.5	0.5	0.5	0.75	0.75	0.5	0.75	0.75	0.75	0.75	0.75	0.75	0.75	0.75	0.75	0.75	0.75	0.75	0.5	0.5	0.5	0.75	0.75	0.5	0.5	0.5	0.5	0.5	0.25
1	0	0.75	0.75	0.5	0.25	0	0	0	0	0.25	0.5	0.75	0.75	0.5	0.25	0.25	0.5	0.5	0.5	0.25	0	0	0	0	0	0	0	0.25	0.5	0.75	0.75	0.75	0.75	0.5	0.75	0.75	0.75	1	1	1	0.75	0.5	0.5	0.5	0.5	0.5	0.5	0.5	0.75
1	1	0.5	0.75	1	0.75	0.5	0.25	0	0	0	0	0	0	0	0	0	0	0	0	0	0	0	0	0.25	0.5	0.75	0.75	0.75	0.5	0.5	0.75	0.75	0.75	0.75	0.75	0.5	0.75	0.75	0.75	0.75	0.75	0.75	0.75	0.75	0.75	0.75	0.75	0.75	0.5
1	1	0.25	0	0	0	0	0	0	0	0	0	0	0	0.25	0.5	0.5	0.5	0.5	0.5	0.75	0.75	0.5	0.25	0	0	0	0.25	0.5	0.5	0.75	0.75	0.5	0.75	0.75	0.5	0.5	0.5	0.5	0.5	0.75	0.75	0.75	0.75	0.5	0.5	0.5	0.75	0.75	0.5
1	1	0.25	0	0	0	0	0	0	0	0.25	0.5	0.75	0.75	0.75	0.75	0.75	0.75	0.5	0.25	0.25	0.5	0.75	1	0.75	0.75	0.75	0.75	0.75	0.5	0.5	0.5	0.5	0.75	0.75	0.5	0.75	0.75	0.5	0.75	0.75	0.75	0.75	0.75	0.75	0.75	0.75	0.5	0.5	0.5
1	1	0.75	0.75	0.75	0.5	0.25	0.25	0.5	0.75	0.75	0.5	0.5	0.5	0.75	0.75	0.5	0.5	0.5	0.75	0.75	0.5	0.25	0.25	0.5	0.75	0.75	0.5	0.5	0.5	0.5	0.75	0.75	0.5	0.75	0.75	0.5	0.75	0.75	0.75	0.75	0.5	0.5	0.5	0.5	0.5	0.5	0.5	0.75	0.75
1	0	0.75	0.75	0.5	0.25	0.25	0.5	0.75	0.75	0.5	0.25	0.25	0.5	0.75	0.75	0.5	0.25	0	0.25	0.5	0.75	0.75	0.5	0.25	0	0	0.25	0.5	0.75	0.75	0.5	0.5	0.25	0.25	0.5	0.5	0.5	0.75	0.75	0.5	0.75	0.75	0.75	0.75	0.75	0.75	0.75	0.75	0.5
1	0	0.75	0.75	0.5	0.5	0.5	0.75	0.75	0.5	0.25	0	0	0	0	0	0	0	0	0	0	0	0	0	0	0	0	0	0	0	0	0	0.25	0.25	0.25	0.5	0.5	0.5	0.75	0.75	0.5	0.75	0.75	0.75	0.75	0.75	0.75	0.75	0.75	0.5
1	1	0.25	0.5	0.75	0.75	0.75	0.75	0.75	1	0.75	0.5	0.25	0	0	0	0	0	0	0	0	0	0	0	0	0	0	0	0	0	0	0.25	0.5	0.5	0.75	0.75	0.5	0.75	0.75	0.5	0.75	0.75	0.75	0.75	0.75	0.75	0.75	0.75	0.5	0.5
1	1	0.75	0.75	0.75	0.5	0.25	0	0	0	0	0	0	0	0	0	0	0	0	0.25	0.5	0.5	0.75	0.75	0.75	1	1	0.75	0.75	0.75	0.5	0.75	0.75	0.75	0.75	0.75	0.75	0.75	0.75	0.5	0.5	0.5	0.75	0.75	0.5	0.5	0.5	0.75	0.75	0.5
1	1	0.25	0	0	0	0	0	0	0	0	0	0	0.25	0.5	0.75	1	0.75	0.75	0.75	0.75	0.75	0.5	0.5	0.5	0.75	0.75	0.5	0.5	0.5	0.5	0.75	0.75	0.5	0.75	0.75	0.5	0.75	0.75	0.75	0.75	0.5	0.5	0.5	0.75	0.75	0.75	0.75	0.75	0.75
1	1	0.75	0.75	1	0.75	0.5	0.5	0.5	0.75	0.75	0.5	0.25	0	0	0	0	0	0	0	0	0	0.25	0.5	0.75	0.75	0.5	0.25	0	0.25	0.5	0.5	0.75	0.75	0.5	0.75	0.75	0.75	0.75	0.75	0.75	0.5	0.5	0.5	0.5	0.75	0.75	0.75	0.75	0.75
1	1	0.75	0.5	0.75	0.75	0.5	0.75	0.75	0.75	0.75	0.75	0.75	0.5	0.5	0.5	0.5	0.5	0.75	0.75	0.75	0.75	0.5	0.5	0.5	0.75	0.75	0.5	0.5	0.5	0.75	0.75	0.5	0.5	0.5	0.5	0.5	0.25	0	0	0	0	0	0	0	0	0	0	0	0
1	1	0.5	0.5	0.5	0.75	0.75	0.75	0.75	0.75	1	0.75	0.5	0.25	0	0	0	0	0.25	0.5	0.75	0.75	0.5	0.25	0	0.25	0.5	0.75	0.75	0.75	0.5	0.5	0.75	0.75	0.75	0.75	0.75	0.5	0.75	0.75	0.75	0.75	0.75	0.75	0.75	0.75	0.75	0.75	0.75	0.75
1	0	0.75	1	0.75	0.5	0.25	0	0	0	0	0	0	0	0	0	0	0	0	0	0.25	0.5	0.75	0.75	0.75	0.75	0.75	0.75	0.5	0.25	0.25	0.5	0.75	0.75	0.75	0.75	0.5	0.75	0.75	0.5	0.75	0.75	0.75	0.75	0.75	0.75	0.75	0.75	0.75	0.75
1	1	0.5	0.5	0.75	0.75	0.5	0.5	0.5	0.75	0.75	0.5	0.25	0.25	0.5	0.75	1	0.75	0.5	0.5	0.5	0.75	0.75	0.5	0.25	0.25	0.5	0.75	0.75	0.5	0.5	0.25	0.5	0.75	0.75	0.75	0.75	0.75	0.75	0.75	0.75	0.75	0.75	0.75	0.75	0.75	0.75	0.75	0.5	0.5
1	1	0.75	0.75	0.75	0.5	0.25	0	0	0	0	0	0.25	0.5	0.5	0.5	0.25	0.25	0.5	0.5	0.5	0.5	0.5	0.5	0.75	0.75	0.5	0.75	0.75	0.75	0.75	0.75	0.75	0.5	0.75	0.75	0.75	0.75	0.5	0.5	0.5	0.5	0.5	0.5	0.5	0.75	0.75	0.5	0.5	0.5
1	1	0.5	0.5	0.75	0.75	0.5	0.25	0.25	0.5	0.75	0.75	0.5	0.5	0.5	0.75	0.75	0.75	0.75	0.75	1	0.75	0.5	0.25	0	0	0	0	0	0	0.25	0.5	0.5	0.75	0.75	0.5	0.75	0.75	0.5	0.75	0.75	0.75	0.75	0.75	0.75	0.75	0.75	0.75	0.75	0.75
1	0	0.75	0.75	0.5	0.25	0	0	0	0	0	0	0	0	0	0	0	0	0	0	0	0	0	0	0	0	0	0	0	0	0	0.25	0.5	0.75	1	0.75	0.75	0.75	0.5	0.75	0.75	0.75	0.75	0.75	0.75	0.75	0.75	0.75	0.75	0.75
1	1	0.5	0.75	0.75	0.5	0.25	0	0	0	0	0	0	0	0	0	0	0	0	0	0	0.25	0.5	0.5	0.75	0.75	0.5	0.75	0.75	0.5	0.75	0.75	0.75	0.75	0.75	0.75	0.75	0.75	0.75	0.75	0.75	0.75	0.5	0.5	0.5	0.75	0.75	0.5	0.25	0
1	1	0.25	0.5	0.75	0.75	0.5	0.25	0.25	0.5	0.5	0.5	0.25	0	0	0	0	0	0	0	0	0	0	0	0	0	0	0	0	0	0.25	0.5	0.5	0.75	0.75	0.5	0.75	0.75	0.5	0.75	0.75	0.5	0.5	0.5	0.5	0.5	0.5	0.5	0.5	0.75
1	1	0.75	0.75	0.75	0.5	0.5	0.5	0.75	1	0.75	0.5	0.25	0	0	0	0	0	0	0	0	0	0	0	0	0	0	0	0	0.25	0.5	0.75	1	0.75	0.75	0.75	0.5	0.5	0.5	0.5	0.5	0.75	0.75	0.75	0.75	0.5	0.5	0.5	0.5	0.5
1	1	0.25	0	0	0	0	0	0	0	0	0	0.25	0.5	0.5	0.5	0.25	0.25	0.5	0.5	0.5	0.5	0.5	0.75	0.75	0.75	0.75	0.75	1	1	0.75	0.75	0.75	0.5	0.75	0.75	0.75	0.75	0.75	0.75	0.75	0.75	0.5	0.5	0.5	0.5	0.5	0.5	0.5	0.75
1	1	0.25	0	0	0	0	0	0	0	0	0	0	0	0	0	0	0	0	0	0	0	0	0	0	0	0	0.25	0.5	0.5	0.75	0.75	0.5	0.75	0.75	0.5	0.75	0.75	0.5	0.5	0.5	0.5	0.5	0.75	0.75	0.75	0.75	0.75	0.75	0.75
1	1	0.25	0	0	0	0	0.25	0.5	0.75	1	0.75	0.5	0.25	0	0	0	0	0	0	0	0	0	0	0	0	0	0	0	0	0	0.25	0.5	0.5	0.75	0.75	0.5	0.75	0.75	0.75	0.75	0.75	0.75	0.5	0.75	0.75	0.75	0.75	0.5	0.5
1	1	0.5	0.5	0.5	0.25	0.25	0.5	0.75	0.75	0.5	0.25	0	0	0	0	0	0	0	0.25	0.5	0.5	0.75	0.75	0.5	0.75	0.75	0.5	0.75	0.75	0.5	0.5	0.5	0.5	0.5	0.5	0.5	0.5	0.5	0.5	0.5	0.5	0.5	0.5	0.5	0.5	0.5	0.5	0.5	0.5
1	1	0.25	0	0	0	0	0	0	0	0	0	0	0	0	0	0	0	0	0	0	0.25	0.5	0.5	0.75	0.75	0.5	0.75	0.75	0.5	0.75	0.75	0.5	0.75	0.75	0.75	0.75	0.75	0.75	0.5	0.5	0.5	0.5	0.5	0.5	0.5	0.5	0.75	0.75	0.75
1	1	0.25	0	0.25	0.5	0.5	0.5	0.5	0.5	0.75	0.75	0.5	0.5	0.5	0.75	0.75	0.5	0.25	0	0	0	0	0	0	0	0.25	0.5	0.5	0.75	0.75	0.75	0.75	0.75	0.75	0.75	1	1	0.75	0.75	0.75	0.5	0.5	0.5	0.5	0.5	0.75	0.75	0.75	0.75
1	1	0.5	0.75	0.75	0.75	0.75	0.75	0.75	0.5	0.5	0.5	0.75	0.75	0.5	0.5	0.5	0.5	0.5	0.5	0.5	0.75	0.75	0.75	0.75	0.5	0.75	0.75	0.75	0.75	0.75	0.75	0.75	0.75	0.5	0.5	0.5	0.75	0.75	0.75	0.75	0.75	0.75	0.5	0.5	0.5	0.75	0.75	0.75	0.75
1	1	0.5	0.75	0.75	0.5	0.25	0	0	0	0	0	0	0	0.25	0.5	0.5	0.75	0.75	0.5	0.75	0.75	0.75	0.75	0.75	0.75	0.5	0.75	0.75	0.75	0.75	0.5	0.5	0.5	0.75	0.75	0.75	0.75	0.75	0.75	0.75	0.75	0.75	0.75	0.5	0.25	0.25	0.5	0.75	0.75
1	1	0.75	0.75	0.75	0.5	0.25	0	0	0	0	0	0	0	0	0	0	0	0	0	0	0.25	0.5	0.75	1	0.75	0.75	0.75	0.5	0.75	0.75	0.5	0.5	0.5	0.5	0.5	0.75	0.75	0.75	0.75	0.75	0.75	0.75	0.75	0.75	0.75	0.75	0.75	0.5	0.5
1	1	0.5	0.5	0.75	0.75	0.75	0.75	0.75	0.75	0.5	0.25	0	0	0	0	0	0	0	0	0	0	0	0	0	0	0	0	0.25	0.5	0.5	0.75	0.75	0.75	1	1	0.75	0.75	0.75	0.5	0.75	0.75	0.5	0.5	0.5	0.5	0.5	0.5	0.5	0.5
1	1	0.25	0.5	0.5	0.5	0.25	0	0	0	0	0	0	0	0	0	0	0	0	0	0	0	0	0	0	0	0	0	0	0	0.25	0.5	0.5	0.75	0.75	0.5	0.75	0.75	0.5	0.75	0.75	0.75	0.75	0.75	0.75	0.5	0.5	0.5	0.5	0.5
1	1	0	0.25	0.5	0.75	0.75	0.5	0.5	0.5	0.75	0.75	0.5	0.25	0	0	0	0	0	0	0	0	0.25	0.5	0.5	0.5	0.5	0.5	0.5	0.5	0.5	0.25	0.5	0.75	0.75	0.75	0.75	0.75	0.5	0.75	0.75	0.5	0.75	0.75	0.75	0.75	0.75	0.75	0.75	0.75
1	1	0.25	0	0	0	0	0	0.25	0.5	0.5	0.75	0.75	0.75	0.75	0.5	0.25	0.25	0.5	0.5	0.5	0.25	0	0	0	0	0	0	0.25	0.5	0.5	0.5	0.5	0.25	0.5	0.75	0.5	0.75	0.75	0.5	0.75	0.75	0.75	0.75	0.75	0.75	0.75	0.75	0.75	0.75
1	1	0.75	0.75	0.75	0.5	0.5	0.5	0.75	0.75	0.5	0.25	0	0	0	0	0	0.25	0.5	0.75	0.75	0.75	0.75	0.75	0.75	0.5	0.25	0.25	0.5	0.5	0.5	0.5	0.5	0.5	0.75	0.75	0.5	0.75	0.75	0.75	0.75	0.75	0.75	0.75	0.75	0.5	0.5	0.5	0.75	0.75
1	1	0.5	0.5	0.75	0.75	0.5	0.25	0.25	0.5	0.75	0.75	0.5	0.25	0	0	0	0	0	0	0	0	0	0.25	0.5	0.75	0.75	0.75	0.75	0.75	0.75	0.75	0.5	0.5	0.75	0.5	0.75	0.75	0.75	0.75	0.75	0.75	0.75	0.75	0.75	0.75	0.5	0.5	0.5	0.5
1	1	0.25	0	0	0	0	0	0	0	0	0	0	0	0.25	0.5	0.5	0.5	0.5	0.5	0.75	0.75	0.5	0.5	0.5	0.75	0.75	0.5	0.25	0	0	0	0.25	0.5	0.75	0.75	0.75	0.75	0.5	0.75	0.75	0.75	0.75	0.75	0.75	0.5	0.5	0.5	0.5	0.75
1	1	0.75	0.75	0.75	0.5	0.25	0	0	0	0	0	0	0	0	0.25	0.5	0.75	0.75	0.75	0.75	0.75	0.75	0.5	0.5	0.5	0.5	0.75	0.75	0.5	0.75	0.75	0.5	0.5	0.5	0.5	0.5	0.75	0.75	0.75	0.75	0.75	0.75	0.75	0.75	0.75	0.75	0.75	0.75	0.75
1	1	0.75	0.75	0.75	0.75	0.75	0.75	0.5	0.5	0.5	0.75	0.75	0.5	0.25	0	0	0	0	0	0	0	0	0.25	0.5	0.5	0.75	0.75	0.75	1	0.75	0.75	0.75	0.5	0.75	0.75	0.75	0.75	0.75	0.75	0.5	0.75	0.75	0.75	0.75	0.75	0.75	0.75	0.75	0.75
1	1	0.5	0.5	0.75	0.75	0.5	0.25	0	0	0	0	0	0	0	0	0.25	0.5	0.5	0.5	0.5	0.5	0.5	0.5	0.5	0.5	0.75	0.75	0.75	0.75	0.75	0.75	0.75	0.75	0.5	0.75	0.75	0.5	0.75	0.75	0.75	0.75	0.75	0.75	0.5	0.75	0.75	0.75	0.75	0.5
1	1	0.75	0.75	0.5	0.25	0	0	0	0	0	0	0	0	0	0	0	0.25	0.5	0.75	0.75	0.5	0.5	0.5	0.75	0.75	0.5	0.25	0	0	0	0.25	0.5	0.5	0.75	0.75	0.5	0.75	0.75	0.5	0.5	0.5	0.5	0.5	0.75	0.75	0.75	0.75	0.75	0.75
1	1	0.5	0.5	0.5	0.5	0.25	0.25	0.5	0.75	0.75	0.5	0.25	0	0	0	0	0	0	0	0	0	0	0	0.25	0.5	0.5	0.5	0.5	0.5	0.5	0.75	0.75	0.5	0.75	0.75	0.75	0.75	0.75	0.75	0.5	0.5	0.5	0.5	0.5	0.75	0.75	0.75	0.75	0.5
1	1	0.5	0.5	0.5	0.25	0	0	0	0	0	0.25	0.5	0.5	0.5	0.25	0	0	0	0	0	0	0	0	0	0	0	0.25	0.5	0.5	0.75	0.5	0.5	0.75	0.5	0.75	0.75	0.5	0.75	0.75	0.75	0.75	0.75	0.75	0.5	0.75	0.75	0.75	0.75	0.75
1	1	0.75	0.75	0.5	0.25	0	0	0	0	0	0	0	0	0.25	0.5	0.75	0.75	0.5	0.5	0.5	0.5	0.5	0.25	0	0	0	0	0	0	0	0.25	0.5	0.75	1	0.75	0.75	0.75	0.5	0.75	0.75	0.75	0.75	0.75	0.75	0.5	0.75	0.75	0.75	0.75
1	1	0.5	0.75	0.75	0.5	0.25	0	0	0	0	0	0	0	0	0.25	0.5	0.5	0.5	0.5	0.5	0.75	0.75	0.5	0.25	0	0.25	0.5	0.5	0.75	0.75	0.5	0.75	0.75	0.5	0.5	0.5	0.5	0.5	0.75	0.75	0.75	0.75	0.75	0.75	0.75	0.75	0.5	0.5	0.5
1	1	0.5	0.5	0.5	0.5	0.5	0.5	0.75	0.75	0.5	0.25	0	0	0	0	0	0	0	0	0.25	0.5	0.5	0.75	0.75	0.5	0.75	0.75	0.5	0.75	0.75	0.5	0.5	0.5	0.5	0.5	0.5	0.5	0.5	0.5	0.5	0.5	0.5	0.75	0.75	0.5	0.5	0.5	0.5	0.5
1	1	0.5	0.75	0.75	0.75	0.75	0.75	0.75	0.5	0.25	0	0.25	0.5	0.5	0.5	0.25	0	0	0.25	0.5	0.75	0.75	0.5	0.25	0.25	0.5	0.5	0.75	0.75	0.5	0.75	0.75	0.5	0.75	0.75	0.75	0.75	0.75	0.75	0.75	0.75	0.75	0.75	0.5	0.5	0.5	0.5	0.75	0.75
1	1	0	0	0	0	0	0	0	0	0	0	0	0	0	0	0	0	0	0	0	0	0	0	0.25	0.5	0.5	0.5	0.5	0.5	0.5	0.75	0.75	0.5	0.75	0.75	0.5	0.75	0.75	0.5	0.75	0.75	0.75	0.75	0.75	0.75	0.75	0.75	0.75	0.75
1	1	0.5	0.5	0.5	0.5	0.5	0.5	0.75	0.75	0.5	0.5	0.5	0.75	0.75	0.5	0.25	0	0.25	0.5	0.5	0.75	0.75	0.5	0.75	0.75	0.5	0.75	0.75	0.5	0.75	0.75	0.75	0.75	0.75	0.75	0.75	0.75	0.5	0.5	0.5	0.5	0.5	0.25	0.25	0.5	0.5	0.5	0.5	0.5
1	1	0.75	0.75	0.75	0.5	0.25	0	0	0	0	0	0	0	0	0	0	0.25	0.5	0.5	0.75	0.5	0.5	0.75	0.5	0.75	0.75	0.5	0.75	0.75	0.5	0.5	0.5	0.5	0.5	0.75	0.75	0.75	0.75	0.75	0.75	0.75	0.75	0.5	0.5	0.5	0.75	0.75	0.5	0.5
1	0	0.5	0.5	0.25	0	0	0.25	0.5	0.75	0.75	0.5	0.25	0	0.25	0.5	0.75	0.75	0.75	0.75	0.75	0.75	0.5	0.25	0	0.25	0.5	0.5	0.5	0.5	0.5	0.75	0.75	0.75	0.75	0.75	1	1	0.75	0.75	0.75	0.5	0.75	0.75	0.75	0.75	0.75	0.75	0.75	0.75
1	1	0.25	0	0	0.25	0.5	0.75	0.75	0.5	0.25	0	0.25	0.5	0.75	0.75	0.5	0.25	0	0	0	0	0	0	0	0	0	0	0	0.25	0.5	0.5	0.75	0.75	0.5	0.75	0.75	0.5	0.75	0.75	0.75	0.75	0.75	0.75	0.75	0.75	0.5	0.25	0	0
1	1	0.75	1	0.75	0.75	0.75	0.75	0.75	0.75	0.75	0.5	0.75	0.75	0.5	0.5	0.5	0.5	0.5	0.75	0.75	0.75	0.75	0.75	0.75	0.75	0.75	0.5	0.5	0.5	0.75	0.75	0.5	0.5	0.5	0.5	0.5	0.25	0	0	0	0	0	0	0	0	0	0	0	0
1	1	0.5	0.5	0.5	0.5	0.25	0	0.25	0.5	0.75	0.75	0.5	0.5	0.5	0.5	0.75	0.75	0.5	0.75	0.75	0.5	0.75	0.75	0.5	0.75	0.75	0.75	0.75	0.75	0.75	0.5	0.5	0.5	0.5	0.5	0.75	0.75	0.75	0.75	0.5	0.25	0.25	0.25	0.25	0.25	0.25	0.25	0.25	0.25
1	1	0.75	0.75	0.5	0.25	0.25	0.5	0.75	0.75	0.5	0.25	0	0.25	0.5	0.5	0.5	0.5	0.5	0.5	0.5	0.25	0	0	0.25	0.5	0.5	0.5	0.5	0.5	0.5	0.75	0.75	0.5	0.75	0.75	0.75	0.75	0.75	0.75	0.5	0.75	0.75	0.5	0.75	0.75	0.75	0.75	0.75	0.75
1	1	0.5	0.5	0.5	0.5	0.5	0.75	0.75	0.5	0.25	0	0	0	0	0	0	0	0	0	0	0.25	0.5	0.5	0.75	0.75	0.5	0.75	0.75	0.5	0.75	0.75	0.5	0.75	0.75	0.75	0.75	0.75	0.75	0.5	0.5	0.5	0.5	0.5	0.5	0.5	0.5	0.75	0.75	0.5
1	1	0.5	0.75	0.5	0.75	0.75	0.75	0.75	0.75	0.75	0.5	0.75	0.75	0.75	0.75	0.5	0.5	0.5	0.5	0.5	0.5	0.5	0.75	0.75	0.5	0.5	0.5	0.5	0.5	0.25	0	0	0	0	0	0	0	0	0	0	0	0	0	0	0	0	0	0	0
1	1	0.75	0.75	0.75	0.5	0.25	0	0	0.25	0.5	0.75	0.75	0.75	0.75	0.75	0.75	0.75	0.75	0.75	1	0.75	0.5	0.25	0	0	0	0	0	0	0.25	0.5	0.5	0.75	0.75	0.75	1	1	0.75	0.75	0.75	0.5	0.75	0.75	0.75	0.75	0.75	0.75	0.75	0.75
1	1	0.5	0.5	0.5	0.5	0.25	0	0	0.25	0.5	0.5	0.5	0.25	0	0	0	0	0	0	0	0	0	0	0	0	0	0.25	0.5	0.5	0.75	0.5	0.5	0.75	0.5	0.75	0.75	0.75	0.75	0.75	0.75	0.5	0.75	0.75	0.5	0.75	0.75	0.75	0.75	0.75
1	1	0.25	0.5	0.75	0.75	0.5	0.25	0	0.25	0.5	0.5	0.5	0.25	0	0	0	0	0	0	0	0	0	0	0	0	0	0	0	0	0	0	0	0	0	0	0	0	0	0	0	0.25	0.5	0.75	0.75	0.75	0.75	0.5	0.75	0.75
1	0	0.5	0.5	0.5	0.5	0.5	0.5	0.5	0.5	0.75	0.75	0.5	0.25	0	0	0	0	0	0	0	0	0	0	0	0	0	0	0	0	0	0.25	0.5	0.5	0.75	0.75	0.75	1	1	0.75	0.75	0.75	0.5	0.75	0.75	0.75	0.75	0.75	0.75	0.5
1	1	0.75	0.75	0.75	0.75	0.75	0.75	0.5	0.25	0	0	0	0	0	0	0	0	0	0.25	0.5	0.5	0.75	0.75	0.75	0.75	0.5	0.5	0.5	0.5	0.75	0.75	0.75	1	1	1	0.75	0.75	0.75	0.5	0.5	0.5	0.5	0.5	0.5	0.5	0.5	0.5	0.5	0.5
1	1	0.25	0	0	0	0	0	0	0	0	0	0.25	0.5	0.5	0.5	0.25	0	0	0	0.25	0.5	0.5	0.75	0.75	0.5	0.75	0.75	0.5	0.75	0.75	0.5	0.5	0.5	0.5	0.5	0.75	0.75	0.75	0.75	0.5	0.5	0.5	0.5	0.5	0.25	0.25	0.5	0.5	0.5
1	1	0.25	0.25	0.5	0.75	0.75	0.5	0.25	0	0	0	0	0	0.25	0.5	0.75	0.75	0.5	0.5	0.5	0.5	0.75	0.75	0.75	0.75	0.75	0.75	0.5	0.5	0.5	0.5	0.5	0.5	0.25	0.25	0.5	0.5	0.5	0.25	0	0	0	0	0	0	0	0	0	0
1	1	0.5	0.5	0.5	0.5	0.25	0	0	0	0	0	0	0	0	0.25	0.5	0.5	0.75	0.75	0.75	0.75	0.75	0.75	0.75	0.75	0.5	0.25	0	0.25	0.5	0.5	0.75	0.5	0.5	0.75	0.5	0.75	0.75	0.75	0.75	0.75	0.75	0.5	0.75	0.75	0.75	0.75	0.75	0.75
1	1	0.5	0.5	0.75	0.75	0.5	0.25	0	0	0	0	0	0	0	0	0	0	0	0	0	0	0	0	0.25	0.5	0.5	0.75	0.75	0.5	0.75	0.75	0.5	0.75	0.75	0.75	0.75	0.75	0.75	0.5	0.5	0.5	0.5	0.75	0.75	0.75	0.75	0.75	0.75	0.5
1	1	0.5	0.75	0.75	0.5	0.25	0	0	0	0	0	0	0	0	0	0	0	0	0	0	0	0.25	0.25	0.25	0.5	0.5	0.75	0.75	0.75	0.75	0.5	0.75	0.75	0.5	0.75	0.75	0.5	0.75	0.75	0.5	0.5	0.5	0.5	0.5	0.5	0.5	0.5	0.5	0.5
1	1	0.25	0	0	0	0	0	0	0	0	0.25	0.5	0.75	1	0.75	0.5	0.5	0.5	0.75	0.75	0.5	0.25	0	0	0	0	0	0	0	0	0.25	0.5	0.5	0.75	0.75	0.5	0.75	0.75	0.5	0.75	0.75	0.5	0.75	0.75	0.75	0.75	0.75	0.75	0.75
1	1	0.75	0.5	0.75	0.75	0.75	0.75	0.75	0.75	0.75	0.75	0.5	0.25	0	0	0	0	0	0.25	0.5	0.5	0.75	0.75	0.5	0.75	0.75	0.5	0.75	0.75	0.75	0.75	0.75	0.75	0.5	0.5	0.5	0.5	0.5	0.5	0.5	0.5	0.75	0.75	0.5	0.5	0.5	0.5	0.5	0.25
1	1	0.25	0	0	0.25	0.5	0.5	0.5	0.25	0	0	0	0.25	0.5	0.75	0.75	0.5	0.25	0.25	0.5	0.75	0.75	0.5	0.5	0.5	0.5	0.75	0.75	0.5	0.75	0.75	0.5	0.75	0.75	0.5	0.5	0.5	0.5	0.5	0.5	0.5	0.5	0.5	0.5	0.5	0.5	0.75	0.75	0.5
1	1	0.5	0.75	0.75	0.5	0.75	0.75	0.5	0.75	0.75	0.75	0.75	0.75	0.75	0.75	0.75	0.75	0.75	0.75	0.75	0.75	0.75	0.75	0.75	0.5	0.25	0.25	0.5	0.75	0.75	0.5	0.25	0	0	0	0	0	0	0	0	0	0	0	0	0	0	0	0	0
1	1	0.5	0.5	0.5	0.5	0.5	0.5	0.25	0.25	0.5	0.75	0.75	0.75	0.75	0.75	0.75	0.5	0.5	0.5	0.5	0.75	0.75	0.5	0.75	0.75	0.75	1	1	0.75	0.75	0.75	0.5	0.75	0.75	0.5	0.75	0.75	0.75	0.75	0.5	0.5	0.5	0.5	0.75	0.75	0.5	0.5	0.5	0.5
1	1	0.5	0.75	0.75	0.5	0.25	0	0	0	0	0	0	0	0	0.25	0.5	0.75	0.75	0.5	0.25	0	0	0	0	0	0	0	0.25	0.25	0.5	0.75	0.5	0.75	0.75	0.5	0.75	0.75	0.5	0.75	0.75	0.75	0.75	0.75	0.75	0.5	0.5	0.5	0.5	0.5
1	1	0.5	0.5	0.5	0.5	0.5	0.75	0.75	0.5	0.25	0	0	0	0	0	0	0	0	0	0.25	0.5	0.75	1	0.75	0.75	0.75	0.5	0.75	0.75	0.5	0.75	0.75	0.5	0.5	0.5	0.5	0.5	0.75	0.75	0.75	0.75	0.75	0.75	0.75	0.75	0.75	0.75	0.75	0.75
1	1	0.5	0.5	0.5	0.5	0.25	0	0	0	0	0	0	0	0	0	0	0	0	0	0.25	0.5	0.5	0.5	0.5	0.5	0.5	0.75	0.75	0.5	0.75	0.75	0.5	0.75	0.75	0.5	0.5	0.5	0.5	0.5	0.75	0.75	0.75	0.75	0.75	0.75	0.75	0.75	0.5	0.25
1	1	0.75	1	0.75	0.5	0.25	0	0	0.25	0.5	0.5	0.5	0.25	0	0	0	0	0	0	0	0	0	0.25	0.25	0.5	0.75	0.5	0.75	0.75	0.5	0.75	0.75	0.75	0.75	0.75	0.75	0.5	0.75	0.75	0.75	0.75	0.5	0.5	0.5	0.75	0.75	0.75	0.75	0.75
1	1	0.5	0.5	0.75	0.75	0.5	0.25	0	0	0	0	0	0	0	0	0	0	0	0	0	0	0	0	0	0.25	0.5	0.5	0.5	0.5	0.5	0.5	0.75	0.75	0.5	0.75	0.75	0.5	0.75	0.75	0.5	0.75	0.75	0.75	0.75	0.75	0.75	0.5	0.5	0.5
1	1	0.25	0	0	0	0	0	0	0	0.25	0.5	0.5	0.5	0.5	0.5	0.5	0.5	0.25	0	0	0.25	0.5	0.75	0.75	0.75	0.5	0.5	0.75	0.75	0.75	0.75	0.75	0.5	0.75	0.75	0.75	0.75	0.75	0.75	0.75	0.75	0.75	0.75	0.75	0.75	0.5	0.5	0.5	0.75
[truncated: 1,246 more rows]
[truncated: 100 more columns]

## Sheet: post sound bin 4
1	1	0.25	0.25	0.5	0.5	0.75	0.75	0.75	0.75	0.75	0.75	0.75	0.75	0.75	0.75	0.5	0.5	0.5	0.75	0.75	0.5	0.25	0	0	0.25	0.5	0.5	0.5	0.25	0.25	0.5	0.75	0.75	0.75	0.75	0.75	1	1	1	1	1	1	1	1	1	1	1	1	1
[truncated: 3,304 more rows]
[truncated: 100 more columns]

[truncated: 5 more sheets: post sound bin 5, post sound bin 6, pre sound bin 4, pre sound bin 5, pre sound bin 6]
