# Supplementary material for: Experience-driven development of decision-related representations in the auditory cortex
Source: EMBO Rep. 2024 Nov 11;26(1):84–100. doi: 10.1038/s44319-024-00309-0 (PMC11723978; doi:10.1038/s44319-024-00309-0)
Supplement: Supplementary file 3 — Source data Fig. 1 [file 44319_2024_309_MOESM3_ESM.zip › Fig. 1/1d/1d.xlsx]

## Sheet: Sheet1
		Bin				1										2												3																4
			26.4706	50	26.087	16.1538	7.54717	14.0625	32.9545	28.1879		26.1084	7.5	8.21429	14.7059	29.6804	29.1667	18.75	23.6111	23.3871	37.5		22.2222	10.1266	25.8065	18.593	18.4314	16.9772	22.7723	19.802	12	22.4138	25.1397	26.9504			19.6581	18.75	19.83	20.7143	21.6912	23.913	12.6761	18.9655	19.6273	10.1449	11.3636	37.3288	14.939
	pre-sound		32.3529	94.2029	66.6667	70	26.4151	53.125	67.0455	43.6242		96.0591	100	92.8571	84.3137	99.5434	95	62.5	66.6667	54.8387	67.0455		94.9206	95.5696	100	98.995	83.1373	88.4058	73.2673	74.2574	86	63.7931	81.5642	97.8723			96.8661	90.1042	87.8187	92.8571	88.9706	88.6957	85.9155	89.8119	79.0062	49.2754	51.3636	96.5753	87.8049
	post-sound
[truncated: 23 more columns]
