# Supplementary material for: Experience-driven development of decision-related representations in the auditory cortex
Source: EMBO Rep. 2024 Nov 11;26(1):84–100. doi: 10.1038/s44319-024-00309-0 (PMC11723978; doi:10.1038/s44319-024-00309-0)
Supplement: Supplementary file 3 — Source data Fig. 1 [file 44319_2024_309_MOESM3_ESM.zip › Fig. 1/1e/1e.xlsx]

## Sheet: Sheet1
Bin						1											2															3
post sound lick			0.323529	0.942029	0.666667	0.7	0.264151	0.53125	0.670455	0.436242			0.960591	1	0.928571	0.843137	0.995434	0.95	0.625	0.666667	0.548387	0.670455				0.949206	0.955696	1	0.98995	0.831373	0.884058	0.732673	0.742574	0.86	0.637931	0.815642	0.978723
miss			0.676471	0.057971	0.333333	0.3	0.735849	0.46875	0.329545	0.563758			0.0394089	0	0.0714286	0.156863	0.00456621	0.05	0.375	0.333333	0.451613	0.329545				0.0507937	0.0443038	0	0.0100503	0.168627	0.115942	0.267327	0.257426	0.14	0.362069	0.184358	0.0212766
