# Supplementary material for: Experience-driven development of decision-related representations in the auditory cortex
Source: EMBO Rep. 2024 Nov 11;26(1):84–100. doi: 10.1038/s44319-024-00309-0 (PMC11723978; doi:10.1038/s44319-024-00309-0)
Supplement: Supplementary file 3 — Source data Fig. 1 [file 44319_2024_309_MOESM3_ESM.zip › Fig. 1/1f/1f.xlsx]

## Sheet: Sheet1
Bun	4		2.71536	2.17466	2.01368	2.28161	2.00763	1.9196	2.21837	2.15007	1.66165	1.25517	1.2416	2.14491	2.20434	1.46204	2.18027
	5		2.80737	3.38671	2.2308	1.6865	1.93975	1.54067	1.46727	2.4072	1.69494	2.32416
	6		2.88304	3.71855	4.46755	1.82092	3.35229	2.69973	1.93941	1.67757	2.03752	2.28225	2.6912
