# Supplementary material for: Experience-driven development of decision-related representations in the auditory cortex
Source: EMBO Rep. 2024 Nov 11;26(1):84–100. doi: 10.1038/s44319-024-00309-0 (PMC11723978; doi:10.1038/s44319-024-00309-0)
Supplement: Supplementary file 3 — Source data Fig. 1 [file 44319_2024_309_MOESM3_ESM.zip › Fig. 1/1g/1g.xlsx]

## Sheet: Sheet1
Bin	4				5				6
0.131054	0.615385	0.253561		0.19305	0.610039	0.196911		0.136879	0.540426	0.322695
0.208333	0.515625	0.276042		0.19171	0.738342	0.0699482		0.126446	0.431405	0.442149
0.229462	0.524079	0.246459		0.162011	0.486034	0.351955		0.118548	0.849194	0.0322581
0.242857	0.6	0.157143		0.164894	0.271277	0.56383		0.0769231	0.257919	0.665158
0.117647	0.367647	0.514706		0.175305	0.541159	0.283537		0.123611	0.730556	0.145833
0.169565	0.613043	0.217391		0.155738	0.352459	0.491803		0.114557	0.83481	0.0506329
0.169014	0.253521	0.577465		0.133333	0.36	0.506667		0.160656	0.409836	0.429508
0.15047	0.470219	0.37931		0.0914454	0.80531	0.103245		0.159322	0.423729	0.416949
0.130435	0.434783	0.434783		0.0986842	0.355263	0.546053		0.180685	0.47352	0.345794
0.123188	0.26087	0.615942		0.145923	0.703863	0.150215		0.149068	0.76087	0.0900621
0.0863636	0.354545	0.559091						0.158249	0.43771	0.40404
0.0890411	0.784247	0.126712
0.213415	0.567073	0.219512
0.0596026	0.682119	0.258278
0.251534	0.361963	0.386503
