# Supplementary material for: Experience-driven development of decision-related representations in the auditory cortex
Source: EMBO Rep. 2024 Nov 11;26(1):84–100. doi: 10.1038/s44319-024-00309-0 (PMC11723978; doi:10.1038/s44319-024-00309-0)
Supplement: Supplementary file 3 — Source data Fig. 1 [file 44319_2024_309_MOESM3_ESM.zip › Fig. 1/1h/1h.xlsx]

## Sheet: Bin 1
pre	0.436	2.48	0.23	1.586	0.042	3.252	0.256	1.058	0.058	2.122	1.756	0.056	0.402	0.056	1.322	0.234	0.052	2.952	1.214	0.392	0.772	0.778	0.964	1.002	0.612	0.742	0.982	1.822	1.456	0.886	0.598	1.25	0.65	0.754	0.532	0.392	0.756	0.44	0.468	0.612	0.034	0.882	0.052	0.946	0.184	0.484	0.126	0.012	0.382
post	1.91	1.664	5	0.724	2.114	3.134	1.042	1.288	1.622	1.778	2.952	1.72	1.824	0.952	0.05	1.43	2.938	2.024	2.492	1.986	2.468	0.046	2.884	1.842	1.584	1.92	2.604	1.874	3.502	1.728	0.518	1.474	0.78	0.096	0.542	0.77	0.206	1.744	0.228	1.112	1.576	2.332	2.784	1.314	0.092	1.73	1.888	2.57	1.89
[truncated: 454 more columns]

## Sheet: Bin 2
pre	0.056	0.026	0.222	0.622	0.684	0.048	0.87	0.348	0.044	1	0.38	0.162	0.394	0.856	0.548	1.11	1.756	0.896	0.032	1.68	1.29	0.278	1.236	2.038	0.406	2.41	2.214	0.074	2.46	0.494	0.196	0.404	0.576	0.182	0.044	0.698	0.054	0.2	0.142	0.046	1.068	0.16	0.034	0.75	0.052	0.038	0.026	0.042	0.048
post	0.608	0.064	0.356	1.164	3.404	0.39	0.44	1.32	0.24	0.202	2.336	1.542	0.05	2	1.992	3.064	0.064	0.032	1.188	0.072	0.182	0.046	1.64	1.38	1.398	0.934	1.584	0.272	0.75	0.17	0.926	0.076	2.166	0.168	1.682	1.322	0.028	0.062	1.068	3.704	3.298	0.694	0.33	2.45	2.012	0.058	0.174	0.044	1.854
[truncated: 1,392 more columns]

## Sheet: Bin 3
Pre	0.038	0.044	0.026	2.304	0.03	0.044	2.264	3.324	4.094	0.056	0.188	0.222	0.228	5	2.99	3.918	0.024	0.042	0.024	0.022	0.772	0.038	5	1.77	1.75	0.052	5	0.488	0.058	5	0.542	0.05	0.212	1.198	1.888	5	0.018	1.04	0.372	0.028	0.362	1.04	2.668	0.808	0.168	1.934	1.736	1.74	2.782
Post	0.626	0.056	0.476	0.038	0.034	0.024	0.03	0.042	0.032	0.73	0.046	0.046	0.012	0.052	0.026	0.036	0.032	0.448	0.156	0.044	0.478	0.054	0.04	0.056	0.348	0.188	0.02	0.032	0.038	0.022	0.03	0.024	0.54	0.128	0.924	0.194	0.012	0.366	0.024	1.49	0.258	0.028	0.012	0.018	0.018	0.02	0.024	3.042	2.91
[truncated: 1,604 more columns]

## Sheet: Bin 4
	Hit
Pre	0.05	1.028	0.316	0.024	0.93	0.04	0.03	0.172	0.164	0.124	0.038	0.042	0.04	0.32	0.042	0.214	0.066	0.21	0.234	0.026	0.026	0.036	0.038	0.266	0.024	0.016	0.402	0.9	0.048	0.034	0.032	0.068	0.064	0.198	0.012	0.062	0.072	0.014	0.016	0.026	0.19	0.044	0.04	0.02	0.068	0.268	0.238	0.262	0.312
Post	5	4.046	0.044	0.534	0.032	0.178	0.016	5	0.126	5	0.04	0.024	0.016	3.71	0.034	0.016	0.408	0.152	0.16	0.33	0.014	0.182	0.024	0.024	0.152	0.126	0.02	0.038	0.048	0.046	0.196	0.042	0.016	0.164	0.008	0.036	0.558	3.228	0.146	0.154	0.026	0.42	5	5	0.166	0.44	0.674	3.234	0.032
	LL
Pre	0.384	0.038	0.14	0.008	0.02	0.03	0.046	0.328	0.42	0.032	0.054	0.878	0.458	0.78	0.482	0.484	0.01	0.642	0.032	0.464	0.632	0.052	0.016	0.96	0.036	0.068	0.376	0.038	0.06	0.032	0.032	0.19	0.03	0.346	0.072	0.046	0.46	0.448	0.064	0.042	0.046	0.072	0.064	0.584	0.034	0.036	0.492	0.066	0.05
Post	0.06	2.408	3.194	1.6	1.834	2.33	1.9	1.264	1.324	2.204	1.17	2.472	1.446	1.932	0.036	2.096	1.514	1.728	2.93	1.46	1.378	2.778	1.974	0.136	1.592	2.008	2.382	2.6	1.498	1.682	1.862	1.402	1.614	2.11	1.902	1.084	1.062	2.124	0.064	2.81	2.368	0.264	0.018	2.14	1.996	0.036	0.032	0.024	0.016
	EL
Pre	1.256	0.058	0.832	0.764	1.766	0.024	0.63	0.048	0.4	2.208	0.048	0.398	0.184	0.792	0.496	0.514	0.168	0.024	0.044	0.946	0.024	1.31	0.042	0.756	1.558	0.032	1.74	1.096	0.73	0.024	0.012	0.04	0.012	0.006	0.328	1.394	0.008	0.4	0.034	1.202	0.384	0.018	0.032	0.034	0.026	0.466	0.24	0.026	0.172
Post	0.012	0.046	0.226	0.734	0.772	0.004	0.014	0.474	3.33	0.306	0.018	0.566	0.028	0.042	0.516	0.19	0.06	0.038	0.356	0.014	1.082	0.642	0.352	0.04	0.356	0.45	0.196	0.022	0.922	0.212	1.194	0.938	0.85	0.034	0.42	0.758	0.174	0.794	0.02	0.042	0.644	0.154	0.05	0.986	0.732	0.702	1.138	0.03	0.04
[truncated: 1,542 more columns]

## Sheet: Bin 5
	Hit
Pre	0.016	0.212	0.046	0.04	0.032	0.616	0.034	0.042	0.04	0.856	0.698	0.258	0.626	0.024	0.048	0.034	0.018	0.282	0.038	0.058	0.082	0.07	0.052	0.05	0.264	0.284	0.05	0.352	0.018	0.012	0.026	0.724	0.178	0.314	0.06	0.266	0.044	0.364	0.174	0.204	0.318	0.206	0.04	0.806	0.04	0.218	0.022	0.028	0.046
Post	0.482	3.22	0.22	3.906	0.032	0.004	3.71	3.482	0.028	3.198	3.44	0.032	2.686	3.486	3.234	0.17	0.508	0.172	3.406	3.804	0.05	3.816	0.01	0.164	0.022	3.434	3.252	0.038	0.032	0.018	0.046	0.026	0.152	0.022	0.006	0.042	0.028	0.052	0.026	0.052	4.06	0.056	0.388	0.032	0.812	3.156	0.024	3.602	3.578
	LL
Pre	0.042	0.72	0.016	0.632	0.032	0.018	0.024	0.43	0.064	0.052	0.604	0.598	0.016	0.662	0.044	0.056	0.316	0.15	0.344	0.174	0.52	0.322	0.452	0.694	0.39	0.214	0.05	0.168	0.046	0.712	0.064	0.376	0.028	0.076	0.024	0.02	0.046	0.208	0.232	0.208	0.342	0.19	0.17	0.04	0.18	0.026	0.186	0.016	0.05
Post	0.294	2.64	2.616	2.266	2.558	0.034	1.49	0.014	2.288	2.876	2.616	0.024	0.038	1.602	1.67	2.816	0.176	0.388	0.272	0.03	0.258	0.044	2.122	0.04	1.762	2.526	2.05	0.156	2.248	1.16	1.156	1.222	1.2	1.15	1.006	0.948	1.008	0.956	0.67	0.966	0.602	1.198	0.708	0.708	0.716	1.046	0.164	0.308	0.482
	EL
Pre	0.2	1.982	3.608	1.034	1.296	1.588	0.2	0.186	0.566	0.034	0.856	0.632	0.77	1.396	0.878	1.548	0.024	1.342	0.024	0.564	0.632	0.838	0.036	0.852	0.156	0.03	0.446	0.18	2.16	2.232	2.438	0.074	1.774	0.95	1.816	1.676	1.628	1.822	1.392	2.124	2.044	2.328	1.94	1.968	1.224	1.904	2.888	1.512	1.88
Post	0.046	0.008	0.318	0.024	0.172	1.076	0.026	0.366	2.178	3.028	1.946	0.544	1.534	1.154	0.064	0.726	2.298	0.332	0.034	1.792	0.004	0.032	1.97	0.046	1.258	0.462	1.4	0.588	0.688	0.158	0.048	0.026	0.964	0.33	0.188	0.056	0.046	0.178	0.924	0.014	0.194	0.168	0.91	0.044	0.036	0.36	0.732	1.102	0.044
[truncated: 1,034 more columns]

## Sheet: Bin 6
	Hit
Pre	0.234	0.3	0.784	0.028	0.872	0.016	0.348	0.046	0.302	0.012	0.022	0.656	0.038	0.328	0.178	0.75	0.038	0.056	0.032	0.056	0.038	0.024	0.012	0.042	0.206	0.064	0.206	0.174	0.03	0.034	0.046	0.038	0.038	0.016	0.028	0.012	0.008	0.014	0.074	0.056	0.27	0.012	0.06	0.494	0.452	0.214	0.038	0.042	0.034
Post	0.574	2.8	3.098	2.742	0.048	2.734	2.594	2.928	3.198	0.26	2.264	1.684	1.706	1.862	2.392	2.404	2.098	1.996	2.37	2.316	1.804	2.428	2.238	2.532	2.042	2.176	2.21	1.698	2.186	2.122	2.154	2.422	0.014	2.592	2.574	0.22	3.012	2.882	2.36	2.604	0.69	0.056	2.938	0.032	2.414	0.034	2.394	2.602	2.474
	LL
Pre	0.73	0.246	0.036	0.638	0.206	0.278	0.05	0.578	0.502	0.02	1.044	0.614	0.046	0.554	0.214	0.318	0.224	0.164	0.026	0.068	0.022	0.008	0.018	0.06	0.198	0.072	0.058	0.058	0.054	0.174	0.072	0.062	0.022	0.034	0.05	0.02	0.026	0.052	0.454	0.056	0.044	0.014	0.05	0.008	0.024	0.494	0.036	0.02	0.05
Post	3.668	2.338	2.328	1.354	2.148	1.38	1.478	2.11	1.386	2.104	2.052	2.692	2.298	2.148	1.678	1.888	1.764	1.786	1.416	2	0.994	2.368	3.484	1.608	1.644	2.234	2.29	2.528	2.176	2.138	2.068	1.694	1.19	1.88	1.75	1.368	1.426	2.744	2.128	1.082	1.614	1.372	2.004	1.036	1.682	1.046	1.954	1.378	1.434
	EL
Pre	1.136	1.184	1.772	1.046	1.516	1.598	0.954	0.99	1.166	1.528	1.464	0.046	2.058	1.388	2.408	1.872	1.176	1.012	1.72	0.056	1.136	1.552	0.758	1.494	1.894	0.97	0.026	1.45	1.92	2.578	1.24	0.08	0.162	0.39	2.672	1.078	1.648	1.522	5	2.76	1.732	1.222	1.376	0.116	1.002	0.266	0.292	0.76	0.236
Post	0.706	0.042	2.468	2.178	2.036	1.424	2.21	1.606	1.748	0.73	1.308	0.228	1.294	0.24	0.882	1.942	1.742	1.88	0.36	2.29	1.332	1.13	1.118	1.822	1.982	1.916	1.87	0.706	1.836	1.39	0.224	2.12	1.116	1.342	1.4	2.272	0.054	0.508	0.052	1.606	0.512	1.272	0.042	1.342	0.552	1.402	0.802	1.3	0.67
[truncated: 918 more columns]
