# Supplementary material for: Experience-driven development of decision-related representations in the auditory cortex
Source: EMBO Rep. 2024 Nov 11;26(1):84–100. doi: 10.1038/s44319-024-00309-0 (PMC11723978; doi:10.1038/s44319-024-00309-0)
Supplement: Supplementary file 4 — Source data Fig. 2 [file 44319_2024_309_MOESM4_ESM.zip]

Archive with 18 entries (10 files):
- Fig. 2/
- Fig. 2/2b/
- Fig. 2/2b/test.xlsx
- Fig. 2/2b/train.xlsx
- Fig. 2/2c/
- Fig. 2/2c/2c.xlsx
- Fig. 2/2d and e/
- Fig. 2/2d and e/2d and e.xlsx
- Fig. 2/2d and e/2e.mat
- Fig. 2/2f/
- Fig. 2/2f/2f.mat
- Fig. 2/2f/2f.xlsx
- Fig. 2/2g/
- Fig. 2/2g/2g.xlsx
- Fig. 2/2h/
- Fig. 2/2h/2h.xlsx
- Fig. 2/2h/New folder/
- Fig. 2/extra dists.mat
