# Supplementary material for: Experience-driven development of decision-related representations in the auditory cortex
Source: EMBO Rep. 2024 Nov 11;26(1):84–100. doi: 10.1038/s44319-024-00309-0 (PMC11723978; doi:10.1038/s44319-024-00309-0)
Supplement: Supplementary file 4 — Source data Fig. 2 [file 44319_2024_309_MOESM4_ESM.zip › Fig. 2/2b/test.xlsx]

## Sheet: 1
-0.684161	0.159954	0.866918	0.49316	-0.698878	-0.914239	-1.61778	0.0513182	-1.39622	-1.52338	-0.384465	0.229807	0.195208	-0.0751256	-1.25212	0.106201	-0.171853	-0.387075	-1.21713	0.102903	1.35391	0.719748	-1.30145	-1.03853	-0.350979	-0.991734	-0.225184	-1.40039	-0.26073	-1.54655	-1.75785	-0.937003	-0.762815	1.26417	-1.66032	0.242815	-0.297526	-0.4253	0.592716	-1.10046	0.821256	0.571601	-0.635626	-0.784973	0.180589	1.47786	-0.796836	-0.563232	-1.44097	0.563436
-1.85265	-0.86615	-0.450891	-0.286508	-0.35762	0.455868	-0.464395	0.286659	-0.86903	-0.305981	-2.49722	-0.112704	-0.366748	-0.297383	-0.039783	-0.549486	0.23605	-0.777074	-0.997821	-1.74953	-0.889064	-1.07243	-0.79921	-0.0364194	-0.649469	-0.599116	-1.33713	-0.844695	-1.60418	-0.659676	-0.41287	-2.31177	-0.224846	0.997729	0.518083	-0.912706	0.98494	1.65562	-0.612706	-1.62713	-0.711764	-0.937885	1.44081	-0.68821	-0.00977818	-0.389568	-1.84948	0.0780448	-0.937365	1.69099
-0.66674	-0.232045	-0.583883	-0.221898	-1.34522	-0.254615	-0.415855	-0.668955	0.495092	0.183752	0.132171	-1.30251	-0.822793	-0.666601	-0.686958	-1.31999	-0.60385	0.739677	-0.243631	0.00825567	-0.29601	-1.67195	-1.19741	0.139349	-0.573137	-0.638404	0.36822	-0.561896	-0.800131	-0.586227	1.05966	0.38013	-0.0886981	0.472131	0.100965	-1.40836	-2.05259	-0.376665	-0.394437	-0.567618	-1.17729	-0.340127	0.915891	-0.482094	1.24829	0.417606	-1.67044	0.610867	0.62777	-0.0523843
-0.204421	-0.675353	0.313567	-0.534075	0.813473	-0.524119	0.781282	0.549833	-0.214644	-0.0501615	-0.326507	-0.42548	-0.746468	-1.62035	-0.283307	0.688132	0.558498	-0.873751	0.0131032	-0.123658	-1.32528	-0.182883	-0.253197	-0.164412	0.127756	-0.636357	-0.423961	-0.727057	-2.25788	-0.195103	-0.480471	-0.515659	-0.0685969	-1.60664	-1.43873	0.0961251	0.262075	-1.32458	0.662823	0.00052689	-0.624972	-1.19069	-1.22174	0.113843	-0.203807	-0.610326	-1.4711	0.765502	1.03562	-1.48839
0.442792	-0.588178	0.607857	-1.14109	-1.06182	-0.944378	0.136655	-0.0661674	-0.305998	-1.28677	-1.11528	-1.88767	-1.01779	-0.308736	-0.027978	-0.112119	-0.640202	-1.20849	0.214021	-1.35477	1.06	-1.17479	-0.510201	-0.675421	0.809264	-0.387464	0.478182	-0.736086	1.22542	-0.427762	-1.24481	-0.018333	0.675507	-0.243536	-0.425687	-1.22428	-1.09286	0.180276	0.337557	0.198133	-0.546247	-0.244709	-0.481611	-0.424083	-1.12084	-0.282388	-1.53679	-0.473785	1.10406	-0.727332
1.47877	0.840096	-2.05732	-0.723237	-1.13738	0.551633	-0.535179	-0.352905	0.632772	-1.14181	1.10878	-0.462234	0.764606	-0.729523	-0.148176	-0.523896	-0.922477	1.11072	-0.676181	-0.0815713	-2.18012	-0.602374	-0.616951	-0.616561	1.08635	-0.908834	-1.42741	-0.0899069	-1.56639	0.00382809	-0.635735	0.636496	0.957047	-0.148609	0.653473	0.244134	-0.34642	1.22203	1.49259	0.913919	1.09721	-1.03534	0.551242	1.16822	1.08468	0.620401	-1.36285	-0.868124	0.395921	-0.503346
0.182801	0.0595844	-0.53998	0.18273	0.600684	0.489523	-0.395856	-0.000156588	-0.310375	-0.105481	-0.961747	1.21732	-0.0435854	-0.93586	-0.299349	-0.205434	-0.906565	-1.257	-0.636213	0.815782	-0.551916	-0.387378	-1.13565	0.68765	-0.163385	-0.885445	-1.0946	-0.867073	0.29717	-0.517298	-1.27436	-0.893236	-0.0227879	-2.55265	-0.682551	0.833195	-1.12502	-1.39505	1.87082	2.0609	0.24366	-1.1194	-1.08958	-0.707636	-0.732046	0.888148	-0.687601	-1.10951	-0.213892	0.369922
-0.750497	-1.72307	-0.282932	-0.836509	0.0250625	-0.37506	0.819027	-0.4043	-1.48952	-0.475762	0.26455	-0.50311	-0.387917	-0.111623	-0.954255	-0.575855	0.796431	0.138645	-1.24818	1.35237	-0.163276	-0.42505	0.20635	-0.419794	-2.2805	-0.376095	0.748818	-1.30062	1.20583	0.854747	-1.09091	-0.565799	1.03407	0.900458	-1.81951	-0.511742	0.599725	-0.105196	-0.0914032	-0.320479	0.5836	-0.0156247	-0.245967	0.0668111	-1.26297	-1.04033	0.189045	-1.27061	1.10707	1.73143
-0.841745	-0.481882	0.735746	0.183056	-0.358579	-0.799314	-0.224675	-0.426072	-0.831152	0.372507	0.0432682	-0.326149	-0.747384	-0.0792363	-1.01569	-1.11683	0.675515	-1.53447	-1.2351	-1.55019	-0.0571318	-0.187829	0.414449	0.562243	-1.53816	-0.0971998	0.217984	-0.501248	-0.656971	0.419409	-0.179967	-0.581923	-0.59192	-1.199	-0.845514	-2.0197	-0.24287	-1.30377	-0.93527	-0.727157	0.538841	0.467125	2.09667	-1.57866	0.131465	-0.430772	1.08334	1.82952	-0.743021	-2.34984
-0.571052	-0.626466	-0.0623424	0.00819605	-0.701217	-0.34971	-0.379211	0.851117	-0.216554	0.980156	-1.50013	0.524472	0.128226	-2.20933	-0.305626	-0.968882	-0.877182	-0.1718	-0.916082	0.835463	1.38258	-0.806711	0.363893	0.0786819	-0.286777	-0.793907	-0.253796	-0.279902	0.461719	0.0669244	0.684476	0.0912927	-1.43792	-0.626198	-0.938977	0.751418	-1.52605	2.64283	-0.468454	0.30916	1.53646	-0.422461	-0.716629	-0.57144	-0.945005	-2.29859	0.948376	0.22632	-0.24117	0.146799
-1.18101	-0.90048	0.386022	0.0409622	-1.22437	-1.68614	0.382476	-0.251926	0.314635	-1.24252	0.960705	-0.249566	0.238335	0.381523	0.211059	-0.332807	-0.01814	-0.572915	0.223847	0.585125	0.417345	0.282818	1.24417	-1.119	0.235009	-0.747367	-0.0519848	-0.751243	-0.548793	-1.35894	0.39444	0.0406548	-0.292958	-0.424603	0.786383	-0.625379	0.0549195	0.0771051	1.19163	-0.0358685	-0.848538	-1.34737	-1.06817	-1.13371	0.78913	-0.764646	0.0366688	0.953522	-0.112552	0.655353
0.572959	-0.497663	0.121691	0.221866	-0.316807	-0.691566	-0.184413	0.255424	1.31704	-0.256187	-1.15867	-0.0413278	-0.341128	-1.26657	-0.0820766	-0.16012	-0.134038	0.624178	-0.568438	-1.8906	0.195706	-1.6666	1.27401	2.24612	2.33469	-0.378186	0.980292	-0.616763	1.00135	0.524091	0.715917	-0.0476823	-0.599244	-0.583455	-1.05495	-1.64214	0.353485	0.672396	-0.572138	0.33706	-1.0062	-1.34447	-0.209362	-0.55694	2.76064	0.179761	-0.810971	-0.771764	1.57089	0.789582
-0.0354721	-1.12016	-0.000355245	-1.22101	-0.336595	-0.452981	0.00348952	0.0869466	-0.287654	-1.18895	-0.86752	-0.870165	-0.18943	-0.795596	-1.37412	-0.20098	-0.636687	0.210012	0.462959	0.440251	-0.694747	-0.27692	0.180924	-0.202931	0.640593	-0.713898	-1.39185	-0.949235	0.198925	-0.461986	-0.785085	0.302822	-0.257687	1.22553	-0.269666	-0.673524	-0.300095	-0.448764	-0.641146	-0.529659	-0.260547	-0.0317732	-1.62444	0.681075	-0.764913	0.750157	-1.18495	0.99872	0.00715534	1.39068
-0.801653	0.219003	-1.6131	-1.35319	-0.0138332	-1.20373	-0.839558	0.125842	-0.330558	0.108943	-1.53035	-0.579074	-0.292183	-0.406468	-0.783981	-1.09327	-0.67936	1.09568	-0.544076	-2.059	-0.106159	-0.264066	-0.0975513	0.270872	-1.14622	-0.381101	1.11407	-0.677587	0.482135	0.690202	2.23244	-1.14247	0.102069	0.395389	0.0646784	0.326402	0.277588	1.52743	-0.361302	-1.36132	0.559259	-0.0436869	-1.09326	-0.09948	0.145114	-1.55944	0.111501	-0.287678	-0.13639	-1.39654
-1.31721	-1.10683	-0.78312	-0.225122	-0.567299	-0.445201	-0.986774	-0.484344	0.706021	-0.475042	0.394373	0.380431	-0.406572	0.753743	-0.333279	0.0231798	0.842738	-0.320137	0.192284	-0.446913	0.163019	0.136686	0.735374	-1.1725	0.704846	-0.399311	1.08187	-1.10747	0.401871	0.237221	-1.13731	0.264537	1.10679	-0.284944	-0.0157506	-0.235116	-0.0849011	0.039169	0.196404	-1.60173	-0.932627	0.901461	0.0440229	0.499184	0.264777	1.84359	0.00109316	-0.227815	0.08508	-0.755052
0.247589	0.0222638	-0.952834	-0.726832	-0.0590929	-0.0911004	-1.1939	0.480354	-0.14571	-0.207852	-0.990488	0.848509	-0.751288	1.11649	-1.93869	-1.34487	-1.25667	-0.614785	-0.205158	-0.7403	-0.652656	-1.17978	-0.552468	0.817136	-0.216491	-0.514563	1.14046	-0.446668	-0.831785	0.1185	-1.34451	1.59046	1.15766	0.0927813	1.20389	1.14052	-1.34695	0.161313	0.386275	0.378159	-0.406223	-0.188443	0.890089	-0.321833	-0.769998	1.87712	0.0793021	-0.208575	-1.37627	-0.0195986
-0.866478	-1.36175	-0.169649	0.376757	-0.852133	-0.155123	0.796244	-0.297052	-0.908081	0.773849	-1.30162	-1.46108	-0.696572	-0.26953	-0.976129	-0.59284	2.00282	-1.62607	-0.04521	-0.123713	-0.360947	-0.151358	-1.09466	-0.396167	1.19197	-0.860148	0.124733	-1.02721	0.125149	0.699715	-0.612742	0.797408	-1.03287	-0.728315	0.444063	-0.682353	-0.250234	-0.282851	-0.57282	0.379851	-0.734228	-0.83653	0.845627	0.928653	-0.321485	1.71847	0.706993	-0.941574	-1.30388	-0.553769
0.0606713	0.0277986	-0.349809	-0.334437	-0.470243	-0.349165	-0.42533	-0.621577	0.596908	-0.694004	-0.0281598	-0.706539	-0.398513	1.16594	0.508086	-1.12165	-2.31495	-1.19578	-1.90736	-0.711773	0.688329	-0.594519	-0.151488	0.807214	0.137943	-0.508106	1.27137	-0.562376	-1.65172	-1.75586	-0.594241	-0.659624	-0.720585	-0.340113	0.0860651	-0.518862	-0.561083	-1.93771	-0.437301	-0.272964	-1.0018	0.178388	1.94066	-0.719773	0.789684	0.0811971	-0.44436	0.310741	0.679718	0.445574
0.499997	-2.13614	0.527751	-0.648149	-0.756088	-0.312117	0.408963	0.278046	-1.28141	-0.937838	0.269721	-0.265304	0.465393	-0.29589	-1.02245	-0.430987	-0.354806	0.281044	0.14553	-0.477339	0.0737269	-1.32314	-0.68995	-0.362812	-1.08795	-0.433903	-1.52496	-0.790737	-1.54956	-2.29522	0.805107	-0.150949	0.928176	-0.109399	-0.672186	-0.458416	-0.902407	-2.28489	-1.00562	0.736465	2.00495	-1.81726	-2.34786	-0.456648	-1.57613	-0.170955	0.898748	0.0412169	1.00409	-1.21032
-1.65501	-0.988363	-0.547628	0.823372	-1.00639	-0.0467013	-0.942086	-0.0433407	1.08762	0.0656283	0.447571	1.32554	-0.00331199	1.26807	-0.404862	1.04368	-0.330515	-0.201364	-1.55015	0.0394718	0.456632	0.502131	-1.80122	-0.338797	-1.01538	0.549369	-1.74173	-0.262589	-0.495804	1.51275	-0.319547	-0.749789	-1.44076	-0.18434	-0.479223	0.0149643	-0.853842	-0.215161	0.442206	-0.969982	0.792035	0.234062	-0.947115	-1.64197	-0.860258	0.512065	1.34088	0.694976	1.95145	-0.0881063
0.803696	-0.401811	-1.04144	-1.29068	-0.84889	-0.145852	0.119691	0.17272	0.747008	-0.947893	0.110576	-0.693479	-1.71862	-1.52245	-0.213433	-0.748906	0.461806	-0.654264	-0.623842	0.881065	-0.473012	-0.235428	1.49088	-0.800272	0.414335	-1.29605	0.174645	-0.121034	-0.360241	-0.198139	0.906196	-0.39478	-0.246115	0.315871	-0.72594	0.260542	-0.366077	0.863794	-0.998228	0.402162	-1.93583	-0.874701	-1.2987	-0.638529	-1.36465	0.354632	0.00556403	-0.848886	-0.153936	1.85183
0.238344	-0.246421	-1.04254	-0.528947	-0.226397	-0.481055	0.308651	0.0497811	-1.75627	-0.462171	-0.0153548	0.118324	-1.30251	-0.0811811	-0.562296	-0.229099	-0.890138	0.47667	0.292194	-1.19118	0.763012	-0.514674	1.83482	-0.894144	0.773042	-1.04214	-0.182748	-0.826012	0.546969	0.0976313	0.10144	-1.20115	-0.456224	-1.4374	-0.136913	0.982005	-1.79232	-0.19387	-0.138678	0.76522	-1.612	0.429608	0.586935	-1.53671	0.116438	-0.146412	0.0887873	-0.510145	-0.436705	0.511474
0.238382	0.169693	-0.195978	-0.823804	-0.263068	0.440021	-0.740825	-0.600114	-0.0525941	0.2995	0.545109	-0.873145	0.880977	-0.714373	0.159054	0.313702	-0.822016	-0.447525	-0.487869	0.810954	0.701844	-0.708226	-0.18899	-0.537554	-0.458671	-0.143923	-2.12575	0.353884	0.289493	-1.27275	-0.531745	-0.624192	-0.387745	0.598809	1.06585	-2.54067	-0.0519267	-0.631707	-0.691285	-0.422134	-1.53939	-0.343259	1.07175	-0.325838	-0.759856	0.952318	1.5308	-1.90866	1.23788	-0.69892
-1.15883	0.376428	1.08626	-0.404036	-0.61729	0.630171	0.129135	-0.852917	-1.07029	1.83106	-0.0668408	-0.886334	1.9403	-0.382506	-0.405776	-0.654697	-0.709554	-0.228638	-0.524106	-0.451706	0.928838	-0.445706	1.42195	-0.818439	-0.38954	-0.140116	0.558509	-0.806798	0.944731	-1.06868	0.604195	-0.0730495	-1.13793	0.921455	-0.422868	-0.685784	0.0258619	-0.422165	1.6459	-0.900539	0.762571	-0.193067	0.21265	-0.593628	1.80904	0.839589	1.00612	0.735657	0.508528	-1.12266
-1.01269	-0.0242836	-0.0101665	0.908277	0.0345594	1.0667	-0.380185	0.693589	0.438945	-0.479744	-0.155277	-0.405686	0.799727	0.166069	0.76618	0.241962	-1.38955	-0.224222	-0.665417	-0.0404798	0.270969	-0.140058	-0.758585	-1.02996	0.29223	-0.820299	-0.37112	-0.449552	1.52049	-0.0278948	-1.15572	0.411557	0.439216	0.070384	0.662493	0.534643	-0.27995	0.111004	-0.121583	-0.172948	0.404022	-0.122457	-0.363551	-1.37716	0.635345	0.890562	0.390559	-1.29789	-0.636177	-0.776876
-0.871555	-0.261671	0.0257027	0.681142	-1.11676	1.79722	1.01562	-0.428496	0.0845213	-1.09589	0.413506	0.091907	-0.469581	1.14406	-0.387901	-0.189854	0.712623	-1.67892	-1.11196	0.112669	-0.883612	-0.142935	-0.127642	1.06362	-0.656614	-0.834539	0.477245	-0.849962	0.599974	-0.0936304	-0.685218	-0.233969	0.419595	0.0480671	-0.197666	-1.22235	0.525292	-0.83938	-0.660936	0.698554	-0.222197	0.296073	0.17428	-0.177701	1.18417	-0.440352	-0.643605	-0.247102	-0.955814	0.3298
-0.457765	-0.753079	-0.407374	0.654881	-0.200163	1.78247	-0.789491	0.0945291	-0.530381	-0.528405	-0.388223	-0.0514318	0.589377	2.30366	-1.16376	-0.9542	0.795653	-1.07649	0.329558	-0.0633459	0.523808	0.770552	-0.433338	0.637209	1.83746	-0.669211	-0.801748	-0.0821732	-0.177724	1.24646	-1.86867	-0.899347	-1.52189	0.964213	1.36126	1.25274	-0.976861	-0.386262	-0.0479663	-0.31749	0.308282	-0.757085	0.77999	1.00568	0.126466	1.02347	-0.347469	-0.0546432	0.270488	-0.769852
2.06717	0.186795	0.641344	0.945795	-0.17539	2.27712	1.12139	0.594999	0.832495	0.733767	-0.0993508	0.943279	-0.959937	-0.150706	-0.592041	-0.0771442	0.143643	0.927758	0.650142	0.00304488	0.519457	-0.0550153	0.236018	1.86012	1.97484	-0.401456	0.467147	-0.910328	1.89078	0.861274	0.025903	1.53057	-0.506981	-0.706394	-1.72193	-0.49986	-0.0899979	-0.819871	-2.32389	0.324317	1.58452	0.0926231	0.335861	-0.498217	0.225836	-0.600333	-0.716226	-1.1234	0.732307	-0.467809
1.58349	0.712467	1.07081	0.77834	1.9427	2.02817	0.745565	0.916292	1.39705	0.760736	0.946652	-0.332883	3.38825	1.11617	0.358168	0.213774	0.510017	1.18568	-0.395724	0.00240617	0.368795	-0.752005	0.36078	-0.154815	-0.00085391	-0.345678	0.404685	-0.110724	-0.488442	-1.1378	-0.228226	-1.30297	0.357688	-0.942356	0.163208	-0.563604	-0.718435	-0.152812	0.240416	-0.150412	0.753679	-0.994572	0.124186	-0.033713	-0.0475087	0.461692	1.20846	1.00054	-0.617877	-0.569807
1.57012	2.26528	1.09814	0.174507	0.924462	1.66531	2.45182	0.938302	0.684579	1.18784	1.32516	2.51159	-0.0484857	1.72944	1.14276	-0.142858	-0.596905	-1.39128	0.530938	0.834847	-0.83833	0.0303521	1.04948	0.185422	0.75803	-0.992435	1.38572	0.38224	-0.47163	-0.0531782	1.96821	-1.06062	-0.877145	1.97891	-0.0016861	0.25613	-0.501032	1.19363	0.320364	0.500568	-0.354377	0.567738	-1.07798	0.918378	-0.153288	1.41198	0.326807	1.02967	1.46732	1.3277
1.87225	2.75381	2.04237	2.44188	0.260295	0.728331	1.67195	2.18976	0.983647	0.751197	1.19486	1.70801	1.95918	0.887185	0.856263	0.37037	1.2456	-0.18224	-0.0674014	2.03366	0.43753	-0.13535	0.918912	0.365659	1.15292	0.452604	0.00400995	0.39137	0.659939	2.30626	0.884021	0.519032	1.77063	0.607647	1.824	0.567878	0.171765	1.30369	0.550814	1.44935	-1.00902	0.757321	0.696721	0.533493	1.29659	1.78081	-0.714822	0.372697	-1.53269	-0.486839
1.23553	1.99844	2.63619	1.20089	0.879759	0.883107	0.752496	3.28674	1.80687	0.923172	1.37728	1.70471	0.151816	0.921247	1.19338	3.1626	1.11929	0.113592	1.74479	0.278616	2.83891	0.941866	0.91498	0.0372924	-0.921591	0.302169	-0.417977	0.714571	1.85165	0.231481	-0.711265	0.22594	-1.47756	0.606229	1.34892	1.05452	0.880476	-0.874319	0.457199	1.10147	1.07107	-1.6688	0.248177	0.980466	0.65555	0.450146	-0.883397	0.14579	-0.725334	-1.46494
0.644022	1.29628	2.0023	0.485418	2.62736	1.17371	1.58865	3.02572	0.673064	1.08015	0.592524	0.59299	1.44602	0.667106	1.3724	-0.305315	0.966967	1.83736	0.945163	0.165632	1.22305	1.86201	2.76884	2.32205	1.63392	1.55666	0.922834	1.31928	1.46552	-0.420227	1.73135	1.18898	1.5027	1.9027	0.24016	1.27695	1.67935	1.08817	1.85742	1.65511	0.452212	2.01709	0.957242	1.17055	0.485178	-0.516548	-1.19423	1.1761	0.487797	0.039035
1.56465	1.07064	0.298726	1.61869	2.23479	1.29513	0.842984	0.453063	2.19325	0.0680046	3.10917	1.41847	1.75897	0.529931	3.03593	1.9573	2.1672	2.71179	0.57256	0.523712	0.673636	2.59993	0.908309	0.36749	0.0775888	2.34143	1.77767	2.28826	0.520279	0.797478	0.802052	3.09136	1.20881	1.02658	0.879964	1.27383	1.42625	0.157231	2.04369	2.4728e-05	0.513593	1.73303	-0.140578	-0.330333	1.1692	-0.683367	1.03537	0.699143	-0.000121532	0.399977
1.67512	1.56244	1.84401	3.88739	2.62608	1.14288	1.946	-0.418892	0.813832	3.7464	0.688046	0.207742	0.777271	2.55512	0.880805	2.3329	1.90028	1.80728	3.02561	3.0443	1.47965	1.92582	-0.870834	1.13874	1.28261	2.75981	1.0878	1.51344	0.147446	2.84229	0.945343	1.16642	3.35246	0.761833	2.42182	1.78287	2.25876	1.9311	0.564816	-1.41757	0.331805	0.610705	1.49691	-0.200991	-1.21556	-0.283452	2.69816	-2.18887	1.08479	1.83041
-0.366411	1.08732	0.0597004	0.0332674	1.17555	-0.638262	1.58176	-0.445739	0.810412	0.0415722	-0.476811	0.831169	0.155587	-0.537385	0.99115	1.13388	1.25416	0.448118	0.82649	1.08336	-2.47084	1.92399	-0.120374	2.11012	-1.23296	1.96482	0.872936	2.32637	-0.907228	0.94625	-0.0311686	1.54401	-0.737229	-0.519685	1.06728	0.0125702	-0.047612	1.20277	1.75391	3.19565	1.34247	1.82795	-1.40722	-0.128399	-0.813239	-0.241283	0.447278	-0.791754	-0.625977	1.68515
0.401332	0.312496	-0.293848	-0.221417	-0.0521791	-0.188207	-0.113872	-0.200088	1.96011	1.39759	-0.0629852	0.630371	-0.825067	-0.109342	2.53905	0.30553	1.91271	0.745548	1.01155	-0.817845	0.542619	1.63419	0.0974094	0.187816	-0.460619	0.782332	-0.157815	2.03344	1.59758	0.48057	0.433051	0.392865	0.883133	-0.18204	-0.70101	0.568134	1.53794	0.13278	1.0542	-0.693297	1.22785	2.00034	-1.10939	2.62809	-0.27595	-0.0890159	0.558314	2.00745	-1.26682	-0.988358
0.00913817	0.220201	0.25397	-1.07731	1.49457	-0.225823	0.0545499	-1.10295	-0.197797	0.36016	-0.699142	0.647347	-1.41353	-0.302354	1.21582	2.26062	0.156917	-0.882484	0.11938	0.121561	-0.0544867	0.0214785	-2.10655	0.0672035	-0.237903	0.969757	-1.34431	1.53023	0.140673	0.313734	-0.672449	1.25113	-0.847805	1.28988	0.653812	2.46894	2.52673	-0.170766	0.392783	-1.61606	-1.62049	-0.238384	0.851454	-0.377446	-0.511125	-0.898591	0.944714	0.935665	0.264948	0.996037
-0.430201	1.06425	0.534085	0.108207	0.867463	-1.02191	0.288438	-1.52324	-0.865647	-0.00666503	0.46999	1.8462	0.429486	-0.75282	-0.386728	-1.25185	-0.275787	0.471747	1.9739	0.348555	-1.02864	1.11016	0.837413	-0.621391	-1.39514	1.41772	-0.0381189	1.14638	0.318435	-0.389778	-0.505139	-0.991327	-0.873027	1.07463	1.07952	-0.621257	1.10328	-0.567274	-0.798455	-0.958632	-0.160143	-0.152206	0.139956	0.705076	-2.22094	-0.939923	0.749251	1.41763	-1.23277	-0.755818
0.820529	-0.226946	-0.748039	-0.284301	0.573812	-1.6158	-0.832059	-1.89403	-0.799457	0.802814	0.537774	0.04759	0.53001	0.450808	0.679786	0.154755	-0.355543	1.02058	1.86945	0.590218	-0.941343	1.81274	-0.877899	-0.991172	-0.157864	2.0205	1.84998	1.54646	-1.3164	0.947352	1.76461	1.22599	0.800832	0.246854	0.96807	0.601262	1.53386	0.333812	-0.503328	-0.354249	0.733975	1.52727	-0.831286	2.93709	0.859306	-0.854519	1.29129	0.269098	-0.54844	0.042181
-0.795948	-0.366292	-1.70472	-0.87732	-0.148875	-0.608027	-1.3093	-1.228	-1.19028	0.0638616	1.07303	-0.625316	-0.379532	-0.743893	1.19817	0.523034	-0.407427	1.13753	0.407385	-0.235314	-1.61857	-0.212494	0.72928	0.623698	0.404698	1.4741	-1.35846	0.819822	-1.20221	-0.834896	0.637089	-0.954433	0.979906	-0.603641	-0.117379	0.382059	-0.42434	-1.09433	-0.894479	0.34857	1.46598	1.47427	-0.0941241	1.76342	-1.24358	-0.325534	0.00303826	1.88284	0.580525	0.917339
-0.359254	-0.799943	-0.785274	-0.174603	-0.853181	-0.889225	-1.22746	-0.486637	-0.539008	-1.59532	-0.628048	-1.22981	-0.918546	-1.50374	-0.0820491	0.0248576	-0.830361	-0.415765	0.116285	-1.14613	-0.995705	0.387663	-0.537816	-2.21613	-0.921613	0.465297	-0.521793	0.419454	-0.000707567	0.719878	0.480675	0.888219	-0.278635	-1.34369	-0.535224	-0.778965	0.0758465	-0.0453398	-1.70311	0.0711174	-1.62013	1.07399	0.965146	-0.727259	0.294057	-0.860587	-0.494136	-1.06679	1.29741	0.236793
-1.11411	0.0817925	-0.389354	-0.770793	-0.425901	-0.558834	-1.29378	-0.305691	-0.000355953	-0.317621	-1.56922	-1.15032	-1.17802	-0.12448	-0.932691	0.208319	-0.353326	0.222395	-0.930754	1.30837	0.369714	0.112297	-0.224816	0.623649	-0.444959	-0.0312257	-1.4275	1.13233	-0.522805	-0.0350386	1.0046	-0.173002	-0.649909	-2.19555	-2.15869	0.387464	0.354336	-0.0789251	-1.63025	-1.05195	-0.160312	-1.25424	0.690037	-0.0992412	0.680972	-1.23253	-1.09877	-0.0326267	0.421431	-0.0547293
-0.59091	0.293213	-0.78244	-1.0431	-0.212715	-1.46796	-2.19587	-1.15411	-1.12709	-1.08341	0.95488	-1.87633	0.330766	-0.36706	0.269173	-1.03201	-0.695884	-0.375796	-0.369772	-0.750401	-0.119273	-1.32935	-0.412849	-2.06188	-1.07651	0.365214	0.583322	0.513216	0.23249	-0.765613	0.776084	-0.773297	-0.332144	-0.790753	-0.764565	0.277828	0.238931	-0.101131	-0.39796	0.548122	-0.535357	-0.355117	0.572782	0.00545841	1.07376	-1.41419	0.610382	-1.41004	0.157428	0.00617107
0.376417	-0.395267	-1.35814	-0.500424	-0.676223	-0.971156	-0.458969	-1.12333	-1.8598	-0.123812	-0.136279	-0.508144	-0.504	0.203548	-0.721745	1.17115	-1.28513	0.992346	1.50044	-0.316825	-0.731972	-0.13541	-1.12714	-0.530264	-0.206814	0.546432	0.127427	0.226588	-0.454672	-0.815796	-0.696853	-0.283493	0.195739	-0.00894182	0.192974	0.235131	-0.640007	-0.018058	-1.05179	0.795215	-0.109635	1.10901	-0.6249	1.1071	-0.833337	-1.45793	-0.382796	0.0217671	-2.84152	-0.656381
[truncated: 4 more columns]

## Sheet: 2
0.0942934	-0.31932	0.072057	-0.351399	-0.405268	-0.285594	-0.51146	-0.462979	-0.546701	-0.207282	-0.586794	-0.884437	-0.475253	-0.348381	-1.11303	-0.754218	-0.615151	-0.982735	-0.497638	-0.115495	-0.210471	0.049302	0.626766	-0.64616	-1.09141	-0.0966754	0.0801121	0.0633843	-0.172317	-0.394473	-1.04421	0.0261487	-1.20658	-0.985586	0.139238	-0.924631	-0.209031	-0.544706	-0.750119	-1.1026	-1.18297	0.700732	-1.228	-0.660931	0.700299	-0.503522	0.1013	0.605768	-1.38798	-0.994869
-0.493517	-0.476084	-0.290825	-0.721417	-0.215433	-0.154839	-0.123716	-0.33049	-0.0190173	-0.604341	-0.409272	-0.283268	-0.794849	-0.776093	-0.402296	-0.245794	-0.148992	-0.256049	-0.547051	-0.614762	-1.39927	0.462681	-0.709313	-0.297943	-0.0707601	0.949527	-0.95563	-1.07079	-1.03049	-1.36993	-0.36916	-0.76127	-0.731867	-0.593955	-1.03105	0.421835	0.122715	2.00427	-0.937381	-0.497434	-0.0354889	-0.4435	-0.681785	-0.408249	0.747275	-0.675352	0.0245207	-1.25521	0.11411	1.22397
0.187627	-0.351361	-0.151535	0.137757	-0.149841	-0.612512	0.513349	0.102097	0.509828	-0.165968	-0.594402	-0.5477	-0.315103	-0.215536	0.0632971	0.525731	-1.45968	-0.304965	0.495089	-0.953449	0.74452	-0.156653	-0.905443	-0.605163	-0.232207	1.07802	-1.19895	0.845164	-0.214942	-0.430456	-1.22106	-1.23325	0.271346	-0.414317	-1.03105	0.290965	0.0372813	0.560978	-0.554517	-0.825953	-0.173847	0.485215	-0.778284	0.185578	-0.757795	0.447671	-0.804961	1.5684	-1.06197	-1.55972
-0.515515	-0.28611	-0.272871	-0.702277	-0.139681	-0.897647	-0.495164	-0.573551	-0.673665	-0.800692	-0.734328	-0.16739	-0.473488	-0.770802	-0.537986	-0.577075	0.408788	-0.9639	-0.706078	0.0684411	-0.0817626	-0.762948	-0.917709	-0.696544	-0.101284	-1.0823	-1.13077	-0.192169	-1.70804	0.133285	-0.888845	-1.53862	-0.207978	-0.967931	-0.465624	-1.14199	-0.321207	-0.889161	-0.921189	0.952793	0.0842095	-0.559713	-1.23658	1.21572	-1.15941	0.820881	-0.938873	0.264469	1.21988	0.812542
-0.362648	-0.15707	-0.0887809	-0.222662	-0.42812	-0.331389	-0.316508	-0.5672	-0.231389	-0.060819	-0.335708	0.040201	-0.375859	0.0491553	-0.480165	0.0512125	-0.973167	-0.0526733	-0.0467162	-0.694636	-0.167849	-0.766757	-0.680375	-0.587659	-0.307735	-1.0928	-0.746404	0.229688	-1.09778	-0.635389	-0.551154	-0.911933	-1.07436	-0.358885	1.07031	-0.995266	-0.745272	-1.13085	-0.316193	0.588919	-0.236872	-1.86802	-0.205516	0.264033	-0.272348	-0.803737	-0.621803	-2.04956	0.654835	0.452068
-0.271793	-0.19675	-0.365657	-0.638363	-1.09885	-0.358628	-0.606266	-0.227155	-0.27406	-0.622659	-0.617916	-1.24457	-0.560283	-0.426529	-0.190314	-0.447955	-0.369966	-0.318987	-0.704978	-0.411845	-0.508775	-0.819159	-0.589898	-0.26113	-0.33249	0.168607	0.481991	0.0728831	0.303534	0.36278	-0.664815	-0.0739828	-0.192565	-0.964543	-0.646869	-0.90729	-0.719479	-0.759904	-0.841381	-0.766996	0.131102	0.494134	0.414323	-0.196017	-0.146062	0.0345897	0.245772	0.967229	-0.850476	-0.0575914
-0.452166	-0.158561	-0.523647	0.283972	0.0104616	-0.913611	-0.501775	-0.578237	-0.530837	-0.433929	-0.725086	-0.335347	-0.571441	-0.319882	-0.466276	-1.1293	-0.191552	0.382751	-0.619432	1.18323	-0.181217	-0.558106	0.138706	-0.654817	-0.441469	-1.17724	0.0770302	0.96981	-0.584469	-0.125857	-0.813408	0.173291	1.01848	-0.640898	-0.77318	-1.4738	-0.459874	-0.493567	-1.70418	-1.12556	-1.30231	-1.00106	-0.709523	-0.462257	-0.204912	0.0494721	-0.782906	0.762787	1.23966	-0.612469
-0.620189	-0.470417	-0.562429	-0.719512	-0.632492	-0.536018	-0.529622	-0.412284	-0.486346	-0.478468	-0.734249	-1.24108	-0.487378	-0.722279	-0.734539	-0.800042	-1.23373	-1.06713	-0.995509	-0.760957	0.148756	0.154875	-0.284467	-0.555866	-1.07875	-0.269184	-1.45368	-0.200002	-1.54081	-1.19992	-0.935977	-0.211997	-1.04874	-0.998711	-0.726893	0.6836	1.60464	-0.310554	-0.0607173	-0.187919	0.992161	-0.848932	0.527944	0.443089	-0.173652	-0.787506	-0.613341	-0.366589	1.2321	0.403317
-0.645255	-0.389297	-0.608775	-0.664468	-1.16237	-0.131838	-0.605534	-0.821594	-0.302043	-0.706001	-0.956518	-1.1487	-0.580749	-0.839609	-0.5364	-0.592076	-0.678517	-1.21949	-0.610133	-0.817612	0.743105	-0.406807	-0.339895	-0.734713	-0.533991	-1.81871	-0.758944	-0.877241	-0.519844	-0.982443	-1.03951	0.0750719	-0.377352	-1.06129	-0.766861	-0.914031	0.538084	-0.405713	0.879786	-0.923149	1.40468	-1.17998	-0.211926	-1.24156	0.465224	1.39532	0.940208	-0.840472	-0.428352	0.587136
-0.49404	-0.196917	-0.615035	-0.260888	0.208023	-0.421137	-0.245649	-0.32645	-0.154143	-0.384515	-0.195628	-0.889777	-0.474441	-0.452099	-1.04182	-0.476156	-0.17376	-0.80182	-0.121982	-0.00265184	-1.09908	-0.365963	-0.284252	-0.72859	-0.432384	-0.987118	0.0151572	-0.206266	0.169735	-0.848692	-1.10257	-1.27712	-0.0423103	-0.603871	-1.0291	-0.655988	-0.657143	-1.15192	-0.482822	-0.62152	0.71207	-0.168075	-1.00463	2.11892	-0.205216	-0.372188	-0.149697	0.424405	1.07587	-0.873107
-0.0312181	-0.398447	-0.456647	-0.346466	-0.788085	-0.132001	-0.565172	-0.272176	0.00943178	-0.506475	0.0729979	-0.848456	-0.35563	0.0212723	-0.410276	-1.28442	-0.197413	-0.403189	-0.500329	-0.581419	-1.57221	-1.27276	-0.14941	-0.757086	-0.876839	-1.02359	0.310743	-0.721117	-0.52594	-0.714096	-0.171753	-0.387346	-0.0099359	-0.39477	-0.77992	0.286868	-1.13923	-0.789795	0.574139	-1.321	1.11994	1.4403	-0.103794	0.14569	-0.696269	1.81906	0.533189	1.73269	0.437743	2.04701
-0.568642	-0.146091	-0.571924	-0.829439	-0.0121871	-0.745276	-0.464672	-0.382644	-0.467046	-0.556938	-0.237966	0.159161	-0.316163	0.0302586	-0.446995	-0.428032	-0.643868	0.117663	-0.25217	-0.707379	-0.603001	-0.426617	1.14155	-0.524268	-0.285255	-0.737284	-0.131025	-0.980543	-0.235382	-1.46365	-0.471072	-0.172159	0.455576	-0.464198	0.989542	0.117205	0.0223132	-0.611748	0.131349	-0.203402	0.428308	0.478286	-0.647206	2.26704	-0.623583	0.0211337	-1.18062	-0.342452	0.221984	-0.904198
-0.433752	-0.481734	-0.587377	-0.628688	-0.33682	-0.62262	-0.646242	-0.405642	-1.34963	-0.705754	-0.371177	-0.0808406	-0.719231	-0.619224	-0.554981	-0.314255	-0.252204	-0.989378	-0.652643	-1.00478	-0.836855	-1.44493	-1.02494	-0.653463	-0.797862	-0.00388505	0.0502118	-1.54064	0.757819	0.0338509	-0.810774	-0.916794	0.392592	-0.606142	-0.948939	-0.418416	-0.0333971	-1.03291	-0.289501	-1.30264	1.6202	0.266812	-1.23735	0.98846	0.530836	0.194807	-0.85684	-0.655004	-0.547435	-0.00402228
-0.756756	-0.850742	-0.480624	-0.664074	-0.498414	-0.650333	-0.415872	-0.635744	-0.685007	-0.679282	-0.602022	-0.987587	-0.237634	-0.125258	-0.724552	-0.338725	-0.900233	-0.159259	-0.779715	-0.563344	0.230158	0.380916	-0.106246	-0.428203	-0.680019	-1.00717	-1.23225	-0.0545516	-0.449616	-0.248063	-1.07866	-0.838434	-0.893687	-0.975367	-0.1623	0.405318	0.779954	-1.19275	-0.728324	-1.54216	-1.90717	-2.03962	-0.449638	-0.507212	0.188878	-0.567432	-1.41014	-0.866464	-0.605658	1.67239
-0.48383	-0.467704	0.157051	-0.616857	-0.308052	-0.694259	-0.225314	-0.641301	-0.980086	-0.672766	-0.735572	-0.449859	-0.567346	-0.393469	-0.866069	-0.679392	-0.522381	-0.236932	-0.996668	0.617709	-0.773355	-0.71292	1.57944	-0.47314	0.0273216	-0.328005	-0.0724144	-0.0289097	-0.749277	-0.149235	-1.00523	-1.34968	0.683507	-1.00091	-0.849668	-1.13135	-1.7876	-0.422971	-1.66494	-0.504959	-1.5427	0.400815	-0.501199	-1.00396	-1.83167	1.2121	0.788427	0.220223	0.257588	0.364386
-0.587323	-0.428641	-0.702094	-0.160686	-1.24671	-0.280926	-0.583171	-0.431868	-0.847575	-0.582173	-0.335818	-1.15909	-0.600146	-0.657243	-0.708962	-0.485634	-0.954901	-1.09147	-0.909307	-0.0551162	-1.25385	-0.15508	0.205837	-0.868022	-1.01953	-0.0442004	-1.0039	-0.666611	0.0505777	-1.12217	-0.0317262	-1.39048	-0.799682	-0.886649	-0.701563	-0.64915	-1.49116	-1.19661	0.435135	0.815721	-0.432481	-0.944683	-0.483743	0.173513	-0.692255	1.09662	-0.61209	-0.246111	-0.05428	-0.476586
-0.348556	-0.467621	-0.828086	-0.545866	-0.922288	-0.165512	-0.621992	-0.205798	-0.387855	-0.53119	-0.603995	-0.532732	-0.482766	-0.294251	-0.725317	-0.221827	0.437967	-0.380467	-0.143924	0.155582	-0.745529	-0.412927	-0.0364935	-0.582847	-0.173471	-0.48678	-0.396635	-0.527185	-0.731829	-0.734717	-1.11997	0.69228	-1.21186	-0.755318	-0.828313	-0.711034	-0.873184	-0.40589	-1.21482	-0.585997	0.379742	0.0687871	-1.16094	-0.191773	-1.41842	-1.33275	0.622862	0.0570308	0.0146356	-0.817332
-0.719768	-0.454019	-0.93027	-0.74167	-1.01976	-0.799715	-0.716971	-0.412084	-0.318166	-0.862629	-0.792896	-0.376919	-0.626609	-0.795798	-0.97809	0.934282	-0.66527	-0.244337	-0.0685243	-0.7916	-1.05877	-0.319102	-0.476595	-0.370307	-0.377075	0.143549	0.477465	-1.06518	-1.00187	-0.867784	-0.562932	-1.20639	-0.0121675	-0.405024	-0.975071	0.108664	-0.182903	-0.0651055	-0.924222	-0.876461	-0.988677	0.644538	-0.747726	-0.206772	-0.812604	-0.854286	0.46819	-0.368103	-1.18788	0.221993
-0.466775	-0.633292	-0.325483	-0.0695964	0.346397	-0.396295	-0.33454	-0.491186	-0.272034	-0.725093	-0.834036	-0.800384	-0.384351	-0.287467	-0.751606	-0.431244	-1.26703	-0.501206	-0.335088	-0.360399	-0.47698	0.477795	-0.902214	-0.780553	-0.232222	-1.60002	-1.44133	-1.42707	-0.664829	-0.477143	-0.654824	0.211216	-1.74672	-0.444202	-0.98402	-0.202274	-0.311949	-0.55093	-0.0180839	-0.474863	0.137619	0.338609	-0.370606	0.0925347	-0.693212	0.19778	-0.645721	-0.427123	0.0791355	0.22017
-0.571871	-0.371652	-0.803477	-0.895119	-0.382561	-0.708755	-0.676414	-0.67291	-0.917921	-0.775304	-0.787784	-0.327881	-0.644055	-0.741502	-0.239472	-1.09882	-0.775258	-0.712939	-0.682032	-0.200387	-1.07062	-0.915269	0.110081	-0.49706	-0.300945	-0.249377	-0.60253	0.534224	-1.20351	-0.746267	-1.08155	-0.569312	-1.63651	-0.735325	1.14273	-1.07341	-0.383954	-1.14672	-0.170754	-0.557586	-0.216274	0.0447298	-0.980572	-0.556226	-0.420619	-0.53689	-0.878292	-0.323556	-0.195313	-1.96606
-0.188599	-0.433593	-0.285015	-0.626367	-0.223895	-0.238866	-0.522776	-0.727083	-0.725689	-0.630458	-0.768246	-0.0969578	-0.686671	-0.678052	-0.887198	-0.970834	-0.596982	-0.330118	-0.978274	-0.373223	0.797187	0.320959	-1.03904	-0.7949	-0.661116	-0.329336	-0.52408	-0.389093	-0.374304	-0.207978	-0.56127	-0.309938	0.175269	-0.636342	-0.639431	0.318389	0.0277304	-1.13716	-1.40275	-0.786274	-0.862458	0.725658	-0.635901	-0.453347	0.687584	-0.829617	0.520678	1.8175	-0.984698	0.851572
-0.712556	-0.561248	-0.656183	-0.575355	-0.891025	-0.324562	-0.441875	-0.512394	-0.49146	-0.631392	-0.72136	-0.459575	-0.657476	-0.422995	-0.788735	-0.161114	-1.76496	-0.0772987	-0.596515	-0.653861	-0.208943	-1.52051	-1.13304	-0.753714	0.151992	-1.61316	-0.843275	-0.764679	-0.324113	-0.747321	-0.46691	-0.0458011	-1.45968	-0.160133	1.40112	0.332044	-0.867387	-0.0607108	-0.66367	0.35723	0.780247	-1.36576	-0.20918	-0.175937	-0.453308	1.03656	0.292421	0.950773	1.82579	-0.53128
-0.422866	-0.171404	-0.680106	-0.2225	-0.466408	-0.483365	-0.689837	-0.452593	-0.246223	-0.514184	-0.140054	-0.554581	-0.35663	-0.708444	-1.14562	-0.937094	-0.684199	-0.908769	-0.447227	-0.580052	-0.693834	-1.06928	-0.98759	-0.631159	-1.14349	-1.19796	0.224126	-1.23896	-1.25185	-1.09549	0.165912	-0.701109	-0.245307	-0.628332	-0.223758	0.223178	-0.553374	1.61259	0.0835155	0.837156	1.08943	-0.534661	-0.200244	-1.09998	-0.548553	-0.422811	0.000937977	0.519448	-1.08505	-0.81214
-0.822441	-0.82838	-0.799364	-0.688971	-1.10591	-0.852819	-0.73328	-0.665972	-0.58914	-0.635995	-0.48984	-0.600895	-0.584571	-0.547715	-0.563843	-0.847781	-0.661873	0.0771987	-0.0841091	-0.688197	-0.10309	-0.674162	-0.44965	-0.626573	-0.688183	-0.507525	0.140283	-1.08291	-0.0245035	-0.354716	-0.557882	-0.389579	-0.258011	-0.792366	-0.870273	-1.20357	-1.80553	-0.639947	1.36169	-0.0796292	-1.65903	-1.87293	-0.736552	-0.565678	-0.472988	3.68008	0.17937	0.515715	0.103896	1.14989
-0.468873	-0.717716	-0.725597	-0.736844	-0.00433423	-0.482449	-0.521524	-0.590423	-0.687008	-0.640633	-0.824962	-0.45693	-0.645243	-0.677219	-1.09959	-0.847415	-0.689924	-1.03623	-0.857959	-0.92503	-0.0126631	-1.06052	-0.76331	-0.681758	-0.208254	0.137253	0.371775	-0.896462	-0.651146	-0.142923	-0.325558	0.322689	-0.511655	-0.431827	-1.03105	-0.00744248	0.235097	-0.944846	-0.33458	-0.106838	0.142336	-0.0788054	-1.12339	1.16248	-0.810878	0.908214	-0.813268	-0.569598	1.10913	1.2446
-0.382389	-0.402594	-0.49345	-0.635192	-1.04177	-0.705564	-0.581212	-0.683876	-0.817356	-0.736424	0.055974	-0.916431	-0.375317	-0.781071	-0.454315	-0.464478	0.806967	-1.40449	-0.695501	-1.036	-1.08804	-0.512404	-0.310217	-0.644316	-0.222836	-0.219832	-0.396086	-1.13371	0.81268	-0.50165	-0.653166	0.0190576	-0.223478	-1.00743	-0.757269	0.301539	-0.654396	-0.46118	-0.792058	-0.933547	-0.504101	1.94021	1.01006	-0.633018	1.06862	-0.18673	-0.232013	-0.763365	0.689955	-0.420844
-0.34916	-0.66468	-0.457027	-0.227062	-0.201774	-0.0546345	-0.225483	-0.458363	-0.115798	-0.606537	0.944726	-0.476974	-0.108417	-0.16532	0.71714	0.142444	0.20139	0.902619	-0.443835	-0.175329	-0.267793	0.26865	0.185332	-0.718051	-1.17269	0.223446	-1.38617	1.41072	-0.233893	-0.471018	-0.294318	-1.04746	0.555703	-0.312413	-0.169617	0.656772	-0.530654	-0.393258	-1.14546	-0.74618	0.179204	-0.588882	1.12444	-0.671394	-0.50741	0.699156	-0.801836	0.938363	-0.674368	0.403437
0.608873	0.319727	0.196016	0.047822	0.903357	-0.295859	0.139798	0.436341	0.316615	0.186566	-0.356648	0.415117	-0.434298	0.318845	0.588729	0.475093	0.832562	-0.598425	0.147792	0.302463	1.28668	0.0518966	1.07936	-0.49916	-0.689956	-0.549117	-1.23705	-0.385783	0.566888	-0.0428241	-0.203668	0.63991	-0.812934	-0.346759	-0.435717	1.17919	-0.884681	-0.905447	0.275542	-1.0528	-0.445177	-1.6417	-0.0548484	-0.82634	-0.707197	-0.166051	0.836771	0.948321	-0.915584	-0.676148
1.40427	1.00719	0.803784	0.72928	2.11254	1.89051	0.421389	0.859198	0.696238	0.45081	0.871545	0.851493	0.475766	0.384091	0.2539	1.42154	1.87985	0.775439	-0.0243175	0.758581	2.03988	1.86244	1.20237	-0.0114573	-0.356637	0.664162	0.302778	2.60434	0.914342	-0.849155	-0.419561	-0.293102	1.44232	0.632273	0.105726	0.0599692	-1.11609	-0.519023	-0.353751	0.93245	0.111997	0.866812	-0.0548474	0.0117266	0.398195	0.533508	-1.65893	-1.4354	-0.930729	-0.62093
2.52604	2.79438	2.67674	1.6766	1.30483	2.22375	1.81521	2.01143	1.50161	2.1755	1.79612	1.88173	1.38032	1.72648	1.49716	0.540889	1.08616	1.42143	1.08546	0.0633246	2.14594	1.22429	0.198127	-0.229889	1.5298	0.673179	0.127544	0.852052	0.366139	1.38037	0.566011	1.86054	1.55353	-0.180423	0.100466	-0.727258	0.102099	0.291512	0.0284143	0.110546	-0.715417	-0.399514	0.473793	-0.662195	-1.33474	-0.775543	-0.625936	-0.730161	-0.185827	-0.213853
1.98357	1.95807	2.01056	1.75819	2.25657	1.52253	1.46547	1.50966	3.36262	1.58802	2.0311	1.42026	2.38606	0.725791	1.97768	3.03432	1.43568	2.49956	0.230041	2.03807	2.03116	1.91045	0.93294	0.594834	1.35649	1.3982	2.61837	-0.0345388	0.882307	0.356247	0.0231578	0.422194	-0.0995352	1.15353	0.129744	-0.808601	0.465509	-0.739543	-0.698906	1.57404	0.379641	0.404343	0.55946	0.441488	0.276941	-0.945024	0.146148	0.648134	-0.00017699	1.28308
2.83851	1.71209	2.08771	2.82136	1.87664	2.90656	3.54332	1.98457	0.533443	1.81594	2.20219	2.54153	2.16671	2.99713	1.82645	1.15329	2.85087	2.39558	2.65016	1.54447	1.2069	0.463723	0.365588	1.70358	1.21352	1.94144	2.2556	0.706055	-0.656572	1.16231	2.20009	0.594247	2.28162	1.31589	-0.558765	0.86912	0.171247	0.544791	0.397899	-0.562702	1.28465	0.859464	-0.628785	3.03112	0.081761	0.129628	-0.273967	-1.23264	0.456564	-3.16684
2.60661	2.87006	2.25286	3.19983	3.31325	3.18531	3.52093	4.15808	2.22536	3.36287	1.84227	2.25623	3.55049	3.10743	2.7575	2.65334	2.42175	1.7836	3.50478	3.39512	1.73114	3.08344	2.64603	2.50407	2.13337	2.26222	1.02681	1.0804	1.99018	2.43993	1.93652	1.1933	0.42199	2.0401	3.3587	2.61966	2.22322	0.724855	2.06316	1.35745	-0.791842	-0.58084	-0.49592	-0.0651051	-0.471032	-0.0893577	-0.518695	-0.0481456	-1.31497	0.679221
2.46119	2.71256	3.40779	2.65798	1.26937	1.6608	1.89978	2.49952	2.76215	1.7983	3.43974	2.34092	2.47827	3.05153	2.84334	1.64487	1.8294	2.97916	1.85553	0.71524	-0.16082	1.66753	3.15349	3.19009	1.87689	1.72098	2.39664	2.44964	2.17386	0.990993	0.996844	2.40165	1.81725	2.31507	2.60279	-0.118422	0.296633	1.8746	0.473219	0.200229	1.31421	1.03826	0.598558	-1.672	0.898652	-0.214367	-0.315643	-0.60864	-0.541882	-0.16778
0.823224	1.74696	1.0964	1.2304	1.06219	0.817829	1.06775	0.395767	2.20547	2.20837	1.61335	1.66237	1.35423	1.02318	1.52156	1.73422	0.113396	0.447719	1.89826	2.35809	0.568546	0.0946422	-0.128975	1.65193	1.6023	0.539085	0.631952	0.148746	1.10728	1.71072	1.94261	0.00217482	0.171725	-0.544955	0.671755	1.45207	2.87565	2.22087	0.115381	-0.822062	0.33811	0.686261	0.796746	-0.632452	-0.315071	-1.04542	-0.338585	-0.803197	-0.198497	-0.886482
-0.0194376	-0.496703	0.403357	0.39126	-0.339588	0.187645	-0.183423	0.676208	0.0625506	0.688933	0.702482	1.5102	0.541707	0.566007	0.843253	1.47131	0.207085	0.659336	0.697411	1.18444	2.46782	0.912147	-0.260116	1.25671	1.5714	0.303649	0.566074	0.190529	0.966103	2.01148	1.51344	2.20748	1.59894	0.790119	0.581652	0.072978	1.56897	0.949817	0.240537	0.568042	-0.239424	-0.219034	0.495939	-1.14489	1.22445	-1.58494	0.564888	-0.354258	-1.97674	-0.647355
0.550985	0.685305	0.41235	0.608831	0.179737	0.776282	0.536931	0.598158	1.20615	1.25145	1.17067	0.953987	1.25594	0.941202	0.415229	0.445358	0.797618	1.45325	0.624515	1.55312	-0.150578	-0.823339	0.396514	1.8371	3.29476	0.896638	0.79971	0.516058	-1.0012	1.08444	0.717772	2.13834	1.51115	1.4239	0.239337	0.590852	1.10956	1.50253	1.51903	2.48543	1.62414	0.286707	0.673106	-0.571328	0.278584	-1.37395	1.19995	-1.15136	2.28573	-0.372382
0.232288	0.0123436	0.0420021	0.204205	-0.0246737	0.674287	-0.191215	0.316005	-0.0486283	0.73591	-0.412758	0.655876	0.265266	0.405873	0.364948	0.15429	0.247174	-0.0311864	0.100181	0.834542	0.0759456	-0.863334	1.42029	1.54471	0.984029	-0.663126	1.26817	-1.15099	-0.332623	0.857104	0.860188	0.253987	0.29716	1.10406	-0.366804	-1.35443	1.60618	0.291511	2.62375	0.517361	1.3986	2.19772	-0.431639	-0.4377	0.0914119	-1.03276	2.08043	-0.230581	0.189378	0.384326
-0.177355	0.296244	-0.0300095	0.308914	0.0775126	0.349323	-0.143732	-0.28332	-0.442355	0.631847	-0.36501	0.190399	-0.134937	0.0104354	0.913045	-0.355515	-0.376704	-0.0541165	1.90459	-0.438379	-0.919397	-0.185788	-0.101326	0.647913	0.802453	0.415448	-0.0643137	1.52673	0.228391	0.453578	0.599105	0.267511	-0.427389	1.68792	0.905565	-1.07925	0.851818	1.00935	-0.0955015	-0.409092	0.517937	0.435084	0.211655	1.56672	-1.16193	-1.41173	-0.676855	-0.493025	-1.34172	-0.291849
-0.580129	-0.40209	-0.0519179	-0.849071	0.325301	-0.261358	-0.262607	-0.136785	0.040421	-0.53942	-0.301571	0.155605	0.361823	0.310734	-0.304309	-0.27363	0.0379871	0.00336407	-0.139698	0.0299398	-0.719105	-0.818142	0.437174	1.25168	0.238546	0.653196	1.21989	0.791055	-0.796403	1.60838	0.480149	2.02421	2.22565	2.31632	1.16599	-0.171098	0.23478	1.04775	0.490085	2.25609	1.29944	-0.659235	0.146531	-0.519284	0.341108	0.571668	1.06041	-0.42574	-1.08718	0.388985
-0.682749	-0.833512	-0.279482	-0.130813	-0.842139	-0.0558136	0.337364	-0.491094	-0.232276	-0.075948	-0.493072	-0.0739845	-0.334614	-0.391011	-0.126605	0.471854	1.18724	0.0294226	0.444047	-0.479276	0.898004	-0.277118	-0.303042	0.402233	0.0755341	1.92013	0.0960703	0.00847742	1.02894	1.59093	1.22285	0.0792739	-0.104839	0.541349	0.856763	0.302256	0.770104	0.627548	2.66632	1.19732	-1.24514	1.63019	1.33962	0.903732	2.54062	0.0876834	0.302996	3.3881	0.032112	0.392621
-0.681057	-0.601593	-0.824786	-0.435359	0.37037	-0.705786	-0.122162	-0.398856	-0.872241	0.272343	-0.358228	0.357037	-0.0825257	-0.536163	-0.0517046	0.285353	0.253517	0.235259	0.578985	0.0859256	-0.473136	0.680278	-2.03224	0.642503	-0.623481	1.3143	1.3142	1.99079	1.25193	1.86104	1.463	0.0124691	-0.873995	0.990131	0.693121	0.426342	0.363345	0.719902	0.31556	1.31238	-1.51847	-0.95489	1.10103	1.8281	2.85657	-0.226124	-0.209427	0.320659	0.91008	-0.796518
-0.603606	-0.733463	-0.424346	-0.14414	0.168227	-0.460847	-0.383657	-0.251959	-0.311494	-0.740689	-0.0848543	-0.382027	-0.403496	-0.437159	0.530899	0.328294	0.088107	-0.348812	-0.668979	-1.10982	-0.463063	-0.0123871	-0.604312	0.180378	-0.443536	-0.923056	0.332564	-0.49342	0.67662	-0.470491	1.43355	1.12529	0.345292	1.07243	0.788276	0.128122	-1.34996	2.06817	0.696618	0.329686	0.958713	0.916005	3.20866	-1.04371	0.232478	0.242421	-0.173872	0.960768	2.47656	1.17274
-0.639122	-0.808974	-0.136067	-0.499351	-1.31803	-0.543742	-0.629244	-0.446909	-0.269446	-0.0378039	0.00403878	-0.761496	-0.572194	-0.722719	0.432956	-1.13274	-0.0366501	-0.482729	-0.510578	-1.11731	0.0392121	1.66037	0.94791	0.486772	-0.203734	0.265163	-0.530086	0.588321	0.911873	0.153744	1.44231	-0.595653	-1.095	1.21193	1.0743	1.37033	0.685962	-0.0922687	1.07713	0.860523	-0.522692	-0.367703	2.79785	-0.155943	0.583908	0.0860127	0.98935	-0.424076	0.823544	0.718188
-0.763523	-0.757158	-0.609788	-0.505933	0.421736	-0.890253	-0.443209	-0.596114	-0.139246	-0.315084	-0.239428	-0.306236	-0.797415	-0.816128	-0.21602	-1.17212	-0.289143	-0.204264	-0.599936	-0.67597	0.145103	1.5866	-1.24739	-0.599991	-1.0788	0.33926	-1.07975	-0.45025	2.91836	-0.797332	1.53804	-0.520905	0.0850398	0.703844	-0.264	3.45141	0.384574	0.944155	0.617564	1.66596	-1.90614	0.967869	1.83061	-0.0746891	2.69774	1.47372	4.23548	-0.599954	0.106482	1.19671
[truncated: 17 more columns]

## Sheet: 3
-0.805607	-0.342987	0.625915	-0.444651	-1.00962	0.23243	-0.0268988	-0.0782034	-0.48595	0.208543	0.443656	-1.24836	0.0266361	-0.574087	1.25859	-0.75121	0.470136	-0.88066	0.0658684	0.471475	0.552396	0.440528	-0.652215	-0.673427	-1.01553	0.551396	-0.157651	-1.27007	-0.466175	-0.0376559	1.80899	0.0521185	0.283332	-0.155198	2.82478	1.05107	-0.647223	0.140418	-1.03069	0.429163	1.66744	-0.615575	-0.303863	0.840734	0.853298	-0.58561	-0.758934	0.991125	0.0542356	0.311624
-0.273626	-0.636547	-0.742549	0.027709	-0.688985	1.00157	-0.152267	0.125502	-1.17802	-0.88732	0.852656	-0.407613	0.452746	-0.702528	-1.52572	1.61688	0.0207712	-0.078299	-1.44718	-0.525873	0.0510171	0.0263978	-0.50728	1.27938	-0.828023	-0.360221	0.575548	0.847755	0.0464914	-0.160518	-0.614636	-0.457754	-0.330891	0.0258548	0.447865	-0.490447	0.724465	3.44066	1.12073	-0.468602	0.853477	0.639347	-1.02446	-0.290989	0.306573	-0.274825	0.626193	0.392596	2.62256	-0.188571
0.282648	-0.924673	-0.221842	-0.490976	-0.264026	-0.970274	-0.646639	-1.68491	0.444867	-0.116563	-1.94717	-1.30974	-0.282195	0.879488	0.264605	-0.559937	-1.18378	0.201195	-1.54862	-2.09384	-1.11207	0.569401	-1.08701	-0.906444	-0.95016	-0.43972	-0.7584	1.86446	0.608788	-1.7537	0.925151	-1.10647	0.179682	-1.24349	-0.484811	-0.495645	-0.776367	0.276651	1.75393	-0.906113	0.966002	0.381964	-0.328099	0.345796	-0.359364	-0.971012	0.556292	-0.00344956	1.24656	-2.0447
0.875631	-0.264529	0.231166	0.27333	0.0289158	0.636398	0.194692	-0.6836	-0.791569	-0.744289	0.16412	-1.16863	-0.374081	-0.535946	0.266573	-0.445126	-1.11605	-0.889353	1.16835	-0.135771	0.0349369	1.1561	-0.12585	-0.460814	-0.10987	-0.822517	1.41053	-0.808977	-0.336617	-0.0427039	-0.865653	-0.146156	-0.461941	-0.681926	-0.120853	0.685367	-1.60228	-0.350961	0.0250892	0.960866	0.408767	3.30921	1.03418	0.406531	1.09629	1.21705	0.0509031	-1.49231	1.05316	0.632577
-0.608065	0.339449	0.379524	-0.602628	0.297518	-0.691759	1.05709	-0.364057	-0.292113	0.580322	0.127547	-0.0618718	-0.656828	-0.267183	-1.68003	-1.88246	0.729087	1.0826	0.789196	-0.16822	0.92693	-1.38011	-1.29906	-0.792738	-0.525556	-0.587494	2.15236	-0.127651	0.588309	-1.39957	-1.06786	0.445242	-0.823642	-1.65334	0.455924	-0.450658	0.511253	-0.987909	0.422952	0.254896	-2.67017	0.468087	-1.47349	-1.14437	-0.64237	0.892426	1.36048	-1.4836	-0.497134	-0.163216
0.172452	0.359276	-0.119561	0.520277	-0.131555	-0.568807	0.319824	1.20489	0.203182	0.180495	-0.275423	-0.724157	-0.759445	-0.990304	1.48806	0.960633	-1.86733	0.436976	0.349511	1.55115	1.48848	0.482902	0.848969	0.207845	-0.360396	-0.106055	-0.276024	0.766066	-0.714886	-0.475258	-0.3741	1.00662	-0.299895	0.640217	-0.46235	0.889303	-0.0112458	-0.237458	-1.15662	-1.45165	0.896616	-0.155242	-0.019587	-0.473351	0.65332	0.334134	-1.03627	-0.045197	-0.652635	0.633074
0.115003	-0.140245	-1.01347	-0.939504	1.27702	0.192741	0.383805	0.175564	-0.618944	-1.07684	-0.0986558	0.549383	-0.640381	-1.21872	0.684102	-1.27346	0.80917	1.04422	0.205661	-0.140604	-0.510995	0.402067	-0.922227	-1.43966	-0.548189	0.404512	-0.707153	-0.655422	0.859452	-0.884815	0.112013	0.425922	-0.475979	-0.38216	-1.1157	-1.04081	1.62957	0.412379	-0.957702	0.602852	0.230339	0.951688	-0.618622	0.345922	-1.25558	-1.17547	2.76579	-0.821527	-1.17814	-1.44404
0.311803	-0.0775906	-0.706696	0.167126	-1.32547	-0.0614854	-0.868719	-0.805692	0.110844	-0.0795809	-0.960842	-0.837668	-0.585276	0.464236	-0.222017	-0.332067	-0.336194	-2.16939	-0.882035	1.04924	1.70808	1.63049	0.0186881	0.201826	-0.683509	-0.956716	0.665864	1.27803	-1.96053	-0.891811	-0.00419972	0.472168	-0.754491	-0.792386	-0.997869	0.083519	1.93783	-0.664358	1.7052	0.925564	-0.0644985	1.18622	0.0872133	-0.761405	0.0152367	2.02166	0.335842	1.4014	1.75985	0.217667
-0.6695	-0.713753	0.434906	-1.0622	0.452637	-0.747454	0.278955	-0.615903	-0.536576	-0.153444	-1.26695	-0.474402	-0.532641	-0.125513	0.574047	1.13271	-0.852594	-0.693284	-0.854372	-1.47827	0.887445	-0.304804	-0.810423	2.43257	0.184628	-0.0430973	-2.55543	-0.896096	-1.1673	-0.446564	0.89381	-1.13398	-0.308217	-0.195134	-0.438644	1.82871	-1.484	0.498329	0.447872	-0.452595	0.483089	-0.644781	-0.817137	0.0230081	-1.50184	-0.0808413	-0.400366	-0.732903	-0.350218	-1.38937
-1.17169	-0.940571	0.911857	-0.626302	-0.378105	-0.505964	-1.38104	-0.703239	-0.730047	1.14505	-1.45198	-1.03453	-1.04016	0.341019	-1.4191	0.922421	-0.186104	0.908547	-0.648344	-1.58097	-0.753412	0.409784	-1.03351	-0.909118	-0.522939	-1.12942	-1.47765	-1.45884	-1.68585	-0.727248	-0.503293	1.27577	-1.7083	0.262975	-0.122041	-1.0843	0.179478	-0.418356	-1.10748	1.42992	-0.809678	-0.295497	-0.157163	0.669987	0.359097	0.321281	0.604636	1.35466	1.2147	-0.597713
-0.594306	-1.03066	-0.738399	-0.249241	-0.901078	-1.2266	-0.819099	-0.839043	-1.38974	-1.44383	-0.341626	-0.866458	-1.36378	0.48228	0.756337	0.311001	0.585762	0.282468	-0.742591	-0.74757	0.350739	-1.514	-0.579466	-0.664137	-1.00036	0.0117562	0.75591	-0.12132	0.257398	-0.664258	-0.641212	0.0863736	-0.365862	-0.911191	-0.235251	0.416977	-0.176653	-0.122305	0.0419107	-1.26858	-0.063787	0.582202	-0.624239	1.8378	-0.125978	-2.11063	-0.561979	0.0832731	1.82406	-1.56077
0.111317	-1.07204	-0.869072	-0.357215	0.386492	-1.48624	-1.257	0.693643	0.248291	-0.366531	-0.41473	-1.49732	-1.86059	-0.341582	0.866005	0.804272	0.927055	0.398694	-1.32875	-0.296434	-1.01761	-0.18065	-0.54364	0.0949519	0.558295	0.795838	0.0940585	1.23985	0.722553	-0.470514	0.0941597	0.370765	-0.742439	1.69154	-0.0687421	3.41545	0.356803	0.766723	1.13486	-1.25518	-0.224543	1.70478	-0.685468	-1.38707	-0.701426	-1.26959	0.214006	1.25141	-0.708954	0.610914
-0.36356	-0.398827	-0.296564	0.560631	-0.361556	0.287139	-0.910564	0.0437147	0.467368	0.0109853	0.556661	-1.32049	0.0417262	-0.887808	-0.320992	1.70188	-0.940615	-0.123639	-0.226951	0.341459	-0.760453	0.520171	-0.306654	0.584799	-0.851665	-1.40159	-0.741056	-0.0133268	1.09504	-1.31362	-1.2561	-1.54944	-0.31482	1.11452	-0.223489	-0.791459	0.390498	-0.288789	-1.50059	-0.152674	-0.329886	0.414884	-0.976406	-1.77475	-0.55948	0.391638	0.377604	1.10693	-0.352198	-0.0127459
0.0861623	0.152138	0.894916	0.171977	-0.342221	0.268862	-0.592379	-0.152294	-0.390819	-0.467165	1.69774	-0.503111	0.672421	-0.094944	0.247597	-0.238752	0.864987	0.246203	-0.0887673	-0.833933	2.23407	-0.932096	0.165818	0.874768	0.189615	-0.969459	0.619129	0.228774	-1.40081	-1.30617	0.0798253	-2.20854	0.216501	0.0525062	1.32999	-1.03384	-1.60284	0.692497	1.15063	-1.59967	0.754269	0.390214	0.274115	0.963163	0.336863	1.63871	-1.07401	0.247831	-0.412926	1.04238
-0.0864768	-0.971512	0.96964	-0.71532	-0.523667	-1.1352	-1.26948	0.291969	-0.0549512	1.88729	-0.448386	-1.31668	-0.129062	-0.519513	0.293238	-0.585885	-0.0933546	0.642155	-1.25975	0.370382	0.314873	-0.879305	-0.78088	-0.268488	-0.00294897	-0.570175	1.30167	0.940531	-0.20492	-0.171674	0.965471	0.240177	1.36631	-1.13167	-1.03496	0.261408	1.55269	0.986588	-1.23187	1.94992	0.288002	0.501719	-0.226663	-0.272449	0.441133	0.699799	-0.831578	0.429139	-0.0945296	-0.611043
1.19275	-0.454909	-1.09558	-0.0242876	-0.176342	-0.0415591	-0.0789668	0.131205	-1.32409	-0.969147	-1.34107	-0.43238	-0.154167	1.40185	-1.23498	-1.63737	-0.386161	-0.957566	0.33139	0.505856	0.410203	1.31699	0.725389	-0.640225	-1.06491	-0.33143	1.13087	-0.652474	-0.728892	-0.998091	-0.719786	1.09976	-1.91307	-0.139691	-0.116201	-0.427728	-0.726196	-1.49144	0.0254799	0.260167	-1.43426	-1.15966	-0.298027	-0.898976	-0.650099	1.61365	1.61002	-0.269958	0.034898	-0.520187
-0.165196	0.00239075	0.200986	0.686482	-0.563357	-0.396275	0.567928	-0.607155	-0.168748	1.44238	-0.665613	-0.336382	-0.381113	-0.123957	-0.636591	-0.304399	0.844028	-0.79854	-0.208727	0.271386	-0.00709514	-0.524121	-1.01053	-0.0172954	-0.883925	-0.557155	2.24047	-0.491137	-0.333901	-1.24871	1.2211	0.729874	-0.660796	0.56638	-0.244151	-0.194877	-0.980023	0.434683	1.3319	-0.384429	0.773312	-0.263639	-0.859265	1.01726	1.55856	-0.372992	0.503861	1.19246	1.42584	-0.111943
-0.477277	-0.420082	-0.961239	-0.669756	-0.7278	-0.650139	-0.952343	-0.232833	-0.493578	-0.156185	-0.987063	-1.23141	-0.396239	-1.04204	-1.4424	0.0270164	0.394523	-0.739147	-1.33439	0.290342	0.367847	0.379613	-0.899625	0.266891	-1.1315	-0.742532	-1.50899	-1.0567	-0.417873	-1.406	-0.576606	0.52792	0.106384	-0.142809	0.951393	-0.419742	-1.02858	-0.48862	-0.463543	0.0372027	0.18359	0.960887	-0.305861	0.234526	2.48773	1.79824	-0.577584	0.354151	-0.495946	0.113162
-1.2078	-0.546234	0.354542	-0.702763	-0.429798	-2.24779	0.0320913	-1.72984	0.629661	0.0969042	0.236903	-0.395391	-1.10035	-1.08141	-0.262154	0.104545	-0.662866	0.408471	-2.11538	0.842611	-1.39277	-0.997649	0.0177034	-0.526907	-1.1855	-0.318889	0.568921	-0.851599	-0.134711	-0.762944	-0.30971	-1.20442	-1.01831	-0.519013	0.791051	-0.349603	-0.1012	0.660574	-0.533311	-1.11122	0.340565	-1.68022	-0.218858	-0.78915	-0.950218	-0.559279	-0.280396	1.43838	-1.38583	1.05946
-0.580019	0.0856473	-0.335543	0.163941	0.0629769	0.781993	0.814636	-0.324491	-0.140344	1.20547	-0.0168873	1.17075	-0.416542	-0.906349	-0.595076	-0.632903	-0.836985	-0.494226	-0.714601	-0.0260557	-0.336335	0.92447	1.09962	0.331272	0.0556587	-0.97014	-0.00384206	-0.00942324	-0.59263	-0.0925253	0.0451022	0.924618	0.413074	-0.876634	0.932171	0.225445	1.89039	-0.722156	0.39441	-0.0934435	1.14855	-0.053492	-0.399147	-0.111294	-0.482466	1.33316	-1.03686	0.741208	1.00549	1.13987
-0.176142	0.171562	0.0747342	0.117934	0.657958	-0.545935	-0.619732	-0.74762	-0.836831	-1.28057	0.34567	-0.0204004	-0.605183	0.564404	-0.55047	-0.467566	-1.14347	0.280502	-0.382766	-0.230801	0.031916	-0.649561	-0.622056	-0.290117	-0.630152	-0.331227	-0.568331	-0.797068	0.937886	-0.473886	-0.405592	-1.09143	-0.321286	0.485808	1.32417	0.279876	-0.570935	1.19578	0.521372	0.435078	-0.46249	0.385865	-0.341578	-0.276731	1.56512	-0.678184	0.0378364	-0.778779	-0.833348	2.32399
0.273413	-0.0181426	-0.988757	-0.373075	-0.932563	0.245494	-0.562759	0.250543	0.741626	-1.21518	-0.791563	0.0963949	-0.447348	0.107651	0.415952	-0.538284	-1.58093	-0.881991	-0.626217	-1.25419	-0.404407	-0.118044	-1.50727	-0.214715	-1.4061	0.309709	-0.0386649	0.637529	-1.52681	-0.308165	1.43202	-0.0788954	2.0784	-1.63234	0.0364425	-0.425693	-0.898583	1.12427	0.482453	-1.33167	1.41814	-0.110936	-0.837993	-1.25236	-2.33399	-0.726482	1.54094	-0.0500535	-0.413023	-2.00378
-1.55571	-0.380989	-0.303983	-0.72318	-0.181521	-0.497127	-0.348752	-0.303016	-1.2696	-0.102992	-1.412	-0.710267	-0.816584	0.0124865	0.771908	-1.01311	0.69401	-0.740667	-1.92284	0.358731	0.0735479	0.183512	-1.46359	-1.68801	-0.852493	-0.470052	0.659962	0.066407	-0.15505	-0.111583	-0.397124	1.19917	0.965261	0.915567	0.105131	0.741947	-1.86083	-1.50367	-1.10742	2.13523	-0.160439	-1.10464	-2.23322	-0.196803	0.458711	-0.0211185	-0.488439	-0.693974	-0.152937	-1.20062
-0.854629	-0.552809	-0.607397	0.264043	-0.155935	0.439292	-1.24638	-0.971544	0.112404	-0.821626	-0.888575	-0.703947	-1.08988	-0.461431	-1.94946	1.10004	-0.762261	1.49293	-0.281678	-0.617541	0.354099	-0.252581	-0.506923	-0.317769	-1.63216	0.114226	0.173508	-1.66121	-1.18981	-0.543777	0.468597	-0.250611	-1.506	-0.739547	0.744811	-0.0306272	-0.0216951	-2.68743	0.433992	-1.63508	-0.340951	-0.2792	-0.942796	0.763438	-0.265704	-0.768168	0.592183	-1.29435	-1.22102	1.44973
-0.819196	-0.689142	-0.669573	-0.813183	-0.49119	0.345402	-0.0953137	1.49053	-0.597765	0.323109	-1.5463	-0.172332	0.451942	-0.342426	0.543581	-0.499856	0.507082	-0.21735	1.49069	0.0741979	0.225787	-0.642183	-0.168848	1.27539	0.734158	-0.43684	-0.699424	-0.516029	-2.05083	0.876234	0.138191	0.299864	-0.94929	-1.01598	-0.975168	-1.09926	0.827453	0.559708	-0.365801	-0.785834	-0.774349	0.0604117	-0.791592	0.0367359	-0.0149693	0.516865	1.5179	0.0763867	1.91402	0.0912142
-0.800109	-0.306903	-0.150939	-0.603299	-0.832481	-0.296933	-0.307506	0.898453	-0.0343592	-0.838962	-0.969732	-0.849157	-0.324958	-0.112258	-0.492291	0.23643	-1.68199	-0.486557	-0.730561	0.201183	-0.354859	-0.84265	-0.645039	1.01757	-0.340596	1.25891	-0.396335	0.571055	1.71886	-0.446125	0.654798	-1.67783	-0.374169	-0.249139	-1.77267	-0.407976	-1.53329	0.348413	1.34927	1.37862	-1.76724	-0.244171	-1.14471	0.721163	-1.1379	1.15676	0.790929	0.151892	-1.05522	0.51729
0.614159	-0.395054	-0.496572	-0.11786	-1.07713	1.07369	1.22529	0.68365	-0.611983	0.94487	-0.997584	-0.730338	0.496439	-0.723508	0.260881	0.274445	-0.593393	-0.669653	1.14815	0.190957	-1.04503	-0.850511	0.947308	-1.44611	0.271241	0.676295	-1.88026	0.407969	1.76494	1.1332	-0.252539	2.14006	-0.403052	0.284961	0.041811	1.21881	1.01136	0.347117	-0.022162	-0.539388	-0.0426118	-1.16423	0.685138	0.889654	0.522771	-0.890953	-0.419766	-0.548117	-0.351449	0.425225
0.321003	-0.29291	1.38215	0.86936	-0.194459	0.951692	0.11416	-0.453802	-0.0443285	1.12851	0.354604	-0.136821	-0.018797	0.308096	1.77385	-0.392419	0.800722	-0.162208	0.470935	-0.690697	0.96002	0.121318	-0.15682	-0.385416	-0.322407	-0.0561829	1.5043	2.44832	-0.580106	0.171997	0.169349	0.149879	1.04668	-0.123462	1.23675	0.815953	-0.749171	1.18977	-0.455945	-0.0368502	-0.0443422	0.194556	0.22524	-1.03754	1.1455	0.135098	0.748342	-0.777697	1.02113	-0.595554
0.96334	0.375949	1.26076	-0.249149	0.246883	-0.8312	0.545701	0.516069	0.951985	0.973845	-0.23638	0.510918	-0.469473	-0.128846	1.40309	0.881264	0.592428	-1.52844	-0.536885	0.5632	1.45484	0.916684	-0.675722	-0.4843	-0.0153654	-0.307852	-0.338673	-1.49724	0.116155	-0.712688	-0.832347	0.416243	-0.48394	0.552535	-0.271478	0.0913711	0.6624	0.250544	0.390939	0.0110863	2.39149	0.193488	0.228409	0.675498	-0.241993	0.902941	0.728096	0.674787	0.413756	-0.820486
0.41545	0.413866	1.69626	0.199628	1.06035	0.41562	-1.17777	0.893752	-0.181272	0.658362	0.641263	0.446661	-0.438621	0.247503	-0.798525	2.99917	-0.478004	1.56453	1.2668	-0.265028	0.569908	1.63412	0.166886	0.644804	-0.0720619	-0.282744	-0.178523	1.41057	0.069156	0.193126	-0.689956	-0.14891	-1.06974	-1.03833	-0.710509	0.0889965	0.248866	-1.59375	0.729933	-0.25029	-1.319	0.299669	-1.13016	-0.102069	-0.678669	-0.107854	-0.15599	-1.55022	-0.921723	-0.577579
2.15512	1.27701	2.04236	1.54988	0.817777	1.12408	1.18089	1.69344	-0.252029	0.467662	0.862967	1.39319	-0.271131	-0.776947	0.34151	-0.0638469	1.55336	1.9976	1.12337	0.91695	2.16379	-0.625037	0.495658	-0.000127357	-0.472333	-0.115244	0.443312	0.218125	0.12636	1.33209	0.046212	-0.430103	0.189303	1.96642	-1.01561	0.100962	1.11267	-0.95841	1.98031	-0.285942	0.595077	-1.13639	-0.189099	-2.2585	-0.0159216	-1.01351	-1.30438	0.0892661	0.807156	1.96424
1.75234	3.6685	2.67864	3.40405	4.45286	3.66605	2.86036	1.4945	1.83111	1.54806	2.99646	1.06364	2.91192	1.92037	1.09308	1.14996	3.30299	0.577461	1.01785	-0.154768	-0.120848	1.39867	1.11653	1.6542	1.93678	2.03234	0.580953	-0.344291	1.47037	0.671824	2.5933	0.89329	0.0237036	-0.568706	1.05566	0.670914	-0.160828	0.862627	-1.12219	1.18988	0.207072	1.02691	0.716454	0.00725482	0.261589	0.870139	1.62801	1.93057	-0.674425	-0.274127
3.48084	3.8904	2.55177	3.43567	2.02171	1.42553	3.19415	3.27525	4.8066	2.24875	0.552544	0.157686	3.50588	4.27046	2.43104	0.149625	1.09183	2.93471	0.717571	3.46125	-0.496137	2.88448	1.88166	3.4608	1.43747	4.0368	1.51247	0.693252	1.93381	1.50258	1.33184	0.588172	1.58136	1.04109	2.1974	0.17585	-0.251714	0.781571	0.340584	0.940315	1.3593	1.18597	-0.895191	1.96222	0.476276	-1.72748	-0.163268	0.474975	-0.21375	-1.32284
1.94926	1.83698	0.317627	2.00796	1.83886	1.52534	2.03548	0.257422	1.87756	1.72749	1.95551	2.79801	1.80486	-0.567283	-0.143368	1.00621	0.154827	0.0227841	0.632285	1.71032	1.5183	0.100756	0.896168	-0.572184	0.110536	0.378568	0.546377	-0.55044	-0.00536868	0.827944	0.166386	1.75702	1.38247	0.492915	-1.16588	0.105948	0.876789	0.393297	-0.409356	-0.75681	-1.04352	-0.638888	0.741017	0.185587	-0.76093	0.243145	-2.19121	-1.14186	-0.729003	-0.0984049
1.73376	0.816297	-0.383396	0.0902646	-0.250534	1.07218	0.200877	1.05941	-0.319797	-0.424904	0.602152	1.05378	-0.2031	1.35044	0.29883	0.583473	-0.812971	0.787534	1.18115	0.274798	-0.467532	-0.886859	1.62232	0.827398	2.38972	-0.699279	0.266349	1.42735	0.666524	-0.628376	0.381933	-0.636375	-0.0870076	-0.717354	0.244445	-0.623335	-0.316899	0.464431	-0.21482	0.280812	-1.14637	-0.207552	1.08577	1.25923	0.339194	0.776057	0.572983	-0.0258796	-0.0991152	1.29148
-0.35877	-0.0788882	-0.69266	-0.4307	-0.692673	-0.287158	-0.487534	-1.65275	0.368878	-1.66265	1.30934	1.4794	0.717814	-0.149416	-0.547515	-0.414709	0.353034	0.233193	-0.317518	0.502909	-0.323162	-0.482612	2.03329	0.640509	0.983258	-0.930762	-1.04425	0.0790391	-0.374557	1.40826	0.142409	-0.357323	-0.0987496	2.30397	1.13803	-2.44757	0.490242	-1.29857	0.119954	-0.292317	0.784761	-2.2482	1.39077	1.32858	0.466535	-0.219132	-1.01069	0.64426	0.39696	-0.247456
-0.524031	0.226785	-1.53695	-1.55137	-0.489817	-0.750235	-0.425413	-0.756158	0.120782	-1.47865	0.858398	1.19704	1.08543	0.48383	-1.01571	-0.565465	0.190621	0.161865	0.218039	0.373287	-1.49576	0.312605	1.88477	-0.274027	2.12977	0.505892	-0.955517	-0.0225577	-0.577214	1.63447	-1.33845	1.05658	-0.583632	2.76782	-1.22972	-1.67559	0.48834	-0.0721845	-0.0923911	-0.917476	-0.194676	0.259422	1.78153	0.299589	-0.751113	-0.102924	-1.8456	-2.24681	0.270942	0.73507
-0.341789	-0.307721	0.99371	-0.531836	-0.0197879	-0.0266406	-0.287657	0.226511	-0.347701	-1.32836	0.206268	0.997061	0.084041	-0.00388936	-1.95741	0.0467966	-1.16301	-1.7338	0.705887	-1.31473	-0.125967	-0.893526	1.95048	-0.452507	0.173939	1.22123	-0.722512	-1.1571	-0.505854	0.458958	-2.00792	-1.22325	-0.0355376	0.472092	0.539457	-1.36689	-0.544745	0.0183087	-1.87653	-0.195805	-1.20664	-1.27438	1.62232	-1.49708	-1.77367	-1.25269	-0.275275	-1.47922	-1.64651	0.493969
-0.711381	-0.164485	-0.60716	0.292736	-0.67364	-1.57554	0.10523	-1.4692	-0.468728	0.244549	0.296397	0.37561	0.848296	1.01954	0.40159	-0.731226	0.421944	-0.795639	-0.0574503	0.310057	-1.7355	-0.557594	1.28525	0.0900701	0.232566	-0.0835071	-0.0878242	-1.4026	1.98354	1.37672	-0.345875	-1.03444	1.46277	-0.463327	-1.63633	1.16927	-0.74689	-0.243603	-0.661299	1.39751	-0.82366	-0.202049	1.39187	-0.573985	0.144151	0.16179	-0.481828	1.44818	0.372181	-0.279859
-0.39179	0.259679	-0.553774	-0.531989	0.163517	0.854021	-0.199313	-1.08031	-0.204276	-1.02475	-0.231367	1.45236	-0.209908	-0.0514169	0.71777	-0.99418	-0.509842	0.187713	0.700533	0.999765	-1.63285	-2.04887	-0.769238	-0.291107	1.90537	0.961521	-0.821623	-0.538383	0.196359	1.94566	0.120497	0.441766	1.89054	1.1506	-1.63066	1.29302	-0.485751	-0.126306	-0.468534	-0.654276	-0.0806723	0.320931	0.986553	0.51394	1.62534	0.491294	-0.697896	1.11637	0.302254	-1.56863
-0.572228	-0.544334	-1.34593	-0.177073	0.778755	-0.10153	0.661825	-1.01131	0.252411	-0.34195	1.19536	0.340276	0.981801	-0.891524	0.435978	-0.706974	0.785614	-1.29967	0.26259	-0.293289	0.861106	-0.442954	-0.536256	-0.660422	1.89733	1.55793	-0.544087	0.794704	-0.173939	1.40796	1.17889	0.326628	0.731848	0.294422	-0.532454	-1.39399	-1.37576	-0.949978	0.492743	-0.150374	-0.0930594	0.187147	0.660134	-1.42021	-0.0550099	-0.579771	-0.611507	-1.11011	0.162202	0.933115
-0.683731	-0.10192	-0.402394	-1.04653	-0.369318	-0.392456	0.426483	1.04281	0.217544	0.140257	0.565428	1.25784	0.374431	0.833947	0.095473	-1.33241	-0.8254	0.847201	0.0668	-1.55184	-1.04693	-1.78985	-0.832302	-1.15875	0.591114	1.1362	-0.143746	0.150297	-0.178176	0.704799	1.13232	0.523145	2.32391	0.137814	-0.150268	0.153336	1.36714	-0.138281	-1.99485	-0.878941	-0.790246	0.0316191	2.27862	-0.844861	-0.618503	-0.507641	-0.112857	-0.410515	-0.909248	0.887082
-0.67622	-0.291109	-0.56709	-0.332626	-0.736871	0.251352	-0.629465	0.0660088	0.0555349	0.959022	0.0858942	1.46777	1.1788	0.488161	0.258313	-0.501464	-0.267126	-0.258461	2.58042	0.846275	-0.722189	0.397633	0.239015	0.863214	0.626622	-0.300294	-0.704679	0.799074	1.13847	2.20077	-0.637167	-1.31515	0.169748	0.280948	0.306	0.193965	0.284594	-1.1676	0.153954	1.19022	1.61317	-0.0719379	-0.397298	0.727618	-0.234352	0.0116947	0.820041	0.533124	-0.0702065	0.481224
-0.689296	-0.30559	-0.78591	0.445906	-0.436102	-0.490056	0.240329	0.676852	0.115421	0.0207463	-0.276088	-0.178596	-0.509312	0.33572	-1.17274	-1.0015	1.36035	0.854117	0.868463	-1.5976	-1.695	0.136996	1.39236	-0.133828	-0.125262	0.0491584	-0.00528563	1.4764	0.965523	0.127021	-2.92456	-2.09372	1.09207	-0.708736	-0.846867	-0.141056	1.10771	-0.144747	-1.35046	2.1246	-1.09315	0.320018	0.929628	-0.715826	2.17911	0.517794	-0.35318	-1.27469	-1.563	0.158266
-0.64831	-0.510772	-0.808461	-0.882188	0.813362	-0.266516	-1.09681	0.0752805	0.208095	-1.16118	0.658424	0.860657	0.441958	-1.89066	0.0245447	1.8578	0.826108	-0.99514	0.894855	-0.479767	0.0165901	1.44987	-0.345448	-1.0796	1.12583	-1.68168	0.113379	-1.44562	0.196821	0.505352	0.662299	0.695649	-1.41228	-1.41938	0.899386	0.433631	1.00317	0.811545	1.57309	-0.0786844	-0.382788	-2.40653	2.12104	2.02453	-1.18087	-2.04916	-1.31302	0.106849	-0.919462	0.121001
[truncated: 16 more columns]

## Sheet: 4
0.230389	-0.48465	-0.562825	-0.126924	-0.701133	0.177349	-0.156102	-0.2959	-0.101621	-0.583007	-0.118843	0.969923	0.415704	-0.499819	-0.578921	1.30306	0.908991	-0.807623	0.141647	-0.0553424	0.297013	-0.67062	-0.646853	-0.442584	-0.441012	0.648706	-0.78303	-0.493306	-0.152449	0.0795957	-1.03259	0.291993	-1.67221	-1.81418	0.247473	0.624748	2.03511	-1.90541	-0.811882	-0.505848	-0.792713	0.386502	-0.319548	-0.680645	0.591871	-0.651954	-2.67248	-1.0603	-1.0078	-0.255682
0.589178	-0.00731901	-0.420759	-0.542126	0.885191	-0.451825	-0.213925	-0.842864	-0.39222	-0.212161	-0.200031	-0.647244	0.864084	0.922052	-1.32834	0.354391	0.478314	0.378043	-1.1778	0.0167341	0.674251	-0.548589	0.187707	-0.42835	0.735909	1.12659	-1.10747	-0.195271	0.486837	0.437366	-0.470903	0.654539	1.60064	-0.0569647	-0.735081	0.191854	0.0223129	-0.289562	0.275557	0.0438499	-0.368097	0.262494	0.110746	0.43531	1.73781	-1.39986	0.89431	0.0279398	-0.284211	-0.782292
-0.84711	1.04436	-0.360254	0.18339	-0.0120315	-0.318162	-0.565965	0.438088	-0.193277	-0.349681	0.115095	0.900999	0.216143	-0.868364	0.50111	1.9229	-1.32101	1.63595	0.473497	-0.148486	-1.46474	0.264038	0.425086	-0.751033	-0.127754	2.24746	0.690133	-0.290805	0.327978	-0.228844	0.154801	-0.860111	1.43155	-0.389487	0.644076	1.605	1.24974	1.43023	-0.286734	2.07553	-0.439224	-0.651882	-0.791945	0.271483	0.190193	0.020126	0.202622	0.321113	1.66059	-0.46872
-0.0341773	-0.350879	-0.269286	-0.568799	0.0990541	-0.0202472	0.750965	0.653562	0.809578	0.477407	-0.0995025	0.527011	0.400685	0.0832979	-0.328728	-0.467812	-0.695102	-1.23914	-0.404525	-0.298467	-0.334476	1.18065	0.621888	0.781659	0.488316	-0.467873	0.388478	2.00935	-0.359408	-0.0218493	-0.302249	0.093846	0.829058	0.266701	-1.33048	0.100368	0.357815	0.318951	0.867219	0.704755	-1.13411	0.0336759	0.463466	0.135093	0.738536	1.66403	-1.26474	1.92351	1.11357	1.3921
-0.489251	-0.331578	-0.606222	0.176604	0.671333	-0.308626	0.57136	-1.14453	-0.563262	-0.566591	-0.283597	-0.287241	0.452342	-0.69617	-1.37868	-0.622221	0.222124	0.446932	-0.294363	-0.715515	-1.23134	0.0715124	-1.57574	0.00257632	0.445105	-0.115678	-1.39467	-0.813565	-0.543431	-0.0181522	0.346443	-1.6442	0.95557	1.18325	0.112135	-0.0156727	0.0638393	-0.250071	0.0442765	0.876838	-1.07057	1.11072	0.252459	0.103936	0.470099	1.16164	-1.57456	-0.0831288	-0.163123	-1.55547
-1.10757	-0.802403	-0.162933	-0.381092	-1.76895	-0.37724	0.573519	0.00786726	-0.526967	-0.750858	-0.205397	-0.0605922	-1.00578	-0.214541	-0.646201	-0.952863	-0.637624	0.412337	-0.121535	-0.815965	-0.103199	-0.711645	0.62176	1.27755	-0.644078	-0.364045	1.17027	-0.0113599	-1.18608	-0.692164	-0.473153	1.4458	-0.489815	-0.193651	0.225817	0.908893	-0.332732	-0.311704	-0.230889	-1.13539	-1.4707	-0.689132	1.16473	-0.996895	-0.840295	1.40063	0.789811	0.505478	-1.72007	0.153954
0.378876	-0.330485	0.227219	-0.561043	0.611941	0.643137	-0.822181	-0.0268127	-0.18438	-0.142248	-0.334775	-0.893361	0.0383263	-0.264141	1.9453	-0.784747	0.950257	-0.189058	-0.0623389	-0.229702	-0.180036	0.989784	-0.621108	-1.31866	0.490412	-0.2267	-0.242984	0.00397359	-0.282546	-0.854971	1.55424	0.391748	-0.598717	-0.42336	-1.86748	-1.91893	0.41742	0.914124	-1.19148	0.289117	-0.496905	-0.387773	-2.45535	0.298531	-0.951232	-0.130361	-0.264108	-0.9757	0.304638	0.769354
-0.693714	-0.342867	-0.296551	-0.389318	0.35596	-0.750497	0.0727218	-0.689994	0.0377617	0.0571289	0.116819	-0.829898	0.415862	-0.220349	0.431506	-0.877304	0.356066	-0.973642	-0.611177	-0.218242	0.192982	-1.09526	0.558524	0.125633	0.401011	0.634527	-0.507991	0.34636	-1.37284	0.963461	0.185069	0.372101	0.130007	-1.07512	-0.95123	-1.43685	-1.65784	0.272956	-0.484247	1.27187	-0.0397963	-1.71175	1.7999	-0.637847	1.19453	-1.21025	1.4129	0.0605394	1.30004	1.57516
0.252831	0.121439	0.315949	-0.893217	-0.856927	-0.295955	-1.58137	-0.590314	-0.00957887	-0.514054	-0.284746	-0.169817	-0.238826	-0.624736	0.672197	0.577621	-0.331693	-0.562363	-0.321073	-0.241065	-1.24352	-0.575696	-1.70685	-0.23768	0.740397	0.860177	0.420965	0.217597	-0.759775	-0.640858	0.751345	-1.59536	-0.743184	-0.376925	0.596186	-0.766967	0.262518	0.571169	-0.525868	-0.834202	-0.919297	0.494661	0.97097	-0.497021	1.02366	1.22006	-0.325356	-1.13426	0.91743	-0.170419
-0.847564	-0.291151	-0.169176	0.555763	0.504189	-0.181606	-0.273263	1.31744	0.481206	-0.842659	0.00461994	-0.681619	0.413626	0.338226	-0.694885	-0.420811	-0.0486086	0.595685	0.175825	0.242309	-1.15054	-0.810453	1.72564	1.15992	-0.610322	1.03517	-1.2567	0.38406	-0.317941	-0.88326	0.677512	1.32177	0.526605	-0.774376	-1.13112	-0.451858	0.983401	0.395128	-1.84537	0.682114	0.313624	-0.369412	0.156787	0.621001	0.169424	0.72871	-0.407019	-0.193213	1.03296	0.407599
-0.136059	-0.340871	-0.477087	0.0876322	-0.361772	-0.958642	-0.839498	0.198439	-0.24362	-0.00730112	-0.183706	0.0625989	-0.627019	0.0805217	-0.469124	-0.599118	-1.30456	-0.256591	-0.499255	-0.456375	-0.177587	-1.04694	1.24109	-0.480539	-0.655726	-0.978096	0.864228	-0.393386	0.295409	-0.12797	0.147796	0.55946	-0.626804	3.06694	-1.42452	-1.40173	-0.727468	-0.0533925	-0.314392	-0.943846	0.198726	1.80068	-0.528557	1.36	-0.200871	0.197036	-0.734475	-0.051046	1.60175	0.0274135
-0.989902	0.325544	-0.590564	-0.200835	-0.944816	-0.0914286	0.150116	0.455349	-0.639982	-0.58293	-0.323744	-0.119395	-0.498787	0.292471	-0.668296	1.37741	0.430575	0.00554002	1.74031	0.241662	-0.618725	-0.151129	-1.1196	-0.330096	-0.327315	-1.29658	-0.421075	1.0019	-0.70013	-0.850621	-1.0277	-0.0475969	0.0694735	0.407201	-0.0245619	0.0620558	0.409364	0.489895	1.1927	-0.291923	-1.11227	-0.43016	-0.988587	-0.0730574	-0.173256	1.21792	1.39526	1.70284	-0.309976	-1.11533
0.593358	0.180955	-0.918315	0.517893	0.438146	0.231241	-0.804175	-0.185081	-0.397049	-0.34502	-0.269618	-0.453264	0.0067788	0.590363	1.43544	-1.10232	0.4087	-0.596642	-0.490031	0.0958093	-1.31526	-1.47428	-0.299923	-0.10519	0.346307	-0.670211	0.798281	0.643948	-0.108271	1.63127	-1.61956	0.517539	-0.100395	-1.42158	1.29424	-0.236752	1.01179	0.733569	-0.604318	-0.914747	0.505886	-0.337989	-0.751384	-0.15297	0.404006	0.117552	-0.595082	-0.142213	-1.55699	0.0532266
-0.475663	-0.37649	0.119386	-0.10488	-0.0503824	0.0751115	0.38827	-1.22599	0.0737934	0.0918137	0.00634292	0.456209	-0.223981	-1.7147	-0.311296	0.0631794	-0.927183	-0.329867	0.914025	0.40557	1.28893	0.00225391	0.813149	-0.615287	0.397293	0.153184	-0.373007	-0.396649	0.0483183	0.942904	0.485363	0.0473301	-0.511657	0.153599	-1.36426	1.80901	1.15486	-0.421253	-0.82149	0.919434	-0.301033	-0.513298	-0.266404	0.623204	1.63451	-0.663706	0.347622	-1.80893	0.903287	-0.81524
-0.716649	-0.391713	-0.999429	-0.92069	-0.820077	-0.173506	-0.446496	0.124132	-0.468468	-0.506906	-0.514617	1.16482	0.163006	-0.235834	-0.335415	-0.400245	-1.18332	0.392353	1.82468	0.391995	0.56762	0.425984	-0.633142	-0.756131	-0.42122	-0.439048	-1.082	-0.944179	2.49569	0.575688	1.10943	-0.300773	-0.137384	-0.110615	-0.119042	0.464877	-0.873093	-0.247854	-1.08268	-0.709789	-1.09116	1.16236	-0.605941	-0.873515	-0.765606	-1.92584	0.175431	0.269311	2.00426	1.25256
0.513489	-0.121709	-0.368464	0.115701	0.0863714	-0.387882	-0.569531	-0.425467	-0.506677	0.0798538	-0.3805	-0.250032	-1.00357	-0.0768608	0.128565	-0.387218	1.89922	0.961828	0.0368886	0.682261	0.418528	0.565202	-0.852052	1.04411	0.890704	-0.677811	-1.65542	-1.07408	0.455261	-0.0649803	-0.414874	-1.3575	0.61569	-0.955889	1.56645	0.832744	0.568019	0.18776	2.00018	-0.806441	-0.741731	1.02354	0.874822	-1.16662	-0.613176	0.564424	1.37476	-1.31853	-1.00399	1.77359
-0.176918	-0.497328	0.659757	0.295418	1.1585	-0.387203	0.270324	-0.379006	-0.252267	-0.500488	-0.187504	-0.323239	-0.238608	-0.148883	-0.802664	0.707371	-1.00649	-1.14763	0.315185	-0.278128	-0.176804	-0.444981	-0.551504	0.731642	1.07086	-1.0048	-0.422619	-1.47614	1.91178	-0.612949	-1.14236	-1.43187	-0.189726	0.717228	-0.839907	-1.76805	-1.76	1.3181	-0.777361	0.377043	-0.0872514	0.441131	-0.44508	0.485405	-0.575849	-0.728337	0.547154	-0.11741	0.144765	1.59977
0.0411965	0.0283742	-0.425833	0.0188531	-0.569771	0.953661	0.172405	-0.0648288	0.831015	-0.141996	-0.104009	1.29077	-0.0188451	-1.15914	0.505133	0.70047	0.418106	-0.831595	-0.847309	-0.564248	1.12924	0.512362	0.179875	-1.66844	0.0202242	0.993792	0.306601	1.05232	0.316059	-0.819937	-0.702832	-0.907453	0.674243	0.107896	-0.595079	-0.157916	-0.554576	-0.207791	1.13784	-1.61387	0.359837	-0.413131	0.436013	-0.519306	0.513401	0.131227	0.084205	1.0605	-0.217278	-1.14148
-0.474547	-0.264085	-0.312178	-0.648781	-0.179764	-0.235485	0.632262	0.0942713	-0.267963	0.819459	-0.197693	-0.0435607	-1.18207	-0.688543	-1.12699	-0.669653	0.227687	-0.506162	-0.249691	-0.511433	-0.547864	-0.00186697	0.15489	2.32716	-0.022413	-0.132093	1.27513	-0.286984	0.958879	0.962647	0.322305	0.889979	-0.0671845	0.942348	0.710348	0.57744	-0.22928	0.103841	0.520294	0.682119	0.177399	-0.628841	-2.12914	0.901719	-0.261143	-0.669604	-0.0883037	-0.158917	1.00038	0.321528
-0.0463404	0.00100041	-0.349593	0.198655	0.259581	0.707982	-0.471136	-0.162159	-0.304281	-0.784852	-0.0213186	0.0509131	-0.38154	-1.6139	0.0578098	-2.07626	-0.921974	-0.211384	0.0452716	-0.164199	1.08768	0.0156289	0.0860811	-0.333143	-0.0928007	-1.27405	-0.564542	0.33997	-1.06599	-1.38903	1.19184	-0.382244	-0.23747	0.792313	-0.406985	-0.0683425	0.229312	-0.098432	-0.377209	-0.219149	0.174148	1.88174	1.96956	-1.13523	-1.26907	1.80639	0.685731	0.958313	-0.972749	-2.10323
0.00433893	-0.817665	-0.208647	-0.565479	0.39768	-0.889429	1.04912	-0.24217	-0.241447	-0.297691	-0.135159	-1.09132	-0.427302	1.06426	0.629173	0.1259	1.32357	-0.137647	-0.722667	-0.309696	-1.2042	-0.696593	-0.431278	-0.674177	-0.721452	-1.57296	0.86675	-0.753808	-0.0798863	-1.22065	1.10956	0.959169	1.62544	-0.74983	-0.812523	-0.261766	1.25701	0.712558	-0.266591	-0.229461	-0.458524	-0.343474	-0.0378309	-0.34779	0.605009	-0.827192	-0.031704	-1.72713	0.473114	-1.25735
-0.579488	-0.157234	-0.601823	-0.240649	-0.635746	-0.93047	-0.286188	-0.403376	-0.682406	-0.306568	-0.294407	-0.853771	-0.601416	0.192252	-0.177131	1.42044	-0.641998	-0.903318	-0.282673	-0.39787	0.262421	1.62866	-0.464089	-1.51737	0.0992385	0.373147	-0.94909	0.49689	0.012128	1.38227	0.315816	1.50586	-0.0457378	0.274158	0.648021	1.28209	-1.35366	-0.643338	1.22851	0.357253	-0.119668	-0.630805	-0.0310516	1.21399	-0.559716	-0.88285	2.3615	-0.127891	0.208873	1.04086
-0.63642	-0.525296	-0.156208	-0.111094	-0.202485	0.0334558	-0.627959	0.705538	-0.374099	-0.0140621	-0.320412	-0.826742	-0.218557	-0.417598	-0.761528	-0.908149	-0.292054	0.0169602	0.254637	-0.593541	-0.356695	-0.566427	-0.0671748	-0.0829134	-0.491936	0.920821	-1.43025	-0.764938	-0.125932	-1.2608	-0.943318	-0.0154947	0.342723	-0.11862	-0.217759	-0.466828	-0.528456	0.703863	-0.919578	-0.187205	-1.51611	-1.30916	-0.53367	1.56147	-0.944836	-1.17987	0.698464	-0.281624	0.890353	-0.518538
-0.0234354	-0.214716	0.466759	-0.154786	0.123017	-0.389537	0.281178	-0.0964694	-0.349339	0.668454	-0.36809	-0.708836	0.155103	-0.727022	1.31213	0.0339669	0.234322	-0.489099	-0.434652	-0.556087	-1.23915	0.0568926	0.333756	0.498059	0.107867	0.325501	0.95746	-0.2857	-0.693124	0.256614	-0.72152	-1.08665	-0.747254	0.285771	-0.403329	0.0306057	-0.291538	0.740915	0.542356	-1.51686	-1.21672	-0.395087	0.0103122	-0.285165	0.211571	-0.530658	-0.617907	-0.277713	-0.692375	0.306213
-0.748139	-0.499507	0.242132	-0.0765704	-1.18515	0.457469	0.413089	-1.02551	-0.281175	-0.07109	-0.330978	-0.714437	-0.48855	-0.599424	-1.10984	-0.262465	-0.154561	0.938882	-0.644863	0.340369	-0.347492	-0.686179	-0.380034	-0.132798	-0.671846	-1.43762	0.916791	0.0370108	-0.176736	1.56745	-0.473806	1.06238	-0.980384	-1.14517	-0.921523	0.340405	0.884111	-0.428518	-0.619268	0.872529	-0.760613	-0.0724929	-0.0516168	0.611465	-1.16374	-0.653646	-0.53994	2.17099	-0.201389	-0.608052
-0.616387	-0.406266	0.823087	-0.416125	0.161261	-0.671494	0.35721	-0.903411	-0.767195	0.101763	-0.400098	0.0561426	0.183671	1.27383	-0.504596	0.0825864	-0.999646	0.627537	0.108996	0.252219	0.0605036	-1.28982	1.756	-0.380367	0.302594	-0.805704	-0.441764	0.57116	0.486316	0.765326	-0.0456804	-0.0800099	-1.30197	0.267663	0.727946	-0.577785	-1.01006	-1.19838	-0.066466	1.10346	-0.732478	-1.1357	-1.53814	-0.634603	0.977718	-0.869252	-0.00638695	-1.12151	0.103508	1.09821
0.723841	-0.0297089	1.60763	-0.67228	0.329863	0.213173	0.266094	-0.0552646	-0.17036	-0.0637466	-0.274122	0.681356	-1.21438	-1.37802	-0.78348	-1.51975	1.34586	0.0625264	-0.629548	-0.306773	1.27466	-0.154693	-0.295595	-0.479559	0.552987	-0.277657	0.0724999	-1.02285	-0.577207	0.8175	0.55082	-1.19716	0.71495	-1.2715	0.146528	-0.176207	-0.981309	-1.23316	-0.268987	0.297819	-0.554484	1.81989	-0.844861	0.191967	0.176134	1.87014	-0.558487	-0.512706	0.433175	-0.165461
-0.133152	0.0474697	0.742737	-0.434844	-0.897316	0.176828	-0.736504	-0.390526	-0.14401	0.00333793	-0.192648	0.0710913	0.135361	1.02665	-0.0306478	-0.278237	-0.0790552	-1.07419	-1.08874	-0.43187	-0.870997	2.5239	-0.698551	-0.915466	-0.131722	-0.259481	-0.00694712	-0.997409	0.569956	-1.04593	1.59308	1.40247	-0.872419	0.976114	-0.0317383	0.696447	-1.28394	-0.682765	-1.04396	-0.567058	0.975366	-0.411809	0.971738	-0.0450183	-1.49534	-0.627663	0.829213	0.122891	0.529829	-0.202569
1.04914	-0.344759	0.514718	0.0935744	0.304251	0.0245245	-0.491058	0.718258	-0.0111118	-0.461635	-0.108553	0.645999	-0.557772	-0.258057	0.267933	1.92358	0.624813	0.150184	-0.276046	-0.329177	1.42065	-1.0446	-0.267902	0.808068	-1.06373	0.0438565	-0.488336	0.735381	0.918759	-0.778464	-0.551772	-0.420859	-1.0421	1.07822	0.920983	0.941913	0.103774	1.06339	-1.78732	-0.675198	-0.811305	-1.19525	-0.706452	-0.00186148	1.06039	0.732876	0.14404	-0.134388	0.627181	-1.06033
0.0404673	-0.141105	-0.508235	-0.671527	0.638	0.541532	0.198528	-0.804104	-0.188813	-0.810178	-0.225536	0.897027	0.107378	0.415978	0.502191	0.477235	0.249524	-0.0711241	0.796125	-0.452586	1.2426	-1.18198	0.699567	-0.612499	-0.56447	0.431089	0.33016	-0.124683	0.0472691	0.940878	-0.0866206	-0.503253	1.30467	0.273393	-1.30457	0.463459	0.0179429	-0.761145	1.42469	-0.258679	-0.594598	0.562494	-0.328205	-0.869603	-1.051	0.0747912	0.514686	1.38727	0.248323	1.11879
0.284939	-0.146373	-0.0659632	0.811218	-0.365138	-0.755055	1.36516	-0.0426388	-0.405305	1.09165	-0.113431	-0.238222	-0.95333	-0.706198	0.684614	0.268846	0.109259	-0.248303	1.12616	0.0301761	-0.334379	1.16626	0.054595	0.4334	-0.519876	-0.114909	0.336185	-0.505682	-0.92749	1.30941	-1.24601	1.03491	-0.216727	-1.41002	-1.17279	-1.27361	1.11471	0.267488	0.736186	-0.397472	-0.310852	0.402105	0.922016	0.789244	0.683725	0.750651	-1.00813	-0.834685	1.02965	1.09025
1.34353	0.511574	0.53495	1.19186	1.25069	1.31859	0.624492	1.19805	1.02516	1.31521	0.140825	0.582431	1.72633	2.04855	1.01494	0.310856	0.608268	-0.645571	-0.192348	0.210002	1.22589	2.00496	0.496613	0.0529547	1.25856	1.1489	-0.175269	1.33872	2.98602	1.33151	0.606904	0.202894	1.65664	-0.822477	0.755155	1.67311	1.02498	-1.10682	0.177741	-0.665063	1.12072	0.70212	1.07669	1.35044	-0.419718	0.187246	1.06603	-0.817813	1.57003	1.22147
4.72093	2.92658	3.52453	3.7443	2.46655	4.62963	3.19527	2.12141	4.31508	5.09395	2.912	3.29008	3.70196	1.6426	-0.180024	1.05798	3.80946	3.05329	0.292884	5.50381	1.32712	2.59552	1.65494	0.841938	4.80624	1.70151	1.58303	2.7924	-0.965141	0.843167	0.825908	2.67946	2.65883	0.932182	1.32147	2.3001	1.6254	-0.421155	2.4337	2.82769	1.27275	-0.523226	2.10636	3.35418	1.94072	0.15509	-0.924829	0.754847	-0.707421	1.06109
2.2349	4.87927	4.20871	4.43572	3.2741	2.98448	3.61691	4.4916	4.10202	1.60227	5.70846	3.76508	3.69653	2.10874	3.62809	1.8924	0.906913	2.88499	2.50723	2.51837	1.75105	0.298282	2.65037	3.1437	1.13545	2.2179	2.95862	2.96962	2.70367	1.61005	0.236106	0.914663	1.44091	1.78232	1.23741	-1.04228	0.51612	2.80078	0.26114	2.74037	1.84819	1.60539	0.289451	-1.10512	0.827387	2.0958	1.98374	1.51124	0.620633	-0.898605
0.558565	1.88672	0.424256	0.0695149	2.38014	0.000664961	0.868386	1.31529	-0.151713	0.424947	0.10423	-0.827026	-0.326139	1.14646	1.45788	1.33793	0.686711	2.81472	3.6786	-0.756	0.256563	-0.357433	1.33116	1.71759	0.524661	0.262915	0.811886	-1.0491	-0.43082	0.581753	3.30189	-0.913815	-0.853807	1.18699	2.24978	0.186907	0.633804	2.52682	1.44974	0.594092	-0.0858507	1.99905	-1.51518	-0.899926	1.02126	-0.868834	-0.113758	0.32825	-1.72729	-0.874501
-0.687537	-0.0382972	-0.581886	-0.620504	-0.878656	0.024412	-0.101779	-0.86396	-0.199649	-1.60423	-0.459047	-0.0772212	-0.771391	-0.206328	-1.83725	-0.667917	-2.06114	-0.19685	-1.12275	-1.04042	-0.648334	0.232764	-2.15839	0.453517	-0.747156	-1.36341	0.148336	0.849136	0.213059	-0.859763	-1.09552	-0.342503	-1.28598	0.355262	1.50425	1.81085	0.0714979	0.711574	0.637795	-1.7732	2.96478	-1.97915	-0.3561	-0.548685	0.0236913	0.0647315	0.21527	1.38975	-1.62652	1.89483
-0.577477	-1.06822	-0.519643	-0.667616	-1.45673	-1.36356	-1.41121	-0.547001	-0.285859	-1.10419	-0.492144	-0.922606	-0.549805	-0.908057	0.0103458	-1.78696	-1.16206	-0.458767	-0.724542	-0.530305	-1.49054	-0.630099	-0.718926	-0.450013	-1.06143	-1.54989	-0.931954	-0.378664	-1.41545	0.361106	0.226715	-1.20655	-1.46816	-0.661128	-0.651729	0.590974	-2.11476	-0.697183	-0.422683	-0.304175	-0.728128	-0.859417	-1.23825	-1.15821	-2.69203	-0.485786	-0.994952	-0.725559	-1.54156	-1.21865
-0.325452	-0.88338	-0.485079	-0.559624	-0.425781	-1.16928	-0.229958	-1.60599	-0.670364	-0.72274	-0.255927	-0.592688	-0.921168	0.826513	-1.07652	-0.396803	-0.683379	-0.557959	-1.03438	-0.2553	1.78159	-0.545317	0.403016	-1.32402	-0.605337	1.69039	0.114865	-0.976039	-0.67805	0.759238	-1.10624	-1.12177	-0.260763	-1.48123	-1.12024	-1.39389	1.54189	-1.39891	0.152304	-0.69102	1.48532	-0.985372	1.04147	1.42855	0.387906	-0.781302	-0.954022	0.60849	-0.601534	-0.547343
-0.398327	-0.614626	-1.00898	0.138494	-0.440218	-0.268137	-0.645289	0.346775	-0.752503	-0.359979	-0.312182	-1.08287	-0.657227	-0.885546	-0.67515	-0.794905	-0.124309	0.0411291	0.072484	-0.0414988	0.127589	1.43477	0.154315	-0.253174	-1.10869	-0.903126	-1.51925	-0.665118	-0.953248	-0.429967	1.22796	0.0928337	-0.224532	-0.408273	1.61062	-0.0619531	-0.59315	-1.49899	-1.23269	-0.105061	1.12563	-0.231659	-0.365649	-1.95235	-1.4746	0.371437	-1.48693	-1.09511	-0.546206	-0.648566
0.167001	-0.269849	-0.656546	-0.408099	-0.324014	-0.0233028	-1.23634	-0.604386	0.0369904	-0.53344	-0.0297353	-0.501819	0.162059	2.68913	-0.066782	-0.113911	-0.474632	-1.0042	0.122839	0.0874803	-1.50366	0.669524	-1.11324	-0.149497	-0.924897	-0.074624	-1.29055	1.14414	-0.768582	-1.6672	-1.24151	-1.63532	-1.15804	-1.44536	-0.639445	-1.20659	-0.558045	0.124288	-1.46974	-0.340605	1.88879	-0.536571	-0.354521	-0.278595	1.17397	-0.889327	-1.06019	-1.21071	-0.953669	0.592576
-0.660808	-0.319219	-0.31057	-0.505933	-0.634389	-0.379701	0.163632	-0.593082	-0.586249	0.273038	0.046097	-0.319378	0.437581	0.364335	-0.22757	1.40837	-0.0925122	0.0818415	-0.283114	0.377498	0.268182	-1.7233	0.568453	-1.17635	-1.13843	-1.37634	-0.612332	-0.680714	0.566197	-2.26029	-1.75724	0.859547	1.12606	0.328396	0.353753	-0.29746	-0.0618245	-1.48118	0.621156	-0.158697	1.1542	-1.54305	0.882256	-0.496934	-0.682194	-1.27038	-1.08731	1.96769	-0.410302	-0.732695
-1.27903	0.22256	-0.767494	-0.199547	-0.277703	-0.516502	-0.511357	0.248748	0.199858	-0.141833	-0.41037	-0.968793	-0.672935	-0.257592	0.358769	0.529119	0.343811	0.0548231	1.08717	-0.415525	-1.10984	0.482566	0.50677	-0.140772	-1.23351	-0.836357	0.626474	0.437167	-1.01427	-0.171769	0.543018	-1.05121	0.642713	0.371979	-0.396167	-0.898944	-1.77099	-1.44723	-0.044239	-0.350867	1.22847	0.489561	0.218994	1.48395	-1.8777	-0.252748	0.231412	0.118782	-0.50113	-0.299624
-0.980195	-0.348078	-0.210478	-0.721916	-1.22364	-0.293056	-1.02828	-0.349085	-0.650809	1.02008	-0.293719	0.271141	-0.153877	0.400686	-0.581213	-1.08247	-0.745641	-1.13304	-1.20672	-0.0860555	1.93644	-0.229016	-1.58431	-1.45271	0.823905	0.701387	1.17436	-0.502389	0.483035	1.01903	-1.05327	0.323715	-0.948448	-0.236607	-0.391881	-0.974355	0.182105	0.198359	1.52596	-0.414864	0.0220908	-0.152351	-0.383143	-1.35041	0.257851	1.15905	-0.255859	0.312939	-1.31697	-0.527366
0.456821	-0.024484	-0.627621	-0.444502	-0.203738	-0.108895	-1.00108	-0.200693	0.229778	-0.0892672	-0.323855	-0.629435	0.812648	-0.482155	-0.158034	0.514014	-0.0830221	-0.24781	-1.57179	-0.214424	-0.852032	0.21187	-1.40924	1.0009	-0.759724	0.60038	-0.774882	-1.36167	-0.478364	-1.51743	-0.433899	0.516834	-1.05761	1.73393	1.485	-0.242059	-1.36221	-0.670433	-0.813556	-0.719967	0.739013	0.900953	0.667684	0.348563	-0.0361489	1.00557	1.2793	-0.904224	-0.785014	-0.9632
0.497503	-0.393537	-0.413181	0.174211	-0.979495	-0.496519	-0.930373	0.325797	-0.178228	0.291041	-0.104478	-0.569176	-0.572299	-1.65493	1.29618	-1.21751	-0.570982	-0.735979	-0.420518	0.0180315	-0.0900907	-0.696458	0.370253	0.808431	-0.551186	0.101651	1.62062	-0.926607	-0.149444	-0.720394	0.478719	-0.0391312	-0.507303	-0.141485	0.495796	-0.397053	0.306068	0.868916	1.07965	0.614771	0.399252	1.35888	1.18018	-0.862122	0.0321465	-1.19773	0.333065	-0.687985	0.129222	0.180171
[truncated: 24 more columns]
