# Supplementary material for: Experience-driven development of decision-related representations in the auditory cortex
Source: EMBO Rep. 2024 Nov 11;26(1):84–100. doi: 10.1038/s44319-024-00309-0 (PMC11723978; doi:10.1038/s44319-024-00309-0)
Supplement: Supplementary file 4 — Source data Fig. 2 [file 44319_2024_309_MOESM4_ESM.zip › Fig. 2/2b/train.xlsx]

## Sheet: 1
0.344233	-0.409171	-0.198856	0.548214	-1.13344	0.646376	0.62371	0.26921	0.717431	1.12057	0.600186	-1.42505	0.686159	0.233111	1.13914	1.60174	-0.809652	-0.0482387	0.565514	0.961269	-0.918486	-0.290978	0.284822	1.51866	0.178419	0.192248	1.03766	0.645369	-1.2038	1.9115	0.0277444	-0.336619	0.598746	0.910521	1.61671	-0.0436059	1.44777	-0.169337	-0.523021	0.369169	-0.323911	-1.4171	-2.32995	0.637582	-1.4766	0.910781	-0.579824	-0.201469	0.51464	-1.87319
0.290058	0.544284	-0.078801	-1.07368	-0.746569	0.0042546	-0.643105	0.890189	0.0157367	0.614277	-0.848926	1.87704	-1.3715	-0.378089	2.14266	-1.74103	-0.870353	-0.591689	-0.700128	-0.235873	-0.423815	0.278074	-1.2083	-0.777304	-0.752757	0.446823	0.02276	0.626614	0.537902	-0.517611	-0.221339	-0.190713	0.82579	0.656027	-0.427116	-0.97106	-0.0123748	0.474328	0.984985	1.2807	-0.749594	-0.43657	0.289646	-1.16971	3.05882	1.87146	0.795752	-0.707711	0.246921	-0.0668653
-0.594992	-1.64886	-0.201926	-0.884729	-1.26558	-1.01274	-0.696042	-0.570422	-0.838034	-1.22444	0.220484	-0.168662	-1.73904	-0.318954	-1.13403	0.0654834	1.23167	-0.47348	1.38503	0.0259448	0.283458	-0.7414	2.57248	0.320599	1.39736	0.653454	-1.41418	-1.37626	0.989669	0.937271	0.727246	0.471933	-0.436847	-1.92371	-0.00235587	1.37293	-0.870123	-0.605673	0.530865	0.696549	1.08154	-1.24433	0.192908	-0.661765	-0.322848	-0.411041	1.58775	0.219003	-0.71813	-1.39128
0.0296226	-0.507447	-0.19722	-1.25269	-0.112841	0.991025	-0.734305	0.610853	-0.0852479	-0.919345	2.7173	-0.964372	2.73681	-0.293734	-1.54643	-0.457621	-0.566271	0.491643	-1.16223	-1.52638	-0.945388	0.299067	0.0140148	0.507791	-0.345873	-1.44863	-0.190058	-0.211896	-1.33101	-0.434999	-0.978303	-0.524411	0.261052	-0.0909267	0.999779	-1.71976	-0.884129	-0.400895	0.708882	-1.95531	0.564955	-1.13684	-0.487773	1.3449	0.63184	0.0187723	0.347409	-0.253254	-0.905967	0.987032
-1.01029	0.608843	1.43474	-0.445405	-0.69136	0.136011	0.649415	1.61908	-0.260648	-0.321808	-1.03682	0.150858	-1.07994	0.666718	0.31719	0.843146	0.290015	-1.69204	0.175355	2.27772	-0.122081	1.61164	0.311253	0.925286	-0.641966	-0.0288411	1.59682	-0.869978	2.0775	0.283471	-1.17795	-0.156683	0.507464	0.697402	-0.952102	0.947201	0.545177	0.315587	-0.998018	-0.839413	0.0767988	-0.113096	1.98939	-0.236887	-0.791143	1.22182	-0.872736	-0.044443	-0.201245	0.702863
-1.16756	-1.08251	-0.589867	1.04405	0.589176	1.62602	-1.10026	0.666093	0.0796669	-0.546781	0.341537	-0.46322	0.384163	0.0793915	0.513545	-0.126297	1.33658	0.99134	-0.504436	0.780817	-0.557259	0.88638	0.465741	-2.07402	0.663016	-0.874385	-0.383004	0.028372	-0.505926	-1.30072	0.496751	-1.04485	-2.08267	-0.624625	-0.898994	0.0748887	-0.245548	0.511518	-0.552446	-0.343466	-1.1487	-0.719556	-1.45142	0.762479	1.46646	-1.15407	1.16029	-2.4287	0.271578	-0.375096
0.335471	0.272396	-0.543999	-0.647991	0.0733583	0.700122	0.931524	-2.10379	1.05344	-0.524107	-0.754186	0.686737	0.097415	0.286108	-1.90832	0.687981	-0.789402	0.0572638	1.63954	-0.81972	0.519772	-2.18314	-1.02067	1.52102	-0.269274	-0.324104	-0.959404	-0.578252	1.11391	-0.222417	0.645439	-1.10547	1.45329	1.78521	-0.459318	0.516195	0.193105	0.964791	0.220544	-0.0807268	-0.468421	0.623533	0.0448736	0.24505	-0.881369	-0.853236	-0.855802	-0.183695	0.191228	0.00882792
-0.666302	1.47249	-0.145531	-0.41104	-0.277237	-0.976257	0.420462	1.05218	0.0642322	-1.29254	-0.882921	-0.460877	0.47324	-1.78143	-1.00871	-0.258444	-0.815027	1.29651	1.42803	-1.01703	-0.637133	-0.519434	-0.286765	-1.29002	-1.46012	0.983518	1.09627	-0.179043	-1.69767	-0.43762	-1.42233	-0.492928	1.7457	-0.267901	-0.500059	1.48746	0.204825	-0.119557	-0.335505	-0.777462	0.730787	0.880029	0.758752	-0.442151	-0.730938	-0.198236	-0.142907	-0.854751	-0.67098	-0.352564
1.21037	0.333528	1.88724	-0.074362	-2.08688	-1.97653	-0.489128	0.31345	-0.125671	-0.298955	-1.13419	0.768601	-1.30484	-0.457523	0.53911	-0.869959	0.0205391	-0.989954	0.761294	-0.337463	-0.567406	-0.655485	-0.831741	-0.670496	-1.87151	0.204995	1.04507	-0.31379	-0.50348	-0.507617	-0.592863	2.41782	-0.0217181	-0.396977	-0.405848	-0.673471	-0.623797	0.0890755	0.201687	1.38409	-1.1169	-0.596012	1.38378	-0.995797	-0.712853	-0.63362	-0.557257	0.330828	-0.132541	-1.30585
1.3665	0.00302406	-1.29005	0.26803	1.35069	-1.49257	-0.705548	-2.14847	1.73583	-0.186325	0.557365	0.669286	-0.27003	-0.960348	0.762232	0.479937	0.0536995	-1.73882	0.769468	-0.0653424	1.95311	-2.23061	0.0141758	0.177793	0.923028	-1.38645	-0.0294601	0.45381	0.397098	1.14866	1.59866	-1.21494	0.540579	-0.507021	-0.266875	0.417997	-0.257002	-0.415494	1.77155	-0.240866	0.936922	1.36802	-0.927643	-0.266448	1.28843	0.374932	1.38517	0.862948	-1.15558	1.67472
-0.541684	0.181457	-0.468592	-0.367264	0.212923	-1.45478	-0.77412	0.398325	-0.31077	-1.67944	0.43295	-0.148832	0.774485	1.41442	0.491475	1.93394	0.60292	0.138348	0.753477	-1.32799	0.741544	0.67469	-0.228621	1.54837	1.96839	3.12073	0.225861	0.191659	0.57422	0.104612	-0.29306	0.700028	0.81207	0.71802	0.789122	-0.441428	1.76742	0.643281	-1.66919	2.42333	0.810548	0.00216715	-0.682505	-0.571163	-0.598608	0.0509048	-1.60776	0.746102	1.02879	0.432576
1.16527	0.428464	0.818879	-0.38659	-0.972015	0.636647	0.495187	-0.29293	-1.71288	0.130891	0.321563	0.0858934	1.11224	1.46674	0.310894	0.325134	0.815587	0.476925	-1.02674	0.890448	0.0194433	1.87513	1.75152	0.295786	0.624828	-0.622298	0.086402	-0.00845452	0.118269	-2.20463	-0.0837368	-0.612433	0.736742	0.118035	-1.12013	-0.217	0.444862	0.967985	0.187964	-1.47899	0.349792	0.0631824	0.601296	-0.639231	0.826014	-0.624679	-0.37713	-1.00547	-2.0015	0.0029522
-0.893116	-0.0544299	1.76342	-1.33919	1.64979	0.525514	2.35939	-0.706503	-1.73292	0.983857	-0.197282	-0.738736	0.191709	0.174917	-0.666982	-1.49796	-0.397189	-0.126999	0.99837	-0.516644	-0.903863	0.935605	-0.551537	1.38538	-0.41258	0.478844	-0.856928	2.15917	0.294122	0.129495	0.57763	-0.339353	0.138833	1.67813	-0.729407	0.127072	0.562826	-1.52401	-0.451931	-0.562945	0.593983	1.13028	-1.2836	0.612348	-0.399873	-0.745005	-0.00962049	1.75771	-0.114944	-0.979079
-1.68924	-0.4418	-1.14866	0.165902	0.907667	-0.389952	-0.38961	0.13429	-0.539154	0.321906	-0.623664	1.41581	-0.917191	-0.953344	0.126608	-0.502986	0.400387	0.797543	-1.24755	2.42113	-0.561115	-1.1673	0.21546	0.0764397	-1.76078	2.56264	-0.260712	-0.927297	2.0818	0.523834	0.377183	0.378414	-0.629825	-0.199446	-0.0146277	-0.816466	-0.573578	2.23705	1.6143	0.21034	-0.836475	-1.10749	-1.10395	1.87163	-0.947511	0.847686	-0.115708	1.06581	0.602528	-0.355239
-0.350023	-1.19381	-0.114991	1.5031	-0.145126	-1.24293	0.0628127	1.17821	2.16751	-0.558934	0.138917	-0.239836	1.47883	1.29932	0.526591	-0.1518	1.24441	0.931538	-0.22843	-1.21547	0.360879	-0.0242297	0.294625	-0.351414	0.0638962	-1.25823	-0.946622	-2.41633	-1.03201	-0.0182573	0.171232	0.745843	-1.12129	-1.06893	0.152969	0.472916	-1.48561	-0.637855	-0.332262	0.117165	-1.16558	0.0340336	0.840928	1.43915	-0.643936	-0.533173	0.139818	-0.784927	1.34957	-0.216266
0.290013	-0.605775	-1.54443	0.456799	-0.888514	0.151572	-0.868111	-1.08603	0.485116	1.63296	1.21577	0.961709	-0.597943	1.25064	-0.189843	0.153994	0.256951	0.495056	1.58587	0.0153098	-0.819918	1.08309	-0.654804	-0.211834	-0.250999	0.465596	0.244629	1.56954	0.489848	0.481161	-0.458398	0.0661959	-0.382239	0.436539	1.61591	-0.0356615	1.49646	-0.149849	-0.390598	0.24039	0.0451895	-0.293832	0.757581	-0.382246	0.385556	-0.456105	0.235549	0.535408	0.725831	-0.205246
0.119096	-0.239928	0.375851	1.93426	-0.190512	1.05164	0.647398	-1.06426	-0.00255776	-1.03943	0.369436	-0.157978	-0.836777	0.945849	0.541451	-0.236414	0.99108	0.499512	-2.09944	-1.42084	-0.919499	-0.249143	-0.184729	-1.08051	1.10654	-1.39765	-0.279069	0.1184	1.60515	0.715637	-0.142073	-1.08607	0.961152	0.300077	-0.0598969	-1.39547	-1.59718	0.784753	0.608687	-0.643395	-1.47983	1.05707	1.09492	0.369296	-0.240707	1.53636	-0.7294	0.652152	0.123809	-0.565396
0.665278	0.863295	0.60312	-0.897359	0.507419	-0.480939	0.263768	0.510442	-1.24914	1.61617	-1.89698	-0.188497	0.756617	-0.355638	0.0307123	-1.58727	-2.04743	0.040651	-0.468569	2.0061	-0.27243	1.02526	0.422701	-0.209266	-0.861194	-0.0399854	0.347299	-0.537899	-1.51639	0.812803	-0.977161	-2.51321	0.092232	0.118175	-0.489827	0.659079	-1.29277	0.188888	-0.52631	1.08124	1.39493	-0.591014	0.0597384	0.147546	0.151535	1.88397	1.41683	0.78906	0.233572	1.27322
-1.92172	0.781991	-0.869133	2.41574	2.60314	1.46274	-0.934831	1.22977	-2.55352	-0.733209	-0.857188	-0.229066	1.93796	-0.650755	-1.6432	0.629455	1.15404	0.3367	0.189953	-0.0780821	0.791738	-0.799373	-0.387206	-0.533988	-0.79978	-0.3954	1.20356	0.165132	-2.06969	-2.20337	0.932766	0.922329	-1.03624	-0.76445	1.08902	0.833031	0.56707	0.212525	-0.2753	-0.222765	-1.42815	1.06824	0.366283	0.425309	0.900268	-0.522285	-0.99797	0.891907	-0.467439	-1.72556
-0.788767	-0.0396805	0.669542	0.784237	0.165804	-1.08778	1.30224	-0.642873	2.85906	-1.01385	1.12718	-0.948636	-0.296191	-0.412383	0.986422	-0.89388	0.453735	-0.0893846	-1.43197	1.3332	0.0839049	-1.80045	2.00342	-0.324917	-0.379065	0.187018	-0.0312143	-0.307488	-0.588886	-0.516138	0.468591	-0.616389	0.681893	0.23021	0.596818	3.51195	0.94272	1.37847	-1.04127	-0.345682	-0.524436	1.72752	-1.04652	0.769093	0.441185	-0.390677	-0.768431	-1.28547	1.9165	0.174101
-0.0555746	-0.356658	-0.922084	-0.499782	1.27164	0.679661	-0.098834	0.643139	0.414059	1.96856	-0.45229	2.16699	-0.323171	-1.16372	-0.930191	0.322908	-0.202224	-1.31897	-1.14224	0.18729	-0.000267079	1.21519	-0.457709	1.51488	0.171999	0.208256	-1.61335	1.42449	-0.43522	-0.552965	-1.38643	0.410761	-0.944918	0.235395	1.95183	-1.1878	0.785583	-1.0702	-0.475855	-1.44925	0.624056	0.0571717	1.4303	-1.05437	-0.484658	-2.14108	0.570194	1.69623	-1.42855	0.348652
-0.0206726	-1.99479	0.0322083	-0.646258	-0.581873	-0.317747	0.262915	-0.450169	-1.04698	0.122526	-1.58981	0.675069	-1.79766	1.09988	-0.552144	-1.19085	-1.05111	0.890445	0.503084	-1.04601	-1.31446	0.890791	-2.36728	-0.785998	-0.323877	-0.872277	-1.28949	-1.07554	-0.919139	-1.00748	-0.662867	2.5401	0.667172	0.99313	-2.3955	-0.649621	-0.837164	0.0770958	0.62046	1.08341	-0.85678	0.998541	-0.597057	-0.464895	-0.212197	-0.9804	0.594933	-0.559738	0.270005	0.484628
-1.22668	0.582206	0.563104	-0.586774	-0.533717	0.2412	-0.665983	0.122326	0.0218297	-0.771036	-0.0170753	-1.25327	-0.16289	-1.41284	0.467776	0.309968	0.821691	-1.50021	-0.961294	0.798696	0.661076	0.0853561	0.180183	-0.0912094	0.152675	-0.192288	1.21344	0.0196836	-0.805906	-0.761594	-0.902861	1.18771	-1.98106	-1.51612	1.38277	1.04273	-1.37315	-0.117252	0.552716	-0.107183	1.50641	0.901846	0.949675	0.830434	0.85954	0.385198	-1.09558	-1.52991	-0.959538	0.523129
0.855886	-0.078205	-0.0661565	-1.08745	-1.22934	0.821386	-0.470185	1.62413	-0.258464	0.717582	-0.253765	-1.17538	0.393149	0.206817	1.45265	-0.740559	0.78795	-0.496356	-0.192748	0.262705	-0.968643	-0.653757	-0.0390185	1.35527	0.625862	-1.37093	0.860736	-1.18211	1.54044	1.55802	0.690372	-0.0233012	0.635287	1.25035	-0.119168	-0.390488	2.001	1.50338	-1.50134	0.806346	-0.636908	0.449443	-0.157082	-0.991102	0.676361	-0.239828	-0.760044	0.601043	-0.611425	-0.826743
-0.459216	-0.0575344	-1.53564	-1.06177	-0.105208	0.563407	0.155531	-1.13199	-0.168007	0.385106	0.883747	0.418578	-0.764388	0.233812	0.3801	0.736525	-0.876712	1.20451	-0.727109	-0.162844	0.143771	0.898304	-0.628245	-2.01077	1.75908	1.65251	-0.109566	0.573731	1.41927	-0.902151	0.20426	-0.0450999	-0.0747787	1.90336	0.197739	0.0698349	-0.270308	-1.06308	-0.28559	0.705637	0.386321	-0.633368	-0.28127	0.446603	0.767165	-0.153356	-0.530864	1.13172	0.642212	-0.417262
-0.04183	0.508846	-2.34701	0.360109	0.021639	-1.38258	-0.612319	0.611095	0.0109671	-0.24726	0.151608	-0.968412	0.115635	-1.98576	-1.99862	-1.05525	0.464911	2.38924	1.22466	0.110946	-0.497416	-0.040709	-0.0215003	0.0118455	-1.56343	-0.282844	-0.638464	1.8674	-0.460528	-0.382842	1.39585	-0.0642887	-0.785403	-0.495478	-1.14325	-0.309669	0.772665	-0.369261	0.577578	-0.701318	-0.873177	-1.23511	2.26077	-0.20147	0.257895	0.635073	1.5191	0.120585	-1.51687	0.667841
-0.427182	-0.985956	-0.763852	0.976979	-0.114547	0.227655	-0.478911	-0.653771	-0.444363	-0.860047	-1.24234	-2.28098	0.518315	1.1194	-0.145147	0.616655	-2.21152	-0.421401	0.909243	-1.27094	-1.18633	0.91093	0.610723	0.12076	-0.421756	-0.331445	-1.55789	-1.51421	0.0963884	0.60506	1.75839	-0.308363	1.00512	-0.37725	0.947135	-0.60914	1.15949	-1.74809	0.767739	-0.103298	0.573161	-0.951566	-0.232978	-0.378486	1.36593	1.11802	0.646392	0.0143785	-0.730566	-0.629917
1.05554	1.07572	0.732835	-1.06029	0.841582	1.93109	0.483294	-1.15591	0.461736	-1.00298	0.224302	0.46837	0.0779615	0.392827	-0.917259	1.2858	0.296219	-0.123405	-0.558966	1.30611	-2.0619	2.13308	1.67619	1.02056	0.362999	0.446263	0.113067	-0.405462	1.22037	0.833488	-1.66686	-0.889207	-0.472756	1.76924	1.55873	-0.623436	-1.18018	-1.78396	0.396302	0.404577	-0.449457	-1.59297	0.699868	-0.556957	0.181408	-0.47553	0.689577	-1.053	0.724726	1.19921
0.00734167	-0.5613	1.49591	-0.682383	2.01782	0.486449	-0.798155	3.00285	-0.34363	0.75622	1.72291	-0.0208351	-0.171145	0.280295	0.749163	0.924418	0.52346	-0.788864	-0.695696	1.72152	2.59468	-0.163496	-1.65603	0.212135	-1.29666	0.66907	-0.52316	0.668598	-0.19972	-1.03071	-0.0327755	-0.773604	0.25783	-0.391577	-1.25033	-0.631482	1.09102	1.70215	0.582331	-1.23834	-0.484958	-0.370274	-1.68453	-0.353463	-0.437613	-1.34523	-0.594733	-1.17727	1.46649	-0.994071
2.4584	0.755817	1.01572	0.313404	-0.238611	1.01287	2.64905	-0.918376	0.983656	0.972104	0.0897885	1.15236	-0.0461313	0.548577	-0.926918	-1.40853	0.192688	2.68024	0.52224	-0.715373	0.483445	0.141776	0.52387	-0.287418	-1.5215	0.0464239	-0.995615	1.93517	-1.71763	-0.161261	-0.168293	-0.619412	0.677041	-0.460386	-0.399865	0.368866	1.17613	1.81029	-0.120515	0.891759	-1.3264	1.07247	-0.554551	-0.175241	0.278054	-0.931828	-0.473887	0.432041	0.0348148	-0.960037
0.201928	-0.484527	-0.969934	-0.0726667	-0.297048	1.42537	1.5124	0.543295	0.302361	-0.548152	0.778782	-0.13384	0.667502	-1.36799	1.1616	-0.254745	-0.730302	-0.5318	1.89799	-0.353047	1.59073	0.268169	-0.453586	-0.218717	1.25412	0.568593	1.36507	-0.25733	0.103303	1.29882	0.504783	-0.380608	-1.60882	-1.61341	0.515154	1.72525	1.16279	-0.40401	-1.29248	1.34277	-1.23903	-2.63792	0.247722	0.850751	-1.16132	-0.230044	0.303261	0.125897	-0.739429	-0.568115
-1.29845	1.55537	0.83116	0.832636	1.46933	-1.67978	-1.76215	-0.323131	0.130823	0.126935	-0.496626	0.243847	1.13902	0.685053	0.379153	1.38943	-0.544523	0.787133	0.168827	-0.314935	-0.989733	-0.600013	0.924136	0.440715	0.632487	-0.406567	-0.180035	-0.190277	0.267578	-1.19326	-0.927659	0.873994	1.41433	-0.350045	-1.57296	-0.528595	0.322567	-0.37625	-0.509269	-1.35658	2.2498	-0.980619	1.73765	0.409973	0.201819	0.379328	0.725444	-1.16247	-2.15668	0.0077529
0.870172	0.97489	0.358399	1.62662	0.776893	-1.07217	-0.843646	0.0518244	0.643646	-0.250293	1.09923	0.888298	1.26564	2.65118	-1.07828	0.866521	0.299156	-0.325166	-0.801035	-0.92618	0.872124	-0.936829	0.0105429	-1.22934	1.16596	-0.488722	-0.0734095	-0.909992	-0.431145	1.49164	2.3297	-0.254288	-0.558774	-0.120486	0.851935	0.104644	-1.06473	-1.72598	0.652361	-0.583289	-0.157349	1.90113	-0.656658	0.978557	-0.990694	0.667156	-0.0971433	0.478003	0.906202	-0.796988
1.87795	0.6827	-0.0763368	2.67955	0.234245	0.560726	1.11055	0.220396	1.11692	-0.32702	-1.24568	-0.739907	0.458223	0.641343	-0.247941	-0.660938	0.677031	-0.429809	-0.0343212	0.140146	-0.763317	-0.123793	-0.751043	-0.610687	-0.417937	0.271801	1.85363	0.795748	0.717394	-0.113932	-0.8992	1.71194	0.729248	0.581012	-0.418391	0.150689	-0.390851	1.59488	-1.36861	0.600161	-1.01169	1.42963	0.553503	-2.69524	1.59517	2.13896	-1.47238	-0.318582	-0.203357	0.622
2.37802	2.27129	0.88082	-0.761793	-2.28046	-0.189139	0.0685903	0.901557	-0.992552	2.40162	-0.147358	0.124727	-1.42962	-1.90152	2.80176	-0.544838	0.857004	-0.0458168	0.673986	0.0523156	-0.831456	0.124754	0.240643	1.16825	0.30563	-0.66917	-1.14589	-1.22741	0.19479	-1.03633	0.933218	0.356633	-0.45703	0.492296	0.48718	-0.891064	-1.53369	-1.33354	0.991942	-0.749586	1.70492	0.449911	-1.09059	0.598847	-0.877469	-1.66053	-0.543581	1.05724	-1.77389	-0.272779
-0.380433	-0.109442	1.58234	-1.39068	-1.15354	-0.862153	-1.84094	-0.570635	-0.230056	0.593883	0.120974	1.69409	-0.742595	0.9309	0.265037	-0.437187	-0.448401	-0.454378	0.437538	0.659664	0.440212	-0.739617	0.657121	0.00388624	-0.368422	-0.893317	-0.91207	1.31785	0.201187	0.805974	0.644117	0.154266	-0.346963	-0.5612	-0.00221303	-0.728325	0.36987	0.384081	1.27017	0.0449217	1.9316	0.124737	-0.733085	-1.18179	0.326466	-1.87504	-0.74499	-1.21981	2.31241	-0.871804
-0.869934	-1.64765	-0.38656	-0.702918	0.746796	-0.237772	-0.422044	0.0922305	-0.619511	0.121268	0.0941192	-0.566328	-0.443044	-0.54043	-0.347716	-1.75701	-0.939061	-1.13299	0.463131	-1.12757	2.58178	-0.237526	-0.677495	-0.943201	0.133616	-1.77132	0.918898	-0.193594	0.341979	0.70527	-1.00864	-0.494733	-1.27007	-1.20889	1.28429	0.128495	0.204155	-0.655863	-0.708759	-1.67793	0.811388	-0.117412	-0.656643	-1.50175	-1.08825	0.874048	1.04463	-0.430294	1.77874	1.93424
-0.460912	-1.80638	-1.59402	0.0829303	-0.106404	-0.256353	-0.544912	-1.12066	-0.795957	-1.04353	0.698822	0.504024	-0.725681	-0.658476	-0.0811559	0.0321634	-0.265381	-1.39523	0.625913	0.17781	-0.0533951	-0.588749	-1.00224	-1.63886	-0.218138	0.0702067	-0.400938	-0.682213	-0.828727	-1.19517	-0.662033	-1.171	-0.0272827	-1.23328	1.00817	-0.69802	-1.5092	-0.10409	0.00106811	1.70282	1.54805	1.20023	0.244846	1.91513	-0.880985	1.38195	-1.91946	-1.02413	-0.0054087	0.908019
-1.12083	-0.739255	0.199973	-0.0322479	0.435265	-0.887452	0.10687	0.789862	0.310108	-1.55618	0.373142	-0.621124	-0.519431	-0.63663	-0.0404796	1.56523	1.42633	0.338017	0.794337	0.154985	-0.258127	0.00921446	1.31196	-1.1859	1.82456	-0.550404	2.27005	0.36784	0.0794445	1.28295	-0.234331	0.677687	-1.03301	-1.45185	0.536012	-0.699286	-0.940984	0.115173	1.38393	0.405724	-1.49406	-0.416379	0.452564	0.926283	0.631276	0.624777	1.9629	0.53732	-0.259105	-0.874356
-0.265017	1.83662	-1.44786	-0.586164	-0.0341826	1.52388	0.962454	0.500799	0.010837	-0.172672	0.455267	-0.159238	2.06523	1.19715	-0.221246	1.57717	-0.553365	0.608813	-2.23763	0.102613	0.795773	-0.0178997	0.856927	1.88045	-1.43055	0.477315	-0.356077	-0.373616	-1.02177	0.316988	-1.13893	0.195969	-1.34296	0.867934	-0.939856	-1.95974	1.53147	0.635941	-1.57473	-0.155635	0.901159	-0.103562	-0.557865	0.351985	0.456693	0.458294	-1.42396	0.589535	0.504963	-0.143071
-0.300449	-1.15565	0.0397713	1.37862	0.0386295	-0.268148	-1.05349	-0.607775	-0.0773064	-1.22349	-1.14184	-2.00238	-0.0470591	-1.22637	-0.971524	0.801064	-1.09888	1.02751	0.468498	0.957151	-0.753107	-0.767429	-0.729074	0.224489	1.66718	1.64933	1.40391	-0.685745	-0.444356	0.0911305	2.05844	0.0846918	1.39098	1.07281	-1.79451	1.53016	-0.473333	-0.12683	-0.721799	-1.68639	0.100288	0.0274864	0.713861	0.0766449	-1.20349	-0.732903	1.45718	-0.468288	0.139863	1.58903
0.805883	-0.0430244	0.019927	-0.191187	0.944069	-1.57082	-0.212985	-0.275087	-0.369071	1.08028	-0.995967	-0.781423	-0.872363	0.0198794	0.0750386	0.609696	2.78665	1.13237	-1.069	-0.180643	1.40979	1.60545	-0.561355	1.51072	0.795294	-0.424017	0.192076	-1.3156	-0.321076	0.559873	0.468308	1.04257	-1.0653	1.71396	-0.985909	0.190046	0.214609	-0.63075	2.39655	1.27321	-0.168066	-0.380685	0.252148	-1.44192	1.28465	0.0505317	-1.49016	2.49247	0.113362	-0.448691
-0.253327	1.94613	-0.0355156	0.611797	-0.879468	0.615726	0.387308	-0.847437	1.69134	0.91726	2.06976	1.73188	0.14243	-0.21509	-0.109965	-1.104	-0.85213	-1.00059	-1.06541	-1.17712	0.935644	-0.0617463	1.2698	-0.334856	-0.563609	-0.444948	-1.61265	1.13468	0.847982	1.19853	-1.34904	-0.103388	2.24053	-1.29982	-0.91559	-0.756715	-0.206082	-1.12391	1.58084	0.939929	-0.432912	0.976048	0.495046	-0.553596	0.484602	-0.803166	1.60403	0.580523	0.0459835	-0.0839769
-0.779026	-0.622832	1.70888	-0.53545	-0.0633917	0.347973	2.3005	-0.956535	0.490472	-0.0486473	0.857506	-0.94062	-0.900111	0.0669799	1.15655	-1.38781	0.0565489	-0.306153	-0.340193	-0.92411	-0.349887	0.235251	0.18001	-0.210202	0.433602	-0.0859351	-1.28119	0.906737	0.535191	-1.81079	-1.09138	-1.48727	0.171698	-0.98745	0.580611	0.591719	-0.199891	1.17949	-1.70671	0.109465	-0.234704	-1.11027	-0.951755	2.16149	-1.53233	-0.100251	0.764443	-1.58195	-0.417285	3.10258
1.2562	-0.812748	0.523199	-0.304856	-0.730018	0.469277	-0.615757	-0.348838	-1.01034	1.80648	-1.84773	1.09333	-0.113992	-0.220277	-0.650764	1.10702	-1.97233	-1.58957	-0.246213	-0.584272	0.41355	-1.59411	-2.09338	-0.67012	-0.278776	1.20452	0.943234	0.769821	0.18929	0.715654	1.46784	1.90975	-0.864829	-0.616598	0.102227	0.654148	-1.14188	-1.115	-1.24195	-0.813886	-0.315121	0.64327	-0.950615	-1.25541	-1.90175	0.761302	-0.189318	0.56739	1.02569	0.65608
[truncated: 8 more columns]

## Sheet: 2
1.61893	1.04424	0.14434	-0.353799	1.48776	0.0881696	-0.0469077	-0.0852956	-1.30995	-0.443718	0.741242	0.650971	1.29085	0.720984	-0.86155	-0.470891	-0.231269	-0.36541	-1.01498	0.706192	-1.04221	-0.109854	-0.892242	1.22803	-1.36583	0.372081	1.11823	0.471953	-0.794044	-1.33864	0.0689486	-0.0578047	-0.461899	-0.394484	-0.542823	0.747109	1.19834	0.358467	0.387884	-0.580214	-0.559484	0.266001
0.280027	-2.15408	1.10692	0.0302012	0.736116	0.506556	-1.08645	-0.352077	-0.0486896	0.828186	0.0678787	-0.146277	-0.655726	-0.0692215	-1.33553	1.50039	-1.23968	0.757834	0.314235	-0.641291	1.74299	-0.429847	0.27397	-1.03158	1.16872	0.703336	-2.03201	-1.27755	0.366229	-1.92743	-1.39084	0.248499	-0.186043	-1.11844	-0.344769	-1.47639	-1.49834	0.490267	-0.153081	0.446251	-0.95317	-0.318085
0.671126	0.0380759	0.782618	-0.506864	-0.333443	0.246933	0.486119	1.73074	-0.628754	-0.0646007	-0.368189	-0.311098	-0.844366	0.747609	0.557039	-0.693548	-0.726215	-1.99861	-0.0764687	2.24951	-0.647441	-1.09097	0.217846	-1.67357	-1.34796	0.0276834	2.14723	-0.73784	-0.0952497	1.35437	0.00170627	-1.61167	-0.355032	-0.785067	0.78695	0.0180992	0.608835	-1.18946	1.31379	1.05435	-1.02471	1.45362
0.428053	1.36901	-0.343126	-1.38953	-0.914096	-0.888181	0.877024	0.410165	-0.533431	0.191093	-2.08837	-0.622906	0.258282	-1.39738	0.864251	-0.0493608	0.226987	-0.622804	-1.76375	0.193982	0.569344	-0.144006	0.548347	-0.575494	-1.13032	2.13647	1.63441	-0.538256	0.623126	-0.334368	-0.893694	0.841599	-0.578727	2.0684	0.235516	-0.037082	-1.23403	0.99484	0.192563	0.441813	1.20812	-0.153139
-0.394382	-0.367252	0.463072	-1.28191	-1.39381	-0.54435	0.988851	-0.645564	-0.418243	-0.969028	1.5849	-1.22451	0.630304	2.20923	-1.0029	0.13088	0.448084	0.655217	0.514296	-0.995021	1.13305	-0.0211184	1.07736	0.820445	-1.50935	-2.18296	0.874414	1.47332	-0.148951	-0.833659	0.784903	0.0752423	-1.08629	-0.283872	0.0372321	0.873642	-0.0953062	-0.763315	-0.0138787	0.0110981	1.56588	0.317029
-1.81863	-0.664336	-0.882462	-0.62913	0.356204	-0.527982	1.72508	0.159378	-0.635323	-1.84947	-0.678479	1.70303	0.492307	-0.613217	-0.371665	1.59362	0.110175	-1.07155	-0.084203	-1.73033	-2.51795	-0.814463	0.379562	0.786796	-1.40698	-0.623581	0.204519	0.101118	-0.212937	0.139368	-0.302937	-0.688559	-1.65186	-0.117055	-0.213078	1.61662	0.0238503	0.204943	-1.22674	-1.95106	-0.795101	0.222245
-0.558692	-0.274348	-0.682288	-0.87096	-0.570519	0.850593	-1.39075	-0.95275	0.362283	2.37602	0.310956	0.690096	0.932858	1.03096	0.33664	-0.0801324	0.1139	-0.919527	-1.2627	-1.36518	-1.07942	-0.154477	-1.06943	-0.271125	0.346359	-0.238642	-2.00141	-0.196309	1.00501	0.545002	-0.507117	0.133004	0.469114	1.50325	0.765349	-0.0866768	-1.40528	0.136015	-0.18978	-1.17304	-1.03398	1.33014
-0.700491	-0.373212	-1.54883	1.65367	-0.693807	-0.351413	-1.13831	-1.49003	-0.662112	0.429205	0.970515	-0.132852	-0.296783	-0.855659	0.30524	-1.01414	0.0730265	0.695834	-0.0115151	-1.2972	-0.526606	0.11565	0.801854	-0.366131	2.0495	-1.27429	0.140404	-0.374304	-1.09474	1.29186	-0.176066	0.437313	2.31715	-0.878951	-0.439861	-1.62535	-0.185479	-0.0217437	0.277008	-0.142482	-0.344298	0.167491
-0.41776	-0.491056	-1.7918	-0.573525	0.506213	-2.00148	-1.30012	1.68683	-1.1538	-0.350481	0.232916	-1.80447	-1.3671	-0.127532	1.25152	0.122299	0.420109	0.699233	0.0631648	0.699216	-0.403457	-0.906437	0.0333074	-1.66175	1.22071	-0.629087	0.360141	-0.955909	-0.00787209	-0.298753	-0.83159	0.61948	0.158617	0.707095	2.0266	0.126953	0.732486	1.13104	0.48877	-0.0662217	1.14715	1.77069
-0.138343	-0.306439	-0.740304	0.181409	-1.95594	1.02479	0.462691	-0.340792	1.02171	0.148188	2.15312	-2.38837	-1.22052	1.17847	0.0443837	-0.317916	1.36244	-0.0774671	-0.272524	0.710017	1.39285	-0.643163	-1.24215	-0.442837	0.121842	0.0763914	1.46589	0.721811	0.106683	-1.14008	-0.352933	-0.533475	-0.0297987	0.232839	-0.408738	0.412591	0.948482	1.25468	0.306165	-0.376028	0.372662	0.888601
0.0111979	-0.854213	0.244058	-0.606091	-0.856723	0.382133	-0.225066	-1.55375	1.46425	-0.413474	0.394748	0.0138312	-0.954835	-0.00794054	-0.166268	0.953727	1.38819	0.924415	2.36382	0.0102286	-0.190402	0.997801	-0.0288952	0.235041	-0.144974	0.652022	0.25034	-0.848446	0.64214	0.959866	1.3385	0.00936883	-1.34615	1.20231	-0.397224	-0.443195	0.0460993	-0.769688	-0.419409	-0.079651	0.389844	1.00536
-0.934065	-0.75641	-1.47617	-0.429185	-0.610641	-2.22382	-0.4048	-1.46728	0.371006	0.415778	-0.947513	-1.07715	0.644563	-0.95354	1.44533	-0.457426	-0.942317	0.951985	-0.832842	1.24367	-0.236805	-0.636634	1.53039	0.344188	1.54033	-0.51768	-0.722728	0.96441	0.376536	-0.0673129	1.88799	0.604773	1.29989	-0.499388	0.380265	0.415142	-0.530922	0.326936	0.738883	-0.876146	1.46788	0.122624
0.78048	0.00415152	1.24991	-0.304484	0.0406474	0.494944	-1.53669	-0.729541	-1.38331	-0.0865657	-0.507784	0.935539	1.23002	-0.824493	-0.150673	-0.821323	-0.422794	0.305327	-0.708101	1.24408	0.0144432	-1.41902	-0.883888	0.849927	-0.0659365	0.937953	0.777836	1.55159	1.37475	-0.904755	0.318126	-0.515683	-0.495879	0.472702	1.46486	0.182858	-0.347434	1.3746	-0.0157433	0.147728	1.52869	0.256939
-1.95632	-0.474495	0.834072	-0.510242	0.935293	-0.415622	-0.696024	-0.589599	0.714565	-0.53323	-0.415948	0.0977864	2.06029	0.0821296	-1.01639	-0.0193259	-0.543388	-0.568287	0.712794	-0.78876	1.06107	2.48704	-0.143595	1.06742	1.02414	-0.61258	-0.206422	-0.694112	-0.00205156	0.413245	-0.293078	1.58555	-0.617465	-0.714588	1.29364	0.779539	1.31912	3.18803	-1.04719	1.75915	0.101617	0.962409
-1.0601	-0.746849	1.94712	-0.188742	0.473822	-0.931813	0.864433	-0.800048	-0.710478	1.2269	-1.06389	0.169085	-1.17651	-1.31698	-1.57391	-2.23018	-1.01086	-0.266072	0.0929475	1.81242	-0.842616	0.212499	-1.23967	-2.14085	0.0770136	-2.22704	-0.531145	1.16664	0.0575696	0.0648333	-1.56853	1.95757	1.89885	1.88389	0.174093	-0.26337	-0.731071	0.0358747	2.71377	2.13975	-0.665132	1.00727
-0.835627	-0.729331	-1.08481	-0.678405	1.07571	1.27816	0.522795	0.982096	-0.174426	1.3116	-0.532079	-0.766452	-0.179426	-0.0657565	1.37797	-2.04962	0.106288	-0.872919	0.639961	-0.96094	0.858198	-0.841458	0.366516	-0.708832	-0.395421	-0.229424	0.182781	-0.0367503	1.20121	0.990303	0.0277508	-0.699673	0.479668	-0.503865	-0.514479	0.313868	0.649065	0.152934	1.04594	-0.652133	0.132515	0.0490758
0.383014	0.253876	-1.08182	-1.10519	2.11675	-0.523445	0.610999	0.454373	-0.219017	-1.94297	-2.19611	-0.406249	-0.823742	-0.724927	-0.810171	1.42586	-1.2961	-0.777947	-0.496728	-0.767038	-0.177085	0.601712	-0.582858	-0.545159	0.156377	0.587485	-0.0608118	-0.917017	1.38351	-0.983291	1.11325	-0.657668	-0.492898	0.545868	-0.403377	-0.719639	0.522632	-0.10266	0.0423575	-0.0126636	-0.406225	-0.436366
-0.237907	0.69237	-0.90271	0.479943	-0.027511	0.767489	0.149119	-0.979808	0.475516	-0.15539	-0.0950435	-0.065138	-1.08229	0.781859	0.359962	1.04448	0.897415	0.0265555	0.812725	0.502522	0.698717	-1.80597	1.10989	-0.526441	0.991714	0.500805	-0.640227	1.16707	0.557761	-0.325528	-0.625254	-1.04641	-0.503251	0.527576	-0.00376931	0.715425	-1.01368	-0.90713	1.2336	-0.668915	1.87436	1.02227
-0.363191	-1.00514	1.96222	-1.39904	0.115904	0.565233	-2.0119	0.47257	-1.67148	-0.851359	-2.00731	-1.25379	0.378059	0.772596	-0.512805	0.865051	0.741005	0.279561	-0.043328	-1.31158	-2.20285	0.038541	-1.65703	-0.352822	-0.156645	-0.0996278	-0.218108	0.861357	-0.721234	0.22897	0.0480543	0.240388	0.328568	0.985473	1.1133	-0.73201	-0.159987	0.210563	-0.26664	-0.234863	-0.423607	1.34764
-0.24174	-0.318163	-0.174946	-0.383175	-1.00186	-1.0814	0.073214	0.501061	0.507927	-1.724	1.04652	-0.576998	0.471434	-0.0861536	-0.280165	-0.979699	-1.78159	-0.757484	0.52772	0.199552	-1.78233	-0.0462522	0.419289	0.763414	0.442538	0.0765306	0.605946	1.99626	-0.962365	1.78203	0.487329	0.437604	0.304268	-0.716448	-0.714371	0.627223	1.09702	0.778993	-0.950041	0.0748795	0.421236	-0.334676
-1.87034	-0.159775	0.00379439	-0.535635	-1.49936	-0.252981	-1.213	-1.01324	1.38488	-0.0875738	-1.29862	-1.82787	-0.492366	-0.145098	-0.147316	0.484129	1.22927	-0.853294	-1.55775	-1.09738	-0.0651961	-0.377006	-0.75706	-0.0749646	-0.13074	-0.934218	-0.0911781	-1.24953	-0.157224	-0.652748	-1.77503	-1.29944	-1.33179	-0.946363	1.07482	-0.569177	0.776276	0.829414	1.3437	1.097	1.74367	1.15623
0.324732	-1.59555	-0.189707	-0.203252	0.864005	-0.464389	-0.563797	-0.818965	-1.89978	-1.29526	-0.365045	0.187018	-0.900927	0.00191945	0.63195	0.0919795	-0.537361	1.48547	-0.90663	0.157401	-0.544359	1.21436	-0.285073	0.81293	1.76467	0.431039	-0.873645	-1.00715	0.78541	0.684657	1.80852	2.88262	-0.805945	-0.456645	1.33953	1.20926	0.580345	-0.367629	0.263729	0.544033	-0.292385	-0.665674
-1.16091	-0.016537	-0.0662827	0.0138707	-0.879105	-1.11807	0.275836	0.067319	-1.59527	-0.0186516	-0.131729	-0.444227	-0.513661	1.90608	-0.226643	-0.370077	1.25339	1.27946	-1.35762	0.494183	-0.356161	-1.1863	1.49211	-1.77335	0.0370631	-0.270186	-0.416307	-0.546337	0.608331	-0.541971	-0.597041	1.78681	-0.134208	1.41477	-0.893299	0.728766	0.171895	0.0370192	1.12842	0.48175	0.383527	-1.06056
-0.958728	0.139572	-0.433072	-0.333521	0.643626	-0.874744	-1.30275	-0.896015	-0.0578215	-0.327074	0.127493	0.318393	0.36258	-2.06212	-1.54678	-1.3408	0.10946	-0.462277	1.96518	0.211477	0.467652	-1.29384	0.53569	-0.396398	-0.161397	-0.604215	-0.981915	0.145612	1.84733	-0.018956	-1.45245	-0.987824	-0.980292	0.0418074	1.74519	1.4145	0.597114	0.160742	0.319102	-0.664296	-0.198831	0.833178
0.527343	-0.881351	-0.829205	-0.370329	-0.857244	1.50927	-0.407073	-1.01748	0.330054	-0.430048	-0.304992	-0.914748	-1.31313	-0.279304	1.71758	-0.515446	-0.170785	-0.522666	0.397587	-0.294398	0.854075	2.13875	-2.20923	0.970509	-1.0138	-0.641676	-0.254584	0.495851	-1.05477	0.166073	0.23256	-0.113533	0.908938	-1.43594	0.206415	-0.890619	-0.957425	1.79763	0.647926	0.676182	0.395331	-0.210905
0.162468	-1.89383	-0.281309	0.888699	0.0184725	0.107353	-0.187182	-0.0780516	0.331629	-0.0554539	1.27556	0.167342	0.130476	-1.34174	0.959494	1.04962	0.897785	-0.616819	-1.30563	0.101546	-0.0259567	-1.39678	0.915791	-0.0867764	-1.35493	-0.670011	1.38911	-1.23533	-1.52806	-1.56551	-0.0338439	0.466531	-0.234822	-0.136161	-1.44095	-0.678126	0.867857	-1.41234	0.716069	-0.368865	-0.424801	0.328744
-0.40899	0.971176	0.61496	-1.3555	-0.42276	-1.45383	-0.250678	-0.930665	-0.133034	-0.413087	0.870082	0.0182775	-0.236009	-0.45743	0.675774	0.651498	-0.526712	-0.706276	0.934852	-0.402326	-0.113134	-0.341531	0.419832	-0.262354	0.127072	2.2983	-1.43573	-0.168985	-1.86702	1.03994	-0.143314	-0.366926	0.626393	0.935902	0.153664	-0.306272	-0.706916	-0.685839	-0.873064	0.85457	-0.677306	-0.747818
-0.427351	-0.0412748	1.28625	-0.653215	0.902838	1.65683	0.417101	-2.57635	0.879763	1.7451	1.78647	-0.261874	-1.64494	1.0529	-1.79039	0.775101	-1.06506	1.20537	1.60796	1.18246	-1.16477	-0.108736	-1.41264	0.107657	-0.714862	-0.012882	-0.408155	0.534511	-0.334674	0.603636	-0.730283	-0.612196	-1.37564	-0.449087	-0.324217	1.25027	-2.13474	-0.22734	0.921207	-1.76431	-1.91611	-0.262426
1.84351	0.301365	0.457353	0.493145	-0.133608	0.166182	0.828439	0.809335	0.368566	-0.0819765	0.0455156	0.192845	0.198126	0.312632	0.503124	-0.615163	-0.691567	-0.559976	0.0368245	0.18802	0.105363	-0.0361642	0.635119	-1.82111	0.954991	0.662182	0.833742	-0.463031	1.37127	-0.321985	-0.424449	-0.835906	0.152515	-0.98772	-0.638145	-2.05061	0.415991	-0.747709	-0.907557	0.248293	-0.343551	-0.613214
-0.109074	0.0554513	1.77209	0.789089	-0.293352	0.0203833	-0.388609	-0.147953	-0.273646	-1.45557	0.784241	-1.18984	-0.615579	-0.280219	-1.21258	-0.820916	0.545936	-0.134844	-0.0134779	-0.949441	0.815333	-1.54406	0.385079	-0.149355	0.646539	1.36741	-2.34816	-1.15724	-1.70037	-0.780977	-1.0839	-0.935172	-0.977882	1.52862	0.113972	-1.47205	-0.49835	-0.814205	-1.06868	-1.48089	-1.76378	-1.85037
1.17061	0.22571	-0.276851	0.037561	0.341019	0.116937	1.79163	1.03171	-0.539273	0.934418	0.0613745	-0.812994	1.32691	-0.433075	1.13993	-1.64443	0.864727	-0.148379	0.359089	-1.28982	0.1646	-0.498529	0.575038	0.304384	0.529614	-0.759571	0.144264	-0.34764	-0.802353	-2.00316	0.071503	-0.00690472	-0.916648	-0.244494	-0.582332	-0.127651	-0.561412	-0.994409	-1.87381	-0.380071	-0.410219	-0.333918
-0.359435	1.18302	0.933999	1.91902	1.90138	2.08441	0.684153	0.125879	0.985538	1.12154	1.17374	0.515764	1.46052	-2.44409	2.3344	0.614562	0.88411	0.971506	-1.61219	2.08063	-0.801942	-0.177674	-1.86604	-0.31251	-2.31154	-0.682098	-0.329709	0.568463	-0.263926	0.140801	-1.03846	0.417383	-1.35144	-2.34554	0.136586	-1.32413	-1.43776	-1.45769	-1.22864	-0.389706	-0.843828	-0.854376
1.79879	2.659	2.17642	0.651388	1.63516	0.347781	-0.710818	1.18556	0.717047	1.68783	0.0119846	1.00411	1.14468	-0.0360497	-1.06722	-0.421218	-1.35704	-1.06713	-0.909122	-1.3719	-0.0338674	0.713767	-1.40908	0.761277	-0.837384	-1.18731	-0.399934	-2.28641	0.375904	-0.462767	0.0942197	-1.31514	0.681798	-0.930491	-0.0588405	-0.0357343	-0.739231	-1.19083	-2.36115	-1.77017	-0.779255	-2.32867
2.64861	1.41527	0.355625	0.794591	-0.146583	1.08792	1.31846	2.55454	1.42353	0.115607	-0.824003	-0.158611	-0.670934	1.91204	-0.178942	2.68723	0.376014	1.3716	-0.71182	-0.182834	0.589588	0.305992	0.900279	-0.349502	-0.196341	-0.154443	-0.619354	0.699642	-0.837213	-0.629685	-1.29031	-1.7796	-0.56007	-1.04091	-2.32907	-2.24711	-1.11216	-1.52663	-0.418566	-1.53499	-1.49632	-1.88718
1.0121	0.785873	-0.224126	1.4136	0.908775	-0.958876	0.0853568	0.189706	-0.861708	-1.55825	-1.23517	2.45267	0.429194	1.28353	0.985803	-0.953318	-0.0481758	-2.17653	0.463627	-0.487284	-0.635666	0.297995	0.632748	-0.593152	-0.649735	-1.8472	0.330772	-0.987301	-1.81457	-1.16219	-0.330799	-0.266015	-1.21912	-1.46822	-2.81184	-0.580226	-0.8541	-1.36813	-1.55111	-1.8475	-1.91439	-2.33172
0.112009	0.337649	0.538974	3.26361	0.770587	1.83627	1.00835	0.559713	0.864121	-0.414029	0.37133	1.68605	0.236133	-0.230285	0.327808	-1.15238	-0.0959671	0.651566	1.38495	0.222069	1.77909	-0.211124	1.78765	-0.0678722	-1.09541	1.41214	-0.684012	-0.343387	-0.825006	-0.519535	0.585021	0.485507	-0.285298	1.07587	0.292971	-0.236156	0.345685	-0.694287	-0.927719	0.808993	0.364556	0.248028
0.681872	1.60756	-0.593079	-0.109729	-2.05725	-0.211724	0.714393	0.238099	1.50678	1.05264	-1.08402	1.51651	-0.0502089	-0.290172	-1.40471	0.067447	-2.8542	0.304573	0.949978	-0.137736	1.13075	0.993128	0.218549	2.012	1.44923	1.64413	0.416893	-0.459738	-0.567678	-0.513811	0.10689	0.287218	1.265	-0.0252308	-0.529063	0.80836	0.93957	-0.464249	-0.391697	1.0631	0.345028	-0.192408
1.63657	0.260215	-0.581141	0.376425	-1.59677	-1.06129	1.60337	-0.0608947	-1.41823	-0.19632	-0.655859	0.697875	0.974862	-1.36826	0.0803093	-0.331758	0.0733815	0.18241	-0.830163	-0.966195	-0.12251	1.95501	-0.27361	0.565545	1.10411	0.372034	0.186872	0.83432	1.37961	1.58605	1.01447	0.385798	1.51895	0.661174	-0.387509	2.74993	2.92786	-0.445482	0.823775	0.300522	1.8734	0.21883
-0.577715	0.970905	-0.918428	0.364957	-1.00993	-0.168603	-2.47598	0.205925	2.26496	-1.06268	0.552198	0.851041	2.05797	0.0558336	-1.24901	1.4007	-0.359585	1.13624	0.941788	0.719774	-0.380856	0.560171	0.557229	0.461781	1.2506	-0.671206	-0.867989	2.09499	0.416115	1.249	0.224741	-0.985879	-0.242548	-1.0045	-1.75306	0.268646	-1.26259	-0.339117	-0.970111	0.916806	-0.104692	-1.70505
-0.085957	0.146846	-1.03716	1.34111	0.539689	-0.164632	-0.256655	-0.104434	0.819579	0.968394	0.970133	-0.167972	0.0968918	0.20533	-0.62066	-0.0906439	0.331709	1.09782	0.271256	0.355884	-0.156532	1.14228	-1.65182	1.08152	0.422119	-0.228904	0.545461	1.60212	-2.00965	2.28975	3.02762	0.832274	0.879654	0.260863	-0.0756309	0.203653	1.26315	0.984646	0.59019	0.305004	0.899247	-0.598784
-1.1704	2.17873	-0.0766373	-0.638284	0.211075	-0.734249	0.458437	0.991037	-0.863354	0.641373	-0.333217	-0.0433259	-0.0941356	0.230155	1.14664	0.620636	1.17636	-1.44209	0.529486	1.23683	-0.0354951	-0.449349	0.385911	0.173588	0.645532	0.143885	-1.20513	-0.360989	1.13366	0.974178	1.58365	-0.391736	2.17909	0.549718	-0.100184	-1.17069	0.848914	0.284332	-1.19701	1.90385	-0.376805	-0.287356
-0.0776349	-0.74007	-0.320941	0.0287943	0.294678	-0.537801	0.925921	0.492893	-1.42932	1.00644	-0.603688	0.140718	1.84791	0.5066	0.938012	-0.0261571	2.85036	2.49973	-1.44428	-1.41985	2.65982	2.10509	1.79158	0.502607	-0.485868	0.0354926	1.09446	-0.448846	-0.0333287	1.01698	-1.0201	-1.14673	-0.0890494	0.209222	0.0705854	-0.188273	-0.845674	1.79243	0.137516	-0.418884	0.598354	0.0480983
-0.0014124	-1.67153	1.47597	1.87689	1.23219	1.17346	0.555343	1.31382	0.447908	-0.291401	0.20709	-0.125126	-0.70965	-0.51242	0.805385	0.687478	-1.00656	0.350639	1.79627	0.322136	-0.182929	-0.298437	0.376783	1.90717	-0.200956	1.1411	1.91257	1.39476	-0.16638	0.96622	1.11794	1.66099	1.25815	-0.923961	0.240038	0.382526	1.0813	0.991322	0.886001	1.44114	-0.217399	0.825573
-0.245876	0.0695668	-0.970342	0.461267	-0.930688	1.70575	-0.850592	0.379349	0.0186488	-0.391278	1.28605	1.76993	-1.63744	1.27674	-0.892971	0.412201	0.439796	0.790452	0.0748151	1.01697	-0.149211	0.26575	-0.198607	-1.53084	-0.412981	0.94538	-0.112618	-0.487649	1.74805	-0.663104	0.596239	-0.75631	1.11738	1.61524	2.1568	1.03566	0.694948	-0.768014	0.827649	-0.0889731	-0.198774	-0.0869565
1.01962	-0.194382	-0.842226	-1.6495	0.0770794	-0.526833	1.01703	1.08848	1.36019	1.26263	0.711019	0.943971	-1.17495	0.655455	-0.369315	0.286983	-0.0126769	-1.63445	-0.53952	0.595751	0.380805	0.837681	-0.564811	1.95855	-0.981424	0.774972	0.824973	-0.719728	0.641456	-0.496911	0.322084	1.21472	0.466053	-0.0151667	0.098258	0.379885	-0.344933	-0.257836	0.705604	0.805818	1.35109	1.41157

## Sheet: 3
1.20433	-0.222518	-0.326164	-0.240303	0.0163724	-1.76854	0.885976	-0.538986	-0.5298	0.128003	-0.360634	0.365527	-0.577693	-1.99034	0.353969	-0.775454	-0.665532	-1.17728	-1.15501	-0.615032	0.83748	-1.7068	-0.246595	-0.640006	0.887153	-0.00215558	-1.10987	-0.101165	-0.540223	0.0351641	-1.40389	0.16972	0.95685	0.252679	1.34366	-0.433322	0.478281	0.92907	0.0647619	-0.263123	1.97267	-0.871714	-0.593356	0.397119	-2.16623	0.74455	1.01784	1.36831	0.241579	-1.31505
-0.673702	-1.17352	-0.648552	-0.215249	-1.02604	-0.88217	0.601728	-0.712761	2.90729	-0.799825	0.620159	0.336273	-0.0472911	0.368815	0.304771	-2.15331	0.866367	-1.08529	-0.0117823	2.61415	-0.510149	1.22775	1.08406	-0.151029	0.15009	-0.19832	-0.618714	0.240025	-0.00869361	1.24757	0.703421	-0.77403	-0.988115	0.107104	1.17165	0.696229	1.14682	-0.331535	-0.234837	0.0362602	0.728047	0.886798	0.732033	2.38308	1.17851	0.284064	0.0935976	0.252369	-0.721674	-0.405808
-0.0982263	-0.220701	-0.635402	1.20264	-0.858076	-0.292193	1.88541	-1.02571	-0.180034	0.585116	0.922486	0.159454	2.22291	0.655269	1.1924	-1.01707	-0.34272	-0.448731	1.77521	-0.414454	0.0214516	0.488566	-0.637851	2.44635	1.88429	-0.18747	1.39838	-1.23593	1.48791	1.1145	0.452519	2.96719	-0.649428	-0.599707	1.7667	1.06134	-0.299353	0.372034	-0.294035	-0.190395	1.31836	0.611635	1.75336	-0.487566	1.8284	-0.639776	1.18531	-0.365792	-2.20344	-1.49164
-1.09266	-0.00797337	-0.750887	0.174756	-0.474709	-0.606421	1.57068	-1.96194	-0.421763	-1.12352	1.24363	1.67495	0.0351169	1.24753	-2.03403	-0.695593	-0.151453	1.60613	-0.107116	-0.346892	0.0307721	0.734792	0.0157838	0.61752	0.489926	0.411653	0.663062	-1.43213	0.137074	-1.08961	2.35754	-0.181172	-0.0300045	-0.299427	1.00479	-0.377147	-0.76612	0.775829	1.19814	-0.116539	0.942585	0.363808	-1.17107	-0.918639	0.268191	-1.07188	-1.78194	1.81358	0.420146	1.77001
-0.453521	-0.326687	-0.665523	-1.29206	-0.0967519	-0.40764	0.0783953	0.0207126	-0.956002	0.341543	-1.63555	-0.3221	-0.447314	-0.34044	-0.25839	0.210521	-0.203639	-0.213823	-0.963211	-0.30519	0.312919	-2.21472	0.584898	-1.68776	-1.24276	0.717325	0.0483009	1.13215	0.334109	-0.93528	0.765324	0.254015	0.82811	0.500628	-0.0883246	1.94526	1.88938	1.50462	-0.508199	0.875893	1.2416	0.0634365	-1.16903	-0.995249	0.806218	-0.60701	-0.545957	-0.283308	0.96826	-0.655871
-0.650753	-0.246704	-0.335722	-0.150979	-0.496901	0.83552	-1.10332	-0.890228	1.17398	-0.23681	-0.0538504	-0.248338	-0.582616	-0.227028	0.322704	-1.49467	1.06769	-1.2898	0.224353	0.305936	-0.762321	-0.472841	0.913852	0.00278136	-0.791848	1.77277	0.501283	-0.336558	-1.08976	2.1226	-0.622022	-1.05162	-0.371467	0.209999	-0.829379	0.0471593	1.63964	1.07757	-1.37382	0.0138596	-0.888908	-1.29852	1.21269	0.268935	-0.908877	-1.20668	0.724137	-1.13481	0.246345	1.60615
-1.09097	0.453034	-0.394948	-0.0509277	1.0171	2.23804	-1.0112	0.187945	-0.0762702	0.2856	-0.200581	-1.03514	-0.720832	0.077062	-0.0877926	0.272181	0.980784	-0.162493	0.148136	0.950499	1.59905	-0.245057	1.78018	1.3856	0.328893	-0.450992	0.560333	1.37637	-0.447769	-0.617832	-0.842552	-0.74735	-0.0777779	2.83617	-0.205533	0.609762	0.237701	0.555828	-0.376709	1.31319	-0.397133	-0.910474	0.984257	-1.03069	-0.91529	-1.20978	-0.560912	-0.0558481	-0.0642439	0.230576
0.0447885	-0.682332	-0.283444	-1.19821	-0.422688	-0.0786396	-0.629472	0.887501	-0.193742	-0.175227	-1.90752	-0.461576	0.340556	-0.214853	0.980082	0.960555	0.673324	1.45695	-0.746489	-0.0691899	-0.418811	1.26284	1.88672	1.08688	-0.00602463	0.297565	-0.804325	0.305615	-1.66813	3.11787	-1.47389	0.687298	0.724377	-0.243212	1.18607	-1.30141	-0.868507	-0.63838	-1.63	-0.944661	0.0476762	1.87479	-0.310066	1.82396	0.807483	-0.305065	-0.256441	1.34342	-1.02042	1.75418
-0.776294	0.532864	-0.327194	-0.373455	-0.788776	-0.519728	0.768886	-0.62155	-1.38665	-0.647449	2.48624	0.661348	0.155577	1.1017	0.297952	0.834532	-0.838579	-0.771499	0.587094	-0.390482	-1.34287	-0.50958	-0.318572	-1.81507	-1.74656	0.998404	-1.23808	0.243187	1.32054	1.16809	-0.952089	-0.186505	-1.57772	0.597366	-1.01532	1.23249	1.78983	0.489156	-0.0510843	-1.52195	-0.682129	-0.473996	-1.433	-0.850982	-0.900572	0.667139	0.350615	-0.326151	0.423832	0.0734919
-0.70869	-0.0363884	0.594037	-0.618637	-0.814526	0.403099	-1.5513	1.21059	0.831512	0.242484	-0.597277	1.50689	0.201355	0.0588988	1.43631	0.971219	-1.52293	1.08758	0.199163	1.5331	-1.76813	-0.0903428	-1.59477	0.167279	0.363038	0.0393586	-1.04763	-0.104302	-0.580677	0.887583	-1.04695	-0.47594	-1.19117	0.195047	-1.66031	0.833678	-1.90658	0.48909	0.898147	-0.835356	1.44454	0.554123	-0.721553	-0.253971	0.315122	-0.0151672	-0.134489	0.664455	-0.131301	1.55492
-0.718766	-1.8345	-0.0305985	-0.827353	-0.905194	0.508906	-0.446843	-0.733577	0.735628	0.276215	0.101554	-0.5676	0.645881	-1.44641	-0.109528	-1.37629	-0.108025	-1.31611	0.206759	-2.24795	0.815915	-0.848839	-0.703933	0.774916	0.0123165	-0.0279337	1.06072	-2.18688	0.366393	-1.58084	-0.657797	-0.557022	0.476444	-1.02106	0.295425	2.11573	0.427771	0.362025	-1.46916	-0.828828	-1.11527	0.0641933	1.19265	0.307167	-0.50693	1.43505	1.30418	0.191272	2.00332	0.0501976
-0.521136	0.213724	-1.17996	0.281974	-0.43979	0.367302	-0.526393	0.658355	-1.02122	-0.555031	0.58106	0.589804	-0.85164	0.239517	-0.609192	0.27562	-0.0160857	1.23245	-0.739566	-0.229581	-1.59565	-0.217992	0.730398	1.26964	-1.06908	-0.770405	0.589443	1.42019	-0.165312	-1.93927	1.5475	0.871035	0.150909	0.448275	-1.15014	0.0133273	-0.325826	0.00946042	0.0839013	-0.734409	1.70703	-0.921764	0.94635	0.456051	-1.10547	0.660661	1.45827	0.621096	0.0583477	-0.20823
-0.74293	-1.18884	-0.522971	0.972781	0.388507	-0.530468	-0.600416	-1.63223	0.689015	0.26268	0.721242	-0.81038	-1.08618	-1.47434	-0.909166	-0.485713	-0.665676	0.922028	-0.840112	0.0455901	-1.04844	-1.17125	-2.0025	-0.766471	0.30037	0.689844	-0.588329	0.298696	-0.861636	0.0646882	1.19821	0.802559	-1.62456	0.620573	2.46746	-0.354618	0.58141	0.593569	-0.741644	2.83022	-0.866857	2.06088	-0.114737	0.0436179	-0.612021	1.00512	0.354782	-0.0591546	-0.720758	0.461911
-0.662025	0.614603	1.22532	0.0837193	-0.309704	1.43833	-0.851016	-0.107378	0.612733	0.159038	-0.153551	-1.18311	0.337561	-1.96449	0.192619	0.352908	2.29221	-0.30444	-0.312419	1.0695	0.190292	2.19468	-0.307624	0.882096	0.255971	-1.80749	-0.438433	1.51446	-0.378083	-0.317462	0.168136	-0.170351	-0.877096	-1.25797	0.965832	0.418922	0.180533	0.59018	0.0326706	0.875633	-1.16422	-1.73782	0.144901	-0.221388	1.95337	-0.494413	-1.36268	-0.315333	0.840603	0.192933
-0.727388	-0.73154	-0.571145	-1.39119	-0.831551	0.286081	0.0177758	-0.358876	0.119573	-0.0127208	1.31456	1.30193	-0.884443	1.44944	0.160114	-0.815195	1.18393	-1.70255	0.911239	-0.108485	-0.270803	0.869397	0.447042	-0.999489	1.47196	-1.18398	0.063525	-1.81006	-0.241794	-0.0544334	-0.0680965	2.32475	-0.510064	-0.674055	-0.510343	-0.0424066	0.266733	-0.0611625	1.50668	-0.0888633	-0.163749	1.56011	-0.418191	0.20952	1.10963	0.294629	-0.578	-2.3305	-1.00752	1.74005
-0.462807	0.100877	-0.636155	1.05137	0.382765	0.993154	-1.61409	-0.899681	0.652639	0.240615	-0.812379	-0.806244	-0.993246	-1.11761	-0.52127	-0.449177	0.230213	-0.572136	-0.651676	-1.21749	-0.700802	0.44145	0.204183	1.16564	-0.292674	1.16006	-0.150971	-1.03022	-0.846678	-0.0521429	-0.326735	-0.849862	-0.911122	-0.516989	0.691382	-0.997704	0.440141	1.43186	0.612443	-0.863707	-1.40638	-0.463188	-0.469326	-0.412498	-0.484287	0.721032	-1.06553	-0.177253	2.21373	-0.126979
-1.01438	-0.157126	-0.649588	-2.09294	0.616927	-1.41817	-0.62858	-0.262333	-0.250623	-1.11469	-0.992097	-0.547285	0.609895	1.21217	-1.65673	-1.31307	-0.255785	-0.914603	-0.0654038	-1.08967	0.803828	0.443862	-0.0857299	-0.12725	0.853579	1.49829	-1.56524	1.70498	1.02164	-0.603095	1.69493	-1.07954	1.11247	-0.434128	-1.85726	-0.324118	-1.38571	-0.0122682	-0.345697	-2.43959	0.134884	-0.659166	0.850919	0.860216	1.39585	0.410034	1.51164	-0.40595	-0.882963	-0.30991
-0.867107	-0.47523	0.022996	-0.588733	-0.00853239	-0.122497	0.149856	0.120058	-1.64821	0.608285	-1.28605	-0.131894	1.06503	0.795077	-1.41308	-1.39986	-1.37343	0.157718	2.33242	0.743323	0.28963	1.26815	-0.371316	1.01938	1.47156	-0.793074	-1.17979	-0.908633	-0.887536	0.512664	0.158711	-0.0371102	-1.80096	0.52527	-1.35535	0.430944	-1.19556	0.0383758	1.07214	0.246577	-0.852337	-0.480969	-0.332244	-0.0277843	0.0193035	0.337381	-0.217117	1.21483	0.370951	0.268769
-0.0543409	-1.55228	-0.903196	-0.0329937	0.282853	-0.565992	0.180847	-1.06712	1.06883	-0.17577	0.291123	1.13807	-1.08061	0.708549	0.32097	-1.46003	0.00631753	-0.199484	-1.05153	1.48028	-0.0505351	0.805185	-0.0757886	-0.030269	-0.241897	0.633758	-0.883487	1.05631	0.557099	-0.320023	-0.664412	-0.536029	1.09451	0.137898	1.39385	-0.535716	0.118954	0.579145	-0.206252	-0.388929	1.25706	-1.35475	-0.632094	0.681547	0.231193	-1.6628	0.109564	0.918613	-0.906794	-0.0179267
0.388348	0.0220241	-1.05787	0.321205	1.64837	-0.12722	0.949815	-0.70571	1.26059	1.10851	0.68933	-0.989772	0.589489	0.961994	0.784851	-0.335766	-0.200415	-0.501544	0.56941	-0.646082	0.0656948	-0.486108	-0.516652	0.0844247	-1.73164	-0.311351	-1.23286	-0.0345179	-1.79078	0.161003	0.991972	-0.73991	1.10601	0.374021	1.11532	1.5802	1.49701	1.06776	-0.281392	-0.273111	-0.277727	-0.00652327	0.90084	-0.985347	-0.569498	1.3216	0.547693	-0.245515	0.153497	-0.692786
-0.0575508	-0.398388	-0.655305	-0.682782	-1.46974	-0.951786	2.30846	-2.03279	-0.885483	-1.01469	0.431872	-0.388161	0.0109631	-1.83232	-0.912351	1.08737	-0.434841	-0.939667	0.175772	-0.246482	-0.475597	0.0740062	0.118607	-1.22802	0.621144	2.52813	0.0758284	-0.714162	-0.765465	-0.583196	0.44844	-0.373981	-0.769272	1.02021	-0.0453188	0.587996	0.738362	-0.0355867	1.06126	-0.0201804	0.882269	1.38656	-0.198911	1.09969	0.95665	-0.867069	-0.570206	-0.397281	-1.14747	0.616951
-0.103721	-1.5168	-0.777818	0.461269	-0.276592	-0.429114	-0.725352	0.0455784	-0.210355	-1.0465	-0.0234935	-1.27678	-1.87124	0.622183	0.0728878	-1.20459	1.49033	0.915454	1.8399	-0.425941	1.1736	0.249112	-1.88634	0.309826	0.101304	-0.659754	0.800109	-0.717182	-0.705201	-0.228504	-0.44639	0.813585	1.06164	-0.61515	-0.113366	-0.721515	-0.0384929	-0.496889	-0.49865	1.93128	0.917364	0.25826	0.105338	-0.61153	-0.0975613	0.268045	-0.650136	2.5267	-1.27423	0.424219
0.39659	0.549012	-1.22674	0.439618	0.306434	-0.394935	0.0834682	-0.567019	-0.424124	2.13743	-1.26969	-0.962158	-0.937192	0.766562	0.760077	-0.323552	0.774827	-0.331826	-0.444342	-0.369337	-0.33901	-0.285336	-2.18219	-1.81655	-0.694879	0.141437	-1.41882	-1.03762	0.351082	-0.340736	0.349776	0.0692195	-0.892368	1.53078	0.601832	-0.490045	-0.812928	-1.08453	-0.722544	0.124234	-0.910257	-1.29075	0.541761	0.902724	-2.48999	-0.0210335	-1.51685	-0.189891	0.330746	1.69249
-0.634973	0.394777	-0.579236	0.209091	1.15659	-0.833421	0.0787061	-0.700334	-0.0966796	-1.54098	-0.874758	0.162248	0.671711	0.693753	-0.232157	0.700012	-0.095171	-1.42289	1.26477	-0.643342	1.17665	-0.431594	0.668637	1.90004	-0.0750778	0.349022	1.14398	-1.11616	-1.2014	1.16025	-0.0408605	1.25669	0.0221785	-0.477129	0.687376	0.299063	0.894294	1.24876	0.267499	0.847784	0.206596	1.43145	1.05593	-0.431142	-0.254878	-0.64209	-0.491231	-0.0237614	0.448274	-0.630896
0.691685	-0.652719	-0.455077	-0.773915	-0.347345	0.623694	-0.173215	-1.29605	-0.344828	0.0706775	-1.12094	0.682726	-0.408185	1.73855	-0.542975	-2.01795	1.56771	0.221775	-0.973668	-0.255026	-0.313276	0.281337	0.323534	-1.09251	0.06611	-1.31445	0.155886	0.268703	-0.593859	-1.15428	-2.35604	1.35487	0.582318	0.267392	-0.63919	0.533174	-0.153769	0.174933	0.233847	0.474198	-0.557067	-1.27624	0.434032	-0.000461387	-0.765054	-0.540674	-1.02889	0.933487	0.2243	-1.26723
0.502468	0.451578	0.125593	-0.749835	-0.00614245	-0.0459263	-0.0353794	-0.104202	-0.666046	1.83886	-0.0556753	-1.4771	-0.960253	-0.140107	-1.63325	-0.25043	-0.580392	0.903545	-0.169469	1.45035	0.0752036	0.807819	-0.685288	-1.26303	0.825426	-1.2534	1.03629	1.51786	0.577403	0.112777	0.466137	-0.113866	0.280125	-0.178164	-0.0600378	1.69176	0.141536	0.509206	-0.558654	0.660064	0.529081	0.745102	0.159869	1.63145	0.989359	0.00332025	1.32046	-1.32327	-0.233215	2.28334
-0.0535665	-1.65122	-0.78547	-1.26094	0.815417	1.58278	-0.409147	-0.731678	-0.252833	-2.39055	-0.57887	1.90272	-0.740122	-1.00858	1.3632	1.61207	-0.82314	1.43543	0.413529	-0.743877	0.400026	-1.15624	2.0363	-0.841532	0.926923	-0.484919	-1.23207	-0.254496	-1.58175	0.936806	-0.164483	-0.965382	1.07382	-0.0864005	0.0185503	-1.94331	1.01696	0.690015	-1.30961	-0.536013	0.111278	0.0649229	1.09893	1.42049	-0.253238	-1.06297	-0.457632	0.383828	1.52612	-0.670232
0.787549	-0.221266	0.292438	1.72351	-0.743732	-0.0456284	-1.24005	1.88286	1.6434	0.0502831	0.14372	0.682592	1.4488	1.72513	-1.09357	0.74289	-0.47393	-0.955229	0.902897	1.34157	-0.0822476	-0.139848	-0.913963	0.188053	-1.37955	0.465191	-0.731421	1.98876	0.680822	-0.165949	1.27235	1.0818	-0.611084	0.372877	0.399619	0.372268	-0.411094	0.479904	0.3256	1.16294	-1.12408	0.675022	0.559721	1.16635	-0.127272	2.34666	-0.115651	-0.994043	-1.88592	0.888185
0.385224	1.00047	0.591036	-0.313298	-0.700434	0.945809	1.96332	-0.0256246	-0.37622	1.00558	0.638414	0.679555	0.0535048	0.492178	1.64914	0.691423	-0.604387	1.20632	2.39878	-0.228426	-0.620584	-0.525906	0.192973	0.108132	-0.562104	1.84878	0.728091	0.486707	-0.0701273	-1.18875	-0.970165	1.05791	-0.857304	3.40864	0.481905	1.783	0.383242	0.103463	0.00293386	-0.792862	-0.593792	0.70932	-1.72939	-0.797495	0.182751	-0.911671	0.562691	-1.36248	-0.700878	0.614582
-0.458	1.49841	-0.208005	0.463238	0.0641345	-0.245094	-0.676947	0.759344	0.797936	-0.983507	0.127391	-1.58362	-0.711229	-0.688538	0.0487187	-0.247329	0.0296163	0.593033	1.42802	-0.833522	0.311392	1.65456	0.661364	0.752502	2.00667	-1.80293	0.288256	0.360049	-0.878367	1.00294	0.165276	0.283568	-0.0692142	-0.817103	-0.696328	0.47031	1.13599	1.50443	-0.890286	-0.459032	2.70902	-0.455015	0.513868	-0.864646	-0.532822	-0.923256	-0.0758409	-0.648201	-0.0726636	-0.867714
-0.0466234	2.06596	-0.806719	-0.514735	1.21808	-1.23017	0.741001	0.537634	0.355766	0.460303	1.15429	0.298917	-1.26477	-0.0975307	1.01031	1.18104	1.65958	1.62649	-0.277691	0.744184	2.09892	0.45223	-0.225438	-0.704039	-0.474423	1.30924	1.00879	1.20549	1.16848	1.01794	0.321471	1.32836	0.886625	-1.65831	0.667623	-0.389331	-0.455866	-0.985909	0.940675	1.37972	-0.37993	-0.491078	0.1626	0.301542	1.1159	1.51139	1.66607	1.94029	-0.00834663	-0.627316
0.238037	-0.344819	1.69953	1.52137	4.242	2.42531	0.798428	0.507248	0.569966	1.95498	1.32774	0.662307	1.22063	0.729762	-0.201159	-0.20971	1.74813	1.23972	-1.04211	-0.122863	-1.76025	1.43273	0.81524	0.063001	0.559761	0.173955	-0.453013	-0.0284261	-0.199083	-0.061864	0.950017	-1.0715	2.19604	0.522045	0.407072	0.45602	-0.295143	1.06263	-0.650113	-0.349382	0.314481	-0.760307	0.326954	0.580055	0.239038	-1.69137	-0.936872	-1.47229	-0.736319	0.535908
2.38807	2.68235	2.32765	3.6626	0.530496	1.02187	0.620363	0.554748	0.520517	-0.939266	-0.403585	0.693851	2.1891	0.221746	0.738447	-0.633533	1.81367	-0.508838	1.00026	0.99412	0.576842	0.97518	0.815446	1.24598	0.685254	-0.275714	-0.377272	-0.697105	0.993189	-0.374494	1.17605	-0.553525	0.196423	-0.197066	-1.2904	0.10666	1.33522	-1.6472	0.17911	1.18748	0.0686779	0.24942	1.95992	0.0082405	-0.825344	-2.13174	-1.34631	0.756553	0.103972	-1.4306
3.06988	0.797288	2.42626	1.13008	1.75567	2.34763	0.908124	0.634988	1.50147	2.68354	0.649592	0.369892	1.35126	0.43193	1.73063	0.242163	0.640191	-0.0205017	0.0229265	-1.08041	2.30553	-1.04457	0.939877	0.821365	1.57482	-0.555334	-0.402099	-0.275833	0.326621	0.42111	-1.53318	0.340207	-1.04691	-0.694081	-0.13339	-1.21162	-1.17141	-1.74672	-0.585467	-1.04283	-0.866722	-1.07465	-0.751828	0.853738	-0.741696	0.646887	0.13233	-0.22866	0.816324	-0.737936
2.78899	1.5626	1.6648	-0.178296	0.854309	1.36206	2.1298	0.142075	-0.387553	0.223192	0.400018	2.07147	-0.642967	0.824687	-0.501894	1.54492	-1.53572	-0.0676934	-1.40566	2.11611	-0.0895207	-0.582903	-0.115665	-0.422521	-0.487958	0.670362	1.71484	-1.3104	-0.713547	0.612703	-0.168158	-1.25652	0.509009	-0.12424	0.818681	-0.973218	-0.11028	1.51404	0.687136	-1.08312	-0.411477	0.825696	-1.5128	-1.74183	-0.0397188	-0.477354	-1.53218	0.289148	0.675322	-0.455511
2.15746	0.33453	2.21178	0.19889	0.00888493	-1.13681	-0.910948	1.11733	-1.84893	0.484543	0.715261	0.572361	2.33788	0.161443	1.53631	1.25465	-1.33649	0.191812	-0.632158	-1.00074	1.99759	0.863752	0.418453	-1.04815	-1.00024	0.450136	3.44709	-0.440985	-0.0487172	0.470047	0.0412074	-0.409393	0.0244423	-1.3642	0.191583	-2.1326	-1.03097	-2.02501	0.628719	0.856683	-1.73098	0.592571	-1.18112	-0.291933	0.740507	0.0375601	0.389707	1.49021	-0.517447	-0.00662433
0.916401	1.73988	2.29121	0.746315	-0.507144	-1.03467	-0.238456	1.32955	-1.2288	-0.0137183	-0.567424	0.575824	1.62658	-0.792636	1.75907	1.17432	-0.459465	0.378811	-0.368455	0.516015	-1.22771	0.306626	0.888294	-0.279172	-2.69572	-1.0861	0.154731	-0.702395	1.15846	-1.62804	1.49015	-0.435962	1.97958	-0.684241	-0.772182	-1.52096	-1.87416	-0.111131	2.62117	0.174893	-0.883757	-1.31814	-1.06931	-2.16914	-1.18267	1.74054	-1.18057	-1.24479	2.03554	-1.06841
-0.278917	-0.303162	0.627423	0.178768	-0.500977	-0.58433	-0.48545	0.346104	1.04447	-1.14147	0.370027	-0.639756	0.306063	-0.755653	-0.857645	1.55982	-1.03053	-0.889609	-0.475143	-0.928526	-0.39866	-1.37301	-0.0569906	-1.19004	-1.65761	-0.472338	1.01897	-0.838928	0.687084	-0.541815	0.216704	-1.34871	0.844807	1.30677	-0.0894457	-0.506071	0.501673	-1.61696	0.949664	-0.513345	1.14355	-0.523972	-0.595376	-0.861002	-0.507274	-1.31177	0.118968	0.184404	-1.74724	0.0711713
-0.679484	-0.374931	0.447612	0.945868	-1.317	-0.0864874	0.906797	2.26979	1.55043	-0.937164	1.27793	-0.376346	0.502606	-0.703193	0.955542	0.295095	-2.16616	0.187511	-1.35212	-0.77808	-0.053833	-2.00995	-1.28844	-0.912237	-0.534409	-0.191492	-0.26053	0.687091	-1.08202	-1.11518	1.21845	0.253487	1.1239	-0.136815	-0.131727	-1.20803	-1.57601	-0.136256	-0.545603	1.10325	-0.455923	-0.499567	0.531367	-2.52132	-0.0659756	-0.0598135	0.75661	0.00179292	1.68139	-1.26557
-0.234808	-1.73909	0.155583	-1.01199	0.108525	-1.38475	-0.900297	0.608681	-0.546426	0.560862	1.73315	0.698505	-0.675579	-1.82288	-1.05932	0.677968	-0.705392	-0.0525061	-0.0245065	-0.622433	-0.313282	0.582964	-1.86992	0.699318	0.170651	0.898897	-0.487588	0.392672	2.3705	0.558325	-1.08583	-0.315599	0.360174	0.989888	-0.204141	0.434282	-2.23785	-2.13216	0.189054	-0.780011	0.439513	1.45695	-1.46681	-0.883157	-1.30864	1.28976	-0.662699	-1.16053	0.214519	0.404363
-0.0691174	0.869854	-0.457515	-0.531655	0.470385	-0.43671	0.381764	-0.198579	-1.73709	-1.29248	-0.858185	-0.836168	-0.475882	-0.128899	-1.86191	0.830426	-0.549345	2.30846	-0.808555	0.211903	0.673526	0.212861	0.868566	-0.256176	-0.000100011	-0.978748	-1.37035	1.27882	-1.18563	-0.811122	-0.866604	-0.224558	0.250996	-0.386802	-0.95747	-1.0701	0.478619	-1.25425	-2.27969	0.531278	0.0368481	1.72132	1.57619	0.647964	0.168193	0.0510413	0.183999	0.0539431	-0.917703	-1.37002
-0.0191167	-0.0550125	0.630712	0.876946	-0.0299323	-0.115051	-1.52703	2.37877	-0.19194	-0.162264	-2.40998	-1.46531	0.321021	0.0568521	0.113943	0.625273	-0.176813	0.453369	0.217362	-1.31733	-1.15456	-0.908451	0.888324	0.714821	0.0178635	0.0493481	-0.0431303	0.787314	2.2792	-0.114849	-1.03524	-1.00224	-1.94715	-0.518313	-2.05376	-0.287017	0.323706	-0.760566	2.65853	-0.984966	0.001788	-0.190321	1.41608	0.815215	0.343839	0.929397	2.11407	-0.117664	0.028142	-0.545531
-0.942152	0.959317	0.337448	-1.10379	-1.00371	-0.398556	-0.924715	1.21401	-0.587281	0.611163	-0.759175	-1.05108	-0.88426	-0.175258	-0.0701943	-0.439182	-0.0993461	-1.62982	1.01012	1.1054	1.44925	0.905641	0.184841	0.215302	0.574799	-2.07517	0.0582843	-0.0420341	0.92358	0.631747	-0.631778	1.26607	-0.278127	-0.600989	-0.0229946	-0.501129	-0.730935	-0.672173	0.695648	1.16826	-0.547822	-0.996425	-1.54582	0.193401	-0.112982	1.02174	1.99046	-1.17337	0.177828	-0.995788
-1.12821	0.095237	-0.690808	-0.179887	-0.393091	0.0420559	0.055042	-0.338761	-0.579397	-0.481585	-0.617867	-1.95395	-0.536831	0.842366	-0.73257	0.781614	-0.173741	-1.06115	-1.71472	-0.813296	-1.48611	-1.20768	-0.325665	-0.896096	-0.387783	-0.677805	0.497925	-0.469478	0.585699	-0.87541	-0.540777	-2.14031	-1.45813	-1.93023	-0.36503	0.234719	-0.0303347	-1.43225	-1.24353	-0.557862	-1.42292	-0.945443	-1.31511	0.329562	0.573091	-0.329507	0.381973	-0.164662	0.772419	0.865864
0.0621145	-0.824633	-1.10943	-0.27185	-1.11474	-0.748523	-0.855035	0.0992431	-1.00743	0.46571	-0.401654	1.32665	-0.863114	-1.26205	-0.786853	0.218886	0.564263	0.414926	-1.29521	0.868108	-0.422419	-0.906451	-1.05635	0.246559	0.47247	0.457813	0.619917	-0.439839	1.20535	-0.662194	-0.256347	0.41568	0.697303	-0.707852	-1.42966	-0.632885	0.0331093	-0.972016	-0.112749	-1.18464	-0.455473	0.844417	-0.429443	-0.0238646	2.25169	0.455272	-1.20681	-0.747801	-0.0749362	-0.936673
[truncated: 4 more columns]

## Sheet: 4
0.298335	0.294057	0.608684	1.99821	0.290522	0.546932	-1.67766	-1.26552	-1.40885	-0.090433	1.20433	-0.644118	0.58169	-0.349695	0.633762	0.413961	0.838188	-0.541005	0.346508	0.00739566	-0.796204	1.03847	1.23125	-0.191927	-0.153994	0.688412	2.06198	-0.8743	0.606918	-0.258964	-0.485772	1.99769	0.767083	-0.309094	1.2552	0.0130159	-0.889878	1.25701	-0.916188	0.637481	0.133825	2.28199	0.891921	-1.55208	-0.316341	-1.16298	0.618185	-1.04701	1.13695	-1.70958
-1.42215	-1.249	-0.750314	-0.212194	-1.46586	0.175495	0.498609	-0.736106	0.909541	-2.48088	0.222887	-1.18809	-0.0244169	-1.2249	-0.542321	0.231522	-0.488151	0.166576	0.345937	-0.470205	0.229572	-0.0090145	0.0126201	0.458002	-1.60471	-0.367462	0.0648461	0.456948	-0.114892	-2.13805	1.67963	-0.557692	-0.714171	0.208704	0.943612	2.73608	1.98935	-0.267189	0.78987	-0.85135	-0.888588	-0.206372	-0.612928	0.346427	-0.754772	-0.645023	0.701112	-0.46531	-0.0565227	-0.246189
-0.157048	0.00134793	-0.492201	0.61063	0.810028	1.11059	-1.48669	0.0384646	-0.858413	0.513543	1.42083	0.572663	0.0973149	0.329586	1.00381	0.668189	-0.909499	-0.236777	0.280221	0.583975	-0.657775	-1.31964	-0.988086	-0.926088	0.583776	-0.120473	0.843847	0.953579	-1.0303	0.812484	-0.848549	-0.197814	0.637	2.08109	-0.198693	-1.35636	-1.61335	1.06024	-0.783826	0.438889	1.31446	-0.705462	0.273668	0.918717	1.67026	0.6515	-0.0775636	1.74276	-1.57836	-1.56402
1.07934	0.615481	0.410533	1.37978	1.55177	0.337598	0.728657	0.888741	-1.4685	0.568579	-0.377256	-0.0969873	0.716792	0.463919	-1.92278	0.342653	1.57848	1.80032	0.89069	-0.0243899	-0.570533	0.201191	0.548775	-0.26171	0.36891	-1.09587	0.80812	0.895549	-0.200862	-1.91281	0.807415	-1.60771	-1.22184	-0.108657	-0.906459	-0.724741	0.267943	-0.823359	-0.408452	-1.42279	0.0968294	1.09035	0.646952	-0.472218	-0.348024	-1.20802	2.35578	-0.860854	0.524432	0.371142
0.213266	-1.28997	-0.353181	-0.255737	1.0449	-0.610324	-1.27324	-0.0079381	0.56932	-0.679827	-1.35852	-1.72099	-0.824645	0.269133	-0.617223	-1.37499	-0.995997	0.668518	-0.870248	-0.846737	1.38524	-0.497209	0.433528	-0.574716	0.259216	1.41077	-0.692341	1.40825	-0.159882	-0.396658	-0.537258	1.58334	-0.207143	0.740171	-0.718598	1.3289	0.240425	-0.54458	2.64929	0.647035	0.270178	0.289575	-1.00437	-0.53807	0.381088	0.597898	-0.0688171	-0.95726	2.58955	-0.470408
0.179722	0.644808	-0.864577	-1.06249	-0.553428	-0.413309	-0.391907	-1.36123	-0.323726	0.968095	1.14058	0.649811	0.262039	-0.377045	-0.727399	-0.28517	-0.455234	-0.127135	-0.620879	1.07419	-1.59784	1.98804	-0.825126	0.455505	-0.783007	-0.659721	-1.08451	0.348577	-1.05836	0.977023	0.0701361	1.21137	-0.366005	1.26072	-1.12813	0.375978	-0.233643	0.229907	1.79108	-0.223953	-0.597856	0.141417	1.50968	0.170251	-1.20465	1.05944	0.267973	0.338439	-0.891157	-0.947392
-0.809325	0.0934327	-0.241558	0.0725274	1.38955	0.340006	0.674864	-0.738496	-0.818911	0.94008	-0.368245	-0.492998	-0.969612	-1.06974	0.485925	1.01633	0.930593	-0.332698	0.448142	-0.15559	-0.318908	-0.477978	-0.533889	-0.276394	-0.965994	0.756163	1.31084	-0.608964	2.73088	0.570346	-0.408614	-1.09684	0.789313	0.371477	-0.668353	0.919012	1.20869	1.42545	2.11914	-1.38551	0.231587	0.00965879	1.20952	2.69661	0.996694	0.145499	1.03444	1.58368	-0.632978	0.752888
0.0761181	-0.0917327	-0.379004	-0.361138	-1.12556	-1.64952	1.39265	-0.00825453	-1.04318	0.923637	-0.697464	1.45203	0.827066	-0.16543	-0.147311	-1.21362	-1.37351	2.50335	-1.3735	-1.47635	-0.357172	-0.91602	-0.211185	0.140686	-0.45034	-1.62617	0.217474	1.1442	2.2235	1.13889	0.197004	0.473662	1.61847	1.54882	0.597451	-0.0663061	0.710495	-0.356644	0.781508	0.0695123	-0.650302	0.739536	1.9695	-0.489827	-0.572777	1.29049	-0.557062	0.513412	-0.804046	0.430507
-0.481456	-0.400832	0.391886	0.389586	0.121112	0.568913	0.0802793	-0.0851477	2.50295	1.23566	0.110111	-0.572829	-0.551643	0.607744	-0.274796	-0.0155086	-0.135167	-1.13317	-1.07805	0.158478	0.684038	0.0408288	0.829653	-0.431024	1.53947	-0.31975	-0.195039	-0.0455836	-0.271347	-0.675354	0.806247	0.430128	-1.77138	2.12586	-0.846099	0.180069	-0.145141	0.159557	-0.627597	-0.159604	-0.489477	-1.15426	-0.662441	-2.64387	0.266148	1.73261	-0.474512	0.550198	0.892776	-0.913281
0.450097	-0.163813	-1.73915	0.104521	-0.0535317	-0.305696	0.0168837	0.0928226	0.0823426	0.763202	-0.243678	-1.06846	-0.256568	1.76664	-0.656082	-0.062109	0.00152739	-0.994096	2.06473	0.538121	-0.103002	-0.725066	1.44469	0.680106	2.67446	-0.111247	-1.07766	0.666357	0.0685994	0.218306	-1.5778	0.666177	0.596979	2.61354	-1.0039	-0.0902564	0.46422	-0.773904	-0.756039	-0.906005	-1.49713	0.199205	0.141478	0.274843	-0.594903	0.940024	-0.985095	-0.441568	0.842826	-1.52944
-1.14526	-0.457873	-1.02893	-1.01408	-1.21766	2.40298	-1.04753	-0.669764	-0.782037	-0.249834	0.000297507	-0.414026	0.821451	0.49993	0.249179	0.272773	0.455111	-1.36698	0.504051	-1.0267	-1.14215	-1.53924	0.0322115	-0.750092	-2.46422	-0.453459	0.16674	-0.237251	-1.10285	0.220281	-0.546464	1.73128	1.52685	0.593574	-0.705242	-1.2889	-0.983357	-0.286757	-0.0139195	0.720912	-1.29988	2.1425	-0.880192	0.39686	0.965517	-1.0967	0.388182	-0.862898	-0.167669	-0.954339
-0.803015	0.0956539	-1.37632	0.544075	-0.702674	-0.00876392	0.188223	-0.426344	0.0652169	-0.332047	-1.07183	-0.36372	-1.61826	-1.5663	-0.0737193	1.10759	0.811656	0.393307	1.38878	-1.73817	1.29055	2.76994	-0.435325	0.510209	0.976315	0.633247	0.618056	-0.983421	-0.761072	-0.624215	-0.285713	0.377135	-0.566144	0.20644	1.88163	0.393814	-0.514589	-0.889812	-0.368302	-0.166397	-0.916737	-0.216926	-0.10136	0.268096	-1.0169	0.178855	-1.02641	1.1399	0.519016	0.827273
-1.19915	-0.213571	-0.651225	-0.618267	-0.107866	0.136345	1.05041	0.176065	-1.09044	1.66959	0.300579	2.19039	-0.932303	-0.311758	1.13698	-1.80669	0.443903	-0.02876	0.384333	1.16871	-0.137345	1.04916	0.256404	-1.47654	0.938907	1.22217	-0.991087	0.318063	0.568204	0.506145	0.741146	1.39344	-2.02415	0.0709229	-0.150955	0.236137	-0.33954	1.65674	-0.586408	-1.07122	1.39126	0.0149814	-0.671477	1.04854	-1.01685	-0.845516	0.523641	0.41274	-0.155501	-0.598142
0.696998	-1.73945	0.818694	-0.0366107	0.117783	-0.710142	1.33534	-0.450026	2.03386	-0.121008	-0.202823	-1.11333	0.584974	0.634533	0.847292	-0.00831986	-0.582969	0.382816	0.134091	0.612241	1.60772	0.735783	-0.681706	0.666135	0.33784	1.31716	-0.409315	-0.266505	0.756343	0.213155	-0.981332	-0.499148	-0.690424	-1.88602	0.648674	0.619722	-1.95214	0.114066	-0.484198	-0.599719	-1.6716	-0.728395	2.22304	1.05621	0.770517	0.287556	-0.115208	0.0206341	0.179549	-0.29154
-0.237878	1.56229	0.865094	0.593015	-1.61648	-0.620505	-1.17147	0.72219	-1.51326	-1.10795	-1.00049	-0.833703	-0.299573	-0.79147	1.03014	-0.422483	-0.194533	1.47497	1.07277	0.425907	0.830022	0.201151	0.214655	-2.01926	0.540468	-1.70502	0.390583	-0.919369	-0.000781773	0.00352805	0.968888	0.616276	-0.498767	0.0735369	1.45988	-0.299243	-0.463618	0.157074	-0.319454	0.620004	-1.16463	0.372699	-0.384274	0.141449	-0.807807	-0.431643	0.79438	-0.475818	-1.56492	-0.386901
-0.219504	-0.45377	-0.674254	-0.310331	-1.12827	-0.470436	0.555858	0.953377	0.238567	-0.0725118	0.329206	-0.810477	-0.954367	1.6014	-1.77143	-1.18327	0.851322	-0.90058	-2.11166	-0.049595	-0.199673	1.13238	-0.652328	-1.65506	-1.37489	-0.103857	0.583306	-0.0598736	0.723396	-2.63387	0.259927	0.31376	0.162893	-0.105167	-0.35846	-0.229716	0.807677	1.99231	1.20257	0.335457	-0.39929	-0.615836	-1.24907	-0.906786	-0.54613	-1.05284	-0.00194688	0.341726	1.2137	0.0610691
0.228746	0.360848	0.858775	1.11706	1.07369	-1.00289	-0.954673	-0.474183	0.377553	-0.600493	1.90034	2.43588	-0.384325	-1.43542	-1.45861	-0.426598	0.141868	0.211382	0.0607189	-0.736124	0.699145	-0.881176	2.1282	2.47265	-1.25553	-1.2727	0.0223704	3.56535	0.191404	0.136732	-1.52133	-1.165	-1.67744	-0.0953883	0.0213811	-1.00477	-0.34199	0.604306	-0.474735	-0.0796638	1.08831	-0.987119	-0.56192	-1.92642	0.906566	-0.388115	0.681598	-0.161409	-0.433439	-1.68827
-0.380707	-0.381819	0.765324	-0.456446	0.43458	-0.0872459	-0.851679	-0.260534	-0.231941	-1.03381	-1.72502	-0.145889	-0.569549	0.265697	-0.167995	0.854109	1.79478	-0.425126	1.84502	-0.0319012	-0.627405	0.321405	0.094162	-0.220549	-0.512449	-1.91982	0.716435	0.83849	-1.97128	0.0126978	-0.225325	0.0984321	0.0749089	-0.972335	-0.981532	0.622091	1.8875	-0.0842385	-1.20933	0.689521	1.79798	0.965704	-0.0824373	1.24097	2.87708	-0.100521	0.987189	-0.82758	0.60168	0.780716
-0.639879	0.09207	0.633337	0.556862	-0.486648	-0.9039	0.215022	-1.38318	-1.28252	-0.0773424	-0.544128	0.947146	1.045	-0.684399	-0.77885	-0.504843	1.57371	0.46792	-0.758494	0.357848	0.8407	-0.602646	0.385527	-0.315005	-0.397738	0.935663	0.0372295	-0.477743	-0.153107	0.968084	-0.6149	-0.907993	-0.908238	-1.18664	0.110147	1.45951	0.575031	-0.716215	0.906672	0.996755	1.32824	-1.32033	-0.508771	1.08024	-0.895159	-0.673605	-0.138499	2.39987	0.317785	0.599455
0.99439	-1.40289	0.247333	-0.115939	0.341251	-1.26416	-0.945328	0.849222	1.11038	-0.244388	-1.37537	-0.474469	-1.09543	0.716298	1.06852	0.966422	-0.819622	1.30943	-0.608133	-1.69075	-1.84075	-1.16325	-0.588308	0.55668	-1.08559	-0.507456	-1.09866	-0.650091	0.461308	1.59276	-0.0455142	1.12507	1.32102	-0.277917	-1.51489	0.0336532	0.412616	1.49748	-1.35456	1.6067	0.717969	-0.268451	1.05371	0.159381	0.305012	-0.758237	0.0243916	-0.0707335	0.167046	0.653133
0.36566	0.100331	1.08135	0.0662257	-1.11785	0.852466	0.0868996	1.08283	-0.377659	-0.393624	-1.2727	-1.02994	-1.21337	0.98228	-0.330336	2.25661	1.61715	0.655399	0.677335	0.176175	0.0901888	1.96089	-1.89067	-0.337356	1.32129	1.1163	-0.186172	-1.38394	1.6272	-0.875756	1.2596	-0.0346084	-0.132256	0.965797	-1.51609	-0.382875	0.0168416	1.03792	0.0423879	1.46551	-1.63124	1.12317	-0.0650352	0.510048	-0.873754	0.850704	-0.800717	-1.7342	-0.400708	-0.678415
1.25797	0.345923	-0.739453	0.430455	0.912113	2.63706	0.584482	-1.44712	1.1928	-0.0792161	-0.784613	0.915905	0.945862	-0.19223	-0.624136	-1.07322	-0.414989	-1.3949	0.158627	1.24005	-0.751493	-0.18693	-1.29451	2.00236	-0.311418	0.440292	0.315914	0.127275	-1.08254	-0.266497	-0.237558	-0.948659	-1.23829	0.825126	-0.458919	0.501657	-1.45085	-2.02194	-1.08475	1.18189	0.852376	2.16572	0.161664	-1.20883	-0.768032	0.00882697	-0.0570844	-0.0288099	-0.557904	1.25764
-0.294857	0.349718	0.861209	-0.0721067	-0.670695	-0.50255	0.838871	-0.752518	0.580244	0.29804	-0.569902	0.935795	0.822536	-0.941432	-2.41906	-0.0760837	-0.666309	-0.609456	-1.01446	0.440476	0.0371275	-1.7209	-0.124411	1.9249	-0.968484	-0.7317	1.01027	0.661151	-1.5889	-0.237581	2.56455	0.779926	0.514978	-1.07414	1.42788	-1.594	-0.271454	-0.212252	-0.701861	1.19408	-0.240055	-1.36418	-0.067895	-0.378499	0.113046	-0.405044	1.85496	0.0387357	-0.87495	-1.23002
-0.216858	0.418106	-0.946575	-0.361981	1.01817	-0.649906	1.33861	-0.136021	-0.998045	-1.75095	1.351	-0.818882	0.469231	0.764352	0.00768635	1.61168	-0.36078	-1.26116	-0.581619	-1.39463	1.26638	0.126326	0.788305	-1.03044	-1.46825	0.184204	-0.528801	-0.449647	0.436866	-0.303523	-0.934051	1.20074	0.510476	-0.111385	0.438664	2.22178	-1.38794	-0.375225	0.916801	0.747853	1.69905	0.0349065	0.433957	0.0355731	-0.432677	-1.01689	-2.26327	1.05578	-0.858934	-0.460268
-0.0936212	-0.640213	-0.458736	0.00641661	-1.16805	-1.39767	-0.387914	2.23531	-0.718575	1.48077	0.0542707	-0.108268	-1.14272	-1.27869	1.02221	0.437517	0.658058	-1.06193	-1.00957	-0.666147	0.337394	0.423089	0.727717	0.301312	-0.172104	0.333514	-1.58823	-1.12523	-0.757204	0.361849	0.0702193	0.934467	-0.633744	0.00586695	0.429989	-0.197163	2.30157	0.852941	1.07458	2.58605	-1.08201	1.17462	-0.521953	0.354439	-0.132046	-0.375894	0.230926	1.36876	1.96104	0.12527
0.760759	2.18157	-1.4105	0.457547	1.0214	-0.0468494	-2.44755	1.71911	-0.540584	1.47327	1.18629	-0.846827	-0.942552	0.114318	0.795432	-1.87461	-0.00350835	1.78032	-0.38966	0.816853	-2.22974	-1.42174	0.0947643	0.710728	-0.828981	1.78688	-0.868661	-0.0262518	-0.996454	-0.0161301	0.132858	0.103106	-0.533267	0.54742	1.02227	0.27206	0.487297	-0.407063	1.45885	1.68869	0.133807	-0.298276	0.0513174	1.66227	-1.4407	0.352403	0.797029	0.723146	-0.840904	0.493844
0.263051	-1.72264	-0.0142861	-0.774642	-0.298588	-0.436261	-0.0615431	0.408085	0.254094	0.00566973	0.140164	-0.0842737	1.01656	0.64504	-0.250022	-0.758048	-1.08161	-0.835539	0.164985	2.16466	-1.01938	-0.462039	0.274685	-1.84209	0.0323805	0.541594	1.41843	-0.241762	1.58028	-0.233828	-0.34208	-0.200398	0.721715	-0.51674	-0.420453	1.43472	0.470847	1.16232	1.73001	-0.998423	-1.19836	0.213731	0.603092	0.484807	1.81361	-2.2467	-0.458027	-0.342957	0.29789	0.389356
0.256054	-0.545477	2.16687	1.49992	0.426645	2.57511	0.426183	-0.171483	0.37613	1.324	-0.861993	2.08103	1.04769	0.276753	0.730643	0.542514	2.63399	-0.271772	0.223456	-0.287795	-1.73106	1.88367	-1.15896	1.07714	1.45057	-0.644792	1.66499	1.5622	0.491042	0.764738	-0.596451	1.42016	0.0157471	-0.115724	-1.35364	-0.644271	0.28766	-0.611823	-0.197346	-0.149976	0.575843	0.0700389	0.095489	0.00131491	0.367088	-2.00408	0.0622641	-2.21632	0.325669	1.62061
-0.323304	0.99608	-0.198052	-0.556671	-1.42344	1.09604	2.37944	0.495671	1.0242	0.0574527	2.58108	0.286725	0.267831	0.0840269	-0.886124	1.13505	1.35712	-0.333712	0.858446	1.90255	1.08693	-0.990261	1.19369	0.715814	-0.700192	0.234031	-0.352733	-0.00850976	0.176445	-0.945277	0.768281	-1.6366	-0.755587	0.300716	-1.04096	2.03244	-0.369744	-0.0756374	0.332724	1.06273	1.82726	-0.391629	-0.980356	1.10549	1.75823	1.43926	0.594985	1.82905	-0.428867	-0.226126
1.36132	3.19274	3.24766	1.25474	-0.163655	1.09428	-0.704421	1.01025	2.08411	0.326039	0.154305	0.958947	2.11315	0.729527	0.594168	-0.908064	-0.492339	-1.14297	1.72633	1.11974	-0.708537	-0.0344913	-0.823571	0.791888	0.180685	1.051	-0.719729	-1.0235	-0.346313	-0.407135	0.350658	1.19415	0.391572	0.263736	-0.148285	0.0718288	0.175046	-0.379926	0.959554	0.744721	-0.703181	1.19533	0.705034	-0.341884	0.995586	-0.858851	-0.811139	0.688387	-0.352497	0.938949
2.71903	0.795074	-0.252182	-0.747298	1.94505	1.25078	-0.758802	-0.13824	0.446428	-0.380729	0.431216	1.39833	-1.22655	1.68228	0.750719	1.69027	-0.0852925	1.60204	-1.58288	-2.02045	0.500575	0.367394	-1.97117	-1.11302	0.431622	-1.98414	0.779035	1.0402	0.708858	-0.555937	1.59292	-0.383072	0.396854	-0.579382	0.49821	-0.0386378	-1.05989	-0.200439	-0.420574	0.428948	0.89628	-0.688473	0.41132	0.850516	-0.306798	0.48906	-0.412929	0.232096	-0.946303	-0.479221
3.32658	1.49737	-0.471022	0.254817	1.44992	-0.578039	0.572371	1.89936	-0.546681	1.98132	0.810299	-0.444898	-0.877169	-0.746671	-0.83326	0.771082	0.106198	-0.332448	-0.507442	-1.36145	1.03175	-1.39455	0.274873	0.697874	-0.979521	0.754694	-0.726698	1.1943	-0.861124	1.60348	-1.4235	-0.147739	-0.383122	-0.911519	0.444044	-0.161834	1.69128	-1.35044	0.26291	0.164127	-0.981729	0.648138	-1.66395	-0.548922	-0.282264	-0.823852	-0.951007	-0.031519	-1.34158	-1.35558
1.46965	-0.142302	1.11884	0.465513	1.51433	0.00363397	1.84404	-0.496094	0.125693	0.00880889	0.797623	0.15497	2.13977	-2.23211	1.52008	0.980028	0.404674	0.976232	-0.398518	1.81105	1.90336	0.620189	0.579291	-0.669861	-0.0323237	-0.40297	1.49999	-1.73104	0.642812	0.218292	-0.571924	0.0493194	1.10801	1.09784	0.272551	-0.440098	0.509089	1.55429	0.0641406	0.0863559	-0.471704	1.51385	0.354608	-1.30563	0.290018	-0.347297	1.03381	0.832998	0.787217	-0.528293
-1.05478	-0.22648	-0.3054	4.02745	-0.0268409	0.142228	1.11473	3.17252	1.16716	-0.182611	-0.0621554	-0.307501	2.0255	0.79083	1.77102	-1.37609	-0.0657036	0.611727	1.15063	0.552231	0.133552	1.177	1.4974	0.333566	0.887821	0.522392	-0.395843	-0.322592	1.27124	-0.253554	1.08782	0.0302065	0.638002	0.0805769	0.906623	-0.0679878	-0.0286087	1.34249	0.0339698	-0.875939	-0.226949	-1.28408	0.33114	0.587101	-1.25157	1.33065	0.71545	-1.23434	0.664379	-0.275157
0.224218	1.12924	0.557438	-0.637557	1.66239	-0.41241	-0.106258	-1.22038	-0.353606	1.11267	0.158231	-0.362339	-1.86395	3.00246	-0.145067	0.622967	-0.524979	1.87586	1.02341	0.717293	-0.0554025	0.17175	2.133	-0.132262	0.193886	1.72246	-0.500951	0.404331	-1.09705	0.532832	-0.698087	-0.0483741	-1.09777	0.171775	0.708304	-0.485187	-0.974292	-0.0819659	-0.976973	-1.4184	-0.972003	-1.16077	0.645253	-0.485895	-1.73102	0.562679	-0.446165	-0.470683	0.921472	-0.0702196
-0.172637	-0.940904	0.880512	-1.41248	-0.213734	0.773975	-0.138734	-0.80494	0.674318	-0.594262	1.37615	0.240574	-0.616494	0.0176008	0.881555	-1.44011	-1.67282	-0.90485	-0.0141036	0.367747	-0.0474704	-0.176132	-1.20617	0.159553	0.584785	-0.415853	-2.09928	-0.581027	1.43265	1.52152	-0.535874	-1.46	0.209982	-1.41015	-0.898491	-1.45102	-1.56917	-1.35426	-2.03017	-0.48247	-0.193467	-0.525932	-1.96335	-1.00717	0.135959	1.13726	-2.11117	-0.727855	-0.270799	1.16425
-1.3409	-0.454714	0.70963	-1.44644	-1.37571	-0.124178	-0.00358086	-1.25145	1.16155	-1.31414	-1.53594	-0.346007	-0.662342	0.601206	1.89053	0.942545	-1.33375	-0.0139263	0.603955	-0.797255	-0.966733	0.228883	-1.75275	0.227724	0.748223	-0.573655	2.08983	0.605565	-0.956505	-0.162333	1.6179	-0.216938	-1.05442	-0.464707	0.435837	-0.633311	-0.579764	-0.0569395	-0.715931	-0.897128	-0.684386	-0.752134	-0.321329	0.904102	-0.92784	-0.519522	1.15495	0.00821987	1.17112	-0.53338
-1.3199	0.61636	-0.644383	-1.29967	-0.151641	0.0891849	-1.11407	-0.154924	-0.408097	-1.55242	-0.294886	1.46668	-1.16363	-0.120517	-0.576468	-1.22421	-0.896716	-0.506914	-1.33045	-1.10087	-0.214415	0.04026	-1.38809	-0.0542305	-0.19232	0.0555682	-0.755201	-1.85615	-0.101001	-0.878582	2.11066	-1.005	0.71417	-1.70111	-2.06944	-1.19678	0.36699	-1.84833	-0.855813	-1.36795	0.881359	-1.3635	-2.13769	0.24974	-0.203115	-0.9298	-2.31408	0.669786	0.126248	-0.149422
-0.0245737	-0.630652	1.45257	-0.756099	-0.740382	0.758243	0.289861	0.48493	-0.0427248	-1.56409	1.14428	-1.06525	1.00669	-0.292775	0.847705	-0.582682	0.517714	-0.850497	-1.71374	0.057625	0.607882	-0.563443	0.489571	1.24355	0.921971	-2.36278	1.50676	-1.15363	0.750616	1.64801	-0.0818111	-0.226238	0.563541	0.0662194	0.135387	-0.556922	0.631653	1.47509	0.664819	-0.940791	1.13333	0.270608	1.5624	-0.816352	2.06948	-0.282975	-0.703294	-0.673254	-0.741053	-0.894037
-0.140485	1.2453	0.378886	-0.62847	0.263267	-0.991134	-0.598973	-0.365707	-0.990061	1.20261	-0.611688	0.273591	0.835891	-0.237907	0.14698	-0.486862	-1.15185	-1.05186	-1.01931	0.630993	1.4237	-0.142353	-0.703457	-0.289668	0.782726	0.03118	-0.650475	0.459067	-0.498366	-1.90499	-0.127481	-0.0795841	-0.625433	-1.57114	0.475164	-1.42163	0.48095	-0.463441	-0.828962	-0.48478	-0.668721	-0.665852	-0.771851	-0.933927	-0.791431	0.34406	1.00527	-1.33033	-0.521273	0.792699
-1.37205	-0.686984	-0.640983	-0.905068	-0.967613	-1.64551	0.0617346	-0.135384	0.213547	0.928826	-0.762993	-0.430968	-0.18455	0.10604	-0.583459	0.739332	0.0773107	-1.10567	0.774691	-1.41054	0.581199	-0.184382	1.12039	-1.9086	1.19662	1.23304	-0.963714	-0.744788	-1.00393	0.0742818	-0.0566663	-0.740223	2.47855	-1.34937	0.820645	-0.712153	-1.32563	-0.338084	-0.726601	-0.796509	1.52608	-1.63633	-0.403014	1.02922	-0.348541	2.74433	-0.809254	0.297361	1.66857	2.80055
-0.240711	-0.452715	-0.254106	-0.402579	-0.616556	-1.04466	0.70224	0.712275	-0.705641	-0.689367	0.815477	-1.54477	-0.40835	-0.862514	-1.17853	-0.330559	-1.90901	-0.0625096	0.0886445	-0.422219	-1.64174	-0.790646	-0.880759	0.999057	-0.238774	-0.18531	0.333078	-0.831792	0.243526	2.08977	-2.01975	-2.20454	1.6036	0.195356	-1.02847	-0.0244751	-0.369162	-1.05845	-0.229238	0.498447	-0.0917446	-0.0868107	-0.979488	-0.962274	0.43152	0.839255	-1.47706	0.258165	1.34625	1.23085
-0.408142	-0.910878	-0.327559	0.409582	-0.466465	-0.360531	-0.814159	-0.29479	-1.73151	-0.709026	0.102771	-0.0955845	0.0394844	0.346258	1.20974	-0.833266	-1.14228	1.1327	0.107793	-0.143706	0.978356	-0.857584	0.202281	-0.91623	-1.10368	-0.301595	-1.09028	-0.77618	-0.972433	-0.713266	-0.222839	-0.254396	-0.584947	-1.25556	2.84686	-0.473887	0.00939012	-0.259051	-0.811994	-0.975753	1.01589	0.411401	1.65391	-0.126164	0.540778	0.09673	0.405291	-2.07876	-2.28228	0.79288
-1.3366	-1.51612	-1.30787	-0.801348	1.46828	-0.6809	0.977794	-0.675228	0.773542	-0.961839	-0.205196	1.1588	1.21361	-1.51957	-1.19178	-0.575592	0.0508024	0.201301	-1.40019	0.364547	0.705188	0.485527	0.361192	0.11462	0.19517	0.413924	-1.32723	0.288746	-0.122238	-0.195945	0.20733	-1.62994	1.29348	-0.381569	0.170086	1.34116	1.64269	0.126777	0.209589	-0.344531	-0.302279	-1.38512	0.899306	-0.0937845	-0.300604	0.300428	-0.411839	0.127096	-0.768246	0.178493
-0.386518	0.0870126	-1.53281	-0.993291	-0.997541	0.0256329	-1.01787	-1.03023	0.271417	-0.519068	-1.80541	-0.693666	-0.0977364	-0.897262	-0.467319	1.23989	0.912464	-0.387725	1.05862	0.562739	-0.535834	0.0933589	0.76165	0.152059	0.897389	0.481118	-0.157506	0.440947	-0.483305	0.40506	-1.36656	-0.481318	-0.970646	-0.031561	0.165576	-1.25112	-0.771498	-1.868	-0.107256	-2.0128	0.111409	0.737113	-1.23281	-0.834601	0.210502	0.794568	1.24032	-0.133455	-0.784269	1.91806
[truncated: 20 more columns]
