# Supplementary material for: Experience-driven development of decision-related representations in the auditory cortex
Source: EMBO Rep. 2024 Nov 11;26(1):84–100. doi: 10.1038/s44319-024-00309-0 (PMC11723978; doi:10.1038/s44319-024-00309-0)
Supplement: Supplementary file 4 — Source data Fig. 2 [file 44319_2024_309_MOESM4_ESM.zip › Fig. 2/2c/2c.xlsx]

## Sheet: Sheet1
Post sound:
Supressed	1			2			3			4			5				enhanced
													0.464767	0.239718			1			2			3				4			5
0.68643	0.113481			0.206869	0.215325		0.125517	0.200484		-0.319952	0.241443		0.355356	0.243831			-0.0926969	0.105324		-1.06785	0.0919298		-0.00508193	0.0963057			-0.0245344	0.170083		-0.301923	0.104203
0.605487	0.115328			0.139672	0.213506		0.0601522	0.196504		-0.501674	0.23956		0.342689	0.251272			-0.455743	0.103483		-0.851993	0.0888738		-0.13733	0.0975541			0.130789	0.185408		-0.288845	0.116562
0.582315	0.117899			0.0833251	0.217345		0.343332	0.199787		-0.348009	0.237627		0.194463	0.237034			-0.411892	0.106594		-0.593036	0.0859222		-0.338083	0.0992392			0.122615	0.182416		-0.42594	0.115949
0.607183	0.1178			0.0490797	0.223328		0.191499	0.203405		-0.536597	0.239499		0.108721	0.24508			-0.478567	0.107039		-0.247734	0.0870694		-0.402275	0.100241			0.0276823	0.189881		-0.294646	0.113699
0.502628	0.120424			0.00668646	0.221267		0.362938	0.206898		-0.317624	0.241396		0.438738	0.236912			-0.581234	0.112465		-0.103241	0.0874565		-0.454013	0.101452			-0.307347	0.212816		-0.441206	0.114687
0.409564	0.117714			-0.182118	0.217152		0.539426	0.209873		-0.5002	0.236106		0.365179	0.232552			-0.582185	0.109795		0.0804511	0.0818511		-0.54568	0.104565			-0.522222	0.228993		-0.450097	0.116179
0.577771	0.123723			-0.259361	0.215706		0.527258	0.206337		-0.561914	0.237806		0.530672	0.229258			-0.493648	0.111011		0.0512837	0.080487		-0.478188	0.102576			-0.266645	0.225527		-0.517368	0.113611
0.766019	0.121565			-0.361803	0.216153		0.572787	0.209664		-0.409287	0.242283		0.572872	0.220544			-0.213454	0.112055		-0.00982133	0.0803955		-0.38781	0.10154			-0.372493	0.219506		-0.535458	0.102749
0.682133	0.120412			-0.388186	0.2044		0.400539	0.202525		-0.105099	0.240825		0.830158	0.236362			-0.401996	0.108748		-0.280455	0.0780852		-0.1908	0.100211			-0.41924	0.214768		-0.447188	0.10103
0.681831	0.117139			-0.216426	0.200705		0.466443	0.193075		0.0404946	0.232477		0.644886	0.23313			-0.456246	0.108879		-0.431424	0.0750913		-0.0332833	0.100729			-0.321414	0.199375		-0.550288	0.0972305
0.759771	0.117869			0.033962	0.205401		0.436554	0.199819		-0.096916	0.232166		0.538985	0.236938			-0.191035	0.106162		-0.467803	0.0748928		-0.26724	0.100462			-0.156031	0.167666		-0.502747	0.100841
0.754926	0.118814			0.0626396	0.210459		0.281924	0.19021		0.293332	0.230196		0.640465	0.241186			-0.116855	0.104213		-0.476329	0.073683		-0.353354	0.0963979			0.0130871	0.175386		-0.514055	0.101936
0.631129	0.114341			0.36402	0.210305		0.298883	0.194983		0.471245	0.226049		0.527454	0.238999			-0.270977	0.103078		-0.555573	0.0740219		-0.421384	0.0973407			-0.211544	0.172673		-0.44857	0.103853
0.501513	0.117197			0.427441	0.211775		0.335702	0.192588		0.504542	0.225125		0.540013	0.235881			-0.484704	0.102652		-0.419133	0.0751796		-0.543888	0.0957905			-0.142947	0.161301		-0.410212	0.1023
0.562101	0.115675			0.507196	0.221001		0.253732	0.200315		0.253528	0.230784		0.373088	0.234328			-0.337814	0.108082		-0.366711	0.0793776		-0.487922	0.0945201			-0.0210935	0.170826		-0.458281	0.101691
0.374583	0.114645			0.427559	0.215459		0.363374	0.2033		0.377078	0.235555		0.41696	0.236009			-0.209517	0.105284		-0.452092	0.0796499		-0.58064	0.0946741			-0.195623	0.180157		-0.480238	0.108207
0.237596	0.11613			0.158615	0.213885		0.343109	0.195839		0.326372	0.238424		0.496241	0.229652			-0.440955	0.107645		-0.362847	0.0798378		-0.485163	0.0971137			-0.179292	0.196211		-0.487952	0.10518
0.332906	0.115908			0.394127	0.209032		0.534978	0.206999		0.101674	0.23429		0.315648	0.224593			-0.465481	0.10825		-0.505074	0.0824601		-0.122402	0.101534			-0.215894	0.193854		-0.440913	0.0988269
0.416454	0.114795			0.210391	0.215818		0.442752	0.203794		0.195555	0.242554		0.502496	0.219213			-0.19323	0.110027		-0.151589	0.0834355		-0.299994	0.101353			0.0391114	0.190512		-0.387817	0.0984623
0.407391	0.114964			0.436137	0.217566		0.562892	0.205785		0.211294	0.241408		0.356811	0.223437			0.0595376	0.112916		-0.15313	0.0828639		-0.267013	0.103499			-0.20319	0.193634		-0.249215	0.108558
0.360471	0.118885			0.474567	0.216061		0.666981	0.199166		0.147121	0.238143		0.302317	0.21819			-0.171875	0.109698		0.0310133	0.0871286		-0.467107	0.107483			-0.289221	0.192132		-0.171219	0.107298
0.509291	0.120146			0.610284	0.218		0.53997	0.208731		0.115792	0.235719		0.312123	0.21472			-0.188613	0.11163		-0.172237	0.0908817		-0.478707	0.106331			-0.226118	0.196774		0.0126169	0.107305
0.444969	0.117937			0.849346	0.21822		0.420147	0.209265		0.202225	0.237376		-0.0165014	0.205395			-0.104257	0.110105		-0.424352	0.0958545		-0.219302	0.104175			-0.140058	0.204842		0.0184831	0.11481
0.22296	0.118926			0.958965	0.217818		0.225071	0.198119		0.41753	0.23366		-0.122466	0.204384			-0.176475	0.111946		-0.293776	0.100788		-0.243007	0.100725			0.0385207	0.207118		0.12048	0.119903
0.0020256	0.120275			0.702626	0.211922		0.0811831	0.196042		0.213563	0.223025		-0.633656	0.19269			-0.19293	0.111398		-0.50402	0.109732		0.0812523	0.100623			0.0565545	0.267868		0.299317	0.119425
-0.228178	0.119988			0.487208	0.205793		-0.239583	0.189465		-0.0745693	0.220285		-0.912198	0.169364			-0.541778	0.111328		-0.199215	0.115587		0.327043	0.102103			0.152158	0.27763		0.0523811	0.119719
-0.407946	0.117081			0.150809	0.214828		-0.530142	0.190102		-0.199226	0.214772		-1.10771	0.161084			-0.245522	0.115295		0.0249705	0.120758		0.594067	0.0975572			0.300033	0.270133		0.326995	0.121207
-0.794865	0.122498			-0.288139	0.224528		-0.778446	0.176017		-0.461197	0.215078		-1.36886	0.150009			-0.166344	0.115785		0.479796	0.12462		0.690491	0.099311			0.566423	0.270147		0.239335	0.122681
-1.14935	0.121574			-0.787827	0.231776		-1.10893	0.16481		-0.786504	0.20405		-1.64522	0.138064			0.323124	0.121618		0.96062	0.122496		0.946091	0.0982337			0.907249	0.25774		0.54819	0.119544
-1.40411	0.118974			-1.35219	0.246441		-1.42298	0.161209		-1.26778	0.212918		-1.60324	0.139895			0.620421	0.12898		1.3118	0.120595		1.03272	0.0980482			1.33297	0.261917		0.995311	0.124903
-1.69355	0.1232			-1.59357	0.26274		-1.74504	0.146307		-1.47654	0.216213		-1.6018	0.155531			0.539569	0.133163		1.49543	0.114961		1.00447	0.0993897			1.5376	0.204688		1.41956	0.129074
-1.93837	0.125371			-1.7947	0.281884		-1.85851	0.146408		-1.23095	0.213981		-1.3231	0.186655			1.11461	0.134877		1.41168	0.112807		1.11662	0.0973116			1.65666	0.196727		1.91108	0.122758
-1.84661	0.124603			-1.62561	0.280206		-1.88707	0.141904		-1.22281	0.221671		-1.29665	0.190679			1.46542	0.131703		1.42695	0.105738		1.6348	0.10157			1.54732	0.226631		1.85544	0.127156
-1.80106	0.12225			-1.52191	0.274213		-1.71461	0.144685		-0.956764	0.231742		-1.04046	0.197359			1.70842	0.133622		1.10419	0.099342		1.61126	0.0989441			1.32309	0.21134		1.71509	0.125179
-1.62207	0.12203			-1.20158	0.267434		-1.45547	0.150942		-0.497862	0.24383		-0.64013	0.219542			1.41708	0.127517		0.85904	0.0976403		1.16737	0.0996569			0.997305	0.205966		1.32689	0.123504
-1.32047	0.127475			-0.755962	0.262858		-1.08604	0.159523		0.117132	0.247931		-0.515655	0.224934			0.92177	0.119573		0.654642	0.0937162		0.787673	0.101004			0.177394	0.194622		0.928719	0.123189
-0.913677	0.125062			-0.276518	0.247375		-0.603771	0.186142		0.303704	0.25536		-0.224906	0.221282			0.863359	0.115148		0.475604	0.0896759		0.724804	0.0983772			-0.336394	0.19323		0.257517	0.123213
-0.452995	0.121556			0.283978	0.234014		-0.208318	0.203614		0.654591	0.263401		-0.181404	0.211124			0.451894	0.110762		0.351585	0.083147		0.40764	0.0990092			-0.547257	0.197565		-0.252887	0.130292
-0.258128	0.121934			0.412378	0.232374		-0.0250464	0.209169		0.862375	0.262047		0.0298645	0.227422			0.109808	0.106831		-0.0602602	0.0800577		-0.386479	0.0976965			-0.717169	0.166293		-0.301722	0.13072
0.0661818	0.123391			0.565563	0.230813		0.227797	0.219629		0.983594	0.256821		0.348198	0.233356			-0.133743	0.108636		-0.0590674	0.0782543		-0.421124	0.0990732			-0.773253	0.176604		-0.282792	0.138872
0.433895	0.121294			0.735584	0.228987		0.5103	0.233179		1.19315	0.257018		0.509022	0.225055			-0.252873	0.108548		-0.311641	0.0776147		-0.512686	0.10075			-0.962998	0.182223		-0.191308	0.13531
0.641353	0.119215			0.775029	0.223374		0.718794	0.235374		0.886014	0.252203		0.68769	0.22442			-0.200211	0.107718		-0.411649	0.0760641		-0.506984	0.100655			-0.880698	0.226825		-0.380624	0.131811
0.636634	0.117763			0.74898	0.223097		0.935973	0.233311		1.01436	0.246815		0.795399	0.230754			-0.205794	0.106349		-0.277213	0.0753073		-0.608423	0.0974935			-0.80642	0.230066		-0.471681	0.128219
0.649152	0.118049			0.514351	0.222124		0.953908	0.226357		0.814594	0.242824		0.992142	0.233136			-0.0987356	0.107108		-0.496761	0.0772266		-0.673247	0.0972213			-0.756151	0.239562		-0.387755	0.124651
0.634073	0.11859			0.599117	0.21695		1.25234	0.236233		0.831172	0.24342						-0.11216	0.110476		-0.421964	0.0762581		-0.622229	0.0953527			-0.754219	0.265213		-0.673613	0.123349
Pre sound:
Supressed	1			2			3			4			5				enhanced
																	1			2			3				4			5
	-0.212901	0.262844		-0.0678376	0.329348		-0.494662	0.288233		-0.543324	0.436959		0.179401
	-0.125844	0.262671		0.118044	0.315919		-0.364641	0.302259		-0.703007	0.453305		0.0308809	0.466116			-0.60879	0.128913		0.283021	0.165023		-0.280759	0.157443			-0.679671	0.332377		0.553884	0.361305
	0.250103	0.261138		0.35213	0.35191		-0.406159	0.296402		-0.592797	0.454994		0.0613681	0.471478			-0.332737	0.135167		0.0130437	0.167691		0.0415441	0.165252			-0.490697	0.420906		0.134435	0.324701
	0.106905	0.248874		0.136346	0.376032		-0.534938	0.281909		-0.421445	0.443714		-0.127394	0.445022			-0.374693	0.138863		-0.240904	0.158262		0.0232995	0.164338			-0.554053	0.336725		0.170627	0.349817
	0.486868	0.262826		0.00647328	0.392164		-0.100446	0.289649		-0.48229	0.444996		0.101873	0.440053			-0.33382	0.139282		-0.130468	0.160701		0.113954	0.16096			-0.312658	0.398142		0.0406601	0.313544
	0.418457	0.26706		0.235281	0.374094		0.0141141	0.307017		-0.315814	0.46312		0.327557	0.426839			0.0768686	0.140728		-0.34611	0.15193		-0.0302295	0.166542			-0.370225	0.406168		-0.330478	0.275312
	0.464153	0.271966		0.117138	0.365568		-0.272548	0.300691		-0.185335	0.473652		0.312972	0.423927			0.174264	0.141523		-0.625143	0.157914		0.200246	0.166179			-0.243198	0.428434		-0.108292	0.262503
	0.793615	0.275138		-0.24051	0.367231		-0.386688	0.319379		0.107779	0.457067		0.493587	0.432072			0.232616	0.141526		-0.663716	0.157268		0.184387	0.16453			0.0610226	0.458346		-0.400169	0.279153
	0.48984	0.265115		-0.531822	0.378617		-0.252038	0.339249		0.0665003	0.4564		0.365285	0.438905			0.329566	0.135215		-0.7758	0.1481		-0.0598724	0.158586			0.0348061	0.384986		-0.239878	0.289099
	0.391794	0.280381		-0.393455	0.362085		0.00155146	0.348385		0.00606389	0.476483		0.680028	0.465078			0.543138	0.135604		-0.538685	0.157442		-0.0412865	0.157727			-0.0417141	0.431931		-0.115891	0.33387
	0.167501	0.262249		-0.257775	0.370733		0.0155412	0.349561		0.0876337	0.475376		0.18706	0.462304			0.328648	0.138782		-0.705624	0.157983		-0.397849	0.162588			-0.233682	0.314393		0.0248659	0.364583
	0.228777	0.268127		-0.183583	0.375611		0.173759	0.33451		0.221406	0.46601		0.174938	0.494661			0.0173651	0.144478		-0.464458	0.165754		-0.301047	0.153109			0.155385	0.402703		0.271882	0.415117
	0.241925	0.26229		-0.028291	0.397626		0.28312	0.339032		0.541266	0.453228		0.27413	0.486905			0.0364712	0.146205		-0.194089	0.157275		-0.503684	0.149503			0.272427	0.442313		0.371131	0.412637
	-0.290497	0.259202		0.161896	0.539782		0.142218	0.321464		0.441171	0.47318		0.190916	0.494769			-0.103643	0.140438		-0.17109	0.162213		-0.652338	0.14262			0.0447688	0.360503		0.438649	0.405869
	-0.452966	0.25044		0.239082	0.493805		0.165237	0.299798		0.462126	0.485765		0.0170082	0.485367			-0.239592	0.142991		0.0235814	0.163966		-0.638216	0.145909			0.134876	0.42764		0.302116	0.410402
	-0.419165	0.249451		0.328765	0.462357		-0.232668	0.314256		0.37064	0.483928		-0.0515118	0.476995			-0.295811	0.139065		0.215888	0.156515		-0.921543	0.148819			0.26897	0.469354		-0.0792421	0.339123
	-0.488986	0.248376		-0.0157538	0.4565		-0.307589	0.289232		0.366412	0.487521		0.0199133	0.482527			-0.0921145	0.133786		0.605351	0.144509		-0.761825	0.151131			0.393477	0.576373		-0.199477	0.325105
	-0.510294	0.235174		-0.0862014	0.447792		-0.292969	0.290926		0.381043	0.469453		-0.310112	0.467616			0.0647033	0.125106		0.449309	0.139469		-0.381438	0.160872			-0.0559121	0.397212		0.011084	0.28495
	-0.168344	0.247513		-0.521307	0.449112		-0.431577	0.27966		-0.10561	0.480973		-0.0240647	0.476948			-0.00489681	0.124345		0.220145	0.140226		-0.0284637	0.17312			-0.119994	0.387539		-0.163622	0.258143
	0.121145	0.242205		-0.106291	0.320977		-0.239667	0.248248		-0.229882	0.469218		-0.145485	0.476093			-0.047852	0.132738		0.14256	0.13479		0.0380001	0.179199			-0.213215	0.494538		-0.0862955	0.265392
	0.194549	0.256967		-0.347173	0.395742		-0.259772	0.2501		-0.00941195	0.453904		0.101402	0.474673			-0.018083	0.139766		-0.088646	0.131676		-0.144946	0.183915			-0.363463	0.481459		0.0774215	0.257449
	0.378331	0.246379		-0.410103	0.424304		0.0126321	0.222216		0.0722333	0.437527		-0.0916441	0.46704			-0.0517761	0.140008		0.0815541	0.136877		-0.0978994	0.183995			-0.385657	0.538903		0.157544	0.254146
	0.24948	0.241733		0.0611997	0.400976		-0.00878865	0.248347		-0.135068	0.445077		-0.133697	0.44211			-0.0263113	0.140798		-0.146275	0.147008		0.240548	0.174073			-0.527487	0.586691		0.2461	0.260594
	0.367034	0.254484		0.422788	0.405645		-0.192313	0.249884		-0.413739	0.460405		0.19503	0.423517			-0.408658	0.146731		0.0286416	0.147452		-0.0279382	0.173211			0.0541265	0.649123		-0.0890018	0.239152
	-0.0310655	0.238783		0.775581	0.371611		-0.0678344	0.266504		0.113616	0.426534		-0.128161	0.398289			-0.0598486	0.147239		0.197975	0.159046		-0.0172475	0.169242			0.143053	0.685739		0.0488183	0.277921
	-0.224321	0.237883		0.397375	0.385826		0.0312201	0.300178		0.380585	0.406218		-0.0495112	0.404009			0.219496	0.146032		0.469374	0.165931		0.0121752	0.169141			0.42516	0.631708		0.115213	0.289187
	-0.208356	0.254908		0.516498	0.353415		-0.343833	0.31351		0.285955	0.405811		-0.0693213	0.393622			0.150213	0.14023		0.613171	0.176989		0.228989	0.172942			0.590743	0.564279		0.257724	0.293327
	-0.315918	0.268754		0.61712	0.417415		-0.422599	0.366254		0.308732	0.415493		0.106553	0.363768			0.0385853	0.140223		0.385876	0.190706		0.385766	0.167006			0.536178	0.418177		0.147497	0.282258
	-0.135263	0.278266		0.107927	0.451161		-0.469346	0.364862		0.388569	0.429275		0.220733	0.338385			0.42042	0.143259		0.526432	0.199871		-0.172866	0.179338			0.485863	0.3189		0.320677	0.276923
	-0.461361	0.25183		-0.000711469	0.485292		-0.54899	0.36695		0.448595	0.41944		-0.245382	0.312271			0.730214	0.149051		0.521424	0.199115		0.0493663	0.17263			0.105031	0.352707		0.190645	0.303871
	-0.498118	0.274809		-0.000629893	0.515327		-0.491328	0.368558		0.041807	0.420413		0.0587218	0.317376			0.43205	0.163057		0.521416	0.201776		-0.214692	0.168605			0.357267	0.276673		0.286191	0.269269
	-0.247268	0.283792		-0.178439	0.509247		-0.194187	0.372856		-0.335559	0.424611		0.20969	0.293373			0.392864	0.16966		0.0947897	0.202072		-0.207157	0.158521			0.0793431	0.223705		-0.0543148	0.254328
	-0.208306	0.250907		0.0768727	0.489798		0.0590119	0.363096		-0.0398729	0.425388		-0.0354741	0.289583			0.139383	0.175782		0.429715	0.206742		-0.136733	0.144375			-0.0527165	0.309988		-0.501029	0.27772
	-0.275287	0.231103		-0.202737	0.453129		0.233051	0.360312		-0.0995088	0.449108		-0.248656	0.316405			0.474457	0.180406		0.352722	0.190826		-0.150489	0.14915			-0.034119	0.379883		-0.0860781	0.30047
	-0.357102	0.233523		0.147881	0.431716		0.111644	0.364928		0.342003	0.432429		-0.433198	0.312928			0.228039	0.18213		0.266674	0.17578		0.29547	0.142937			-0.0727623	0.343613		-0.313381	0.287147
	-0.406964	0.264635		-0.113249	0.442477		0.513685	0.360722		0.234223	0.481402		-0.166493	0.354497			-0.151745	0.185372		0.105862	0.16862		-0.0544581	0.146917			0.348413	0.336199		-0.275151	0.2818
	0.308496	0.255884		-0.209574	0.402002		0.810072	0.355526		-0.00660413	0.490737		-0.0463807	0.404802			-0.0121853	0.177438		0.37395	0.151058		0.416245	0.146091			0.231799	0.315908		-0.567114	0.283854
	0.140987	0.247368		-0.165823	0.410052		0.533737	0.356066		0.413812	0.506927		-0.300545	0.425085			-0.0225909	0.166325		0.468945	0.142902		0.33645	0.159906			0.472321	0.418953		-0.00971679	0.264141
	0.0647971	0.260628		-0.0613976	0.473129		0.555587	0.352328		-0.278904	0.502689		-0.157177	0.428224			0.556396	0.159183		0.0643375	0.137695		0.395799	0.166156			0.654125	0.309647		0.209051	0.229074
	0.316328	0.26445		0.207066	0.453873		0.653678	0.335519		-0.374332	0.470006		-0.159955	0.430961			-0.0173965	0.162503		-0.260804	0.138298		0.549269	0.165138			0.6235	0.312636		-0.172666	0.200669
	0.282844	0.249788		0.0176071	0.451666		0.505079	0.329865		-0.63365	0.451308		-0.0606166	0.482295			-0.311205	0.163907		-0.439406	0.14243		0.556096	0.168531			0.543331	0.410909		-0.159536	0.220745
	0.570749	0.234311		0.15535	0.43868		0.458889	0.337942		-0.41898	0.426248		-0.100681	0.469471			0.18137	0.159721		-0.520153	0.142982		0.682664	0.178746			0.0417771	0.330958		-0.052213	0.231777
	-0.210596	0.222689		-0.098999	0.485381		0.417426	0.333987		-0.127478	0.428963		-0.536918	0.449379			-0.118308	0.157907		-0.595883	0.144114		0.254268	0.178664			-0.185739	0.306997		0.31725	0.232776
	-0.251718	0.221583		0.063716	0.489086		0.427754	0.322052		-0.371081	0.424266		-0.503087	0.443629			-0.366496	0.1582		-0.482374	0.136708		0.428861	0.180778			-0.529565	0.23575		-0.280308	0.254153
	-0.131966	0.223163		-0.278254	0.410304		0.621409	0.33449		0.011406	0.425793		-0.409294	0.453842			-0.83527	0.163318		-0.330066	0.128918		0.39274	0.181638			-0.805487	0.277307		-0.234035	0.263206
																	-0.568429	0.158772		-0.0536961	0.122768		0.38515	0.186949			-0.758169	0.237307		0.00996934	0.286239
