# Supplementary material for: Experience-driven development of decision-related representations in the auditory cortex
Source: EMBO Rep. 2024 Nov 11;26(1):84–100. doi: 10.1038/s44319-024-00309-0 (PMC11723978; doi:10.1038/s44319-024-00309-0)
Supplement: Supplementary file 4 — Source data Fig. 2 [file 44319_2024_309_MOESM4_ESM.zip › Fig. 2/2d and e/2d and e.xlsx]

## Sheet: Bin 1 pre sound
enhanced
-1.10976	0.26209	-1.00396	-0.871123	1.12292	2.48256	0.208002	-0.556389	-0.696103	0.702047	1.33429	0.153538	-0.985816	-1.08372	0.852175	0.230974	0.855977	1.78566	-1.16028	-0.871447	2.58022	1.29332	-0.547826	-0.525038	-0.852582	0.782509	0.19008	-1.00484	-0.748599	-0.755403	-0.24914	0.304444	0.926665	0.895258	1.02161	-0.37097	-1.28714	0.176197	-1.28714	0.0974359	0.34562	-0.0656423	-0.393633	-1.06481	-1.11224
0.816909	-0.183229	-0.765786	-1.06274	0.984592	-0.00209387	0.160652	1.2562	-0.593362	2.16866	-0.9387	0.00851385	0.875797	-1.25874	2.1234	-1.25874	-0.540684	-0.595036	1.85442	-1.25874	1.17127	-0.0457811	-0.784352	1.15577	1.2806	-0.525384	-0.732256	-1.21453	-1.12549	-0.125445	-1.07646	-0.715704	-0.489101	-0.359702	0.384641	-0.0855163	1.64073	0.622542	-0.201869	0.3157	-0.592477	-0.164273	1.66355	-0.529031	-1.25874
1.24745	-0.805451	-1.16834	0.515274	-0.0566838	2.59038	-0.552439	-0.400989	-0.461185	0.339187	0.825064	-0.566616	0.829291	-0.309924	1.61939	-1.16834	0.382824	-0.296594	-0.172212	-1.16834	-0.090334	0.725364	-1.11551	0.30389	-0.946018	-0.638166	3.41751	-0.936584	-0.656876	-0.721903	-0.722521	0.798183	1.15761	-0.430362	0.269498	-0.726941	0.74935	0.515871	-0.497713	-0.849191	1.33561	-0.507971	-0.92938	-0.764083	0.0389264
1.65716	0.371719	1.26678	-1.16091	-0.171279	0.384917	-0.75692	-0.10416	-1.1411	-0.493605	-0.24577	1.83271	1.21025	-0.0690727	1.63732	-1.18787	-0.864132	1.39461	-0.307408	0.954618	-0.588854	-0.575654	-1.37888	-0.822182	-0.447366	0.00227379	1.93091	-1.37888	-1.071	0.701504	0.430138	-0.306175	1.27884	-1.24562	-0.942002	-0.684688	-0.226092	0.660177	0.847897	0.866357	-0.86698	-1.36233	1.45391	0.405412	-0.888547
-0.947168	-0.711491	2.30256	-1.39791	1.05171	2.27712	0.344281	-0.857928	-1.37011	1.28167	-0.67036	-0.0539272	0.23354	-0.996222	1.33447	0.167557	-0.588892	0.66684	-0.399694	0.313897	-0.331077	0.882765	-1.27196	0.486401	-1.39791	-0.464645	0.554165	-0.0157893	-0.111818	0.154166	-0.853373	-0.85113	1.5793	-0.03652	0.354036	1.23891	-0.431945	0.920813	1.18853	-1.33774	-0.52103	-0.610388	-1.03692	1.28824	-1.35502
3.29763	-0.489118	-0.843147	-0.451535	0.690043	-0.843147	-0.220559	0.0600435	-0.536385	-0.106279	-0.799862	1.94996	0.784542	-0.293605	0.230559	-0.843147	3.07454	-0.843147	-0.843147	-0.206106	-0.843147	-0.494854	-0.780428	-0.843147	0.723435	-0.481802	0.691189	-0.517777	0.40464	1.28953	-0.516728	-0.516728	1.58355	0.907709	-0.700261	0.0770093	-0.843147	-0.843147	0.623519	-0.175648	-0.669029	-0.613931	0.503692	0.110503	-0.843147
0.574158	-0.371792	1.66219	-1.37202	0.262771	-0.838575	3.74447	0.00472305	-1.33302	1.28907	-0.852086	1.13382	-1.37034	0.974192	-0.346116	-0.229013	-0.743507	-1.05945	0.529526	0.275171	0.020168	-0.45092	-0.245704	1.18758	0.491699	1.28855	-0.47129	-0.779394	-0.779394	0.0402076	0.700069	-0.255456	-0.856881	0.0456381	1.06931	-0.207846	-0.238313	0.498684	-0.504	-1.37202	-0.18013	-1.37202	-0.883965	0.893113	0.428166
-0.331996	0.359827	2.16469	0.496369	0.076817	0.625433	1.26163	-1.12166	-0.635392	-0.835027	-1.20481	-0.875225	0.219081	0.979774	-0.117443	-1.38693	1.30174	-1.29015	1.06356	1.91351	-1.09449	-1.38693	0.397505	1.42375	-1.12519	-0.347849	0.151454	-0.218563	-0.834326	-0.0710184	-0.201312	0.520522	1.71745	1.16521	-0.210905	-1.28286	-0.71302	0.329212	-0.655917	2.00464	-0.252862	-0.184485	-0.535999	-1.38693	0.129111
0.148417	0.418157	-0.389986	0.317615	1.12125	1.9388	-1.02011	-0.365067	0.984326	-0.411159	-0.147069	0.657659	-0.602737	-0.531745	-0.750416	0.881008	0.0991385	0.192384	-1.18659	2.85017	-0.498626	1.10016	-0.927461	-1.13449	-1.1084	-0.157558	-0.413004	-0.769033	-0.652762	1.15291	0.60176	-0.0542645	2.84401	-0.230556	0.852847	-1.15686	-0.914065	-1.18659	1.40785	-0.420787	-0.430171	0.0738832	-0.567646	-0.674558	-0.940626
-0.597434	1.07798	1.00016	-0.177351	-0.450808	-0.0623691	-1.08532	-1.40409	-1.0474	2.01225	-0.84458	0.680214	0.303546	-0.755998	-0.767614	1.84484	-0.611742	-0.30297	-1.40409	0.14869	0.495375	-0.68029	-0.86409	-0.334017	-0.421493	0.399522	0.93243	-0.584025	-0.305294	-0.598213	0.911176	0.894996	0.849359	0.211293	-1.25103	-1.40409	1.31049	-0.2754	2.1108	0.31149	-0.937009	0.499852	2.5699	-0.923408	-0.474239
-0.696975	1.52643	-0.649235	-0.838722	1.11242	-1.05723	-0.871139	0.53009	-0.594987	-0.810725	-0.0135272	0.597085	-0.651428	-0.402456	-0.162242	1.78741	-0.818948	-1.19155	0.449793	-1.24325	-0.848879	1.30041	-1.12207	0.0541912	0.589858	0.384272	-0.121115	0.380303	0.582918	0.716268	1.68978	1.6186	0.600504	-1.07644	1.36981	2.18464	0.00975535	-1.18548	-0.645807	-1.72572	1.31587	-0.134397	-1.44196	-0.438819	-0.0573023
0.328362	-0.415557	1.89415	0.644389	0.711252	-1.23336	-0.430541	-0.620345	-0.651622	-0.25954	-1.43331	-0.0335037	-1.26928	2.53273	-0.992736	0.0665841	-0.391742	-0.0839995	0.117962	0.862899	-1.73856	0.0361158	1.81734	-0.667866	-0.614539	-0.00240018	0.960546	1.87573	0.601689	0.532149	-0.0610423	2.05499	0.302918	-0.256398	0.370732	-0.75974	-0.659719	-0.227935	-1.98069	-0.306917	1.02414	-1.24305	-0.412922	0.133517	-0.120875
0.412092	-1.20221	-0.4367	-0.0322841	-0.497326	1.19782	1.58944	-1.56009	1.01984	-0.821991	-0.0948141	-0.188277	0.216068	-0.46369	0.303896	0.467831	-0.655377	-1.1968	1.23446	-0.578764	2.86095	2.04075	-0.599819	-1.58311	-0.953112	0.0459528	1.26017	0.0102909	0.254593	0.263042	-0.0230462	0.850873	2.03909	-1.50435	0.271173	-0.148148	-0.65016	-0.249068	0.214387	0.326177	-0.263939	-0.582251	-0.00551528	-1.37432	-1.21373
-0.536678	1.49852	-1.02206	0.667604	-0.762056	0.120948	-0.563837	0.754325	1.3145	-0.0688679	-0.255418	-0.574703	0.704006	2.08777	-2.20635	-0.389254	0.241294	0.270679	-0.937209	-0.975937	0.34812	-1.43247	0.0348272	0.0423626	0.403654	-0.462821	0.693062	0.365781	0.575661	0.0545544	1.87202	-1.80195	-0.849586	-0.625949	2.17787	-1.36375	0.994343	-0.97057	1.71795	-0.0483928	-0.998869	-0.0182981	-0.369506	0.64593	-0.351247
-1.00101	0.641193	0.344155	-2.05043	0.166606	3.20264	-0.543887	-1.67928	-0.204927	0.461985	1.49957	1.38811	-0.604918	-1.66336	0.595717	-0.272673	1.4652	0.823487	-0.669034	-0.249645	-1.06825	0.188967	0.0504971	0.0448871	0.196318	0.989051	0.688648	0.32859	-0.990045	0.0884918	0.113298	-0.93971	0.827795	1.70533	0.367542	-0.267093	-1.02618	0.0857022	-1.06333	-0.858863	-1.24127	-0.0207692	-0.458835	0.62541	-0.0156968
1.03137	-0.585201	-0.780396	0.997249	0.793295	0.0108742	-0.662518	-0.231934	2.35887	-0.90267	-0.647895	-0.813502	0.428147	-0.766301	-0.734826	-0.0623475	-1.33688	-1.0198	-0.01378	2.43449	-0.962647	0.425353	-0.262884	0.0762805	1.22805	0.476123	0.652093	-0.83333	-1.36206	2.13748	-0.00498382	0.333629	0.148791	-0.220345	-1.87522	2.04017	-0.419631	-1.18024	-0.257716	0.562285	-0.466934	-0.748722	0.413339	0.98551	-0.380619
-0.758943	-0.532384	0.716992	0.0359153	-0.359797	-0.385061	0.434133	0.52009	0.721581	-0.285844	-1.13983	-1.05537	1.25608	-0.707762	-0.499563	0.13114	0.753274	0.168148	1.62828	-2.03775	-0.509209	1.95555	-0.398508	-0.23906	0.467615	0.280526	-0.637776	0.246473	-0.305548	1.68252	-0.523538	0.14692	0.583479	-0.430907	3.23643	0.994212	-0.955383	-0.421227	0.766238	-0.392672	0.749251	-0.644891	-1.32764	-1.42911	-1.49706
0.359791	0.285601	1.52458	-1.02978	1.06244	-1.07902	-1.09998	-0.160739	-0.188644	0.540744	0.238628	-1.54162	-0.965496	1.02728	0.672537	-0.729089	0.635104	-0.125994	-1.17715	1.1055	-0.442751	0.402942	-0.838833	0.33898	-0.00305609	-1.29888	-1.70193	0.256734	2.45711	-0.0765814	2.18381	0.200557	1.48997	1.71458	-1.21397	0.713812	0.305686	0.521262	-0.642419	-0.377044	-1.22384	-0.089247	-0.661037	-0.189567	-1.18097
-0.864709	-0.102887	-1.06592	1.02227	-0.748846	-0.23887	-1.28077	-0.0239292	-1.57939	0.0338379	-0.306711	0.665305	-1.11579	-0.408348	0.450335	0.183932	2.33386	0.734068	-1.21256	-0.677643	0.34064	-1.36965	0.343272	0.0195367	-0.678741	0.646453	0.0656644	0.644574	0.82401	2.29629	0.588994	1.93147	0.51723	0.0711692	-0.132761	1.18361	-0.973738	0.82268	-1.16854	-0.0233699	-0.884024	1.32164	-1.46996	0.896536	-1.61022
-0.202161	0.019197	-1.69984	2.40314	-1.2989	0.249808	0.808727	-0.0983004	-1.09623	1.34238	-0.0743264	-0.754092	-0.864442	-1.2122	0.0621958	-0.420301	0.698349	-0.298799	0.588709	-0.401116	0.380094	-0.966656	-0.705541	0.234787	-0.229592	-0.888539	1.95166	1.04945	0.334236	1.66145	1.67043	2.07634	0.789562	-1.35123	-0.563034	-0.566712	0.529362	-0.0731179	-0.924262	1.1895	-0.339487	-0.533881	-1.30233	-0.720262	-0.454025
0.200961	0.310539	0.0855098	0.725014	0.718863	-1.57208	-1.45556	0.275377	1.50582	-0.975062	-0.97857	-1.75287	1.20261	0.130007	1.53502	-1.50053	0.597225	0.200912	-0.360568	-1.34359	-0.401768	0.977491	-1.03458	0.762503	0.232598	2.23009	-1.01504	1.0222	-0.291142	0.990163	0.93307	0.849056	1.08707	-1.36597	0.0243145	0.199797	0.306104	-0.484577	0.643757	-0.73004	-0.913943	0.262855	-1.99898	-0.504302	0.670233
-0.590384	0.812501	-0.538557	0.0514176	1.87439	-1.7616	0.762326	-0.856323	-0.757676	-1.07191	0.0294764	0.679017	0.478102	-0.656899	-1.30558	0.510435	-0.56417	-0.22306	2.15247	-0.422594	-1.11137	0.942405	-0.253354	-0.229149	-0.761047	0.194989	1.94235	0.554419	0.393842	-0.758665	0.695598	1.47087	1.10795	-1.12597	0.680583	2.20257	-1.53011	-0.34089	-0.652509	0.523217	-0.0139825	-1.08741	-0.738499	-1.22466	0.517448
-0.594609	1.02467	-0.208642	-1.77269	0.348334	-0.276477	2.40448	-1.48397	-0.802621	-0.41918	0.125129	0.0169423	-0.609498	0.776673	-0.630898	-1.01578	0.790103	0.727101	0.137555	-1.66145	-0.359936	-0.583568	-1.0141	1.78985	0.835941	0.130943	-0.0860925	0.168171	1.27199	-0.131134	0.65988	0.839395	2.49362	1.69801	-1.43946	-1.06314	0.502793	0.642528	-0.662625	0.201104	-0.156327	-0.0348709	-0.691554	-0.725249	-1.16136
-0.36653	-0.821473	0.968683	-0.380966	0.33114	0.481879	0.429251	-0.522834	0.736181	-0.0298013	1.1084	-0.467962	1.05982	-1.5016	-1.03675	1.16171	0.678267	-0.56884	-1.18126	-0.248069	-0.819133	0.680669	0.510888	-0.715643	2.58588	1.10015	1.25241	-0.287942	-1.62897	-1.78366	-0.492693	0.854894	-0.933161	0.783076	0.45151	-0.58246	-0.551011	0.547383	0.784669	-0.691347	-0.478987	-1.76045	2.10805	0.399973	-1.16336
0.026662	-0.484057	0.200893	-1.18093	-0.797357	2.90394	-0.242032	-0.499363	-0.744589	-0.19159	1.33832	-0.888628	-0.865097	0.802349	-0.745496	-0.981292	-1.09183	0.212833	0.748033	-0.776743	0.828559	-0.970537	1.94068	-0.568275	-0.146274	-0.199978	1.72452	0.817777	0.539841	1.34123	1.72888	-0.0648077	-0.577547	0.580955	-0.690518	-0.41021	0.447723	1.5373	-0.942521	0.0581569	-1.27431	-0.644941	0.464005	-0.698179	-1.56554
2.22777	2.09248	-0.354132	-0.688638	1.28876	-1.20825	-0.615899	0.38349	0.483893	-0.323024	1.02861	0.266681	1.10229	0.251889	-0.558932	0.334568	-0.263862	-0.523958	-0.311697	-0.863864	0.0607513	-0.838774	-0.878682	-0.839588	-1.14908	1.00679	1.62783	0.0254007	-1.09427	-0.38425	-0.0563331	-0.92473	0.0164099	3.28237	-0.263964	-0.642856	-0.306619	-0.521817	-0.936229	-0.845065	-1.01001	-0.147067	1.41648	-0.596622	0.251744
-0.861423	0.335409	-0.570699	-0.37268	-0.653395	-1.01776	-0.974352	1.18855	-0.851271	-0.877572	-0.270285	-0.762214	-0.564212	0.763247	-0.98204	-0.250466	-0.663874	0.441653	0.19939	-0.306496	0.220075	-0.372725	-0.49311	-0.764714	-0.914687	-0.0959719	2.49487	-0.928474	3.27356	0.763324	1.99748	-0.198096	0.105354	-0.500301	2.08542	-0.0851835	1.40935	0.105434	-0.0158652	0.892768	-0.989327	0.0297026	-0.471958	-0.953996	0.457573
-1.49243	-1.41643	-0.708902	-0.459134	1.63783	-0.424887	-0.779867	0.622284	-0.386331	0.272623	2.37794	0.759471	0.937406	-1.97283	-0.610919	-0.273292	-0.606109	0.0694342	2.04185	1.25749	0.580662	-0.625012	0.165389	0.52523	-0.46957	-0.364413	-1.47411	-0.156951	0.649259	-0.104698	0.0150677	0.0488707	-0.176206	0.826956	2.0923	-0.524857	-0.999215	-1.3518	0.286175	1.89701	0.0958549	-0.0454416	-0.573703	-0.0853905	-1.07661
-0.652292	-0.450436	1.56601	2.22179	-0.220233	-0.137192	0.502945	0.510898	-0.128791	-0.708654	0.0337227	0.299431	0.375972	-1.27513	-1.20855	-1.52407	-0.279854	0.961852	-0.519695	0.39306	-0.103363	-1.30557	0.80356	1.0568	-1.11662	-0.0717729	-0.493114	-0.943313	1.25197	-0.158169	2.08421	0.813828	0.8624	-0.314788	-1.25885	-0.302068	-1.256	-0.469489	2.6005	0.192758	0.883029	0.238906	-1.54798	-0.234299	-0.973347
3.38915	-1.15747	-1.29805	0.417156	0.111507	-0.374607	-0.900047	1.0074	-0.524045	-0.0427007	0.197402	-0.276395	-0.828674	0.214676	0.794349	0.660034	0.0757477	1.52606	-1.11002	0.125683	-0.951888	-0.937774	-0.980136	1.60037	-1.49979	-0.751408	0.778836	0.46897	-1.08351	0.807432	0.0553352	0.3211	0.421185	-0.797986	-0.211571	-0.867274	-0.124092	-0.0880399	-1.06792	-0.848799	2.56064	0.176947	-0.0705504	0.608583	0.474195
0.125556	1.37543	-0.40474	-1.76144	-0.00904035	0.136696	-1.44718	1.64541	-0.654253	-1.23121	-0.774555	0.476265	-0.0357149	0.499452	-0.267236	0.645412	2.66546	0.0994156	-0.115781	1.19687	0.108726	-0.342879	1.66431	-1.4327	-0.0127996	0.599398	0.539256	-0.716594	-0.933041	-1.9942	-0.327528	-1.21031	1.53216	0.759273	-0.412765	0.771347	0.475147	-0.797366	0.10506	-0.703748	-1.15598	1.46251	0.653823	-0.149238	-0.646674
1.79688	-1.17044	1.03521	-1.12391	0.315399	-0.609177	-0.429943	0.162672	-0.716051	-0.162169	1.05932	0.235367	1.05215	0.758166	-0.310941	-0.981366	-1.22883	-0.486045	2.31552	-0.290071	0.153019	0.000935995	-0.748094	0.0452902	0.304909	0.53685	0.551386	0.856005	-1.40946	1.08437	-0.475284	1.11013	-1.49165	-1.82428	1.08025	-0.279446	-0.245902	-0.641654	1.85273	-0.511671	-1.21005	-0.200665	0.398033	1.57513	-1.73262
-0.72915	2.15299	0.0527153	0.005834	-1.3504	-0.60648	0.99563	-0.124381	0.896436	0.670361	-1.67394	0.875721	0.613151	-0.161252	0.235266	0.412994	-1.18298	2.06494	-0.190611	-1.77976	-0.261531	-0.183238	1.15128	-0.390271	-0.739691	-0.518468	0.582088	-1.50125	1.89779	-1.70551	-1.62402	0.985842	0.796028	-0.943604	-0.254659	0.346605	0.0649557	0.0772517	1.68482	-0.510402	0.293372	-0.757688	-0.566132	0.407565	0.491772
-1.29177	1.36528	0.358919	-0.324124	0.0503248	-0.586352	0.33079	-0.693676	-0.218953	0.888909	0.724642	-0.0882676	-1.75939	-0.55976	-0.899106	1.22767	3.28263	-1.68584	0.900367	-1.33048	-1.0186	1.78497	0.70169	0.195108	1.20315	-0.894575	-0.602262	-0.481947	-0.176002	-0.135037	0.866751	-0.637611	-0.26801	-1.51168	1.29926	0.116307	0.0124968	-1.12836	0.633928	0.0714362	-0.717054	0.708323	0.486623	0.205343	-0.406076
-0.0542808	-0.406993	-0.583907	-1.20932	-0.472392	1.36307	-0.106524	0.162942	0.486723	-0.793651	0.977276	1.79336	-1.50587	-0.42673	-1.04303	1.07344	0.71081	-0.708868	1.71625	-0.98427	0.355895	-0.984937	0.243794	0.0495532	-0.427512	-1.6652	1.11012	0.910225	-0.110721	-1.07405	0.451154	-0.63632	-1.43226	1.09605	2.00339	-0.502686	-0.153337	0.891884	1.13362	-0.215368	-1.28849	2.07647	-1.13633	-0.609603	-0.0733692
1.22901	0.310091	1.02665	-1.09371	-1.02154	0.040432	-1.43288	-0.67997	-0.545366	0.383041	0.431784	1.09332	-1.4091	-0.844413	-0.239864	0.700841	-0.559652	0.638062	-1.47029	-0.977006	-0.846528	-1.71926	-0.101202	-0.800708	-0.121178	-0.430639	0.0737573	1.50162	-0.334711	1.30088	-0.0457427	-1.12888	-1.27273	0.828302	1.98962	0.754528	0.407401	-0.042688	0.0191103	1.33944	-0.403233	2.29219	-1.03126	1.34894	0.843541
-1.23169	-1.30524	-0.28866	-0.680869	-0.472058	-0.323449	-1.16688	-0.731329	0.317696	0.998937	0.772531	0.862992	1.78009	-0.508553	0.51673	-0.404073	0.0332367	-1.59647	-1.26037	-0.877257	-1.03588	-0.583191	0.390413	-1.04079	-0.294374	-0.158119	1.06064	-1.42851	-0.692648	0.951699	-0.860175	1.95543	-0.0814773	1.34709	1.57516	2.36967	0.826253	-0.462624	0.0118114	0.509475	1.53428	-0.365504	0.57378	0.398868	-0.936594
0.513143	-0.973231	0.211627	-1.21733	1.15064	-1.70286	1.67136	0.493562	-1.34295	2.8002	-0.258901	1.09211	0.239269	0.636434	-0.791675	-0.342469	-0.574019	-0.78247	-0.768632	-0.105521	-0.96231	0.984179	-0.817722	0.328671	-0.0802489	-0.584002	0.156733	0.0730121	-0.00267212	-0.176458	0.409224	0.0937746	-0.153051	1.78195	1.54515	-0.402555	-1.52731	-0.638198	-0.681145	-1.16338	1.14327	1.8162	0.719687	-1.01103	-0.800056
2.64247	-1.9782	-0.436032	-0.950029	1.11525	0.720322	-0.796094	-1.02808	0.882323	-1.27361	-0.630652	1.2317	0.614659	-0.0694689	0.0974918	-0.670215	1.53091	-1.3805	-1.29908	-0.776719	-0.967745	-0.395925	-0.548854	1.78622	-0.00638033	0.378693	-0.454556	-0.545955	-1.14161	-0.418143	0.192732	1.09247	0.257894	-0.270553	-1.57901	0.685434	-0.907305	0.669265	0.549991	0.826923	1.28558	1.20828	0.0276984	0.0641981	0.664224
0.33517	1.82543	-1.22986	0.969811	-0.147853	2.11291	-0.464881	-0.986148	-0.842739	-1.951	-0.363522	-1.24511	-0.633545	-0.728025	1.87944	1.16557	0.909136	-0.606273	-0.818395	0.90103	-0.777587	-0.176741	-1.52112	-0.334796	0.32932	0.609281	0.340574	-1.3664	0.387711	0.124669	1.45801	0.0251019	0.585193	-0.316268	-1.15755	-1.52029	-0.24291	1.90118	0.571538	0.15065	1.17269	-0.156317	-0.168871	-0.428669	0.430443
-0.899326	-1.01669	-0.347897	2.40371	-0.755456	-0.464285	-0.164172	0.653588	-0.829573	-0.926926	0.552585	-0.666502	-0.0283704	-0.440243	-0.912147	-0.448126	-0.695977	0.827357	0.858881	2.86397	-0.798423	0.0799558	-0.0245665	0.427346	-0.809126	-1.13401	0.736039	1.29385	-0.927325	1.79338	0.242686	-1.29413	-0.64399	0.0862222	-0.18965	1.11335	-1.12182	0.0779176	-0.39935	2.1352	-0.116653	-1.41457	0.00398048	0.545749	0.773544
-0.821923	-0.446757	-0.0992184	0.720324	1.92784	-1.44841	0.159469	-1.18539	-0.122964	-0.211151	1.06135	-0.795553	2.67835	-1.15961	0.363985	0.620902	-1.1391	1.39362	-1.37755	0.627837	0.169043	-1.67234	-0.123817	1.23717	-1.63593	-1.16189	0.217492	-0.846559	0.887327	0.698227	1.08713	-0.0515286	0.573296	-0.0332823	1.33472	-0.0609406	0.209656	-0.658534	-1.68219	0.856442	-0.340998	0.795143	0.261008	-0.555884	-0.248845
-1.28366	-0.0154161	-0.13462	-0.412372	-1.04385	-0.87041	1.1625	0.351911	-0.704134	-0.0499632	0.475493	-0.524949	-1.10631	-0.0557995	-0.50704	-0.329867	-0.794683	-0.0727266	0.882137	2.13492	3.88892	0.245881	1.27958	-0.477294	1.264	-0.657609	-1.08566	-0.664629	0.301886	-1.0205	1.64754	-0.733285	1.0098	0.316255	-0.0512994	-1.33018	0.159205	0.289119	-0.0894516	-1.33018	0.125322	0.00805898	-0.104873	0.391197	-0.482967
0.2858	-0.333296	-1.18047	-1.18416	-0.956932	-1.103	-1.12167	-0.773322	-0.0397565	-0.848065	-1.26392	-0.085768	-0.575875	-1.14719	0.278918	-0.00622152	0.0550088	0.877915	0.669331	-0.652705	-0.189605	-0.643908	-1.08515	-1.25127	1.31153	-0.669921	-0.403474	-0.347607	0.687417	0.934497	-1.06122	0.037811	0.45951	-0.573359	1.73371	0.752147	1.30765	0.10836	0.626008	1.20389	0.362136	1.42398	0.452368	3.61486	0.314996
-0.634239	0.451064	-0.173989	-0.468781	-1.18311	-0.624776	0.516954	-0.284853	-0.375809	-0.309552	-1.21074	-0.736774	-0.670091	-0.227707	-0.804287	1.06688	-1.17717	2.00976	-0.311048	1.14352	-1.03617	0.0110856	-0.399214	-1.06032	0.602697	-0.696883	-0.938485	0.376611	3.28133	0.223047	1.59759	1.09652	-0.604868	0.532492	1.96009	1.74435	-0.382524	-0.429877	-0.262208	-1.14469	-0.402917	0.999983	-0.382171	-0.513564	-0.167165
-0.585283	1.87344	-1.11093	-0.107258	-0.592883	-0.492461	-0.572926	0.68452	-0.124764	-1.28827	-1.42561	-0.598537	-0.622893	-0.530449	-0.965484	-1.24345	-1.06981	-0.588041	2.82904	0.465559	-0.240786	-0.486612	0.898737	-0.219659	2.64772	0.0281904	0.686682	0.244996	1.11724	1.64383	-0.0264837	0.204399	-0.101599	-0.587883	-0.195705	0.693055	-0.509077	-0.0376294	-1.04416	-0.0581677	0.688629	-1.01878	0.668985	1.78812	-0.71757
0.052676	0.325717	-0.0335802	1.12205	0.232832	0.440943	0.801256	0.0815895	-0.0459494	0.0820234	0.647963	-0.998867	-0.0773441	1.2589	-1.9938	-0.517693	0.27307	-0.804356	-1.05872	-0.258069	2.38404	-0.689944	-0.144078	-0.208145	-1.15926	-0.643287	1.08011	1.20394	-0.267386	-1.71104	1.67335	2.67304	-0.356018	0.545744	-0.580702	-0.348858	-1.33243	-0.536081	-0.138656	0.276054	1.66352	-1.18314	-0.702953	0.114418	-1.14287
0.138635	0.71471	-0.460474	0.49641	-0.677297	0.618405	-1.20225	-0.980365	-0.956868	-0.474265	1.95721	0.811095	-0.322223	0.739088	0.345062	0.0563984	-0.74923	0.638218	0.657857	-1.49198	-0.277316	-1.56447	-1.57911	-0.144067	-1.17141	1.11787	-1.54483	-0.912514	0.855398	0.895783	1.98754	1.51738	0.537737	-0.543963	-0.991433	-0.18342	-0.995432	0.0270639	0.12036	-0.297568	1.56714	-0.364137	0.0309403	2.38222	-0.327892
0.0381607	-0.66776	-0.817829	1.5507	-0.576325	1.82987	-0.92293	-1.28102	-0.852334	-0.402616	1.17302	-0.919002	-0.954816	-0.389025	1.0684	1.35902	2.11313	-0.70363	-0.0969945	1.80104	-0.832099	-0.821379	-0.894542	-0.390086	0.564568	-0.684898	0.77541	-0.0312213	-0.0413918	0.885775	0.721961	0.181806	-0.27126	2.53774	-1.3615	-0.924611	-0.671915	-0.328969	-0.511414	-0.539694	0.250833	-1.46525	-0.122044	0.840283	0.784839
1.43387	2.43193	-0.468579	0.659085	-0.54575	0.107511	0.0278114	0.139315	-0.00884644	-1.09489	0.603346	2.70807	-0.822509	-0.951758	0.185746	0.947299	-0.466276	0.206493	-1.92731	-0.650512	-0.640354	-1.3406	0.638024	-0.620291	-1.10941	0.194802	-0.0973203	-0.56554	-0.312619	-0.186001	0.421437	0.616834	2.96656	0.87331	0.487342	-0.354132	-1.32129	-1.2621	-0.326884	-0.69419	-0.237419	0.0202058	0.0796292	0.146442	0.10951
-0.261477	0.137465	0.451643	0.847634	-0.428934	1.63934	-1.17525	0.622809	-0.094796	0.199683	-0.420641	-0.211897	0.741362	1.18134	0.32457	-0.768317	-1.15568	-1.65276	-0.529641	-0.890922	0.395784	0.472824	-0.923518	-0.414903	-0.465044	0.703668	-0.338253	-0.969111	0.744814	0.457088	0.461096	3.94587	0.618224	0.00936852	2.00248	-0.042273	-1.38392	0.371532	-0.742837	-1.07199	-0.206393	-0.126011	-0.983952	0.110298	-1.18037
0.110558	-0.50455	-1.10787	-0.776839	0.822547	-0.43216	-0.273316	1.96825	-0.355448	-0.212636	0.909488	0.0598464	0.152368	0.0742408	0.3107	-0.49875	0.737467	0.139321	-0.464598	0.692371	-0.00782116	0.992026	1.12562	-1.34934	-2.04545	0.0697123	1.20262	-1.13086	-0.257971	-0.89323	-0.0512705	-1.51862	-0.927335	1.38248	0.88587	-0.907933	-1.00316	-0.137201	1.23856	-1.11795	-0.800606	-0.652905	2.19407	-0.131988	2.49169
0.216925	3.39641	0.801308	-0.425249	-0.855037	-0.406709	0.436015	-0.317269	0.00897904	0.463512	0.135115	0.0988671	2.4088	-0.290811	-0.691953	-0.22942	-0.0598155	-0.497763	-1.1176	-0.403812	0.248255	0.430274	-0.783254	-0.870492	1.40622	-0.637377	1.31589	-0.763526	1.26194	-0.378769	1.3659	-0.704111	-1.3008	-0.748498	-0.219065	0.205802	-1.07094	-1.51707	-0.703548	0.116082	1.27759	-0.938774	1.27331	-1.09892	0.16337
0.395814	-0.504291	0.450844	-0.148125	0.638136	-1.20792	-0.491851	0.125809	0.747119	0.382296	0.701113	-0.923054	0.481859	3.81286	-0.685612	-0.620869	-0.754326	-1.41011	1.06473	-0.183477	-1.14773	-1.30455	0.0407331	0.180264	-1.48478	-0.19621	0.168236	2.19117	-1.12302	0.344007	0.759981	0.758723	1.22711	0.167423	-0.0316121	-0.389967	0.459265	-1.76841	-0.0994245	-0.889572	1.05093	-0.325663	0.0333047	-0.135402	-0.35574
0.0407568	0.39053	1.18494	-1.93104	-0.0895346	-0.607143	1.0656	0.509912	0.390214	-0.00565453	-0.210812	-0.55904	-1.58404	0.0272576	1.65027	0.76467	0.299792	-1.42345	-0.531343	-0.737578	-0.625856	0.212503	0.277914	-1.03152	-1.45363	-0.0146209	-1.0955	0.480772	-0.588328	0.915924	0.166512	-0.754786	0.6957	-0.649016	2.51681	1.97116	-0.537982	1.08191	-0.997374	2.2446	0.166489	-1.27784	0.418539	-0.287971	-0.478713
supressed
0.201976	-1.18202	-0.341782	0.350494	0.323742	-0.744937	0.4286	-1.18202	0.637677	1.27069	0.171662	-1.07274	-1.18202	-0.756918	0.859124	-0.979451	-1.18202	-0.239577	0.694491	0.493689	-0.73752	-0.287405	-1.12714	-0.853273	0.718701	-0.683714	3.80095	-0.118713	1.79116	-0.709535	-0.709535	0.0377755	0.275051	-0.242863	0.903635	-0.947814	1.27994	-0.399018	0.0793106	0.774036	-0.59686	0.388482	-0.702761	1.83758	-0.339132
-0.78285	-0.78285	-0.423444	-0.78285	-0.78285	-0.74991	0.0995474	-0.770714	-0.530296	2.32218	-0.523333	-0.78285	-0.78285	-0.443536	1.09982	0.343413	0.583842	-0.022263	0.190961	0.332794	-0.78285	-0.78285	-0.62403	0.140894	-0.78285	-0.78285	0.758724	-0.62129	0.637284	-0.322927	0.160285	-0.412272	0.102192	1.90501	0.33295	-0.696777	0.286844	2.07486	-0.530738	3.80888	-0.727229	-0.78285	0.702742	-0.78285	0.909742
1.02286	-1.09617	-0.409275	-0.654673	-0.796299	0.0830436	-0.251076	1.02138	2.02927	-1.09617	1.32083	-0.857777	-1.09617	-1.09617	2.30977	-0.771411	-0.477974	-0.289646	-1.09617	-1.0338	-0.278973	-0.378249	-0.610983	0.0614644	-0.421097	-0.682457	1.01292	-0.131837	1.18753	-0.7818	0.0230134	0.313931	-1.09617	-0.650789	-0.110684	0.811959	0.873956	2.55166	1.10141	-0.3454	-0.111491	-1.09617	1.19345	1.50146	-0.701029
-1.0334	-1.0334	0.913401	-1.0334	-0.388414	-0.234838	0.20191	2.6197	-0.788743	0.776897	-0.526703	-0.649675	1.85124	-0.790937	-0.999685	-1.0334	0.580169	2.08422	-1.0334	-0.127562	-0.52791	-1.0334	-1.0334	-1.0334	0.0165412	-1.0334	0.518982	1.20871	-1.0334	-1.0334	-0.271702	0.707683	0.468871	-0.0405866	-0.846576	0.403772	-0.0769439	1.88429	0.481888	0.0119708	0.727679	1.47165	1.32399	-0.819433	0.203507
-0.922883	1.92106	0.607892	-0.805704	1.01704	-0.186536	0.0672636	-0.812295	0.623008	-0.922883	-0.922883	-0.745815	-0.922883	-0.403233	-0.922883	1.81339	-0.706432	-0.584962	2.48305	0.159058	-0.922883	-0.65627	-0.0535913	-0.585042	-0.507728	1.81346	0.588797	-0.3737	-0.702115	-0.289594	0.200973	-0.667897	-0.582597	0.865139	1.26663	-0.376317	0.593596	-0.922883	-0.848748	1.73818	1.7467	-0.922883	-0.745357	-0.922883	1.43466
1.62332	-0.65442	-0.65442	-0.65442	0.225754	-0.65442	-0.65442	-0.65442	-0.65442	2.59482	-0.65442	-0.65442	-0.65442	-0.438017	0.00828494	-0.0784333	2.54795	-0.65442	-0.65442	-0.65442	-0.65442	-0.65442	-0.65442	-0.65442	-0.65442	2.09914	-0.65442	-0.65442	-0.65442	0.126053	-0.65442	-0.65442	-0.65442	0.1693	-0.65442	1.80752	0.937821	0.241773	0.845023	-0.65442	2.13311	0.170409	-0.0185212	1.62896	0.390646
2.63414	-0.566761	-0.753855	0.0174864	-0.264283	-0.702173	-0.714199	-0.407258	1.53681	-0.712237	0.089162	0.340456	-0.716005	0.714251	-0.91463	0.578388	-0.952122	-0.896707	0.854629	-0.146158	-0.581258	-0.952122	1.18085	-0.952122	1.2006	-0.952122	2.3814	-0.952122	-0.947725	-0.497911	-0.764904	-0.757001	-0.299345	2.76565	-0.793057	-0.0289138	-0.294547	0.695973	-0.662139	0.12651	0.671936	0.825078	0.369879	1.0547	-0.856211
-0.796702	-0.274451	0.51979	0.153853	-0.610254	-1.03117	-1.03117	1.6397	-0.710797	1.06996	1.01759	1.26796	-0.969297	-0.403276	-0.811603	-0.565548	-0.716519	-0.0801646	-0.915565	-0.832905	-1.03117	0.825637	-0.609916	1.55122	-0.815086	-0.19054	-0.768343	-0.33923	-0.604958	-1.03117	-0.161447	0.812495	3.08606	0.0955735	-0.573703	0.340979	2.03296	-1.03117	0.19993	-0.000779422	-0.817002	-0.467215	1.87548	1.2196	0.482371
0.552876	-0.964692	-0.0129083	-0.964692	-0.964692	0.501447	-0.863488	-0.964692	0.139299	1.65369	-0.0591249	-0.964692	-0.964692	-0.742874	0.506328	-0.489976	0.127902	-0.964692	-0.964692	0.497063	-0.0862921	-0.964692	1.31846	-0.964692	-0.236209	0.488959	-0.673475	-0.0187954	0.235894	1.1935	-0.781199	-0.74957	1.43091	-0.249621	0.966006	-0.0115385	-0.061475	1.63064	-0.656015	0.878248	0.239504	3.73929	-0.964692	-0.964692	1.16884
-1.07054	0.0703336	-0.631637	0.902188	-0.83926	-1.07054	0.70392	-1.07054	1.26666	-0.56191	1.69952	0.210781	0.252881	0.708548	-0.164248	0.385561	-1.02938	-1.07054	-0.910593	-1.07054	-0.7042	-0.809411	0.0856771	-0.941578	0.453088	0.944335	0.947894	0.255588	-0.617792	-0.73299	-0.823537	0.81479	2.38529	-1.07054	-1.07054	0.662575	-1.07054	1.39875	0.720871	-0.308931	1.19075	-0.058998	2.70108	0.00824874	-1.07054
-0.930097	-0.930097	-0.0308456	0.522706	-0.303759	-0.930097	-0.930097	1.1859	1.02343	-0.412417	0.0737847	-0.0330875	0.591764	-0.860267	0.967645	-0.930097	-0.711458	-0.0677759	-0.930097	-0.930097	-0.930097	-0.930097	0.28083	0.145307	0.522212	-0.8712	-0.930097	-0.561563	0.417063	1.09249	0.166024	-0.930097	0.734923	-0.930097	-0.930097	-0.783535	-0.428036	2.25411	-0.930097	1.39591	-0.210906	2.55081	1.16782	0.57711	2.62636
-1.05838	-0.350418	1.17836	0.0767066	-1.05838	0.611309	-0.922896	0.145448	2.01145	-0.551085	-1.05838	-1.05838	-0.416388	1.26462	0.362048	-1.05838	-1.05838	0.0500945	-0.854762	-1.05838	-0.276478	-1.05838	0.0755286	-0.67888	1.3422	-1.05838	-0.684924	-0.153316	0.875109	-0.0168481	-0.858555	-0.249519	0.446639	0.369707	-1.05838	-0.951954	1.80394	-0.372907	0.0740017	2.76815	-0.270368	0.502022	1.43308	1.53398	1.26873
0.0435721	-0.238972	0.830343	-0.403205	-0.805304	1.08497	-0.805304	1.27428	-0.626403	-0.382596	0.447915	-0.805304	-0.805304	2.90578	-0.534282	-0.322431	-0.805304	-0.148321	-0.0661168	-0.805304	-0.708591	-0.805304	0.0718289	-0.0726439	-0.614876	-0.759168	-0.805304	-0.791581	-0.796386	1.25702	0.720532	0.424088	-0.20162	-0.662431	-0.673285	-0.673285	1.55617	2.25879	0.387804	0.130998	-0.789771	-0.805304	2.76551	1.3594	-0.805304
-0.651248	0.188378	-1.0268	0.415818	-0.182193	-0.957752	-1.0268	-0.518661	-0.760361	1.4734	-1.0268	0.5978	-0.644982	-0.795783	-0.857501	2.31458	-0.635564	1.08878	-0.436915	0.68695	-0.365676	-0.781279	-0.349228	2.49223	-0.455388	-0.675996	0.920651	0.971064	-0.255882	-0.598025	0.376118	-0.598025	0.286005	1.62318	-0.157416	-0.810898	1.56652	-1.0268	0.542357	-0.646181	-1.0268	-0.683404	2.19623	-0.904779	1.1171
-0.631579	-0.631579	-0.541443	-0.631579	-0.631579	-0.631579	-0.631579	-0.631579	2.30451	-0.631579	-0.631579	-0.295613	-0.631579	2.42181	-0.631579	-0.631579	0.495241	-0.564841	-0.335731	-0.631579	-0.335358	-0.631579	-0.631579	0.881377	0.871729	-0.631579	-0.631579	-0.631579	-0.631579	-0.631579	0.087148	0.17144	-0.631579	1.62894	-0.37229	-0.631579	0.17899	0.054787	-0.552688	-0.0133813	2.5732	-0.23508	2.59443	0.880183	1.99737
-0.422704	0.797848	0.192494	-1.0695	-1.0695	-1.04021	-0.046328	1.35168	-0.786547	-1.0695	1.78049	0.655476	-0.945135	-0.953503	-0.710434	0.106918	-1.0695	-0.619469	2.5233	-1.0695	0.283978	0.710803	-1.0695	-0.143814	-1.0695	-0.718291	1.72357	0.675782	-0.623607	-0.372578	-0.786643	-0.382789	-0.610824	0.0506098	-0.108637	-0.461502	0.415941	0.821419	2.50492	0.473872	0.046782	-0.527661	1.25677	-0.396027	1.77051
-0.896286	-0.896286	0.225741	-0.618879	-0.578988	-0.723625	-0.801639	0.127528	2.00484	0.635637	-0.896286	-0.896286	-0.201064	-0.896286	0.752851	0.30709	0.793243	-0.841915	0.0906853	0.195593	-0.896286	-0.896286	0.0691603	-0.896286	-0.896286	0.472852	3.95413	0.0541109	-0.426735	-0.712969	0.474919	-0.346165	-0.515427	1.47907	-0.239847	-0.489675	1.4681	-0.896286	-0.242529	0.111875	-0.876894	0.636766	1.97154	0.00210528	0.751371
-0.454634	-1.04615	1.22021	-0.283841	-0.292946	-0.0633496	0.905869	-0.577271	0.943866	-0.0743177	-0.218913	-1.04615	-1.04615	-0.953946	0.506636	1.45334	-0.742541	-1.04615	-0.763509	-0.369345	0.204581	-0.85834	-1.04615	-1.04615	0.547775	0.238882	2.74881	0.109726	0.879744	-0.622721	0.653818	1.93049	-0.262637	-0.239488	-0.565486	2.43256	-1.04036	-0.682393	-0.961911	2.09398	-0.851564	0.246333	-0.628099	-0.0368513	0.704743
0.928745	0.389083	0.883489	0.0814252	-0.21181	-0.717922	0.651288	1.4179	-1.14825	0.0958982	0.0166381	-0.766995	-1.13007	-1.14825	0.415166	0.647698	1.03191	-1.14825	-1.14825	-0.282185	1.03003	-0.920645	0.368922	-0.748877	-0.595436	2.44951	1.23253	-0.168852	-1.14825	-1.14825	-1.14825	0.370812	-1.03672	2.19895	-0.955034	1.15419	-0.579236	1.08716	-0.817034	-0.611254	0.1404	-1.14825	1.40526	1.20963	-0.47854
-1.04195	-1.04195	0.673277	-0.948059	0.473485	-0.660692	-0.700043	0.698191	-1.04195	0.943174	0.222445	1.23378	-0.349578	-1.04195	-0.676838	0.771836	-0.511074	-0.264477	-0.291059	-1.04195	0.103229	0.207947	-0.527615	-1.04195	0.0406611	1.77506	-0.549389	-0.737273	0.0718987	2.26818	-0.489434	-0.635058	-0.0761865	1.12625	-0.833041	-0.0391699	-0.782296	-0.859558	-1.04195	0.834035	0.33759	2.65062	-0.467441	2.75818	0.502058
0.200927	-0.784001	0.527769	-0.786511	-0.954856	-0.840562	0.122414	-0.081457	-0.650994	-0.953137	2.8773	1.11684	0.598703	-0.954856	1.29652	-0.340257	-0.954856	-0.954856	1.01868	-0.662076	-0.954856	2.04997	-0.610094	-0.337701	-0.455538	1.70929	1.93058	0.976017	-0.757133	-0.583473	-0.2591	-0.194784	-0.757133	-0.708746	-0.712528	0.857533	-0.728591	1.27788	0.0283136	0.532967	-0.83257	-0.433898	-0.659319	-0.784827	1.567
0.910102	1.16779	-1.09513	-1.09513	0.556718	-1.09513	-1.09513	0.771882	0.520058	1.02582	-1.09513	-0.626156	1.22699	0.0123759	-0.613871	-1.09513	-0.227124	-1.09513	-0.674783	-1.0871	1.63503	1.00995	-1.09513	-0.108211	-0.875855	0.567885	1.27587	-0.695379	-0.854716	0.134709	-0.438433	-0.525893	0.206538	1.58004	-0.906902	0.507877	1.04811	1.0982	-0.301912	0.0846199	-0.417718	-0.939191	0.816735	2.99212	-1.09513
-0.891344	-0.0349215	-0.891344	-0.891344	0.949204	0.360785	-0.461168	-0.891344	-0.00320664	3.84371	0.794939	-0.423695	-0.706691	-0.624269	0.212849	-0.545958	-0.891344	-0.891344	0.123964	-0.456461	0.831063	0.959168	0.492328	-0.876283	-0.704875	-0.891344	-0.289905	-0.719346	-0.871439	0.195636	-0.0151746	1.29743	1.76463	-0.7138	-0.13373	0.165072	-0.730353	2.06825	-0.891344	-0.0103372	-0.379348	1.45787	1.33541	-0.282816	-0.737788
0.42513	-0.554278	-0.408077	0.536272	-0.141343	-0.153169	0.734765	-0.414733	1.21473	-1.08286	2.22933	-0.446183	-0.759866	-0.30056	-1.12448	-1.12448	0.084641	-0.510072	-1.00728	2.75658	1.23517	-0.278091	-0.862719	-0.647335	-0.918067	0.500306	3.17037	-0.673556	0.130249	0.133899	-0.335047	-0.673556	-0.711686	0.566826	-0.927418	-0.970586	-0.427913	0.739868	-0.594384	1.1853	0.457666	-0.315346	-1.0109	0.939173	0.333694
-0.514548	0.246362	-0.867548	1.00479	-0.38542	-0.65583	-0.172848	1.03409	-0.939254	1.1465	-0.2156	2.34269	-1.11035	-1.11035	-0.61834	-0.0268951	-0.880004	0.131825	-0.0262993	0.278203	0.225686	-1.11035	1.53122	-1.11035	0.687792	-1.07454	0.427709	-0.624415	0.167769	0.951673	-1.11035	-1.11035	-0.831726	-0.17566	-0.932304	-0.542811	0.525873	0.542546	1.97247	-0.307242	-0.812232	0.312062	-0.301078	0.818199	3.21921
-0.310792	0.0966779	-0.662114	-1.05119	-0.754983	0.621996	-0.480161	0.81261	0.101793	0.488705	-0.162174	-0.857194	-1.05119	0.568976	0.688751	0.440779	0.0633478	-1.05119	-0.736405	0.904496	-0.0702617	-1.05119	-1.05119	-1.05119	0.0562818	0.461266	0.73735	-0.137015	-1.05119	-1.03468	-1.05119	-0.901312	2.11083	0.313367	0.874609	1.18464	1.38532	-0.311552	2.21531	-1.05119	3.07765	-1.05119	-1.05119	0.389613	0.38734
-0.209304	-1.10053	-0.13473	-0.73702	0.36037	-1.10053	-1.10053	0.849577	-0.352867	-0.145546	-1.10053	0.745088	0.130883	1.91672	-1.10053	0.117452	0.578273	0.398063	0.578137	-0.431355	-0.568494	0.218809	-1.10053	-0.303298	-0.539482	0.601319	2.25505	-0.148466	0.443068	-0.700133	0.91784	-0.301024	-0.164042	1.69979	-0.502456	-0.924406	-1.10053	-0.59316	0.697395	0.17188	-0.951011	-0.267153	0.417245	3.68126	-1.10053
-1.05622	0.337177	0.118815	0.130268	-0.00255042	2.054	-0.817657	0.687581	-0.743996	0.315799	-0.0541488	2.61065	-0.774788	-0.439955	-1.07961	-0.233885	-0.138608	0.604889	0.704605	0.481689	-0.684798	0.509385	0.321862	1.70904	-0.502588	0.449447	-0.984256	-0.497699	-1.16841	-0.886625	-1.16148	-1.14908	-1.01714	-0.00991876	-0.404212	-1.3888	-0.912619	1.92864	2.1185	-0.561051	-0.372081	-0.713669	0.9619	1.56831	0.143295
0.975305	0.806332	0.79012	-0.0958757	-0.335257	0.202769	0.737508	2.27514	-0.25333	0.57797	-0.433099	0.065927	-0.735501	0.0134928	0.135884	1.19806	1.18576	0.0428111	-0.161986	0.323737	-0.0117301	0.72712	0.894366	-0.146093	-0.711563	-1.10923	0.377116	-0.348223	-1.21025	-1.92946	-2.18843	-1.27837	-0.71049	-1.49744	-0.479372	-0.885638	-0.484007	-1.09018	2.2475	-0.289176	-0.625449	1.02119	0.348647	2.21553	-0.152124
0.294236	0.57991	2.28426	-1.10155	-2.18363	0.044739	0.481494	0.0309555	0.806157	1.04228	0.719333	-0.561242	0.166678	0.499549	-0.740625	-0.349848	2.00635	-0.09313	-0.0437805	1.38188	-0.389951	1.14561	-1.15755	-0.0858138	0.0135797	-0.292095	0.493445	0.287749	-0.96654	-1.24442	-0.612499	0.389465	-0.328491	-1.35858	-0.770251	0.272144	0.12907	-0.795487	-0.173025	2.41018	-1.47446	-1.66902	1.47252	-0.116755	-0.442831
-0.279723	-0.951743	-0.66548	0.134362	2.97701	-1.28422	0.94317	0.354083	-1.2332	-0.916726	-0.463185	2.33196	-0.19037	-0.0530153	-0.118361	-0.527204	-0.45258	0.0450427	-0.420923	-0.292828	-0.465609	1.96671	0.415775	-1.00916	2.0115	0.354432	-0.206778	0.464444	-0.168112	-1.39107	-0.233108	0.00342007	1.76316	1.14073	0.00431802	-1.97265	-0.662647	0.191771	-0.087183	0.244182	-0.593592	0.243737	-1.013	0.351852	-0.289201
0.658262	2.07713	-0.823062	-0.579812	-1.61784	1.50856	0.147767	0.690973	-1.45021	-1.26045	0.550755	-0.720827	0.33407	1.42382	-0.241879	1.07172	0.38346	0.0648228	0.0177711	-1.54088	1.84776	0.973828	-0.408423	1.97202	-1.26496	-0.435918	-0.847862	-1.02236	-0.62708	-1.03033	0.317387	0.107723	-0.914318	0.880257	-0.799281	-0.724849	-0.167378	0.592435	0.621014	1.88417	-1.29716	0.0486066	-0.360866	0.0648521	-0.103414
0.579242	-0.950495	0.944092	-0.847317	-0.842119	-0.0868267	-1.05715	1.13736	1.66132	2.06702	-0.123956	-1.32781	0.775488	1.05758	0.37866	0.866458	0.132195	0.230334	-1.55076	-0.860044	-0.0432717	0.627204	1.70973	-1.47036	0.243845	-0.616179	0.51196	-0.724168	-1.0669	-0.87504	-1.2031	-0.491548	-0.201983	0.501844	-0.42562	-1.17898	-0.167915	-0.799313	0.329614	1.57006	0.0139534	-1.0893	0.343213	2.57137	-0.25238
0.420338	0.423555	-1.03405	-0.821294	-0.174814	2.22427	-1.60178	1.65328	-0.773206	0.876919	1.96125	0.865302	0.110324	-0.0396837	0.308729	-0.533463	-1.29071	-0.917814	0.377536	-0.477415	-1.04552	0.69466	0.534388	-0.342221	1.76281	0.10368	-0.809798	-0.334905	0.0117352	-0.905227	-1.20258	-1.61708	0.295122	-0.954448	-0.651158	0.578214	-0.209035	0.109091	-0.424549	2.74807	0.0962471	0.692719	-0.240019	-1.07591	0.628439
1.23855	0.785931	-1.04107	-1.70705	-0.0968687	1.7315	2.09666	-1.15977	1.60408	-0.309727	0.14746	-0.705234	-0.0768034	-0.597386	-0.743178	1.88805	-0.807707	-0.620043	0.480968	1.05024	-0.159657	-0.219324	0.276659	0.0906743	0.199489	-0.565261	1.18334	-0.689326	-0.990189	-1.17982	-1.39704	-1.20049	-0.892448	1.28431	0.0618955	-0.733076	0.0447118	-0.409007	1.70943	0.538914	-1.13787	-1.11987	0.250974	1.20134	0.693051
-0.671994	0.504712	1.86226	-0.352012	0.25459	0.501771	0.27172	-0.047173	-0.0898924	0.402579	0.131826	-1.01874	-1.07736	2.18148	0.142546	2.46224	-0.769236	-0.948694	-0.170584	-0.899118	1.44039	-0.00836158	-0.363192	1.32135	0.792692	-0.903521	-0.739546	-1.18845	-0.783988	-1.37401	-0.510615	-1.49803	-0.6002	1.06081	1.78139	-1.69423	-0.116136	-0.444808	-0.991044	-0.280542	1.18548	0.326417	0.234106	-0.285487	0.96861
-1.51254	0.376444	0.965936	1.12339	0.550083	0.753331	-1.89459	-1.1733	3.11581	0.750095	1.05714	0.935393	-0.777585	-1.11683	0.983646	-0.465575	0.697354	0.17472	-1.31464	0.0266645	-0.397212	0.0871361	1.66932	0.785904	-0.289056	-0.559299	1.25399	-0.38819	-1.38944	-1.23074	0.349558	0.030367	-1.43319	-0.202432	-0.022555	0.61438	-0.688599	-0.821395	-0.626978	-0.850606	-0.549895	0.687338	0.163181	-0.445427	0.998918
0.0648887	1.66935	-0.474722	-0.291053	1.19323	0.558216	0.110323	0.538637	-1.33946	1.38605	0.89267	0.526266	-1.15986	-0.345332	0.262455	0.0902771	-1.39741	-0.107057	0.891117	1.29932	1.4765	0.51769	-0.323579	-1.68424	-1.22762	0.0425761	-0.714759	-0.512722	-0.570441	-0.498204	-0.95203	-1.74055	-1.42659	2.17442	-0.403075	-1.05531	-0.533268	-0.200712	0.0872207	-0.600176	1.87381	-0.567809	0.397179	1.7542	0.319582
-2.72584	-0.674877	-0.187931	1.02098	-0.0647602	0.455343	1.46332	-1.38928	0.000347709	1.43332	-0.753277	2.10399	0.253648	-0.147413	-0.304665	-0.0728038	0.982281	-0.0224799	-0.0147249	-0.636741	0.276117	-0.0716206	-0.263653	0.891761	0.895869	-1.09588	0.742062	-1.20431	0.405663	-2.11545	-0.46987	0.471293	-1.18982	0.179382	0.673318	-0.526671	-1.2909	-0.309242	2.40744	-0.349085	0.688609	0.290202	0.29072	-0.920621	0.876256
0.255338	0.727303	0.788211	-0.228603	0.125014	0.628605	-0.333965	1.4978	0.433891	0.974046	0.105891	-0.352274	1.08371	-0.646824	-0.693078	-0.448464	1.05835	-0.0994933	0.528325	0.229203	2.91275	0.355625	-1.20231	-0.68329	0.97822	-0.659917	-0.871738	-1.70228	-1.1162	-1.51078	-1.75639	-1.54986	-0.826793	-0.820078	-0.362094	-0.396158	-0.463885	-0.311625	1.71912	-0.0341022	-0.692782	1.33272	-0.0056868	1.76929	0.265245
0.180387	0.269158	0.643717	-1.21349	0.345652	0.657121	2.29915	0.117574	0.437025	-0.157729	0.133131	0.409595	1.09852	-1.44798	0.00869397	-1.20599	0.859817	0.519696	1.56622	0.39549	0.32761	-0.666302	-0.228472	0.738207	1.92497	0.961662	-0.176255	-0.859471	-1.05388	-1.44836	-1.42584	-1.93405	-0.271448	-0.165324	0.216501	-0.894751	-1.28709	-0.398446	-0.455023	1.39577	0.0473275	0.372693	-1.30227	-1.22724	1.89371
-0.0314057	-0.48601	1.10214	-0.480168	-0.339738	0.778338	-0.31075	1.49171	0.412686	-0.0252896	0.745696	-0.38033	1.87981	-0.448403	-0.791314	1.57725	1.14058	1.38459	-0.157469	-0.674809	1.94761	0.315567	0.0702681	-0.287226	0.274372	-1.58967	0.940812	-0.453155	-0.712311	-1.16609	-2.30538	-2.31547	-0.990606	0.17533	-0.410887	-1.08159	-0.896652	0.459946	-0.253558	-0.860212	-0.245041	1.24946	1.20648	0.621232	-0.0803503
-0.127076	-0.625785	0.0872898	-0.506446	1.58212	0.693939	0.803296	-0.826618	1.82923	-0.84217	-0.140146	1.70254	0.0284198	0.269133	0.119213	0.175747	-0.787547	-0.577653	0.106169	0.437756	1.93149	0.191615	0.345442	0.011667	-0.0338671	0.649144	-1.50425	-0.799193	-1.4962	-1.0348	-0.566578	-2.05355	-0.376455	-1.46705	-0.365946	-0.501161	-0.906971	-0.640515	1.43211	0.187394	-0.980423	2.09708	1.05155	-0.340829	1.76888
1.63826	-1.13293	0.0718325	1.16859	-1.08501	0.248824	-0.128618	0.707694	-0.294865	0.0434666	-0.484031	1.53522	0.379168	0.245899	0.960013	-0.294346	0.488135	0.683354	-0.848545	1.20956	0.287987	1.52535	0.99019	1.27542	-1.32766	-1.04773	-0.894533	-0.76129	0.0663749	-1.82668	-0.841417	-1.92699	-0.920736	-1.79558	-0.528824	0.0759206	0.409285	0.581254	0.630919	-1.31637	1.11061	0.743037	-0.137602	-1.18581	1.7032
1.19695	0.996824	-1.48029	0.152573	1.8883	0.282044	0.25255	0.42717	-0.149569	-0.497033	0.152921	3.21269	-1.40535	0.839328	-0.941944	-0.535579	-0.30137	1.17618	0.363076	-0.480558	0.48421	-0.462526	-0.153205	0.294409	-0.0634572	0.810623	1.3299	-1.72734	-0.439765	-1.06606	-1.37718	-0.649647	0.228614	-0.849799	-0.258109	-0.845703	0.0823661	1.05849	-0.684011	-1.07894	-0.0477647	-0.0410384	-1.41674	1.79197	-0.0681995
1.23737	0.264642	-0.812975	0.537365	-0.115441	2.21266	0.25476	0.0184485	-0.731112	-0.981162	1.31065	1.08926	1.08458	-1.12783	0.256714	0.489901	1.41105	1.87126	0.0355284	-1.13023	0.0693234	0.269469	0.340996	-0.316205	0.828762	-0.777809	-0.841471	-1.40802	-1.44767	-1.56515	-1.05099	-1.6866	-1.76278	-0.35476	0.00217404	-0.469223	0.0361608	-0.578476	1.72739	0.772146	-0.761173	1.12222	0.560275	0.410187	-0.294223
0.551677	-0.468982	0.0614729	-0.517078	-0.0111689	-0.772481	0.0786126	-0.764981	0.391769	1.50382	-0.441003	0.0412793	-1.18307	1.89963	-0.268201	0.506556	1.1947	-0.833969	-0.3157	-0.523663	-1.1154	-0.506598	3.86996	-0.753098	-0.311118	-0.508942	0.281032	0.615389	0.382811	-1.07731	-0.652493	1.00951	0.153015	0.435271	0.0635832	-0.354105	-0.342939	-1.50892	-0.655783	1.56558	-0.459609	1.69024	-0.409314	-0.0908932	-1.44909
1.71162	0.830414	-1.94998	-0.306506	1.14531	0.771968	0.664387	0.846211	-0.34367	-0.155356	0.345231	1.4799	0.491975	-0.884717	0.539687	0.507852	-0.082001	-1.45213	-0.485485	0.216438	0.0162207	2.24148	1.42475	-0.431131	-0.654154	0.234341	-1.00147	-1.94392	0.574681	-0.142885	-0.851069	-1.73372	-1.30057	-0.154273	0.651021	0.3099	-0.815861	-0.298086	-0.0081432	-0.627664	-0.902417	-0.877673	0.298748	2.30457	-0.203823
0.814368	0.321264	1.85525	0.095221	0.49283	-0.491906	-0.176227	-0.720372	0.910561	0.468045	-0.982894	1.46329	0.794386	-0.0899563	0.448934	-0.417678	1.87489	0.264238	0.167502	0.836788	0.226135	-1.30126	-0.497649	1.15852	0.503773	-0.210204	-1.73156	-1.0201	-1.38146	0.303504	-1.06373	-1.57426	-1.12356	1.45324	-1.52057	-1.77423	-1.66358	0.620256	0.899476	0.748787	-0.35324	0.259873	-0.638616	1.37158	0.380344
0.357713	-0.216142	1.48893	-1.02589	1.11405	0.20229	-0.587267	0.00506478	-0.94724	2.91772	0.39343	-1.15945	-0.137562	-0.51841	1.60278	0.220539	0.396181	-1.39106	0.723724	-0.236876	1.25815	1.42558	-1.06419	0.553769	-1.17485	0.457541	-0.17096	0.775892	-1.41988	-1.66565	-1.17794	-0.711531	-0.342759	-0.782279	-1.11998	-1.08908	0.737345	-0.275198	-0.659146	-0.50851	0.84495	0.561278	1.48	0.883672	-0.018769
-0.75763	-0.911821	0.573066	0.135331	1.86193	-1.4409	1.87169	0.812774	1.18385	0.0341876	-0.0167162	-0.291387	0.448473	0.634798	0.819032	-0.217995	-0.310919	-0.469474	-0.672834	-0.425704	-0.443568	-0.895677	2.37944	-0.515178	-0.129267	-0.522994	0.984797	0.990144	-1.20244	-1.92537	0.431926	-1.13747	-0.622698	1.67686	-0.863949	-0.787443	-1.56999	1.0234	1.75336	-0.744617	-0.278825	-0.125266	0.0568451	0.545535	-0.937308
0.113676	-0.82409	-0.477165	-1.27629	-0.822569	1.25632	1.16755	0.336614	0.392016	-0.0470751	-0.781084	-0.432052	-0.228809	-1.78997	3.15891	0.463957	1.04271	-0.52833	0.500926	-0.514608	1.2198	-0.075365	0.657645	0.839849	1.75737	-1.22021	0.417294	-1.56811	-0.452638	-0.941776	-0.876337	-0.732329	-0.611785	0.406896	-0.744599	-1.29613	1.45763	0.405939	-0.975205	-0.40922	0.130814	0.701552	0.467375	-0.639502	1.37041
0.733708	-1.11183	0.857001	0.313576	0.375238	0.946254	0.146348	-0.0700609	0.839188	1.82417	-0.00923871	0.373199	-0.420483	0.619272	1.00372	0.696175	-0.354403	-1.37224	0.792703	-1.13643	0.261563	-0.129051	-0.470083	1.02748	-1.25316	0.992057	-0.503831	0.582179	-1.61708	-1.31937	-0.872139	-1.56274	-1.78534	-1.74919	0.223856	0.125056	-0.839194	-0.242293	0.843936	1.97652	-0.244736	-0.421894	-0.902712	2.23766	0.596635
-1.15345	1.46873	-0.224035	0.892407	0.198898	0.13031	-0.728322	0.231533	-0.817936	0.637147	-0.0890063	0.294313	0.497793	2.73605	-0.30063	1.87239	0.112072	-0.29139	-0.944869	0.43331	-0.64942	0.292111	-0.332806	-1.49696	-1.70468	2.15052	-0.550649	-0.402579	0.00448602	-0.63742	-1.67346	-0.763638	-1.14376	0.199384	-0.984724	-1.39743	0.120396	0.845037	-0.137607	1.41997	-0.273539	0.350963	0.958758	1.47203	-0.620292
0.148232	-0.529791	-0.0432709	0.923954	1.1434	1.59165	-1.06546	-0.487259	0.371883	-0.15519	1.43592	-0.625968	0.0250701	-0.183096	-0.0634243	2.58301	1.14464	0.570251	1.08819	-0.0982165	-0.943402	0.105818	-0.588611	0.769921	-0.410365	-1.36627	-1.14146	-0.235704	-0.179589	-0.86818	-0.899909	-1.51858	-1.62919	0.393957	0.49344	-1.38341	-0.819932	-0.158284	2.15002	-0.388566	1.46349	-1.17619	0.349146	1.1598	-0.952485
1.76571	-0.222401	-1.09868	-0.408139	0.446672	1.692	-1.49951	1.30228	-0.49973	-0.549654	0.32818	0.613115	-0.715084	2.08242	0.782916	0.466858	0.901641	-0.478567	-0.57822	1.07795	0.479097	-1.3601	-0.581971	0.225884	-0.748138	1.73117	0.0068596	0.333866	-1.14839	-1.84543	-0.423823	0.205059	-0.486066	-0.202505	0.690702	0.638092	-0.542408	0.0883914	-1.26837	-1.97393	-1.03825	0.565828	-1.05291	1.12098	1.1766
1.47969	0.516196	0.338072	-0.372023	0.785386	0.284077	-0.0995671	0.352736	-0.409713	-0.18404	1.77541	0.421847	-0.816346	1.00567	-0.0335576	0.304964	0.0446441	0.0440728	1.77419	0.327121	0.208955	0.978344	0.665	-0.451287	-0.355267	-0.564376	-1.33731	0.121555	-0.759043	-2.10078	-1.80279	-1.25565	-1.20312	-0.459439	-0.974698	-0.558716	-1.87613	0.56635	2.95674	0.876239	-0.0277358	-1.10617	0.774025	-0.127589	0.274063
0.383399	0.224263	0.131495	0.122605	0.889852	1.11523	1.34691	-0.949323	-0.706023	1.08387	0.802479	1.48055	0.206669	2.04423	0.0957888	0.677747	0.276427	0.634606	-0.749131	0.817801	-0.344453	1.55082	-0.461739	-1.2229	0.226858	-0.872035	-1.35144	0.0407795	-1.55683	-1.76234	-1.38905	-1.57474	-1.46541	-1.16526	-1.21732	-1.14692	0.336187	1.59817	-0.0932619	-0.0557908	-0.135109	0.273564	0.0763028	0.329664	1.45281
-0.785587	-1.56655	0.334025	-0.204613	0.61086	1.31277	-1.13495	-1.31009	-0.439534	0.451425	-0.103515	0.061467	0.870202	2.40257	-0.721211	0.351669	0.201561	-0.498755	-0.671412	-1.01824	2.09831	1.88721	-0.260603	1.0667	0.889366	0.138727	-0.834708	0.00984745	0.171372	-1.46823	-0.293633	-1.17368	-0.880511	-0.0516251	0.386411	-1.96291	0.29961	0.90632	0.682239	1.53824	-0.52679	-0.843252	0.615372	-1.25598	0.720092
0.398528	1.75383	0.237048	-0.0679965	-0.966052	2.32433	0.570362	1.43872	0.532124	1.39579	-0.973895	0.244621	0.21254	0.844319	-0.546392	0.973115	-0.480339	-0.460319	0.899451	-0.219251	-0.550095	-0.279998	-0.631203	-0.435938	-0.167191	-0.395045	-0.988713	-0.627112	-1.26354	-0.77984	-1.64377	-0.488653	-0.275953	-0.603552	-0.844556	-1.51375	-0.78702	-0.259641	0.996039	-0.279754	-0.640802	-1.18824	1.28985	2.28161	1.96633
2.69363	-0.826534	0.655458	-1.00981	0.382671	1.03527	0.553048	-0.520976	0.702219	-0.318264	-0.052624	1.39782	0.627399	0.178911	-0.020319	1.33843	-0.658406	0.605339	-0.458533	0.518876	0.134249	0.425535	-1.14428	0.661771	0.676803	-1.37326	0.428892	-0.843647	-0.448667	-0.729831	-1.76974	-1.35551	-0.914216	-0.223937	0.572136	-1.29227	-0.951542	-0.246149	0.505575	1.02806	-0.854387	-1.4882	2.76945	-0.0800501	-0.310374
0.425882	-0.766049	-0.549053	-0.300984	-0.158459	2.79477	2.07694	0.62079	0.259644	0.27038	1.30732	-1.54613	1.42018	0.281357	0.181947	-0.579388	-1.04923	0.0514846	0.680532	0.916978	1.40366	0.592331	0.399754	0.891958	-0.233601	-1.0844	-1.01232	0.728794	-1.57256	-1.32086	-1.87003	0.359446	-0.935156	0.94927	0.128403	-0.59538	-1.13127	0.295541	0.0616221	-0.327251	0.191348	-1.01385	-1.08172	-0.921904	0.759258
0.608385	0.251822	0.208235	1.94706	-0.146293	2.06469	0.0236974	-1.27713	-0.212343	0.749025	0.0323827	0.226286	-1.14001	0.141739	1.67595	0.751306	1.51617	-0.248813	0.658731	-0.212286	0.539124	1.3337	1.00377	0.974442	0.415827	-0.352928	-0.614715	-2.06127	-2.20885	-1.32153	-1.67053	-0.681426	-1.83877	0.767602	0.25184	-0.881907	-0.852945	0.0576972	-0.197278	0.556309	-0.100533	0.325905	-0.00877308	-0.186119	-0.867245
-0.0766518	1.57933	0.685947	1.73076	-0.0771806	1.241	0.239328	-1.77258	-0.454733	-0.264859	-0.152783	0.376178	-0.883971	3.4268	0.468945	-0.384918	-0.907246	0.413988	0.646627	-0.87707	-0.0897081	-0.280773	0.863938	-0.153129	0.377828	0.570691	-0.400545	-0.247277	-1.32174	-0.843064	-1.64972	0.531118	-1.52868	-1.07381	0.135612	0.509673	-1.14086	0.368698	-1.39546	-0.459935	1.50097	-0.0139535	0.993459	-0.367363	0.157102
2.41126	-0.618128	-1.35125	0.100986	-0.355049	1.42392	0.407795	0.463401	-0.91386	0.14581	-0.314424	-0.53503	-0.829037	0.0288024	0.482194	1.73994	-0.438803	1.90862	-1.15525	-1.0175	-0.473282	-0.131092	-0.592154	0.592938	-0.513232	2.10348	-0.141398	0.710834	0.569431	-1.14736	-0.495527	-1.49422	-1.45585	-0.383528	-0.0920997	-0.844605	-1.3356	-0.486338	1.07807	0.565534	1.71007	0.428007	-1.00857	1.05212	0.199976
-0.022487	1.18346	1.8277	-0.529664	0.216499	1.69425	1.03244	0.982248	0.999803	-0.544729	-0.0303862	-0.210112	0.401533	0.167401	0.549374	1.42592	0.575558	-0.55321	0.252878	1.75676	0.324556	0.169762	1.4927	-0.829939	-0.921381	-0.459624	-1.6445	-0.982187	-1.12035	-1.15278	-1.67046	-0.654363	-1.70122	-0.803457	-0.144152	-1.58748	-0.67412	-1.05625	-0.565187	-0.59605	-0.34705	1.19189	0.742141	1.5115	0.30277
1.74463	0.663943	1.26476	-0.0669115	0.610689	-0.624971	0.951514	1.6085	0.782029	-0.06691	-1.24352	0.636812	-0.175882	-0.0252093	-0.578068	0.730869	0.125406	-0.292661	0.885922	-0.254875	1.05515	0.608194	1.3002	-1.92633	-1.2781	-0.46229	-0.320169	-0.916051	-0.18563	-2.07241	-1.33691	-0.755491	-1.46425	1.24723	1.39383	-0.935856	-1.29435	-0.849779	0.0870806	0.465164	1.37022	-0.532183	-1.22137	0.969468	0.378559
-0.947177	0.885259	-1.45981	0.354146	0.909479	-0.257028	-0.0399433	-0.933879	2.29711	1.46545	0.121012	1.09156	-1.55434	-1.00817	0.816368	-0.33423	-0.411307	-0.0655904	-0.263388	1.34605	0.683954	1.68427	-0.0213455	1.96939	-0.60983	-0.270336	-0.78074	-0.560598	-1.32123	-0.110794	-0.701602	-1.18153	-1.29197	-0.981883	-0.362652	-1.52691	0.924306	-0.370032	1.57342	0.98165	0.214177	-0.130075	-0.027711	-0.788371	0.994851
1.13827	-0.53723	0.0254748	-1.36116	0.620448	0.637304	1.53321	0.514018	1.40607	0.468948	-0.177949	-0.440271	0.821174	0.624497	0.87447	-0.267401	0.153832	-0.170224	1.54717	0.52532	-0.70616	1.35978	0.593666	-0.396623	0.317781	0.733022	-1.69232	-1.15956	-1.22687	-1.60543	-1.08421	-1.45525	-0.9451	-1.40809	0.180886	-1.37247	-1.19126	-1.0591	1.16986	0.214201	1.70844	-0.715714	-0.397261	0.733133	1.46866
1.14948	-1.45896	0.198202	-0.672489	0.722832	0.660652	1.78681	-0.790009	-0.851714	3.22617	0.787574	1.33333	-0.701594	-1.12854	0.252034	0.822343	0.813414	-0.0116102	-0.321816	-0.496656	0.460582	-0.454515	1.0738	-0.129845	0.0948708	0.581236	-0.707908	-1.58034	0.092765	-1.2532	-0.764582	-1.79965	-0.981834	-0.466221	0.367277	-0.995775	-0.866483	-0.817297	0.01585	-0.124801	0.299635	-0.0940677	1.9014	0.63463	0.19501
0.343355	-0.558326	-1.32011	1.02904	1.815	1.59624	0.176761	-0.429308	0.272034	1.78285	-0.877631	0.74991	1.46381	-0.13756	0.4205	-0.100884	0.0660465	-0.367561	1.20678	1.13809	-0.537723	-0.19877	0.82277	0.272024	-0.150633	-1.25229	-0.426578	-1.73116	-1.83143	-1.34736	-0.881736	-1.08498	-1.49795	0.209972	-0.857789	-1.62473	0.143767	0.337233	0.496777	-0.48986	1.37437	-0.901429	0.701562	0.946612	1.24028
0.179209	-0.603586	-0.522654	0.70896	-0.695691	2.29492	1.10804	0.41461	0.360942	1.28512	0.0995108	-0.396892	0.35873	0.0975316	-0.603788	0.836022	0.975591	-0.351821	0.243923	-0.289134	0.735385	1.33921	-0.816977	1.35275	0.0545376	-1.98661	-0.739886	-1.12866	-0.919273	-1.4482	-1.79728	-1.87301	-0.325664	0.0440619	0.242926	-1.67211	-1.35945	0.577571	1.24762	0.282777	0.0474726	1.85803	-0.217387	0.155666	0.846985
-0.0180651	1.01423	-1.06006	0.363548	-0.297954	1.08938	0.82205	1.44192	-2.10605	-0.946697	-0.342846	1.39333	-0.0606264	1.18379	-1.28132	1.38052	0.815832	-1.54137	1.68178	0.827996	0.816694	0.513932	-0.7604	1.28328	-0.357504	-1.44638	-0.112162	-0.531235	-1.23548	-0.843652	-0.863054	-1.1439	-1.27101	-0.383617	-0.855237	-1.20397	0.900019	1.27602	0.153011	-0.160265	0.405633	-0.14663	0.0896743	0.0344573	1.4824
1.59869	-0.28896	-0.771522	-0.414679	0.183317	-1.0712	2.97428	1.06515	-0.859029	0.669011	-0.586498	0.817252	0.0164809	0.992411	-0.263879	0.16973	-1.62995	0.406132	0.445031	-0.987743	1.45241	-0.558793	-0.148622	-0.752146	0.192716	0.984619	-0.486742	-0.086893	-0.267482	0.303097	0.8778	-1.81207	1.33788	0.818918	-1.73847	-0.975993	-0.229451	-0.211842	2.05855	-0.70607	-0.878261	-0.992658	0.36658	-0.452226	-0.558872
-0.167272	0.231568	-0.295437	-0.689625	0.781568	0.923622	0.666948	-0.181761	-1.62076	0.192788	-1.25529	0.754269	1.11001	0.592081	0.433391	0.603566	-0.508754	1.16117	0.79479	1.27528	-0.0411036	-1.35708	1.53625	-1.15716	0.466302	0.245516	0.802713	-2.21073	-0.771465	-1.04285	-0.680339	-2.22318	-0.44682	1.65413	-0.0753	0.309729	-1.39773	0.0567993	-0.0858915	-0.381362	-1.29886	-0.335315	1.38833	0.499122	1.74413
1.81171	-1.04558	-0.0448552	0.0195352	1.30682	-0.87334	-2.10286	1.30607	-0.0367214	-0.103562	0.240674	-0.282518	2.21004	-0.515548	0.972492	0.447047	-0.134547	-0.947882	0.56194	0.127426	-0.0732459	0.51467	0.382899	-0.402974	0.330149	0.490654	0.550463	-1.39913	-1.28525	-0.734391	-0.599194	0.278998	-1.42871	0.0698024	-0.655513	-0.702836	-1.30536	-0.986442	2.50054	0.103779	0.424759	-0.381081	-0.602161	-0.213145	2.20639
0.532039	-0.776963	0.299026	-0.750786	0.453228	-2.0354	1.23509	0.621323	0.968772	-1.25678	0.949833	1.13776	-0.456138	-1.15984	-0.233148	2.09224	-1.33999	0.13524	0.215761	-0.755413	0.543019	1.8141	-0.235019	1.27119	-0.292256	-0.608057	0.573536	-1.62104	-0.451671	-0.734982	-1.11918	-0.195569	0.529824	-0.730801	-1.13976	0.797266	-0.410561	0.534136	2.4248	0.939954	-0.435441	-0.600171	0.403545	0.156498	-1.28921
0.818422	-0.556562	0.635181	-0.517574	0.100638	-0.792037	0.810952	-1.21281	0.933301	-1.77138	0.0675017	2.61946	0.0800887	0.551489	-0.0712277	-0.424892	-0.528221	0.224223	0.795565	-1.27106	-1.58531	-0.0171421	-0.123696	-0.771428	1.14741	3.00223	-1.26961	-0.915424	-1.39196	0.502811	-0.430888	-0.413747	0.00561129	0.137407	-1.38959	0.341331	-0.299028	-0.0732529	0.576702	1.36068	-0.103015	0.0953346	1.5386	0.219573	-0.634656
1.02227	-0.417606	0.0528467	0.0948943	0.554145	2.23294	-0.335661	-0.233043	0.047452	0.950687	-1.19522	1.01134	0.983862	-0.556419	0.723192	-0.473632	1.85714	-1.08226	-0.485099	1.86414	0.759164	-0.80865	0.489039	-0.233288	-0.735939	-1.08142	0.385797	-1.04011	-0.310829	-1.31693	-1.64309	-1.53663	-1.99426	1.85221	-1.11477	0.353246	-0.510293	-0.12917	1.11687	-0.575846	-0.412095	0.744848	0.0601566	0.138938	0.927059
0.241879	-0.946731	0.908066	-1.91597	1.24944	-0.186466	1.52305	0.202531	1.40964	0.225225	0.0832407	-1.55122	0.693827	-1.5305	-0.367222	1.87909	-0.577386	1.29493	-0.26679	-1.74008	0.0300541	0.834547	-0.624868	0.149102	-0.134623	-0.212374	0.219691	1.70458	-1.22162	-1.72655	0.634533	-0.368272	-1.16252	0.195315	0.228523	-0.0104094	-1.3319	-0.777712	0.827729	0.337562	-0.710976	-0.619204	0.551758	0.881595	1.6775
-0.163818	0.923065	0.434775	0.359108	-0.733862	0.0248969	2.60834	-2.32061	0.225786	0.334133	1.35896	-0.624545	0.936535	1.6879	-0.657889	-0.708392	-0.667349	0.955523	-0.060769	0.694378	0.666464	-0.473879	2.19255	-0.624744	-0.192857	-0.726867	1.10711	-1.25055	-0.583446	-0.933279	-1.08643	-1.52077	-0.547178	-0.895847	0.560226	0.124616	-1.54946	-0.319329	0.804854	-0.386931	-0.26274	-0.264329	1.50682	0.251461	-0.201651
0.45289	1.1122	-1.33622	0.156018	0.199267	-0.0385898	-0.226094	-0.232601	-0.0321527	-0.8683	0.175436	0.0215697	1.18211	-0.00127654	0.223244	1.78604	1.86728	-0.7887	2.55768	-1.11885	0.154199	0.281022	0.0779139	-0.387079	-1.3484	1.96564	-0.792357	-1.89143	-1.50955	-1.5766	-0.527625	-1.24672	-0.374585	-0.264051	-0.335754	0.352479	0.526088	-0.713169	0.829146	-0.543897	0.982938	1.37414	-0.917629	0.787865	0.00646264
0.676704	0.0667668	0.48654	-1.03565	0.472361	0.364137	1.27075	0.447427	-0.404935	-0.298922	-0.710513	-0.700356	0.0168047	1.42307	1.75643	1.09818	1.24904	-0.791749	-0.427253	-0.178739	1.80611	-0.64689	0.550007	1.38305	-0.659872	-0.933695	-0.846084	-0.57257	-0.567501	-0.574126	-1.57997	-1.32752	0.301835	0.250373	-0.373945	-1.80429	-1.70379	1.07242	2.56249	-0.0563655	-0.786383	-0.811151	-0.657394	1.0097	0.185475
0.0366903	1.07462	0.114472	-1.10492	-0.843963	2.29659	2.10666	-0.840396	1.33869	-0.398883	0.415728	-0.910879	-0.32626	1.13227	1.15477	-1.36395	-1.67636	-0.397606	0.592701	-0.158906	0.490269	1.37078	-0.673183	0.926886	-0.987857	-1.12738	-0.570664	-0.0679686	-0.633331	-1.02889	-0.246254	-0.04448	0.944465	-0.403879	-1.08867	-1.43161	-0.122138	-0.941403	2.00507	-0.00167409	-0.652507	-0.163191	0.788688	0.0859989	1.33185
0.792849	-1.66973	-0.685469	1.2721	0.723154	-0.508422	1.17671	-0.589831	-0.64616	0.461106	0.162814	0.910911	-0.64297	0.152626	0.606534	0.406742	-1.36372	-0.356183	0.100591	2.22481	-1.02268	-0.559601	2.26604	-0.190859	0.146389	0.169348	-1.32476	-0.252282	-0.899874	-0.179937	0.0320517	-1.56861	-1.9029	0.256733	2.24322	-0.569682	-1.15148	-0.0986478	0.95566	-1.0111	0.294752	-0.487993	1.30222	0.596808	0.428732
-1.37297	-0.758028	0.0781948	0.0271252	2.03303	-0.205014	0.241297	0.655965	0.13859	0.390229	0.955152	-0.0487184	0.723577	0.819017	-0.206699	-0.759966	-0.0437623	-1.16133	1.30868	-0.221452	1.85864	0.591234	-0.286105	-1.17532	2.30939	-0.24593	-1.18196	0.425657	1.027	-1.67034	-1.43846	-0.868898	-0.947163	-0.108305	-0.149438	-1.15389	-1.14306	-0.574891	0.869332	-0.597358	1.39075	-1.25904	-0.456566	1.73084	0.460945
1.34475	-1.17528	0.901123	0.900477	-0.593657	0.154322	0.00568491	-0.936799	1.18773	1.87903	-0.999179	2.13751	-1.08567	-0.530808	0.298708	-0.512308	-0.00732341	-0.350748	1.5338	0.20063	0.590257	0.510291	0.316827	-0.548661	-1.80255	-0.278686	0.177469	0.995282	-0.866181	-0.19777	-1.24131	-1.74065	-0.348731	1.18898	-0.790651	-0.224301	0.0417059	-0.387763	-0.0253786	-0.403739	0.801112	2.52153	-1.36983	-0.343663	-0.925591
0.0493816	-0.916199	0.0764464	1.2372	0.87825	-0.263163	0.43144	-1.1656	-0.547097	1.91204	1.36801	0.686655	0.442385	-0.802406	-0.849711	-0.122106	0.66241	1.16532	-1.20974	1.65881	-0.390523	0.151233	0.481445	0.567724	1.00327	-0.0602096	-0.389213	-1.28308	0.23504	-1.13903	-1.77302	1.66707	-0.48165	-1.95764	-0.628375	-0.599668	1.54963	0.848338	-0.440829	-1.51222	0.105126	-1.54508	0.723878	0.855299	-0.679839
-0.712525	-0.100701	0.348719	-0.730885	0.860006	1.08891	0.388297	0.122627	-0.0463242	-1.57679	0.581283	0.284568	-0.783474	0.126572	0.919702	-0.801274	-1.68873	1.14595	0.768995	2.99835	-0.283327	0.636197	-1.13976	1.23738	-0.109051	-0.102044	0.129873	-0.631345	-0.900947	-2.08197	-0.248916	-0.218673	-1.09701	1.69347	0.931508	1.43414	-0.407123	-0.608855	-0.435272	0.779	-1.58123	-1.00395	0.392075	0.872727	-0.450158
0.593213	0.514113	-1.12697	-0.48732	1.16614	-0.593586	-0.236972	1.12934	-0.020638	0.582824	1.02698	1.05496	0.466859	0.448443	0.397836	0.351353	0.0990573	-0.236079	0.210255	-0.340879	-0.472798	2.34308	1.24543	-0.773462	0.461867	-1.87808	0.224446	-0.249217	-1.6946	-1.32812	-1.67863	-2.45564	-0.686752	0.193782	1.14536	-1.59742	-0.890599	0.369377	0.122336	0.889405	-0.193456	0.966467	0.57597	1.34762	-0.985297
0.874736	0.83116	-0.370649	-0.529239	1.58237	-0.620683	-0.0943259	0.311851	0.578909	1.10868	0.819142	-0.595724	0.111878	0.995305	-0.709998	-0.564304	0.931281	0.690462	1.96118	0.169507	0.589802	-0.749816	0.575952	0.443003	-0.934861	-1.48597	0.088172	-0.785149	-1.15577	-1.84009	-1.23685	-1.64486	-0.920169	-0.59761	0.0524086	-1.27261	-1.52335	-0.534985	-0.363053	-0.657673	1.33879	1.54115	1.49415	1.68025	0.417606
-1.01242	-0.959815	-0.170679	1.33828	1.58065	1.49909	-0.465121	1.39957	0.333571	0.921174	-1.52488	1.83331	-0.930391	0.620674	0.337944	-0.0121957	-1.49514	-0.998774	0.558034	1.87291	-0.387547	0.486109	0.539724	-0.222369	-0.453334	0.134404	-0.311103	-2.02203	-0.0218001	0.348952	-1.51167	-0.142307	-1.37855	0.00758051	0.0622774	0.0715986	-0.262921	-0.320038	-1.98049	-0.644786	1.54594	-0.402949	1.01248	0.727389	0.399649
1.91992	0.0793612	-0.681481	-0.2975	-0.804127	-0.208829	0.666402	-0.0729119	-0.378408	1.68682	-1.13246	-1.03583	-0.356466	0.0527229	1.09464	0.674371	-0.414212	1.59471	0.232192	2.28202	0.0773493	-0.936063	-0.989732	-0.152071	0.905316	0.080079	0.231309	-0.711251	-0.233683	-1.88869	-1.36239	-1.6097	-1.51806	-0.00245481	0.612139	0.72125	0.0959901	-1.16408	-0.448208	-0.17986	-0.00261947	-0.513684	2.36719	0.743476	0.977494
1.2706	-0.353533	0.157483	-0.591556	0.506715	1.95799	0.978128	-1.04907	0.880801	-0.438171	0.26334	0.0798514	-0.333029	0.740056	1.99776	0.585177	0.630759	0.932801	0.405335	-0.00625342	-0.107658	-0.19678	-0.126824	0.0798917	-1.6495	2.0284	-0.19241	0.134039	-1.2902	-1.04334	-1.85319	-2.17663	-0.805611	-1.01977	-0.927455	-0.929086	-0.888615	-0.273904	-0.319469	-0.895922	0.46291	0.458019	0.0658604	0.832402	2.01964
-0.194391	-0.822493	-1.46405	-0.986878	2.1392	0.265729	-0.0609498	2.80137	0.649663	0.0255478	0.256311	0.144344	-1.84066	-0.700316	0.452332	0.101703	0.801538	0.226975	-1.67583	2.05074	0.977586	-0.0478292	-0.632485	-0.250352	-0.201886	-0.668606	0.66337	-0.483892	-1.2528	-1.29176	-0.150345	0.0942859	0.426345	0.302247	0.441299	-1.42062	-1.20426	1.52071	1.0164	1.03396	0.158694	0.173753	-0.532391	-0.902089	0.0607956
1.9059	-0.962718	0.407899	-0.315299	0.801035	1.06967	-0.784604	-1.63695	0.970853	0.572942	2.1309	-0.236159	0.745504	-0.873763	-1.19666	1.01556	-0.565773	-0.222519	0.603128	2.27989	0.479879	1.14704	-0.604548	-0.426144	-0.926717	-0.859392	-1.31121	-1.71525	-0.424944	-1.14294	-0.540547	1.44323	-0.723509	0.0577703	0.154989	-0.0578726	0.752794	-0.341756	0.497034	0.585755	-0.174209	-0.681074	-1.10741	-1.06289	1.27309
-0.468573	0.542653	-0.712784	0.135327	1.75389	-0.609084	1.8112	0.132187	-0.438607	2.1121	-0.0687566	-1.19736	0.465443	0.499844	-0.359717	-1.08244	-1.04356	-0.994561	0.0465193	0.371994	1.69199	0.654499	-0.603146	0.108136	-0.726589	1.07732	-0.696613	-0.505032	-0.507359	-0.537236	0.35734	-0.879266	-0.917156	1.00007	-0.273588	-0.939123	-0.133546	-1.17844	3.3756	-0.0049895	-0.730725	0.570061	-0.334449	0.548997	-1.31247
0.13452	-1.09979	0.0327126	-0.879465	0.589079	0.614244	0.920332	-0.110041	-0.169656	-1.26475	0.482358	0.875046	0.310589	-0.0943009	0.509071	-0.301158	-1.48196	0.495077	-1.43988	2.84953	0.796393	-0.856441	0.535698	0.357105	1.89423	-2.10115	-0.119253	-0.371914	-0.417406	-1.26899	-0.396484	-0.0198277	0.396615	0.355701	-0.294344	0.374462	-0.357101	-0.891663	0.777678	2.83497	-0.133071	-0.24153	-1.28424	0.389592	-0.93058
0.654611	-1.1037	-0.116256	0.275694	-1.20513	-0.546179	0.368872	2.28041	-0.7047	-1.00982	0.743058	0.186704	0.00494925	2.3973	-0.16262	1.08261	-0.780221	-1.16912	0.359631	-0.339527	-1.76273	0.267559	2.01695	1.19039	0.947815	-0.766335	1.23629	0.1533	-0.49307	-1.6739	-1.63131	-0.753122	-0.318111	0.106774	0.34842	-0.537295	-1.29975	-0.184217	0.591597	0.348808	-0.159299	-1.12085	0.883319	0.392637	0.999547
-1.56752	-0.418625	1.09428	2.69047	0.120152	-1.53776	1.13705	-0.172441	0.475156	1.85042	1.4166	-0.463834	-1.56578	0.28729	1.14759	1.01263	0.137276	0.353022	1.29051	-0.421078	-0.717329	0.115649	-0.80993	-0.0368432	-1.36266	-1.24759	0.55084	-1.28615	-0.637538	-0.141429	0.612127	-0.613345	-0.629579	-0.45303	-0.984233	0.0697231	-1.49571	0.260323	-0.895679	-0.234537	-0.52861	0.446442	0.68473	1.11421	1.35474
-0.868392	0.101084	-1.00706	-1.60069	1.01189	-0.399472	0.319633	-0.184982	-0.535383	-0.0466896	-1.21192	1.27736	0.706789	0.375265	2.02499	0.62807	1.02903	0.312923	0.431153	-1.08236	-0.616235	-0.716587	2.0291	1.55005	-1.09432	0.0190432	-1.35182	0.841015	-1.43043	0.167853	-0.758286	-0.720756	-0.0502874	-0.356254	-1.61648	1.40013	-0.728653	0.842571	1.41827	-1.28829	-0.289468	-0.897474	0.55837	1.42165	0.386054
-0.727994	1.51279	0.290861	0.584228	-0.76477	0.837653	-1.16088	-0.62608	1.21581	-2.31932	0.609085	1.78131	0.994672	0.529922	0.275205	0.636366	-1.53162	3.0346	-0.00902005	-0.833354	-0.5	0.261131	-0.267822	0.0452692	-0.206378	-0.580661	-0.67648	1.84098	-1.26104	-0.824618	-0.398917	-0.53506	-0.904058	0.598629	0.413382	-0.167963	0.351661	0.230336	-0.402294	-0.185327	-0.582954	-0.784766	-1.17471	1.38214	6.89853e-05
1.63154	-0.0309049	-1.27655	2.01697	-0.81308	2.12144	0.491391	0.204961	-0.0324165	-0.279402	-0.747638	-0.374844	-0.0440502	0.00226114	-0.070239	-0.602778	0.881217	0.757129	-0.708956	1.10879	0.0571021	2.15235	0.123362	0.054889	-0.0500023	0.655115	-1.98805	0.297114	-0.291567	-0.181168	-1.17518	-1.69896	-1.62424	0.381384	-0.267569	-1.76865	-0.878992	-0.0399806	1.96888	-0.466388	-0.267216	-0.76915	0.556136	0.226493	0.759459
1.08429	-0.5835	0.254013	-1.12939	-0.480846	1.04957	0.892191	1.52995	-1.12064	-1.35033	1.34938	1.35699	-0.532731	-0.315107	-0.735517	-0.535689	-0.826186	-0.180566	-1.155	1.09297	3.46959	0.471914	-0.998965	1.00967	-0.646284	0.0492652	-0.799758	-1.14246	-0.779109	0.53826	-0.883672	-0.0501264	-0.104288	0.483203	1.13622	-1.03476	-0.0634679	-0.110452	0.306354	0.796275	-0.644755	-0.747484	1.30613	-0.18038	-1.04476
1.11625	-1.61293	0.745651	-0.959143	-0.32915	3.1446	0.362185	0.00393133	0.255895	0.533821	-0.568168	0.0673019	-0.336032	-0.230959	0.399565	0.443228	-0.7034	0.763472	-0.324919	0.757818	-0.0491682	1.70497	0.278158	0.0372778	-0.00591761	-1.34874	-0.790952	-1.12707	-0.501701	0.803878	-0.98861	-1.37892	-0.656782	1.8872	-1.09454	-0.207344	-1.83637	1.46376	-0.71724	-0.450941	-0.794187	1.6948	0.310966	0.209209	0.0292355
0.825561	-0.311269	1.00415	0.257102	-0.398025	-0.00674647	1.33879	2.02402	-0.36396	1.07205	-0.975989	0.783636	2.12222	0.486725	0.202488	-1.20649	-0.0225451	1.74912	-0.146608	-0.564515	0.463799	1.56021	-1.26137	0.00803183	-0.549167	0.141525	-0.496524	-0.467696	-1.6409	-1.52872	-1.90737	-1.71781	-0.291767	-0.947359	0.55143	-0.920043	-1.28905	-0.0160608	0.00241085	-0.368861	0.989465	-0.155039	0.656078	0.0498353	1.26523
0.923448	-0.30047	-0.48867	-0.610598	0.684963	1.33429	-0.653104	1.91746	1.80601	0.285407	0.386756	-0.212319	-1.49511	-0.917516	0.606374	0.813843	0.667457	-0.0321903	2.33298	-1.28825	-0.815823	-0.145267	-0.64235	1.11544	0.418847	-0.132579	-0.814291	-1.07769	-0.542215	-2.10574	-0.505997	-0.416384	-1.41712	-1.23073	1.16534	-0.381762	-0.554961	0.225164	-0.602597	0.142024	1.25395	-1.30842	1.05388	0.747856	0.810658
0.808933	1.94952	-0.670778	-0.491705	0.790656	-0.355015	-0.495769	-0.943149	1.29181	-1.16425	0.670507	0.705426	-0.415675	-0.0375173	0.811803	-0.218341	-1.04377	0.905409	-0.232531	1.00377	0.574151	0.187116	0.20433	1.58735	-0.949894	1.57224	-2.08949	-1.37671	-1.64033	0.869281	-1.23459	-0.232008	-0.563948	0.274091	0.416131	-0.383437	-1.84438	0.474515	0.50689	-1.30588	0.986756	0.693859	-1.32696	1.38537	0.346224
-0.505277	1.81623	-0.605492	0.223638	-0.318662	-0.767068	1.85276	-0.364691	-0.113908	1.07445	-0.348196	-0.936423	-0.847357	0.354287	-1.13408	2.8967	0.729745	-0.394699	-0.888318	0.213221	1.07598	-0.467268	-0.62127	0.975453	1.08959	0.636996	-0.161362	-1.83502	-0.830779	-0.18738	-1.36047	-0.384843	-0.917716	1.15865	-1.31816	-0.883669	-0.0219983	-0.123336	0.379842	0.89469	-1.15126	0.155327	1.8407	-0.544794	0.665236
0.437802	1.15606	-0.62484	0.158558	-0.665567	-0.571341	1.10725	-0.377401	1.033	1.32257	0.418878	-1.04359	-0.783978	0.5742	1.22705	-0.202102	0.555747	0.0624638	1.05024	-0.94723	1.05811	-0.589921	0.953434	-1.11872	0.566286	2.15552	-1.15373	-0.666492	-0.890813	-0.704838	-1.7903	-1.03053	-1.10684	-1.08224	0.452745	-1.47756	-1.99764	1.39446	0.888172	0.760888	-0.777578	-0.00384603	0.597729	0.266923	1.409
-0.182985	-0.488137	-1.00227	0.802796	-0.493352	-2.21415	-0.900435	-0.632782	0.629157	1.63213	0.708308	1.10862	1.05469	-0.350087	0.518087	-0.434715	0.588407	1.40586	-0.991896	0.47793	0.0413182	0.850201	-0.358835	-0.527127	-0.745851	-1.42861	0.546329	-0.342439	-0.323858	-1.97032	-0.590671	0.141803	-1.75214	0.902701	0.448374	-0.927067	-1.02975	1.16	0.396956	0.684768	0.666673	2.94185	-0.293382	0.181084	0.0928359
0.649402	-0.74532	1.06423	-0.261749	-0.672597	0.851561	0.125983	-1.43463	2.56609	0.26116	2.0847	-0.867274	-1.26552	-0.905275	-0.851421	-0.79488	1.39489	-0.333072	0.742608	0.0532843	-0.415343	0.456471	0.0821239	-0.523881	-1.05029	0.424189	0.29745	-0.308162	-0.142014	-0.101488	-0.808581	1.35078	-0.179341	-0.356607	0.691723	-0.1572	-1.6155	-1.62454	1.68764	1.57297	1.17134	-1.71449	-0.281156	0.224926	-0.343174
1.59206	0.522086	-0.958117	-0.209382	3.11104	-1.27781	-0.505939	-0.0615441	0.174497	0.301162	-0.372805	0.165205	1.31995	-0.102452	-0.374424	-1.01847	-0.535875	0.327335	-1.20553	0.988217	0.377825	1.45584	-0.238466	0.21088	0.869904	-0.317166	-0.190729	0.361468	-0.82521	-1.75469	-0.700351	-1.34958	-0.755438	0.578967	-0.626761	1.05651	-0.751593	-0.7798	-0.382019	-1.81799	1.7065	-0.22973	1.30888	-0.258748	1.17228
-0.10816	-0.834039	-0.817059	1.38899	-0.346416	-0.393367	0.4308	0.290591	-1.07937	-1.05628	0.931607	0.0586961	0.492946	0.203686	0.127326	0.614514	1.09362	-1.78891	3.23104	0.7739	0.0231825	-0.598164	0.860794	-1.44314	-0.457107	0.995909	-1.37893	-0.581324	-0.0576867	-0.171656	-1.57565	-0.86851	0.65609	-0.597931	0.942281	0.187294	-0.505676	-0.0131245	0.0238175	-0.816154	0.066616	-1.42633	0.20335	2.28185	1.03608
-1.15989	0.49693	1.85367	1.04094	-0.382973	-0.716104	1.19148	0.691426	0.633056	-1.52184	-0.610894	-0.782316	1.91952	-0.113166	0.343212	1.0456	-0.387492	0.943989	2.4664	-0.5927	-0.0532199	-0.183694	0.0626901	-0.385494	-0.862618	0.222451	0.0823298	0.818195	-0.767131	-1.08351	-1.35983	-1.55734	0.675295	0.787634	0.640515	-1.06218	-1.80665	-1.765	0.517088	-0.533366	-0.285377	0.23369	1.29951	0.302089	-0.294936
0.0411996	0.438644	0.0578956	-0.801656	1.1366	-1.27172	0.538354	-0.84871	1.62227	-0.771232	0.175309	1.81484	0.177803	1.00726	-0.427527	2.35413	-0.663432	-0.89239	-0.061694	-0.659683	-0.128498	0.411217	-0.472301	-0.606901	-0.0885063	-0.522782	-0.0613041	-0.0703316	1.09454	-1.24833	-2.40293	-0.144494	-0.388697	-0.799704	-0.568348	-1.33524	-0.792118	-0.445925	1.77429	1.0925	-1.36099	1.0646	1.09966	1.46464	0.469699
-0.593797	-0.609293	-1.38943	0.484006	1.30895	-0.33188	0.741055	0.322186	-1.19096	-0.927742	0.983652	0.222116	1.59158	-0.230014	0.16268	-0.0700289	-0.656753	1.8092	-0.149423	-1.96023	-1.56859	-1.12104	-0.0374924	1.5502	0.515011	0.919871	0.344542	-1.26714	1.86454	-0.0777095	-0.368443	-0.480017	-0.954682	0.648351	-0.668355	2.24244	-0.606695	-0.505361	0.0651989	0.279758	0.893939	-1.37194	-0.19916	-0.815799	1.20269
1.28112	-1.00678	1.88144	1.59046	0.603335	1.13639	-0.714936	-1.43711	0.48664	1.86549	-0.549304	-0.717424	-0.268917	1.71985	-0.162749	1.55823	-1.08306	1.25923	-0.0788479	0.144365	0.560663	0.507039	0.313872	1.19811	-0.349115	-0.539054	-0.918307	-1.08935	-1.03827	-0.415205	-0.341932	-0.082611	-0.641555	-0.201006	-0.408629	-0.607014	-0.220915	-1.54348	-1.58896	-1.1702	0.712922	-1.56546	0.389555	0.164937	1.36655
0.082319	0.863056	2.25597	-1.36468	-0.865788	-0.824229	-1.94789	0.869545	-0.246235	-0.529039	-0.61135	-0.603436	-0.480669	0.475823	-0.905197	1.28458	1.34205	0.426384	-0.115017	0.248261	-0.728753	-0.0766724	-1.30749	-0.00725889	0.550127	-1.23949	3.43381	0.164994	0.300999	-0.301546	0.453656	0.47107	-1.48203	0.433923	-1.0731	-0.0893224	0.0553794	-0.645651	1.51222	-0.537152	0.647452	-0.0166388	-0.64723	0.208932	0.565307
-0.192175	1.58652	-0.509236	-0.49033	-0.189989	-0.917056	-0.943184	-0.722692	0.0501154	1.17011	0.638542	0.0236658	0.804206	0.467325	-0.578745	-0.375947	1.23454	1.16043	0.182241	-1.00233	-0.17588	-0.817639	1.95846	0.193112	-1.18323	-0.0329265	-1.56192	0.0479793	-0.828312	0.337507	0.351217	2.57691	1.25199	-1.12754	-0.307293	-1.22817	-1.4519	-1.02251	0.754869	-0.525017	-0.793492	2.41362	0.525375	-0.0640824	-0.687151
-0.354797	0.021025	0.805715	0.474676	-1.52266	-0.91907	0.406567	0.114828	-0.685706	1.3703	-0.834218	1.88223	0.581286	-1.53665	-0.0714855	-0.277786	1.55699	-0.583814	-0.574775	0.143552	0.164295	0.655339	0.167873	-0.488949	1.77142	-0.977436	-1.37718	-1.03351	1.2982	-0.431669	-1.78667	1.33327	-0.429261	0.413995	0.411259	2.14068	-0.913932	0.439824	0.408976	-1.05071	-0.920213	-1.61685	0.799798	0.00431947	1.02092
-0.615697	-0.466071	0.672841	0.644388	-0.551894	0.108081	-0.916996	1.71361	0.0629534	-0.259587	1.78995	0.672769	1.19524	0.319506	-0.830311	1.66506	-0.909252	-0.940593	0.535898	-0.640643	-0.104396	0.0304977	1.37803	-0.0464683	-1.44806	-0.330187	-0.935455	2.49185	-1.50015	0.0849986	-0.142744	0.307892	1.74573	0.264748	-1.14072	-1.24692	-0.419359	-0.165355	-0.73652	-2.05319	0.428519	-0.650663	1.43624	-0.312394	-0.185169
-1.19252	1.42308	-0.12343	2.13592	0.451636	-0.546467	-0.22355	-2.15199	0.687647	0.0933209	-0.604955	1.8007	-1.28572	0.388554	-1.71924	1.05051	1.03752	-0.0635291	0.163892	-0.00404268	0.2577	-0.644424	0.0169761	0.0957746	-0.446713	-0.144533	-1.24371	0.619387	0.462121	-1.62052	-0.521521	-0.60593	-1.53731	0.19557	0.896927	0.0607839	-0.574198	-0.879456	-0.733554	1.51396	0.498216	1.66263	0.393621	-0.710756	1.67163
0.41554	0.50146	-0.148103	-0.646331	0.918955	-1.21284	0.949991	0.414224	-1.2123	0.584134	0.102483	0.487988	-0.87317	-0.717408	-0.113931	1.0512	-0.0519349	0.287283	-0.460156	-0.513457	2.37996	1.28673	-0.588361	-1.43567	-1.10998	2.21827	0.327783	0.658337	-0.6426	2.08147	-0.329678	-1.25994	0.696625	-1.24031	-0.285327	-1.41584	-1.17417	-0.736244	1.63438	0.978049	-0.887383	-1.0176	0.269967	-0.473445	0.301347
1.83652	-0.908112	0.978282	-0.634004	0.155828	0.910273	0.0526032	-0.362267	-0.51004	0.309664	-0.282805	-1.13646	-1.0543	-0.831809	-0.166418	1.24719	-0.642195	1.54437	0.847416	-1.44887	-0.374782	-0.295948	-0.389724	-0.473156	-0.122163	0.708299	-0.126621	0.0288767	0.0691419	-1.36679	-0.72629	-1.10893	-0.758423	0.507249	-1.45994	0.912546	-0.217343	-0.498593	0.296538	-0.714901	0.242252	0.689794	2.90024	2.84602	-0.472225
0.72541	-1.59335	0.664422	0.675687	1.28848	-0.942572	-0.0538289	-0.220497	-0.0444352	-1.47021	-0.459394	-0.112369	0.760249	0.224653	0.887319	-0.329081	0.00371877	0.425734	-1.30687	-0.198033	-1.72331	2.16101	-1.44157	0.0481517	1.52095	1.97149	0.393447	-0.108221	-0.726832	0.651883	-1.53421	1.31966	0.393936	-1.17508	0.805041	-1.02577	0.569496	-0.247114	-0.184013	-0.912574	1.43159	0.585007	-0.567258	0.579342	-1.71011
0.470367	0.240113	0.0814754	0.133941	-0.403117	0.121359	1.42871	2.1293	0.337684	-0.169913	-0.978626	0.0326889	-0.81702	-0.849905	-1.21747	1.80514	-1.31496	0.375628	0.724226	-1.13389	0.686587	-0.129307	0.218295	0.519739	-0.466268	1.4102	0.839522	0.363037	-1.16439	-1.37004	-1.45114	-0.238425	-0.530106	-0.438849	-1.31832	0.147562	-1.00388	-0.577856	-0.683177	-0.694192	2.29207	1.10902	2.30292	-0.675473	-0.143266
2.05347	-1.90319	0.464361	-0.203131	-0.697517	1.50472	0.445205	0.962247	0.699967	-0.450868	-0.566292	-0.25669	0.369355	-0.848298	1.47747	-0.157014	0.669623	-0.34191	-0.542235	-0.766366	-0.48816	0.980758	-1.15387	0.386224	0.979559	-0.695791	1.07789	-1.16528	-0.544739	-0.389749	-0.0437161	0.971734	-1.32617	0.512692	-0.873186	-0.464953	1.29497	-0.206053	-0.856178	1.37318	-1.48365	-1.80853	-0.341947	0.01263	2.33944
-0.496056	-1.10706	-1.23108	-0.630459	-0.0799165	2.17615	-0.016455	0.738443	0.997688	-1.12633	-0.446431	0.801111	-1.19476	-0.904544	-0.177123	-0.401594	0.103966	0.235848	-0.174527	-1.39074	-1.55501	-0.427663	0.637437	-1.16804	1.43044	0.899933	0.751872	1.41067	-0.239542	-0.425319	-0.906405	0.29381	-0.698498	-1.36011	-0.6679	0.195415	0.56189	2.11703	-0.049677	-0.360095	2.84235	0.182021	0.0960286	0.956026	-0.19278
0.442523	1.88506	-0.691081	-1.12079	-0.518201	-0.253873	-0.148549	-0.925508	-0.483338	-0.9638	2.36848	-0.0971761	-1.42492	0.962919	0.112681	-0.807774	-0.555457	-0.277044	0.70939	-0.00417339	-0.554233	0.234508	-1.13179	-0.880075	0.314851	3.46917	-0.564162	0.722156	0.934757	1.0933	-0.877671	0.665963	0.841442	-0.612752	0.813586	0.14568	-0.859367	-1.87598	-0.0282136	-0.352279	-0.0179366	-0.233866	0.996552	-0.363739	-0.0892687
0.27875	-0.432209	-0.243239	1.20395	-0.317755	0.0457685	0.995766	1.282	-0.993622	-0.226731	-1.05056	0.380689	0.00968981	0.604594	1.75683	-1.07003	0.99053	-1.04601	-1.20575	-0.242264	-1.26345	0.220314	0.997367	-0.324991	1.23137	-0.136675	-0.851734	-0.207007	0.43656	-0.596233	-1.64731	-0.0714057	-0.793131	-1.76579	-1.15433	2.08625	-1.06266	0.694507	-0.395485	0.857088	2.7785	0.895751	-0.322255	0.0485211	-0.374174
1.67963	-0.238638	-0.669531	-0.66592	1.85696	-1.584	0.504548	-0.0867773	0.521704	-0.23967	-1.42665	0.660901	-1.03497	0.0120941	3.27102	-1.06267	-0.542351	-0.499093	-0.901922	-0.503955	1.85562	-1.32917	0.733087	0.847707	0.95381	0.310562	-0.583663	1.15211	0.232142	-0.341827	-0.503643	-0.42147	0.180896	0.650017	0.863415	-0.403977	-0.727206	-0.29278	-0.339868	-0.660594	-0.354312	0.635161	0.85636	-0.750857	-1.61225
-0.408291	0.453042	0.113972	-1.17554	-0.272279	0.0830038	0.311266	1.8788	0.669311	-0.394952	-0.399729	-1.06775	-0.354284	-0.0607605	-0.918035	1.05479	0.240147	-0.281544	-0.416338	-0.323408	-1.77611	-1.39161	0.410432	-1.66184	1.56271	-1.27211	-0.25995	-1.04471	0.037223	-0.417292	-1.16985	0.351138	0.827099	-0.377425	1.18431	-0.505453	0.550695	0.154127	-0.130985	0.503476	1.06032	3.57263	1.43405	0.056752	-0.429041
1.017	-0.795008	0.210193	-0.0280935	-1.04958	1.758	0.478171	-1.05867	-0.301126	-0.688535	-0.784088	0.754784	-0.46577	1.71146	-0.340235	0.1561	0.773631	-1.11403	-1.27165	0.112152	-0.494085	0.336066	0.174679	2.09873	-0.267933	-0.00853357	2.26294	-1.26407	-1.23697	-0.572462	-0.886139	-0.0428727	-0.24117	-0.674507	0.78163	-0.966689	-0.369096	1.5616	-0.70815	-1.23551	-0.825892	1.30558	1.30759	-0.750632	1.64118
-0.740271	-0.995863	0.0155652	-0.379275	1.36182	-0.0946447	0.273996	0.892793	-0.24637	0.106911	-1.43034	-0.871088	0.770532	-1.4017	-0.388655	0.297386	2.49774	-1.10767	-0.0389201	0.0588973	0.739446	-0.711908	0.638259	-0.19624	0.884212	-0.612279	-0.213261	0.164213	-0.636914	-0.257384	0.836198	-1.04184	-1.22448	-1.43645	-0.404774	0.755153	2.71725	-0.836158	-1.29462	1.14031	0.909796	-1.05656	0.707957	-0.0600052	1.90924
0.24901	-0.0904948	-0.895478	1.33382	1.8444	0.133879	0.512001	-1.15935	0.375315	1.23767	-1.26714	-1.59081	0.571712	0.169991	-0.896847	0.364434	-0.517287	2.07514	0.848111	-0.962943	-0.613528	-1.21715	-0.0726778	1.31423	1.48658	-1.06919	0.0870806	-1.13757	-0.506093	1.14259	0.108165	-1.45709	-2.18181	0.453136	0.451582	0.376382	-0.0451531	1.54432	-0.0113704	-1.23154	-0.0311853	0.137446	-0.701677	-0.280144	1.11953
-0.699257	-0.17181	0.396512	-0.254372	0.547909	1.60499	0.386466	-0.25657	0.737426	-0.620353	0.719179	-0.44342	-0.296805	0.350508	0.764415	-2.20436	-0.288446	-1.83323	-0.584014	-1.1693	0.948281	-0.551211	1.56303	0.737145	-0.604184	-0.326197	1.51496	1.55637	0.942598	-1.32704	-0.183309	0.600029	-1.04507	-1.54984	0.255119	-1.20244	-0.64439	1.69114	-1.30117	-0.414425	-0.00113744	2.08037	0.623691	-0.489914	0.442123
-0.825473	-0.673835	0.105492	0.986239	-0.643803	-1.06889	-0.464742	-1.21892	1.86352	-1.28749	0.383453	-1.31542	1.0737	-0.296313	2.10071	0.737904	-0.978888	-0.461992	-1.35261	0.897802	-0.860899	-0.665024	1.11423	0.409621	0.632896	0.325571	-0.638675	-0.550337	-0.558587	-1.61884	0.11244	0.902014	-0.265336	0.944299	0.101173	1.70625	-1.36212	-0.0894414	0.0154832	-0.455094	-1.30442	1.83553	0.529851	0.665123	1.51384
-0.285572	0.52226	1.60696	2.59714	-0.260199	3.1201	-0.789819	-0.633926	0.733672	0.497197	-0.910258	0.18596	-0.289271	0.145677	0.138258	-0.160092	-0.252569	-0.295404	-0.848594	-0.957957	-0.407593	-1.36658	-0.0963918	-0.0209679	-0.383998	-0.360936	1.69979	1.24381	0.782216	-0.692993	-1.00018	1.13257	-1.08269	-1.36658	-1.02981	0.09205	-0.415663	1.4578	-0.71911	-0.624764	-0.840537	0.952878	-0.914606	0.0510424	0.0476618
-0.172076	1.09438	-0.772706	1.83556	0.622611	2.08351	0.406147	-0.692388	1.56357	-1.61886	-1.3192	0.234244	-0.128764	0.934698	-1.47621	-0.407083	-0.466833	0.805884	-1.03292	0.760868	0.875871	-1.02351	-0.171832	-0.363453	0.304755	0.363986	-0.413539	1.68438	0.269454	-0.399855	-0.11405	0.968389	-1.2842	0.740527	-0.849651	-1.3331	-0.205983	0.905622	2.00462	-1.37764	-1.33864	0.207432	-0.54479	-0.303973	-0.855255
-0.741233	2.31935	-1.80706	1.16562	0.38619	0.340656	1.22384	1.53688	-1.19138	-1.25029	1.02387	-0.083725	-0.879756	1.1919	-0.818829	-0.879966	-0.571994	-0.434168	0.432195	0.0660902	-0.418462	-0.538248	-0.805868	0.839068	-0.166734	-0.167593	2.37334	0.144588	-0.105801	-0.730544	1.64525	-0.657109	-0.182244	-0.754012	-0.868679	-1.1426	1.53152	0.634987	0.237036	-0.494386	0.121365	-1.57188	-0.140832	0.9585	-0.768869
0.691731	0.773878	2.16942	-0.264898	-1.67398	-0.792891	0.31139	-0.416784	3.60419	0.673812	0.808723	-0.901071	0.141759	1.22918	-0.422176	-1.06989	0.0784048	0.20254	-0.447402	1.7458	-0.0575859	-0.0321914	0.646609	-0.33769	0.383752	-0.426881	0.433168	-0.744667	-0.63324	-0.0313366	-0.728851	-0.408991	-1.30632	-1.87684	0.354786	-0.312219	-0.205012	1.65857	-0.172217	-0.343897	-0.832327	-0.871334	-0.28123	-0.750583	0.434792
-0.387393	-0.401044	0.387601	-1.4948	0.710966	0.40737	-0.51239	-0.293254	1.94409	-0.795752	2.30568	-1.57982	2.20375	-0.749746	-0.0435536	-0.260591	0.50171	1.1119	-0.90091	0.173425	0.470734	0.0385419	-0.389776	-1.17281	0.760341	-0.485373	-0.577509	0.193607	1.58822	-0.46022	-0.724271	1.53561	-0.318071	0.662506	-1.268	-0.625662	-0.578009	-1.40557	0.750925	-1.72531	-0.652112	-0.0751225	0.698501	-0.107697	1.53929
0.18868	-0.241429	1.53051	-0.0979052	0.599449	0.53472	-0.680785	-0.913629	0.878108	0.669462	0.474277	-0.449995	-0.305447	0.573291	1.19381	-1.89542	0.646829	0.794848	-1.6545	0.305519	-0.481682	0.0219745	0.279984	3.4219	-0.486776	0.845983	0.622219	-1.16399	-1.22246	-0.607899	-1.06004	1.39204	0.311764	-0.487913	-1.4677	0.948781	-1.68239	-0.692155	0.185136	-0.401393	0.525059	0.811772	-0.815037	-0.647824	-0.299741
1.31805	-0.723043	-0.988174	-1.67256	0.373946	1.46295	-1.04643	1.08149	-1.34052	-1.18246	-0.402549	0.749137	-0.830329	0.698414	0.793278	-1.31796	-0.322042	1.71074	-0.596953	-0.362232	0.584919	1.69254	-0.405538	0.927775	-0.54488	1.44845	-1.35398	0.804288	-0.827409	-0.738683	-0.777092	0.939908	0.0472253	-1.36942	0.0498639	0.695536	-0.745312	0.86758	0.556833	-0.333317	-1.05398	-1.03261	1.67301	0.279363	1.2122
0.126521	-0.718481	1.26602	-0.541395	-0.85754	-1.38274	-0.795094	0.0327859	0.635118	-0.000268706	-0.810454	-0.911308	1.00579	1.69871	0.684157	-0.47127	-0.49985	0.676874	-0.707988	-1.108	-0.957925	-0.635985	1.01619	-0.600713	3.24879	-0.238107	-0.751814	-0.0413575	-0.682331	-1.05532	-0.182457	-1.44174	-0.171362	-0.0931398	0.416166	0.815765	0.164303	1.27847	0.284663	1.16115	-0.569657	-1.06246	-0.355571	0.748938	2.38392
-1.68729	1.31088	2.1881	0.010791	-0.0444052	-0.127975	-0.168308	-0.600096	0.190781	-1.10411	2.02596	0.672258	-0.698024	-0.462552	0.448664	0.579211	0.714781	-0.731087	0.428615	-0.20896	-1.43847	0.461422	-0.0496998	-0.706508	0.952254	0.203578	0.399882	0.560878	-0.562817	-0.961382	1.14851	0.776608	-1.95066	1.7919	1.35497	-0.372746	-0.89782	0.617995	-2.1643	-1.56525	0.165251	-0.694769	-0.364008	0.746083	-0.188125
none
-0.0138877	2.10528	-1.09944	1.27459	-1.70491	0.536009	-1.79524	-1.01888	0.63161	-0.0254184	0.64502	0.121912	1.94156	0.481659	1.49369	-1.24511	-0.901451	-0.768656	0.874968	-0.0919234	1.60762	0.263568	-0.172301	-1.52627	1.0929	0.703218	1.65977	0.531271	-0.634629	0.0479895	-0.188255	0.190206	0.840434	-1.40954	-0.49352	-0.947406	0.393029	0.115802	-0.945594	0.714219	-1.1555	-0.307455	-0.14945	-0.927986	-0.743505
-1.38378	2.59798	-1.38378	2.40072	0.602661	-1.04256	-0.147112	-1.08974	-0.32425	-0.583786	0.119923	0.694934	0.141452	0.913438	0.622053	0.338959	-0.878476	0.569391	-1.16317	0.619112	-1.22083	-0.364616	0.228325	0.986367	0.263773	0.460773	-0.0494753	-0.432984	1.44549	-0.789784	-0.701548	-0.861663	1.60046	1.46737	-0.916776	-1.10027	1.29663	-0.339515	0.450162	-0.639055	0.318374	-1.25989	0.0546122	-0.136143	-1.38378
1.68663	1.84067	-0.938763	-0.584897	-0.25437	-0.937625	0.882253	0.228275	1.00256	-0.387818	0.181791	-1.0268	-0.12657	0.280563	-1.15284	0.42966	2.02078	-0.0490967	1.15907	-0.837548	-1.17354	-1.45095	0.815285	-0.467938	0.609231	0.144085	0.146342	-0.653343	-0.569288	0.866427	0.712238	-0.413401	-1.16437	-0.431712	1.91625	1.91842	1.83276	-1.33003	-0.712092	-0.603321	-0.162124	-0.507144	-1.19532	-0.643249	-0.899135
1.93002	-0.776553	-0.900304	0.452141	1.03414	-0.803453	1.61932	-1.04536	0.662767	-0.870077	-0.412073	-0.754332	0.213187	-1.04536	0.587909	0.374609	-0.943036	0.139301	-1.04536	-0.609038	1.54054	-1.00371	-0.71954	-1.04536	1.11914	0.26728	1.7534	-0.622454	-0.812666	-0.830925	0.480582	-0.59276	-0.689084	0.00329822	0.216406	-0.881629	1.55511	1.15431	3.036	-0.189871	-0.606209	-0.299097	-0.890667	0.105813	0.143668
-1.14501	1.11504	-1.14501	1.16582	-0.336617	0.859039	1.18673	-0.923069	0.443856	-0.348641	-0.412935	-0.32068	-0.316647	-1.14501	-0.24331	1.96032	-1.14501	0.726266	-0.257197	1.072	-1.02096	-0.682536	-1.14501	1.35554	-1.14501	-0.00123028	1.10642	-0.759756	-0.729188	1.20461	-0.188775	-0.386978	-0.941862	-0.382929	-0.635423	-0.26777	-0.223243	-0.942674	2.72192	0.630715	-0.137754	-1.14501	1.91184	1.21913	-0.204007
2.76525	-0.959654	-0.627474	1.25264	0.375808	-1.06937	0.239906	-0.542513	-1.06937	2.16846	-0.439287	-0.851733	-1.06614	0.168604	0.224498	0.0690515	-0.304671	-1.06937	-0.915722	0.0635024	-0.334656	-0.07408	-0.42235	-0.329838	-1.06937	-1.06937	0.686329	-0.390458	0.107891	-0.906301	0.397885	0.612502	1.91382	0.238243	-0.595658	-0.700553	1.64475	-0.478731	0.191859	0.796586	0.766993	-0.907391	-0.0918997	2.56347	-0.962091
-0.211708	0.457543	-0.960494	-0.415586	-0.576042	-1.13959	0.636491	0.103995	0.658984	0.681387	-0.259414	0.112178	0.0120681	-0.330198	-0.518116	0.991735	-0.391021	-1.13959	-1.05725	1.61142	-1.02584	2.00671	-1.13959	-0.754061	-0.887949	0.73046	-1.13959	1.1589	0.350242	-0.0964421	-1.09831	0.436195	-0.985353	1.26951	-0.744201	-0.113002	1.81968	-0.330725	-0.153598	-0.250201	3.04913	-1.13959	0.57809	1.33233	-1.13959
-0.291615	-0.427371	0.615942	-0.749702	2.59503	0.1162	-1.46531	0.636038	-1.46531	0.440875	-1.26305	2.20367	-0.341134	-0.54644	0.599072	0.833716	0.691268	-0.0459884	0.0505322	1.12041	0.0129848	0.609827	-0.479802	1.70217	-1.14131	0.579122	-0.963788	-0.586745	-0.802088	0.634395	-0.835651	0.0663977	-0.759897	0.877234	1.5185	-0.621665	0.801002	-1.0366	-1.46531	0.00341968	0.890694	0.775257	-1.46531	-1.34684	-0.272843
0.520937	-1.04897	0.176277	0.516474	-0.975573	0.270628	-0.991927	0.372773	1.72385	0.493102	0.195027	-0.529758	0.506122	-0.556637	0.729723	-0.588482	-1.04897	0.943292	-0.928189	0.238636	-0.543111	-0.839925	-1.04897	0.137009	-0.271109	-1.04897	3.80785	-0.460347	-0.293651	-0.410367	0.271609	0.615574	2.24268	0.11236	-0.927632	-0.403351	-1.04897	0.753568	0.289103	0.118282	-1.04897	-0.154169	-0.865687	-0.800501	1.79937
0.561882	2.32997	-0.296169	-0.629633	-0.439859	-0.3723	-0.77172	-1.16231	2.90757	-1.13747	-0.489873	-1.16231	0.889642	-0.555332	-0.205165	-0.136223	0.673848	-0.306699	-0.0998794	0.345484	-1.16231	-0.0668736	-1.04302	-0.434783	-0.766685	1.98531	1.99399	0.386868	-0.925349	-0.808001	-0.278006	-0.457724	0.681447	1.71151	-0.294362	-0.939236	-0.45527	-0.735077	1.2411	0.10617	-1.16231	-0.227531	0.524561	0.279151	0.902969
-0.958575	-0.121731	-0.43232	1.80077	-1.16469	0.741013	1.09366	-0.962714	-0.902065	-0.318093	0.0431893	0.131293	-0.50357	1.87563	-0.287996	-1.20529	0.0743832	-1.20529	0.832219	-0.0315956	-0.657297	-1.20529	-1.20529	-1.20529	0.490816	-0.927105	0.567351	-0.739907	-0.277929	1.12102	-0.174874	-0.968425	0.699317	-0.125499	0.455753	-1.20529	0.782531	2.51862	1.85836	1.79002	-0.860095	-0.0568167	1.237	-0.296869	-0.113038
-0.137949	-0.430605	-0.787376	-0.238617	-0.945527	-0.19384	0.522467	0.075227	0.581487	-0.796039	0.188549	-0.301455	0.303021	1.35862	0.795546	-0.945527	-0.945527	-0.423052	-0.640973	-0.945527	0.71216	-0.945527	-0.945527	1.7645	-0.945527	-0.945527	1.60979	-0.945527	-0.355427	-0.945527	1.2125	-0.273761	2.20368	-0.777782	-0.259859	0.959604	-0.350366	2.80692	-0.945527	-0.208745	0.0757069	-0.945527	0.500323	-0.390462	2.24253
-1.2693	1.63235	2.75944	-1.2693	-0.320034	-1.2693	-0.027452	0.391426	-0.848279	-1.23564	-0.734975	0.270068	-0.0932507	1.83244	1.57311	-0.397853	-1.207	0.932701	-0.426496	0.164662	-0.679447	-0.612336	0.935276	1.86653	-1.00491	-1.00491	-0.0991793	0.512455	-1.23755	-0.105625	-0.115696	0.201815	0.176592	-1.03533	0.279644	0.380484	0.666045	1.5968	-0.848371	0.188532	-0.788769	0.953833	0.41471	-1.16977	0.0718316
0.178608	-0.912632	-0.0315294	-0.87649	0.145898	0.557557	-0.12216	1.89717	-0.912632	-0.912632	0.930886	-0.461778	-0.303664	-0.132553	0.108871	-0.516198	-0.912632	-0.912632	-0.529812	-0.912632	-0.190721	-0.764403	-0.254906	0.25188	-0.752441	-0.476226	2.91897	0.234721	-0.549852	-0.236777	-0.75051	-0.75051	2.29895	-0.75051	-0.718614	-0.75051	1.3458	1.19661	2.17943	-0.912632	0.169099	-0.912632	1.89359	0.0784222	0.834761
-0.13871	-0.762539	-0.937353	0.354594	-0.937353	-0.0359901	-0.233692	1.03482	-0.731221	0.331632	0.362484	-0.937353	-0.371031	-0.937353	0.107542	0.401282	-0.937353	-0.937353	0.69835	-0.937353	-0.745721	-0.470005	1.44464	-0.57215	-0.937353	0.648652	2.24526	-0.937353	-0.937353	-0.481115	-0.400902	-0.545018	1.42567	-0.937353	-0.052806	2.59272	2.83592	0.598075	1.15202	1.01823	-0.90661	0.595764	0.195567	-0.682608	-0.602217
-0.110306	1.21165	1.5111	-1.46341	-1.46341	0.733215	-0.626954	0.0492548	-1.02908	0.755414	1.19903	-1.09433	0.0928578	2.50744	-0.218913	0.238491	0.408233	-1.1771	-0.402599	-1.43678	-1.3684	0.293302	0.289808	1.45236	0.149226	0.815946	0.552143	-1.02956	-0.835291	1.00167	0.0623853	-0.144759	-0.278183	-0.159634	1.22981	-1.20821	-0.801952	-0.87506	-1.46341	1.41381	0.32085	1.83707	-0.357051	0.0610631	-0.641724
-1.06342	2.0996	-0.489148	-0.874707	-0.243272	-0.39995	-0.497342	1.18215	0.903764	0.556033	0.0874012	-0.902555	-1.06342	-0.150785	-0.654223	-0.488024	-0.358034	-0.27052	-1.06342	1.16744	-1.06342	1.00479	-0.885479	1.49228	-0.860198	-0.864721	0.811923	-0.888163	0.415604	0.826415	-0.633853	-0.86622	0.223063	-0.776049	-0.701374	-1.06342	0.445198	1.67533	0.769532	0.670579	-0.753377	-0.658413	0.87972	3.3072	0.0154966
-0.719502	0.246704	1.01722	-1.10389	-0.144495	-0.244155	1.96153	-0.482517	1.42402	1.52652	0.808558	-0.729135	-0.595494	-0.744836	-0.891218	1.33081	-0.459751	0.40517	-0.69543	0.0409707	-1.10389	0.585371	-0.78773	-0.756659	0.435696	-0.795425	-0.0694878	-0.522238	-0.419019	1.93053	-0.646758	-0.646758	2.19185	1.72162	-0.876455	-0.413572	1.28258	-0.597091	-0.60335	0.476214	1.73491	-1.10389	-1.10389	-0.771567	-1.09207
-0.664809	-0.100436	0.434651	-0.470363	0.161644	-0.837192	0.831032	0.580429	0.131944	-0.929296	0.360608	-0.763683	-0.929296	0.67426	1.73574	0.343505	-0.858464	-0.929296	1.31834	-0.824	-0.459011	0.253889	-0.850779	-0.929296	-0.713963	-0.461569	2.5026	-0.929296	-0.888551	-0.310939	0.175	-0.582707	2.07929	0.94686	-0.88806	2.0794	-0.929296	1.4188	-0.884415	-0.486437	2.05058	-0.929296	-0.929296	0.438937	-0.0377657
0.581527	-0.297358	-0.61497	-0.945381	-1.42003	3.10164	0.177453	1.69036	-0.846349	0.444779	-0.749457	-1.38881	0.381381	0.545533	1.42355	-1.03538	-0.364777	-0.994928	-1.42003	0.813375	0.196155	-0.61923	-0.255582	-0.580099	-0.241488	-1.30402	0.611356	-0.15383	-0.280456	1.29922	0.450985	-0.465382	0.384635	-0.44553	0.61441	-0.98786	0.422927	-0.124273	1.02512	-0.482752	-1.1508	2.69551	0.299999	-0.0406888	0.0495703
-0.190504	-0.932866	-0.981027	1.55199	-0.057182	-0.0560326	-0.2108	-0.59169	0.0859497	0.439569	0.12871	0.791294	0.861321	3.39505	-0.895474	0.217765	-0.8312	0.36983	-0.702972	-0.981027	1.70475	-0.981027	-0.836137	0.770452	-0.981027	0.553547	-0.981027	-0.981027	-0.620777	0.446941	0.605516	-0.917255	1.48959	0.717851	-0.981027	-0.527239	2.01483	-0.482795	-0.981027	0.363614	0.713974	-0.981027	-0.498961	-0.981027	0.939611
0.49645	0.419838	-0.3936	-1.05032	1.12592	-0.785003	0.791704	-1.05032	1.86474	-0.623028	1.05482	-0.596116	0.970398	-1.05032	-0.472478	-1.05032	-0.474685	0.224619	-0.96334	-0.42618	-0.827968	0.537319	0.429979	0.779077	-0.871189	-0.6604	1.33281	-0.849994	-0.774969	-0.111517	-0.559125	-0.722723	-0.865712	2.03941	-0.648967	-0.0557185	0.550286	2.4075	0.41068	-1.05032	2.52563	-0.732454	-0.683799	-0.684216	1.07358
-0.923272	-0.927652	0.293046	1.13138	0.726643	-0.524218	-0.927652	-0.927652	-0.916237	1.07859	-0.538807	0.482944	-0.772808	-0.0570451	0.400717	-0.871395	-0.927652	0.45344	-0.510427	-0.706346	2.25769	-0.927652	-0.460759	-0.927652	-0.927652	-0.295511	2.06623	-0.36187	-0.36187	2.64002	-0.375471	-0.732076	-0.599169	1.3476	1.11174	-0.721454	-0.608356	0.324588	-0.927652	0.275351	1.52038	-0.267763	-0.59012	2.0126	0.493228
-0.210015	-0.514255	1.96594	-0.375314	0.596368	-0.246468	-0.671118	-1.27012	1.48129	1.45079	-0.572632	-0.753367	1.03908	-0.891903	-1.27012	-1.27012	1.33081	-0.0450495	-1.27012	-0.123738	-0.476084	-0.476224	-1.11459	0.879462	0.424292	-1.02877	2.00836	-0.417346	-0.997311	-0.800475	2.2047	-0.40553	-0.0298389	-0.137791	1.24353	-1.27012	0.708462	1.04178	1.43178	-0.48921	-0.702619	0.214127	0.875907	-0.553978	-0.512468
-0.516144	-0.30366	0.419935	0.117811	0.633298	2.1848	-1.00675	-1.00675	-0.351688	-0.376089	-1.00675	2.02736	-0.742641	0.387035	0.712918	0.612384	-0.886656	1.77379	-0.767731	-0.0745312	-0.596066	0.658148	-0.774838	-0.264416	0.188342	-0.796035	1.3119	-0.568746	-0.136803	-0.650999	2.01035	0.515023	0.910028	-0.63873	3.04633	-0.947236	-0.352901	0.387224	-0.61894	-0.890278	-0.5369	-0.342284	-1.00675	-1.00675	-0.728617
-0.224312	0.233144	-0.204511	-0.963536	-0.963536	-0.958823	0.428578	-0.105504	1.26057	-0.271451	-0.564883	1.88332	-0.963536	-0.963536	1.12459	-0.963536	0.0912916	-0.963536	0.632748	-0.910059	-0.358381	0.498052	-0.963536	-0.789325	-0.66518	-0.0819239	1.9278	-0.717381	0.390847	1.29292	-0.0403476	-0.009005	-0.963536	0.100993	-0.0683159	-0.771045	0.166258	-0.963536	1.14398	3.86589	0.912816	-0.949446	-0.0168375	0.468825	-0.0440668
-0.838823	-0.884338	-0.435686	0.234183	-0.884338	0.48335	0.991257	0.229988	-0.461984	-0.884338	-0.0706097	-0.884338	0.967333	2.56022	-0.554739	-0.765468	-0.884338	-0.884338	-0.884338	-0.323341	-0.149904	-0.872927	-0.884338	-0.323788	-0.0778162	1.09238	2.09226	-0.777571	-0.253722	-0.0993958	-0.240185	-0.715779	0.557207	0.421292	-0.260572	-0.0542856	-0.884338	0.526017	2.58611	-0.797728	-0.217433	0.336111	-0.884338	2.7317	1.32573
-0.575666	-1.31268	1.43798	-0.729793	0.64442	-1.31268	-0.0908272	0.332983	-0.487161	1.81269	1.01749	2.48711	-1.31268	2.3839	-0.605342	-1.11805	-0.410638	-1.18569	0.0111764	-1.30226	0.584452	-1.18163	-0.973975	0.0437566	-0.681452	-0.422239	0.62912	-0.676626	-1.03115	-0.959683	0.0153958	0.73943	1.45845	-1.06157	1.13453	0.151245	0.186037	0.524773	0.325079	1.15529	0.877131	0.0912643	-0.0313601	-0.48105	-0.0994946
1.06173	0.728164	0.611599	-0.982391	-0.982391	-0.982391	-0.982391	-0.982391	1.73147	-0.342544	0.534169	-0.982391	0.221903	0.349595	0.69609	-0.953727	0.879601	-0.930042	-0.44527	-0.360148	-0.287779	-0.866736	0.220862	-0.228832	-0.365094	0.499163	0.730393	-0.545645	-0.7939	0.512753	1.0561	-0.982391	0.99743	-0.982391	-0.982391	-0.982391	0.120579	3.42635	0.0190348	1.34918	0.151769	-0.982391	2.16348	-0.153017	-0.982391
0.338	1.05811	0.0785521	-0.00163384	-0.495198	-1.09609	1.00634	-0.884153	0.393259	0.969865	-1.09609	1.4794	1.12014	-1.09609	-0.735047	-0.440399	-1.09609	-1.09609	-1.09609	0.668152	1.10276	-1.09609	-0.674607	-0.613742	-0.88906	-0.872192	1.58466	-0.522502	-1.09609	-0.574907	-0.0429281	0.184491	2.39907	-0.124199	0.0146987	-1.09609	2.14919	0.785381	-0.233969	-0.74449	1.96324	0.467462	0.528781	-1.09609	0.518416
0.667068	-0.453168	0.263164	1.65357	1.11585	-1.02206	0.986706	-1.29628	1.1855	0.191025	0.0434167	-0.573743	-0.517121	-0.192551	-0.195844	-0.660985	-0.539899	-0.773804	-1.29628	-1.29628	1.92822	-1.19728	-0.241685	-0.0282432	1.26117	0.588944	2.1202	-0.632429	-0.797576	-0.357601	1.10464	-1.04078	0.512861	-0.825583	-0.202459	-0.734283	0.634534	-0.0908279	0.900496	1.55417	2.05194	-0.261138	-1.29628	-1.29262	-0.946665
0.0339072	-1.10412	-1.06896	1.912	-1.10412	-0.34797	1.57534	-1.10412	1.3999	-1.10412	0.195834	0.168234	1.69245	-0.956983	-0.0875046	-1.10412	-1.10412	-0.671204	-0.413957	-0.940655	-0.354544	0.195268	-1.10412	0.652534	-1.10412	-0.381408	-0.361194	-0.911272	-0.397513	1.05795	0.707519	-1.10412	0.642045	0.0576898	0.985649	0.465533	-0.885797	2.5402	0.618561	0.389117	1.3954	0.160729	-0.32904	-0.552729	1.75196
0.0568489	-0.747926	1.67509	-1.14837	1.38821	-0.478848	0.0121891	0.231514	-0.528028	-0.0863271	0.125009	0.629381	-0.96635	-1.19966	-1.19966	0.142844	0.801796	-0.769266	0.594291	-1.19966	0.780475	0.54268	-1.19966	-0.967451	-0.716484	-1.19966	3.01064	0.0288479	-0.730047	-0.284562	-0.188393	1.22105	-0.481886	-0.748593	-0.237498	-0.147103	1.90827	1.88811	0.0155861	-1.19966	1.2236	-0.759584	0.0943206	1.17429	-0.360403
-0.636814	0.743895	-1.2574	0.54853	-0.376138	2.41114	1.1522	0.56775	-1.19135	-0.547309	-0.470258	-0.939294	-0.236891	-0.630657	-0.219619	-0.0919732	2.18484	0.688089	1.62576	1.03285	-0.669488	-0.560344	-1.05924	1.98259	-0.565755	2.35483	-0.0148074	-0.679108	-0.143027	-0.646109	-0.615368	-0.089519	0.503136	-1.19677	-1.29904	-1.16951	0.840923	0.352635	-0.599505	-1.10807	-0.0822547	0.663119	0.432727	-0.583453	-0.405963
3.3848	-1.30822	-0.0191429	0.065588	0.0376031	-0.84685	0.452943	-1.30822	1.26894	1.35095	-0.572449	-0.981384	-1.30822	-0.216922	0.0287853	-0.0663697	1.48724	1.04162	0.550311	-1.30822	0.0951565	-0.895907	-0.398273	-0.676518	-0.901612	0.575589	1.1676	1.81497	-0.345678	-0.791043	-0.734426	0.157344	1.29179	-0.802161	-1.30822	0.0623595	-0.305809	1.33954	-0.654079	-0.961168	0.257283	-0.541579	0.268737	0.271769	0.281562
0.872386	-0.874846	-0.630798	-1.29883	-0.882971	-0.38177	2.03518	0.916339	-0.245962	0.494527	1.28006	-1.29883	-0.367259	0.767124	-1.29883	-1.08711	0.310028	0.911343	-0.416473	1.39912	-0.718961	-0.119502	-0.921631	1.5641	-0.22506	-0.378082	0.076168	-0.821487	0.385227	0.610038	-1.03289	1.12133	-0.604876	-0.861471	0.23404	0.102148	0.238922	0.132839	2.04136	-1.29883	-1.25815	-0.0577706	0.418034	2.47089	-1.29883
-0.670883	0.191742	-0.171553	1.10179	-0.966091	1.79162	-0.791384	-1.08867	0.53425	-1.08867	0.86825	-1.08867	-0.598609	-0.140228	1.65456	-1.06307	0.543413	-1.08867	0.331787	0.888339	-0.793239	0.110427	0.634896	-1.08867	-1.03962	-1.08867	-1.08867	0.772044	-0.782451	-0.408487	0.677582	2.90993	-0.279556	-0.885084	2.01884	-0.64451	1.13355	0.223701	0.0779681	-0.768651	0.165388	-0.74579	1.53207	-0.0694908	0.277267
-1.00561	1.3849	1.48357	1.63954	-0.872505	0.510041	-1.10221	0.563267	-0.00996611	0.473698	-1.10378	0.69764	0.284175	-1.10378	0.255878	-1.10378	1.30956	-0.728578	-1.10378	2.07988	-0.040607	-1.10378	-0.706611	-0.276455	-0.615375	-0.571187	0.592905	1.14885	-0.869094	0.593435	0.47685	-1.05592	1.6224	-1.10378	-1.10378	0.375502	-0.485299	1.43719	-1.10378	-0.481669	1.07188	1.67965	-0.94576	-0.923193	-0.160529
0.126246	-0.997496	1.17048	0.376094	-1.02729	-0.58821	-0.656256	1.03105	0.0111362	-0.168935	-0.841351	0.175053	0.664137	0.667789	0.595304	-0.974406	-1.01002	0.314105	-0.005382	1.19458	-0.312899	-1.15736	-1.15736	-1.15736	0.122514	0.555367	1.82399	-0.997282	-1.15736	-1.15736	-0.0615452	-1.08214	-0.397573	-0.660804	-0.951321	1.94858	2.17631	0.724663	1.17044	2.38577	0.99511	-0.0149275	0.161537	-0.698269	-1.15736
-0.861426	-0.519076	0.0886685	-0.796315	-0.235767	-0.124352	1.5039	1.40567	-0.362086	-0.861426	-0.11632	-0.496762	-0.861426	-0.230114	1.02233	1.5098	0.953067	-0.861426	-0.861426	1.36813	-0.861426	-0.861426	-0.145353	-0.861426	-0.779781	0.38621	0.0334629	-0.669816	-0.669816	3.72803	-0.0204862	-0.0760614	1.91198	1.15513	-0.376853	-0.23045	-0.857798	-0.829031	0.46074	-0.861426	1.20747	-0.152869	-0.861426	-0.861426	0.430195
-0.129221	-1.15699	0.514754	0.199227	0.185911	0.0790822	1.05685	-1.02905	-0.362901	-0.372105	1.78807	0.677468	-0.673242	0.586079	-0.125884	-0.932608	0.3807	1.18131	-0.390994	-0.857769	-0.859398	0.356533	-1.12913	2.87259	-0.042368	-0.0934647	-0.0344411	-0.657256	-0.523396	-0.119275	-0.695628	-0.695628	2.79389	-0.196859	-0.860106	1.0632	-1.15699	-1.15699	0.394255	-0.783811	2.35335	-0.669807	-0.235714	-0.837811	0.295567
-1.12391	1.20456	1.54378	1.25381	-1.12391	-0.30123	0.860716	-0.361488	-1.12391	-1.12391	0.70433	2.46764	0.0848382	-0.407879	0.609093	-1.12391	0.447011	2.15554	-0.606235	-1.02238	0.315447	-0.10416	-0.963835	-0.600686	-0.337156	1.08205	0.49218	-0.874916	-0.270988	-1.12391	2.20308	-0.904999	0.147359	-0.770299	-0.885467	1.2687	0.0367222	-0.362129	0.207149	0.55761	-0.442687	-0.920534	-1.12391	-0.642582	1.0054
-0.996587	0.54353	0.758214	-1.09678	0.229171	0.0449716	1.60981	0.366647	-0.730527	-1.26171	0.359487	0.804977	-1.26171	0.15397	-0.563062	-1.10493	-0.0184411	1.14342	1.44009	1.31393	0.80283	-0.406289	-1.17622	-0.449919	0.962653	0.3145	1.32789	-0.615046	-1.01608	-0.295808	-1.01608	0.288709	-1.01608	0.696913	-0.113003	-1.01608	0.760559	-1.26171	-0.46673	-1.26171	1.32229	-0.3523	-1.11848	0.299224	3.07146
0.0733149	-0.544749	-0.477573	1.50576	-0.620191	1.01336	-0.716666	2.51381	-0.659313	-0.728061	0.672203	-0.00752224	-0.561434	-1.17861	0.285854	-0.181826	0.641208	0.582123	-0.943805	1.41084	0.292889	-1.17861	2.16276	0.0823869	-0.462767	-0.944805	-0.297242	-0.887045	-0.482659	0.539159	0.461445	-0.611767	-0.417829	-0.285141	0.699269	-1.01656	0.808167	-1.17861	3.29825	0.152463	-0.219543	-0.387671	-0.54607	-0.480569	-1.17861
3.22986	-0.877664	-0.709618	-0.667121	-0.711351	1.078	-0.619369	0.647807	0.601118	0.144759	0.535449	-0.682669	-0.718505	0.304906	0.214033	-1.0153	0.562794	-0.938706	-0.938177	1.91256	0.932346	0.338496	-0.25985	-0.926141	-0.82858	1.57686	1.26428	-0.122133	-0.631115	-1.09754	-0.340103	0.980443	-0.722509	-0.901799	1.05773	-0.901799	1.68113	-0.958203	-0.828475	-0.888862	0.272205	-0.234718	0.00884498	1.27424	-1.09754
-0.187352	0.494828	-0.560416	-0.845713	0.177021	-0.845713	-0.0462929	1.92436	-0.80843	-0.188553	0.184199	1.43658	-0.818081	-0.790584	-0.512428	-0.480518	1.47042	0.403131	-0.845713	-0.372027	-0.845713	-0.845713	0.692603	0.623349	-0.845713	-0.179081	-0.77177	0.946307	-0.82176	1.06364	-0.676247	0.795394	3.46771	-0.676247	0.184549	-0.676247	-0.454861	2.20295	-0.845713	1.35108	-0.845713	0.487175	-0.845713	-0.630306	-0.642672
1.71561	0.0288519	0.319392	-0.0145186	-0.84629	-1.00343	1.59056	1.55607	-0.644267	-1.20233	-1.20233	-0.25103	-0.536147	1.18795	0.76829	-0.169209	0.143497	-0.861706	-0.791895	-0.631626	0.447212	-0.027654	-0.962372	0.783477	-0.955905	0.538437	1.10079	-1.08424	-1.20233	-1.20233	0.0462881	-1.20233	1.88049	-1.20233	-1.05917	0.604906	1.16359	2.17372	-0.962067	0.416498	1.05556	-0.465132	0.622507	-0.756199	1.09316
0.314664	-1.1204	0.0652445	-0.916591	0.791668	-1.1204	0.390993	1.01332	0.243813	-0.220693	0.642482	0.276111	-1.05152	-0.244137	-0.204748	0.453933	-0.0904132	0.824772	-0.881219	0.64679	-0.846618	-1.1204	0.132701	-0.672183	-1.1204	-1.1204	-1.1204	-1.1204	-0.591805	3.5079	-1.1204	-1.03841	-0.199617	1.55401	-0.00226024	-0.414787	1.15424	1.32905	0.468442	0.0068849	-0.00932205	2.18768	-0.906106	0.800409	0.448562
-0.771634	0.0161688	-0.771634	-0.771634	-0.70919	-0.771634	0.80619	0.444814	1.5214	-0.771634	-0.279328	0.378001	-0.771634	1.4482	0.170811	-0.26192	-0.373683	-0.771634	-0.771634	-0.771634	-0.401315	0.568631	-0.618295	-0.0632783	0.321379	2.96715	-0.333762	-0.591067	0.364143	-0.412879	-0.578501	3.38188	-0.769027	-0.771634	-0.771634	-0.771634	-0.771634	0.510325	1.09964	-0.771634	0.703229	0.864266	1.76108	-0.360535	-0.771634
-0.843247	-0.91772	-0.763803	-0.901363	1.01325	-0.91772	-0.91772	2.01028	0.807618	-0.91772	-0.856969	-0.368604	2.34253	-0.91772	1.19989	-0.91772	-0.91772	-0.883844	1.24016	-0.255253	-0.731224	0.754977	-0.137854	1.18208	-0.688911	1.54891	1.38712	0.645805	-0.115545	-0.717609	-0.717609	-0.717609	-0.717609	0.556582	-0.91772	0.0428111	0.107739	1.18067	1.58917	0.266913	1.73905	-0.589746	-0.620214	-0.91772	-0.729063
0.693154	-1.03477	-0.366948	-0.572796	-0.465881	-0.95423	-0.869285	1.58953	0.597392	-0.54352	-0.289601	-0.565922	0.195316	0.161003	-0.254606	-0.355945	-1.03477	-1.03477	0.449043	-1.03477	-1.03477	-0.311702	1.05549	-0.16171	-1.03477	-1.03477	-0.322436	0.402995	-0.843199	0.968547	-0.292071	0.120219	1.63246	-0.851896	1.26599	-0.936846	0.113655	3.15708	0.239723	0.603915	2.853	0.558559	-0.169461	-1.03477	0.749115
-0.534418	1.27122	0.101459	0.180051	0.357285	-1.00718	-1.00718	2.84363	-1.00718	-1.00718	-0.87988	-0.677862	0.388388	-0.310438	0.233127	0.227529	-0.123591	0.171668	-0.393211	-0.50034	-0.511512	-0.470602	0.698456	-1.00718	-0.590055	-1.00718	2.45839	-0.427614	-0.822435	-0.831131	-0.119742	-0.70289	0.561575	2.56139	-0.661222	0.171796	-0.658873	2.50136	-0.651176	0.464375	-0.563964	0.975525	-0.349309	0.420529	0.235567
-0.054682	-0.720695	-1.14522	1.40606	1.60129	-0.604251	0.0828147	1.23474	-0.424092	-1.16312	-0.641669	0.625214	-0.796475	1.69162	-0.3453	1.11236	-1.17983	-0.369274	-0.993404	0.720477	2.60951	-0.916341	0.406636	-0.618304	-1.17983	0.273836	-0.699142	-0.487474	-0.430869	1.8141	-0.83439	-0.867429	0.316306	-0.737418	-0.974958	1.11971	1.12352	0.105087	0.075464	-0.144244	1.48026	-1.17983	-0.135269	-1.17983	1.02432
0.211398	-0.521683	1.40828	0.848513	-0.779186	-1.13136	-1.13136	1.68488	1.37997	0.106851	-0.547198	2.07835	0.27833	-0.198773	-0.892399	-1.13136	-1.04931	-0.322209	-0.411126	0.587407	-1.12441	-0.16926	2.33925	-0.563779	-1.13136	-1.00926	1.05609	-0.888525	0.293753	1.36674	-0.193795	0.138999	-0.203634	2.16473	-1.09704	-0.217957	-1.13136	-1.13136	-0.187372	-0.16674	-0.41037	1.20718	-0.558328	0.452592	0.697174
1.08956	-0.536368	-0.263661	-0.657961	1.56635	-0.946558	-0.877724	2.43479	-0.82463	-0.946558	0.063316	-0.946558	-0.946558	0.908656	0.658969	1.89069	-0.946558	0.669981	-0.946558	-0.0779524	-0.946558	-0.857306	-0.871588	-0.946194	-0.946558	-0.946558	1.41784	-0.420437	-0.591662	-0.284527	-0.549755	1.52456	1.3907	1.10537	0.0272377	-0.0454071	-0.0564846	-0.946558	-0.946558	0.503027	1.1615	0.445475	1.79688	-0.946558	0.565465
-0.574796	-0.136491	-0.494141	0.60581	-0.909792	1.52522	-0.669508	-1.04476	2.86872	-0.915471	0.421287	-0.969467	-0.363469	-0.195412	1.15938	-1.04476	-0.486669	-0.683915	-0.694607	0.166891	-0.0016561	0.83988	0.914411	-0.228133	-1.04476	-1.04476	-1.04476	-0.515483	-0.763787	0.636277	0.00409585	-0.842837	3.08382	-0.842837	-0.842837	0.568005	1.31827	0.297272	0.128056	0.608903	1.66935	0.331172	0.229045	-1.04476	0.0239863
-0.717845	-0.706125	-0.820986	1.05206	0.505644	0.249263	-0.820986	2.42527	0.857743	-0.820986	-0.820986	-0.646654	0.235559	-0.820986	1.04993	-0.820986	-0.820986	-0.213194	0.336186	-0.820986	-0.60533	-0.820986	-0.820986	2.48893	-0.420367	2.1854	1.87637	-0.162055	-0.48156	1.74784	-0.63722	-0.0100746	-0.768017	-0.820986	-0.424681	-0.357991	0.632588	-0.427809	1.25959	0.499981	-0.523984	-0.820986	1.19436	-0.820986	-0.820986
-0.252975	0.167059	0.161974	-0.827676	-0.827676	-0.827676	-0.827676	-0.827676	3.42553	1.98502	-0.670151	-0.827676	-0.0305319	-0.827676	0.27502	-0.0186811	0.0966691	-0.827676	-0.765032	-0.654116	-0.400213	-0.827676	0.648848	-0.827676	1.29873	-0.553102	-0.62772	-0.827676	-0.769186	0.0603211	1.1535	0.471264	2.15089	-0.178604	-0.516086	-0.672567	0.630535	-0.771494	1.34246	0.48665	0.0721496	-0.187472	2.18098	-0.812191	0.376958
-0.835585	-0.023505	-1.05983	-0.589787	1.35296	-0.342571	-1.0768	0.841551	0.419495	0.347432	1.39001	0.831048	-0.681667	-0.190355	0.366697	-0.333176	-1.0768	-0.376481	-0.592355	-1.0768	0.205952	-1.0768	0.212162	0.564597	-0.00839954	-0.873967	-0.78556	-0.872506	0.83369	1.1238	-1.01003	-0.778338	1.81295	-0.636719	0.417501	1.85556	-1.0768	2.74958	-1.0768	1.80042	1.43082	-0.753358	-0.0983675	-1.0768	-0.176095
0.154578	0.806421	2.69916	-0.369491	-0.150209	-0.276289	-1.41579	1.24042	1.18211	0.632018	-0.843861	-0.000641911	-1.41579	-0.481523	-0.890362	0.516083	0.221979	-0.0674177	0.184993	-0.243747	-1.12265	-1.20503	0.724368	0.669355	-0.455588	-0.308611	1.10156	0.150352	-0.878158	-0.20417	0.173162	0.648505	0.522406	1.27682	-0.606302	-0.950138	-0.550957	0.0523581	-1.23778	-0.0594503	-0.671984	0.338594	3.39942	-1.32564	-0.963095
1.26755	-1.09866	-1.03122	1.39666	0.981054	-1.11485	-0.765422	1.58078	0.1908	0.201178	-1.11485	-1.11485	0.569859	-0.46882	1.31391	-0.718061	0.582784	-1.11485	-0.981388	-0.607501	-0.636309	-1.11485	-1.11485	1.33592	-0.156688	3.40672	-0.155145	-0.655263	-0.540302	0.590222	1.00959	-0.889436	-0.772243	-0.163761	1.32746	-0.237775	0.323304	-0.230685	0.14693	0.239088	-0.795304	0.669747	0.928034	0.347971	-0.816494
-0.632927	0.814417	-0.893737	2.30905	-1.24409	0.628404	-0.183968	2.528	-1.24409	0.317329	-1.24409	-0.446359	-0.502054	-0.205634	1.6052	1.45839	-0.66357	-0.260196	-0.475115	-0.886959	0.665405	-0.93442	0.501745	-1.08879	1.70579	0.373423	1.68613	0.0507711	0.235756	0.178086	-0.297823	0.35466	-0.89497	0.494717	-0.740945	0.382592	-1.22901	0.0407882	0.81746	-1.24409	1.22179	-0.488286	-0.862093	-0.557622	-1.14907
0.102256	-0.706646	0.924404	-0.558475	0.951358	1.15473	2.87726	-0.671231	0.233598	-1.24731	-1.06473	0.182536	-1.24731	0.828107	-1.24731	0.00128668	-0.320354	0.26315	0.740873	1.02217	2.28832	-0.241859	1.22806	0.761173	-1.24731	-0.492345	-0.655764	0.58883	0.0211093	-0.757952	-0.426786	-0.727429	0.479124	-1.00912	-1.24731	1.79027	-0.081149	-0.897336	0.859256	-1.24731	-0.292684	1.00537	-0.74368	-0.184958	-0.986894
-1.16377	-0.208546	1.78879	0.485447	-0.319989	-1.05308	-0.239453	0.142934	-0.0850564	-0.516675	1.41343	0.389602	-0.180455	-0.0562655	-0.0794417	-0.695733	1.1726	-0.692493	0.705425	-1.16377	-0.992951	-0.947355	-0.979739	0.0420792	-0.938484	-0.137581	2.54224	1.04539	-0.916517	-0.88736	1.03553	-0.690371	1.7737	-0.916517	-0.982644	0.131191	-0.177946	-1.16377	1.4441	-1.16377	2.28203	0.266132	0.231676	1.09842	-0.64099
-1.0641	0.205905	2.00999	-0.372587	-0.270125	1.8417	-0.966383	-1.0641	0.0418482	1.46823	0.396696	-0.53797	-0.801607	0.695456	1.11302	-1.0641	-0.781635	-1.0641	-1.0641	-0.601613	0.618739	-1.0641	2.55275	-0.125421	-1.0641	-0.071261	0.197789	0.327797	-0.221575	0.488861	-0.624335	1.07574	-0.794155	-0.32814	-0.188249	-0.748255	1.89168	-0.0918122	-1.0641	0.034916	0.127349	-1.0641	-0.932116	1.15655	1.78908
-0.61296	-0.217744	-0.617396	0.448001	0.779767	-1.00101	-0.947461	-0.923366	3.13607	0.785292	-0.792465	-0.873393	-1.00101	0.544462	-0.0738834	-0.412358	-1.00101	1.92309	1.54205	-0.461807	0.0774669	-1.00101	-0.938567	-1.00101	0.125408	2.12729	0.892771	0.171999	-0.0473788	0.218303	-0.778851	0.380172	-0.325335	-0.33613	-0.797551	-0.364636	0.979956	1.93903	-1.00101	-0.948936	0.647311	0.812344	-0.396983	0.343498	-1.00101
-0.966848	-0.237364	-0.253425	0.16687	-0.966848	2.69078	-0.966848	1.51863	-0.678969	-0.187197	-0.0703921	0.00126269	1.81611	-0.823987	-0.243446	-0.0935824	-0.966848	-0.949036	-0.831617	-0.307398	-0.0264145	0.59891	1.30469	-0.871507	-0.910786	-0.966848	0.724467	1.41123	-0.779367	-0.259493	0.921055	-0.764405	-0.451335	-0.480603	-0.227364	-0.966848	3.08104	0.25401	0.431896	0.788047	-0.966848	-0.470932	1.14666	-0.737175	0.568063
-0.936075	-0.409046	-0.861151	0.124314	0.173138	-0.936075	-0.328408	-0.441415	2.52816	1.04879	-0.936075	-0.936075	0.419829	-0.936075	2.31082	-0.936075	-0.936075	-0.628434	0.920789	-0.225679	-0.426482	-0.936075	-0.265887	-0.114833	-0.936075	0.204393	1.04237	-0.243849	-0.766364	-0.534952	0.0728086	0.722905	-0.433162	0.47679	1.41325	0.430384	0.336178	1.00393	-0.598719	-0.788109	-0.936075	-0.936075	3.3012	0.366549	0.46672
-1.18337	-0.458768	-1.18337	3.16119	-0.361562	-0.69431	0.751818	0.698346	-0.817251	-0.79703	-0.190359	0.515605	-0.688163	-0.377271	0.630915	1.69684	-1.18337	-1.01119	-1.11138	0.627511	0.0160819	-0.848673	0.000908669	-1.17217	-0.269296	0.248046	2.33245	0.0546601	-0.625725	0.891564	-0.707967	0.559035	-0.374076	0.143571	1.32735	-0.658408	-1.18337	1.52162	-0.311159	-0.381463	0.203401	-0.0032143	1.87864	-0.312158	-0.354457
-0.966767	-0.501614	1.48634	-0.3304	0.313349	0.850499	-0.598522	0.617499	-0.508862	-0.966767	2.36956	-0.609548	-0.69273	0.0471052	-0.221989	1.44318	0.0373186	-0.935159	-0.966767	-0.325806	0.0322441	-0.941862	-0.966767	-0.966767	1.04289	-0.828553	0.123838	0.000209711	-0.518042	-0.581798	-0.662206	-0.77922	2.03863	0.616006	-0.0968739	0.70603	-0.0909673	2.70384	0.0469212	-0.467335	-0.966767	-0.297896	-0.966767	-0.252362	2.53366
-0.809153	-0.650462	0.726368	0.553896	-1.05445	0.122764	-1.05445	-0.825805	-0.741209	1.50187	0.451066	1.13794	-1.05445	2.33693	-0.726138	-0.565136	-0.226492	0.915787	-0.35617	1.30134	-1.05445	-0.500271	1.29144	-1.05445	-1.05445	-0.925104	1.11572	-0.493955	-1.05445	-0.898231	-0.458469	2.78817	1.16711	-0.609583	-0.685584	-0.71189	0.00573864	1.36781	-0.514993	0.764591	0.491184	-0.701974	0.158029	0.95216	-0.368159
-0.276128	2.17425	-0.426979	-1.05821	-0.840822	0.59916	0.0332949	1.86972	-1.16658	-1.16658	-0.369095	1.54101	0.481703	1.31757	-0.918348	0.666163	-1.16658	-0.0636969	0.395857	-1.16658	-0.652319	-1.16658	0.0375535	-0.963948	-0.301964	0.345594	1.13729	-0.406152	-0.68303	2.31555	-0.903151	1.1469	1.38545	-0.348873	-0.455316	-0.677005	-0.873125	0.677103	0.974567	-0.141252	-0.946842	-0.269089	-0.067778	1.54389	-1.16658
0.65505	-1.18564	-0.0713094	-0.0900797	-0.784648	-0.396657	0.0864185	-0.0545037	-0.333635	-0.629485	1.08318	-1.18564	2.48363	0.566356	-0.498239	-0.841873	-1.18564	0.542903	0.0934785	2.40266	-1.18564	0.155552	1.15739	-1.18564	-1.18564	0.867792	0.233611	-0.923732	-0.923732	0.867891	0.29642	-0.717592	0.299522	1.74282	1.04608	-1.12311	-1.18564	-0.448523	-0.622849	-0.61509	0.237006	-0.0391139	-0.0326723	2.4397	0.188889
0.633281	0.671104	-0.522023	0.776608	-0.433113	-0.808245	-0.796295	1.22894	1.14705	-0.393302	0.262055	-1.76102	0.200993	-1.0975	2.59593	0.326146	-1.11011	-0.39706	-1.32705	-0.0483411	-0.39289	0.886412	1.03267	1.24826	0.506185	0.349317	-0.604053	-1.36648	0.271071	1.72209	0.580436	-1.10557	0.656237	-0.37238	0.102167	-1.35098	-0.168901	-1.26638	2.14759	-0.0341801	-0.740935	-0.0215736	-1.77896	0.514336	0.0384549
-0.266792	0.836386	0.373289	-0.513397	0.383187	-1.40259	0.614383	-0.468225	0.348137	0.90839	1.22221	-0.949913	-0.828567	-0.681917	0.00773227	-0.826234	0.488109	-1.44944	-0.124261	-0.855389	0.68091	2.04184	-1.06208	-0.757124	-0.649528	1.1664	-1.14161	-1.16477	2.9144	0.0454551	0.0895677	-0.651945	1.70148	0.779484	0.743782	-0.41305	-0.233063	-1.59453	0.743926	1.38926	-1.16248	0.631795	-0.484548	0.403446	-0.832137
-1.62069	0.344012	2.06635	-1.23567	-1.22014	-0.343793	1.7611	-1.64009	-1.29269	-0.262128	1.70606	0.772506	1.21726	-1.13517	-1.38815	-0.950219	0.579089	-1.3822	-0.374641	0.585933	-0.346926	0.523573	0.417928	-1.30576	1.91439	0.279831	-0.352675	-0.0929309	0.259604	0.804387	0.0583426	0.52219	0.772702	-0.325633	0.946861	0.330223	0.167982	-0.359356	0.213062	0.372816	0.380257	-1.22005	-1.04445	1.48903	-0.59213
-2.12274	-1.07845	-0.548848	0.324999	0.747099	0.329579	-0.140592	0.742674	-0.94463	-0.719834	1.50328	0.334387	0.869545	2.48983	-1.67991	-0.21626	0.17659	-0.45095	-0.850217	-0.411107	0.338003	-0.687983	1.57613	-0.0451146	-0.761297	-1.18784	-0.748522	1.05094	0.685373	0.105863	0.683616	0.0495293	-1.18345	2.65725	0.65264	0.883092	0.475371	-0.334349	0.309455	-1.04187	-1.73003	-0.0328462	-0.252817	0.169771	0.0146295
-0.24003	0.23004	-0.791917	-0.642822	-0.515669	-0.684361	0.45813	0.574027	-1.14883	-0.124416	-1.3588	-0.683215	2.26049	-1.39653	-0.862186	1.04497	-0.485239	0.522918	0.194868	-0.890966	-0.815286	0.135727	-2.03983	2.41984	-0.726251	-0.117394	1.08714	0.252175	0.353129	2.24841	2.35752	0.615876	-0.515631	-0.174057	0.0302402	0.0351843	0.938676	-0.338012	-1.34695	0.0431056	-0.233381	0.138837	-0.140636	0.809441	-0.478338
0.93534	0.0650026	1.1159	-0.340646	-0.251863	-1.02817	-0.0585481	-1.23948	-0.383276	1.12161	-0.764722	0.0339372	-0.174584	0.990251	1.12333	-1.08956	-1.72411	0.687935	1.53473	0.211347	-0.805766	-0.167854	1.09352	-0.225387	1.78752	-0.672041	0.584551	-1.43414	-0.414508	2.44055	-0.133388	0.421271	-0.178922	0.209963	-0.884403	0.488441	1.52075	1.20374	-0.287375	-1.14105	-0.334564	-0.0542661	-2.44293	-0.289132	-1.04897
1.14245	-0.668117	-0.565433	0.86488	1.30171	-0.75389	0.226981	-1.58403	-1.81832	0.562972	-0.755952	2.48545	-0.593197	0.59289	-0.567242	-0.0354289	-0.40253	-0.922581	0.724518	0.120953	0.847909	-0.306184	-0.29414	-0.485166	1.03043	-0.537637	0.0529954	2.33947	0.863123	0.270569	-0.116082	-0.298655	-0.400528	-0.380545	-0.964451	0.58793	2.62838	-1.32224	-0.633702	-1.17115	0.720054	-0.543223	-0.45439	-1.16304	0.374186
-0.817361	0.650963	-0.229919	-0.635716	-0.844235	-1.18478	2.00121	0.910683	-0.300702	-0.0538899	1.78775	1.00593	-0.241884	-0.854096	0.312356	0.0946673	0.428397	-0.432845	-0.691925	0.347093	-0.814955	1.78049	-1.04747	-0.0811173	-0.315656	-1.69766	0.471338	0.775334	-0.285333	0.354313	-0.583571	-0.241288	1.18181	-1.30583	3.14434	-0.0353197	-0.37318	0.640912	0.69993	0.325846	-0.731698	0.530691	-1.73684	-1.26825	-0.638518
-0.570391	1.74818	-0.579598	-1.12267	-0.0365515	0.580419	0.612342	1.20697	-0.428817	-1.82051	-0.591901	0.449996	1.21202	1.25822	-0.425586	-0.945095	-0.928388	1.32747	-0.74093	1.05309	0.0445545	-0.480642	2.0449	-0.272125	-0.925109	0.661611	-0.505208	-0.590895	2.01377	-0.979533	0.441541	-0.990606	-1.21712	-0.415049	1.07683	0.586095	0.543098	-0.484539	1.2577	-1.52287	1.0759	-0.485132	0.0869701	-0.688269	-1.53413
1.57011	-0.29556	-0.250517	0.815546	1.48637	-1.57977	0.185066	-0.825922	-0.163128	-0.836977	0.0539755	0.250355	0.0983177	0.961114	1.31644	0.277082	1.02574	-0.695587	-0.498147	-1.14477	-0.383448	0.115447	-0.764986	-0.338053	-0.234062	1.87467	0.873505	-1.36858	0.476517	0.597776	-2.06689	0.050956	0.0285457	0.174198	-1.11381	0.91745	0.457115	-1.15659	1.93985	1.22601	1.02685	-0.211588	-1.50527	-0.273059	-2.09229
-0.660954	1.08411	1.24544	0.230952	-1.70726	-0.065273	-0.0433382	-0.706141	0.952894	0.25788	-0.080719	-0.0789676	0.220076	0.608672	0.78307	0.175286	0.811767	-1.80454	-1.56274	1.05717	2.38931	2.56248	-0.447765	1.01615	-0.999286	-1.17342	-0.762306	1.24124	-1.2578	1.12379	-1.4724	0.892846	0.318543	-0.397282	-0.649329	-0.402145	-0.644227	0.428382	0.535541	-0.751738	-0.0370779	-1.03509	-0.625411	-0.0577929	-0.512606
0.04394	-0.0650589	-0.482289	-0.469886	-1.42386	-0.508878	0.0745599	-0.205899	1.10731	0.513961	0.0878674	0.215539	-0.0716908	-0.860284	-0.620684	-1.66889	0.178714	0.650159	0.279667	-0.626949	0.197234	-0.381631	-0.852551	2.29965	-1.58768	2.5185	-0.771632	-0.935548	-0.0974064	0.78036	1.06026	0.456849	1.61613	1.25284	1.36563	-0.221759	1.1239	-1.19589	0.630051	-0.62485	1.03517	-1.86895	-0.235513	-1.43643	-0.274067
-0.804685	-0.139675	0.416892	0.880231	0.0226528	-1.17248	0.201465	-0.0796878	1.47366	1.0117	-1.22078	-0.436067	0.0866863	1.11823	-0.242911	0.292483	-0.631008	-0.0264803	0.0865406	-1.02108	0.407737	0.358781	1.13475	2.28976	0.395471	-0.942759	0.0974735	-1.30585	0.223035	1.25119	-1.14846	-0.422999	-0.797622	2.74177	-0.54352	1.15757	-1.26681	-0.658329	1.67979	-0.266942	0.161698	-1.51294	-0.303312	-1.5643	-0.980879
-0.852251	0.200063	-0.867198	0.512911	0.811531	-1.52005	0.38172	-0.3096	-0.832486	-0.294501	0.586605	1.77522	-0.618227	0.475405	-1.63738	1.13203	0.292025	0.692159	-1.32118	-0.72818	0.952744	-0.793671	-0.666034	-0.489323	1.21945	-0.0778375	0.207723	-0.233313	1.32865	-0.665713	1.22177	-0.0748143	0.979997	2.11984	-0.215456	-1.10044	-0.919829	-0.386601	-1.4623	-0.424513	2.57536	-1.2767	-0.0802692	1.03864	-0.655992
-0.312835	-1.32247	-0.320904	-0.369897	3.12637	0.071889	1.71736	-0.702134	1.04535	-1.04648	0.120124	-1.66456	0.331449	-0.851374	1.20564	-0.474089	-0.167756	0.269425	-0.26107	-0.0380406	0.842884	-0.712257	1.76653	0.94101	0.397047	-0.645315	-0.73977	0.41208	0.590703	-0.0490668	-0.673771	-0.159732	-0.607461	0.0376696	-1.07507	-1.67695	1.94373	0.295508	-0.213579	0.125836	1.70597	-0.853335	-0.417343	-0.38008	-1.21123
-0.702458	0.663886	-1.70491	-0.376616	-0.405251	0.858281	-1.84076	0.492136	0.781162	0.6008	-0.223057	-1.3466	0.834457	0.0723192	-0.332015	-0.267227	0.451729	0.486821	-0.405559	0.225848	0.410854	0.764789	-1.25777	0.759531	-0.394283	-0.113314	0.991959	-1.02818	-0.0942866	1.70455	1.18407	1.05255	-0.166347	-0.359805	0.592747	-1.94715	1.5562	0.300932	1.79543	-1.11451	-1.90703	-0.948332	1.19499	0.798381	-1.63895
0.339951	0.261141	0.967116	0.543036	-0.409834	-1.84914	0.0206719	-0.728252	-0.97148	0.631553	-0.396728	0.138646	-0.767267	1.8488	0.0604684	1.2501	-0.59916	-2.0067	1.24572	-0.495224	-1.60844	1.73164	0.501997	0.979946	-1.89736	0.231449	1.78202	0.458572	-0.0480785	0.521281	-0.201448	-1.0706	-0.476865	-0.0268764	1.03383	0.49843	-1.67098	-0.235705	1.74905	-0.653617	0.258091	-0.293125	-1.21596	-0.0483792	0.617716
-0.9572	-0.254334	0.473119	1.1796	-1.19378	0.568099	2.37568	-0.712437	-1.10256	0.672978	-0.496966	-0.543775	-0.832783	1.43969	0.217271	2.15671	0.107246	0.131375	-0.196469	-0.545941	0.327997	-0.37552	0.693517	0.471667	0.857601	-1.7872	-0.379255	0.258899	-1.71213	0.367979	1.06291	-0.396166	1.29792	0.366165	1.81292	0.2848	-0.446278	-0.963355	-0.820798	0.616968	-1.51979	-0.878579	0.615078	-0.538077	-1.70279
0.252913	-0.0764262	-1.42665	1.00115	-0.174182	-0.265651	0.778118	-0.742565	-0.459062	-0.637701	-0.9229	1.96096	-0.693889	-0.733094	0.380925	0.373859	-0.143887	0.385094	-0.143099	-1.20742	0.556662	0.82993	1.21985	-0.101745	-2.17404	0.196782	0.566025	-0.112647	-0.793774	-0.231181	1.3326	-2.12984	2.73679	0.471616	-0.0718695	1.08071	0.261792	0.240775	1.3221	1.005	-1.99443	-0.873534	-0.316125	-0.145433	-0.382539
-0.286428	-0.593938	3.00113	-0.0931173	-0.876795	-0.0796475	0.476192	-0.422032	0.278574	-1.50278	-1.45519	1.11488	-1.0107	-0.635586	1.86928	0.215708	-0.640556	0.847986	-0.860371	0.0340189	0.484772	0.0113935	0.820481	0.309112	0.689259	-0.311835	-0.556051	0.777641	-1.41828	1.32658	-1.48039	-0.437208	-0.3327	1.17228	-0.614848	-1.05025	1.02557	-1.10077	0.912365	1.24443	-0.61257	-0.514784	1.6418	-0.288308	-1.07831
1.11059	-0.326937	-0.176584	-0.500046	-0.759948	0.180543	-1.09758	0.78301	-0.386204	-0.405092	0.68908	0.301107	0.398394	2.15007	-1.36141	0.680518	-0.870698	-0.847882	-0.168231	-0.185986	-1.39002	-0.993401	0.116484	1.68527	0.135576	1.08832	-0.348299	2.47131	1.15239	-0.0622843	0.41404	0.797116	-1.13539	1.10283	-1.23811	-2.20451	-1.02443	-0.142737	-0.84389	1.41843	-0.765008	1.22714	-0.507753	0.0564314	-0.216226
-1.45213	0.156029	-0.225732	0.684539	0.913996	0.501583	0.505119	0.0182958	-0.434403	-0.581597	-0.750687	1.05794	-1.5852	1.75035	1.35397	-1.82398	-0.315318	0.306504	-1.39999	0.606729	-0.384026	1.28809	0.821825	-0.552799	-0.715129	0.409322	1.51173	-0.216236	-1.29585	-0.526017	0.743403	0.219004	-1.04296	0.3977	-1.15844	2.71095	-0.708964	0.297776	-0.328774	0.85132	0.893696	-1.75318	-0.938177	-0.0633571	0.253059
-1.20638	-1.1842	2.4026	-0.154831	0.301922	1.23839	-1.23949	-0.604789	-0.330812	0.904349	-0.616612	1.63742	-0.394404	0.923072	-1.12671	-0.10927	-0.289769	0.42835	0.809921	-0.897772	0.593982	-0.471036	-0.688853	0.193689	0.283874	-0.265137	1.9312	-1.4481	-0.600474	1.11516	-0.470722	1.07056	0.173971	0.0106724	-0.615846	0.171482	-1.44063	1.56263	0.603732	-2.32044	1.2995	0.474998	-0.90267	-0.205271	-0.547244
-0.234512	-0.539741	1.08915	-1.07997	-1.34547	0.103096	-0.131652	-0.659051	-0.360858	-0.30681	0.217382	1.43909	-0.138403	-0.840241	0.515031	-0.0487199	-0.860427	-0.730745	2.06413	0.235932	-0.0940842	1.04133	1.00517	-0.42473	0.161266	0.580246	2.04726	-1.45418	1.2218	-1.27255	-1.21578	0.0592664	0.0525434	-0.801372	0.311246	0.621359	-2.31388	0.419749	1.05027	-1.17109	0.121845	-0.94338	2.27936	-0.630786	0.961912
-0.821693	-0.16595	-2.08472	-0.0447801	-0.629248	0.481072	0.133189	-1.24533	-0.326748	0.801469	1.94421	0.621275	0.736107	-1.70255	0.328951	1.21526	-1.88287	-0.122072	0.960433	-0.327788	0.190554	1.07009	-0.147464	-0.274683	0.235939	-0.162071	0.832393	1.23038	-0.509998	1.76819	-1.2044	-0.444256	-0.563001	2.42121	-0.657721	-0.195927	-1.14159	0.0173715	0.682829	-0.278293	-1.18121	1.5075	0.266168	-1.16511	-0.165125
0.803171	0.0323556	-2.30327	0.523652	1.91397	0.896882	1.11562	0.451687	0.156561	-0.0764043	0.0942996	-0.110467	1.80165	-1.33036	-0.751816	0.437128	-1.42983	-0.402991	1.77026	0.149984	-0.609701	0.199688	0.38613	-0.443734	-0.779814	0.594072	-0.0489578	-0.00523366	-0.901272	-0.768454	3.39852	-0.0434543	-0.723704	-0.364263	-0.0937254	-0.82233	0.190769	-1.31271	-1.10087	0.343834	-0.813539	-0.432655	-0.509146	0.590825	0.327649
-0.841515	-0.887916	-0.47471	1.4277	0.036574	-0.669327	1.51022	0.141201	0.0761919	-0.125788	0.214541	-1.51687	-1.58932	-0.97576	0.840983	-0.377664	1.86714	1.04733	0.644079	-1.03315	1.07868	1.2865	-0.654069	-0.625489	2.03148	0.731765	-0.762871	1.11762	-1.07707	-1.05908	0.769252	-0.302409	-1.34573	0.503804	-0.248536	0.416913	-0.0131554	1.31373	-1.58261	0.254379	1.52207	-1.00026	-0.829109	-1.00245	0.162699
-0.687295	1.24669	-0.246958	-0.555655	-0.913612	-0.757942	-0.484469	1.51194	1.39646	-0.41237	0.330069	0.136024	-0.516452	0.0363322	-1.11734	1.1302	0.0408367	0.216257	-0.137084	0.279575	-0.729944	-0.563844	-0.457803	-0.474093	-0.38636	-0.274269	0.794443	1.60584	0.646281	-0.525445	0.358065	0.442501	-0.136897	-1.90901	-1.91188	2.66821	1.21382	0.902088	1.21409	-1.61343	-2.00143	-0.391069	1.31882	-0.211073	-0.0728243
2.1786	-0.427947	-0.377459	1.64532	-1.27561	0.394464	-0.424969	0.328798	-0.187403	2.82894	-1.85793	-1.42321	0.464986	-0.429207	0.849971	0.521464	-0.186451	0.459231	-1.35315	0.916423	-0.794773	-0.160468	0.728827	0.0682076	2.14415	-0.85009	-0.106742	0.259179	-1.25354	-1.75686	-0.351626	0.0856906	-0.382237	-0.246948	-1.19244	-0.961887	-0.39628	0.776372	0.178759	-0.0661797	0.421051	-0.0213303	0.139084	1.17802	-0.0827948
1.29162	0.497577	0.0697385	0.774816	-0.0887308	-0.296744	1.05582	-0.0087372	0.982676	-0.484658	0.0829882	1.68476	-0.289741	-0.97174	0.0785631	0.0492988	0.494448	0.374957	-0.82306	0.516026	0.871716	-0.547302	-1.12929	-0.0973393	-1.05183	0.0176782	0.560111	-0.93453	0.257639	-0.601392	-1.86343	-1.12271	-0.260174	-1.15579	0.296347	-1.01178	-1.62221	1.17213	2.47031	0.0139317	-1.33536	1.61177	-0.713611	2.30173	-1.11651
1.01822	1.14705	-0.771056	1.39721	-0.3314	-0.92894	1.34603	-0.745219	-1.34428	0.402831	-0.614791	-0.924873	-2.52058	0.385146	-0.680131	0.592735	0.599165	0.172391	-0.304097	0.295786	0.154067	-1.02775	0.401929	-0.0322278	-0.731055	1.97426	-1.4203	-0.392455	2.329	-0.540895	0.347802	0.499371	-0.00854262	0.91926	-0.850408	0.322953	0.708922	0.542504	0.00293965	-0.72305	0.649521	-0.410603	-2.32383	0.0949839	1.3224
-1.0011	1.09264	-1.27909	-0.735918	-0.811658	0.840386	-0.174221	1.76151	-0.497201	-1.42145	0.228708	0.664541	-0.680936	1.09056	-0.000715934	1.04722	2.32284	-1.75018	-0.450847	1.2381	-0.134258	-0.576226	0.122899	0.575823	0.633496	0.756681	-1.13603	-0.0752767	1.7086	-2.06579	-0.383548	0.00296271	-0.778318	0.80338	1.58457	-0.935342	-0.623445	-1.24916	0.971005	0.390243	0.0604712	0.275123	-0.129237	-1.15192	-0.129888
0.933691	-0.407816	-1.38509	-0.0234298	-0.0699595	-0.204509	0.195674	1.58218	-1.56448	1.79721	-0.23481	-0.704114	0.925537	1.09236	-1.03774	-0.285456	-0.971168	2.20775	-1.60446	0.157117	-0.794534	0.119763	-0.427386	1.16545	-0.693258	-0.889892	-1.54696	1.66652	1.09521	0.792776	0.020519	-0.544645	-0.158775	-0.660728	-0.311963	-0.214573	-0.794864	-0.373412	2.11441	0.0984348	-1.37694	0.0831492	1.37624	-0.374139	0.231112
1.03818	0.478075	0.273231	-1.2137	0.236871	-0.678442	0.385077	1.03485	-1.91419	1.28564	-0.958856	0.104594	1.97539	-0.15219	-1.02609	-0.797796	0.0339042	-1.08023	0.0975691	0.144664	-0.269636	1.02954	-0.138883	-0.15392	-0.0911481	-0.775294	0.411398	3.383	1.54662	-0.0346853	-0.752984	0.31197	-1.01762	0.64537	-0.201387	-0.140573	-1.54168	-1.17474	0.205053	0.167874	1.45395	-0.659879	-1.39367	0.134739	-0.209955
1.01917	0.666883	1.07663	0.173121	-0.802457	0.543751	-1.17358	-0.646973	-0.532324	-1.68905	2.12527	0.964449	-0.541656	-0.164251	-0.909189	-0.872755	1.07479	0.270732	0.0515009	-0.0683072	-1.36149	1.11179	0.453806	-0.0995249	-1.65295	1.2767	-0.50744	-0.938619	2.43337	-0.466774	0.772371	-1.19661	0.796816	-1.1389	1.23257	0.607653	0.366421	-0.776847	0.19081	-1.28447	-0.872388	-0.0892714	-0.592968	1.54442	-0.374213
-0.461486	-0.462847	-0.0458748	0.0383901	0.512271	-0.269387	-0.517404	-0.798165	0.933306	0.827706	-0.549315	-0.503328	-0.0240709	0.123811	0.842823	-0.371644	-0.500535	0.294664	-1.05293	-0.474052	0.298316	1.66279	0.131267	-1.53885	-0.97135	2.71825	2.229	-1.06758	-1.54461	0.412532	-0.837226	-0.39744	-0.717618	2.60871	1.5098	-1.22652	0.2904	-0.204733	0.408478	0.233184	0.207621	-1.29979	0.278455	0.366819	-1.09184
2.37496	0.107506	-0.313726	-0.941891	-0.960562	0.673081	0.583771	1.0068	-0.430518	-2.06042	-0.177774	0.602723	-0.0371641	-0.754674	0.343673	1.17587	0.32559	-1.04233	0.637225	-0.366343	0.0837823	-0.508013	0.433109	1.62463	-0.278061	-0.275213	1.29671	-0.671954	-0.451454	-0.310833	-1.68296	2.33578	-1.26302	0.000324112	0.246136	-1.00923	0.282182	-1.17334	1.16847	-0.0229476	-0.448847	0.210861	1.27125	0.500718	-2.10387
-1.00297	1.50937	0.316152	0.327898	-1.54963	1.09067	-0.269234	-1.83838	0.123257	-0.689484	2.35637	-0.634302	-0.611234	-0.201225	-0.0200998	1.65969	-0.135689	1.40096	-0.688215	0.337191	-0.0780114	-0.906766	-0.760185	0.124585	-0.397125	1.32784	1.11142	-0.929789	0.209529	-0.976407	-1.78467	1.90932	0.724494	1.33819	-0.105545	-0.885134	0.249295	1.45522	-0.707697	-0.255332	-0.69744	-1.27763	0.0798778	-0.124179	-0.124944
1.72611	1.35054	-0.364353	1.04326	0.207738	-0.319368	-0.0891224	-1.17123	-0.136968	0.618325	-0.0610327	1.61774	-0.939479	0.0457275	0.639466	1.2267	-0.684678	-0.537753	0.626367	-0.0846652	-1.64982	-0.673846	-0.0658128	-0.453792	0.393518	1.50252	0.563452	0.377381	-1.32346	-1.75385	-1.86971	-1.20596	-1.45781	0.858033	-0.808342	-0.07441	-0.142692	-0.326637	0.0253264	1.52424	2.65423	-0.610534	-0.168345	-0.110432	0.0834395
-0.503148	0.887896	0.618659	-0.684915	1.12429	-0.587461	1.58768	0.396389	-1.65217	0.269301	-1.00151	-0.448161	1.50412	-0.590223	0.648984	1.15684	-1.00823	-1.01483	0.169953	-0.0346453	2.35125	0.119712	0.534362	0.851361	0.653553	-1.79748	-0.538868	-0.710665	-0.935929	-1.42185	0.560883	0.20815	-1.38762	0.242653	0.0384641	0.653498	-1.33949	-0.462086	2.39667	-0.531307	0.288129	0.533701	-1.09185	0.713355	-0.767422
0.886357	-0.512429	-0.347498	-0.386087	1.31181	0.944897	0.666358	-0.999218	0.323087	-0.923845	0.491873	0.958036	1.11515	-1.30811	-0.978107	0.139071	-0.791228	1.78196	-1.12658	0.096581	0.387661	-0.106758	-0.101789	0.313512	0.136469	0.130479	-1.03374	1.11781	0.339764	-1.28436	0.900524	1.15109	0.228846	-2.34476	0.128474	0.197347	-0.601978	1.23578	-0.933598	2.10497	-1.24176	-0.887445	-1.42056	1.49898	-1.25707
-0.420746	1.31962	0.67613	0.250721	-0.534123	-0.682612	-0.943871	2.37452	0.64424	-0.652875	-0.0467302	-0.514362	-1.78167	1.8662	0.754869	-1.19221	-0.0701214	-1.349	-0.77355	1.75836	0.980392	-0.938464	-0.169028	-0.0862679	1.81439	-0.91588	-0.415412	-1.34579	0.376251	0.359058	0.103913	-0.328608	0.568001	0.213742	0.79464	-0.0417224	-0.662717	-1.05249	0.235939	-1.58613	1.0064	0.563611	-0.76978	1.6099	-0.996712
1.00998	-0.513233	0.718659	-0.194306	1.03875	0.112224	0.754386	-2.12378	-0.616958	-1.26896	-1.14005	-0.268155	0.544107	0.602082	0.282218	0.942447	0.970406	-0.0534818	-1.2933	-0.390061	1.70051	0.309804	-0.391192	0.0894928	-0.443489	-0.628213	1.05175	-1.96746	0.866166	-0.138508	-0.378124	-0.143567	1.24113	-0.556197	0.126557	-0.613356	0.135651	0.862378	-1.10625	-0.1613	-1.72011	2.9823	-0.768092	-0.66464	1.20178
1.41782	0.0394685	-1.57306	1.08404	-0.260882	0.584604	0.590494	-0.510544	0.719464	-0.566183	-0.254716	1.63283	0.495051	-1.17018	-0.203716	-0.0301568	1.26472	0.775878	-0.425718	2.0941	-0.419202	-0.499745	-0.313593	0.115252	0.889011	0.662421	-1.24375	0.89861	-1.97549	-1.30733	-0.579998	-1.67457	-0.759597	0.673187	0.161144	-0.731776	-1.09724	0.126726	-0.182502	-0.956918	1.07805	-1.08337	0.307562	2.48689	-0.27708
0.706446	0.580178	-0.608468	-0.735007	0.0497792	-0.610065	-1.05733	1.65748	-1.48785	0.972367	-0.541573	-0.0858945	0.791312	0.523037	0.141675	1.32671	-1.25337	-1.12643	1.33211	-0.821235	-1.35592	0.168373	-0.436494	1.14127	2.28562	-1.4721	-0.317184	-0.475556	2.15657	-0.211469	0.432601	-0.71787	0.852057	-0.361972	0.769779	-0.6784	-0.811055	0.170795	-0.35516	-1.33443	2.10664	0.411539	-0.503528	-0.567183	-0.650803
1.04699	-0.872453	-0.84538	1.17577	0.777488	-1.01002	-0.116412	1.71439	0.855777	0.148904	0.871836	-0.896198	-1.29926	-0.153303	-0.400048	0.0962099	-0.835301	1.17682	0.80202	0.187981	0.350537	-1.1378	2.63276	-0.578676	-0.277706	-0.995155	1.31081	0.278156	0.261583	-0.244889	-1.83448	-0.305209	-0.676319	1.36256	-1.36401	-0.384419	1.6134	0.49822	-1.28263	-0.201979	-1.15381	1.29872	-0.677477	-1.01435	0.0963413
-1.77733	0.965353	0.378221	0.4086	-1.46093	1.81256	0.486422	-0.271542	-0.900735	-0.620472	0.0337182	-0.119722	0.543692	0.771488	-0.255321	0.735776	1.55149	0.11017	-0.525439	-1.18507	0.438085	-1.5075	-0.172634	0.348075	0.907244	0.780354	0.021601	1.4342	-0.30669	-1.26814	-1.42742	1.01464	0.804735	-0.668623	-0.246474	1.51072	-2.3839	-1.51778	0.323892	-0.356846	-1.17554	1.14342	0.785876	1.07908	-0.241288
0.270107	1.369	0.571774	-0.145663	0.816377	-0.273878	-1.38586	1.20515	0.018835	-0.823606	-1.10299	2.78668	0.0424977	-0.73886	1.43388	-1.48239	1.09765	-0.877833	-0.0889185	1.32061	0.0906848	0.0119013	-0.671699	1.04245	-0.325492	0.470877	0.352277	-0.722234	0.837535	-1.02492	0.409508	-0.89971	0.978157	-1.33015	0.779634	-0.75406	-1.596	-0.257445	-0.778553	-0.634303	0.228226	-0.328318	-1.84809	1.73257	0.224593
-0.0312112	1.54368	1.74829	-0.755434	-0.987978	0.185844	0.777236	-0.375955	2.82594	-1.11989	-0.897024	-0.327483	-0.650024	0.301804	-0.193588	0.0846697	1.10203	-0.0057892	-1.21991	-1.00975	1.88098	-0.236483	0.945825	0.649719	0.372058	-0.256948	-0.651482	0.079358	0.773575	-0.713524	-1.93145	-1.69506	-0.688467	-0.893814	0.545872	0.869492	-0.686095	-1.07353	0.162318	-0.253326	1.63516	0.631782	0.268807	0.373374	-1.1036
-0.554669	-0.270958	0.640773	1.57459	-0.72006	-1.80876	0.818644	1.35482	0.410772	-1.71967	0.0521165	1.75777	-0.807654	1.50532	0.857241	0.278788	-0.544382	-0.534911	0.698257	-1.12318	-0.168116	0.74162	1.02097	-0.925193	0.156454	0.160694	0.339349	-1.71317	0.548997	-0.890293	0.168281	-1.57239	0.840591	0.436971	-0.464342	-1.21528	1.30907	-0.580921	0.582353	-1.49784	0.0929081	-0.26015	0.820248	1.6812	-1.47686
0.47353	1.15493	0.186848	0.16369	-0.191149	-0.954335	-1.93254	0.0542223	1.78332	-0.217073	0.013367	0.134663	-1.40176	-0.563222	-0.661935	-0.548582	1.15846	1.65277	-0.23299	0.100232	1.28242	-0.420433	1.78218	-1.81548	-0.421636	2.03866	-1.08118	-0.189036	-0.560146	-0.803958	0.189605	0.195498	-0.333084	0.38234	2.76487	-0.939195	0.552409	-0.656449	0.651605	-0.153222	-0.519164	-1.15544	-0.716065	0.268715	-0.516264
1.57566	0.847711	-0.966402	-0.841558	0.737095	0.838415	1.19026	-1.25128	-0.120785	0.00163295	1.53923	0.851135	-0.561124	-0.135708	0.418009	1.19721	-0.52171	1.16588	-0.361721	0.86102	-0.720259	0.628606	1.67366	0.453106	-0.196873	-1.08088	1.40745	-1.92831	-2.28039	-0.689019	0.136811	0.519101	-1.2473	-0.697458	-1.33619	-1.33411	0.0575268	0.120104	-1.38538	0.409447	0.455799	-0.321237	1.41592	0.196746	-0.719848
-0.218127	1.34595	0.429631	-1.1405	0.580843	1.24124	0.707965	-0.0579276	-0.401421	0.403441	0.554291	-0.94141	-0.528587	1.30455	-2.40038	1.4164	0.929174	-0.884707	0.00676648	0.162398	-1.0738	1.18906	-0.146448	2.26424	-0.301704	0.327352	-0.000198391	-1.28351	0.266988	-0.774101	-0.723483	0.573179	-0.566544	-1.58554	-0.991969	1.82479	-0.707198	-0.67091	-0.127527	0.518032	-1.20464	0.895793	-0.804708	1.4777	-0.884413
0.232471	0.112632	2.54338	-0.358179	-0.609353	-1.54017	1.52575	-0.690663	-1.13392	2.4255	-1.31154	0.801572	-0.84042	-0.436114	1.01402	-0.520134	1.78515	-0.123283	-0.0939028	0.568083	0.436667	-0.30394	-0.454753	-0.580068	-0.183781	-1.40044	-0.258457	1.31686	-0.566105	0.898663	1.00985	0.134292	-0.91661	1.69743	-0.385392	-1.32079	-0.128136	-0.651867	-1.38283	0.352331	-0.449921	-0.231411	-0.162147	-0.731395	0.911061
-0.726301	-0.106591	2.21481	-0.254959	1.31898	0.143398	0.354496	-0.90909	-1.67015	0.88084	-1.76091	1.19744	0.582833	1.49816	-1.18751	-0.112918	0.508406	0.178438	-0.732023	0.532116	-0.529144	0.0248112	1.19412	0.119856	0.613612	-0.630385	-0.741745	0.399673	-1.25602	-1.7089	-0.613537	-0.00733709	-0.7313	0.147961	-0.353477	1.95396	-0.679347	-0.461122	-0.936306	-0.224071	-1.4588	-0.0864979	1.36706	0.66296	1.9845
0.832703	-0.318588	-0.676832	0.788695	1.92131	-1.76445	0.64845	0.764463	0.887121	-2.04893	0.0692482	-1.63499	0.68732	-1.08792	0.411288	-0.483026	-1.89644	0.450456	-0.28814	-0.878496	1.35587	-0.479312	0.478431	-0.44714	-2.11419	-0.0320182	0.230782	0.852449	2.00095	1.05645	0.91695	-0.0864074	0.0892376	-0.47983	-0.0662555	-1.29535	1.24391	-0.330378	0.782532	-0.448468	-0.488265	-0.164955	-0.547832	0.840955	0.748621
0.0815211	-0.764319	-0.393771	1.66285	0.436928	-0.511696	0.0700663	-0.965384	-0.254136	1.36958	2.33141	1.19037	0.427643	-1.18693	0.365401	-0.992939	-1.06456	-0.0928506	-0.700556	-1.26372	0.381983	1.24239	-1.61696	-0.00746894	-1.14784	0.0287935	0.594544	-0.742333	0.214255	0.325544	0.641117	2.35839	-0.0639869	-0.327508	-1.81122	0.675288	-0.865176	0.105024	0.078457	0.0930494	0.233143	-1.99668	-0.090242	0.222493	1.73004
0.763064	1.67854	-1.39666	-0.823295	0.661729	-1.44454	1.34472	1.98765	-1.7279	0.464655	0.729339	0.292829	0.967286	-0.570577	1.32473	-0.987937	-0.15623	-0.000250838	-1.54726	0.46179	-0.486967	0.340524	0.00743322	1.1462	-0.392755	-1.8252	0.922354	0.671314	0.551279	0.262771	0.167136	-1.58049	-0.594183	0.329349	-0.336092	-0.488463	-0.594216	0.727007	1.73677	-0.757155	-0.811396	0.519077	-0.976734	0.853917	-1.41316
0.106546	-0.166666	-0.715937	-0.458365	-0.0437917	0.866507	0.830448	-0.404994	-0.240783	-0.0589362	-1.14749	1.69717	1.18281	-1.51791	0.839129	2.51771	-1.08522	1.12104	0.166264	-1.0056	0.184026	0.953464	0.981812	1.89211	-0.771395	-1.17153	-0.832889	0.452682	-0.103001	0.996627	0.668913	-1.02122	-1.12952	-0.228701	0.22155	0.739668	-1.08329	-1.70525	-1.169	0.0331132	1.07171	-0.480684	-0.852676	1.12282	-1.25128
1.09992	0.503668	3.09794	-1.74142	-1.10667	-0.555572	0.11105	0.965955	0.973717	0.564628	-1.55752	0.363033	0.51059	0.171138	0.734752	-0.399884	-0.176703	-0.262429	-0.722556	0.497397	0.0744171	-0.223831	-0.836111	0.0325032	1.20059	-0.0722651	0.0870396	0.962676	0.0214127	-0.155377	1.00942	-1.90598	1.49428	-1.33769	-0.404255	-0.867803	-0.48536	-1.14553	-1.58642	0.457848	-1.30958	-0.0596378	1.65804	-0.155101	0.475694
-0.635682	-0.518547	-0.602903	-1.19856	1.09675	0.288968	-0.26105	-0.220483	-0.525768	-0.000256221	-0.599109	-0.0303555	0.0730839	0.0706063	-0.239507	0.615505	2.04076	1.38743	-0.945393	-0.579681	1.37222	-0.98606	-0.0971226	-1.79878	-0.382841	2.60575	1.90064	0.00680844	0.271825	-0.0484846	0.0516737	-1.51975	0.00702625	-0.175153	0.661319	-0.347759	-1.94103	0.0183628	-1.13023	2.0479	1.12695	-0.998509	0.634415	-0.0693309	-0.425632
-0.404213	-1.87728	1.3641	-1.55714	-1.2214	0.307903	0.407605	-0.747241	-0.786514	3.21689	-0.504356	-0.493254	-0.882858	-0.470746	0.274082	0.533995	1.38309	-0.945875	0.361676	-0.320714	-0.2798	0.479616	-0.577864	-0.734584	1.30848	0.399238	-0.107465	-0.331784	-0.902485	-0.697613	0.0560469	1.91828	0.89311	-1.06723	0.645568	0.26002	-0.257992	1.02761	-0.275972	0.820461	-0.503472	1.23457	-0.302264	-1.6098	0.967579
0.842552	-0.306571	0.427163	-0.0431237	0.0475853	-0.0388717	0.137777	0.427147	-0.885031	-1.08067	1.96986	-0.188068	0.763318	-0.504533	-0.819053	-1.30271	1.50906	0.142641	0.83865	-0.410861	0.258948	0.485043	-0.0969806	-0.100913	-1.92359	2.10943	-1.74862	-0.189444	-1.68481	-0.672059	1.55928	0.426377	1.82167	-0.639012	-1.9732	0.787663	-0.412664	-0.632759	1.19494	0.730628	0.561009	-0.0924743	0.112294	0.00262676	-1.40964
0.846296	-0.72652	-0.233962	1.03033	2.40281	0.0321965	0.364618	-0.634282	0.903776	1.7095	0.669199	-0.757447	-0.225948	-0.141184	1.22123	-0.269404	0.640302	-0.920864	0.483005	1.95691	-1.3328	-0.989908	1.43538	0.000377838	1.99998	-1.27622	-0.972389	-0.610073	0.332369	0.364008	-1.2012	-0.643506	-0.979071	0.75903	-0.482783	-1.2845	-0.983402	-0.0743495	-0.775211	-0.638455	1.2846	-0.679472	-1.34686	-0.571249	0.315139
-0.996659	0.31591	0.943716	1.40441	-0.592222	-0.158138	-1.08011	-0.0355767	0.904723	0.535293	-0.549471	-0.081266	2.34124	-0.0910041	-0.742036	-1.37456	1.06859	0.493356	0.0309607	-0.612151	0.388232	-0.736376	0.113604	-0.743879	-0.295786	1.71542	-1.66811	2.09057	-1.00201	-0.907063	-0.133217	1.75173	-1.07366	-0.275592	1.19607	1.66525	-1.13931	-0.563414	-1.42902	0.198755	-0.272178	0.224209	-0.922377	-0.635919	0.729071
2.47353	-0.649197	-0.747261	-0.431379	-0.405677	-0.601922	1.12862	0.242059	-0.319103	-1.37182	3.06685	-1.11515	-1.42807	0.551012	1.43467	-0.668865	-0.82051	0.0268709	-0.509203	-0.0013512	0.864149	-0.554909	0.262324	-0.125358	-0.249814	0.0618269	1.02688	-0.779703	0.315544	-0.971978	1.64041	0.112909	0.620354	-0.554749	0.619666	1.07458	-1.15895	0.731292	-0.679918	0.228904	-1.13846	0.866654	-1.07608	-1.36292	0.373247
1.43591	0.39269	-0.700515	1.36856	-1.34073	-1.14823	0.303476	1.21694	2.03692	1.25207	1.19297	-1.07282	-1.66246	0.793647	0.83829	1.59951	-1.12457	-1.00011	0.65458	-1.17202	0.724163	-0.151989	0.667835	0.530999	-1.4122	-0.692982	-0.540019	-0.977318	0.578445	-0.25959	1.09662	0.449633	-1.14266	0.622718	-0.806148	1.56192	-0.779668	-0.0500423	-0.123479	0.321618	0.0775832	-1.2436	-0.593761	-0.947958	-0.774219
0.574504	-0.567465	0.0507169	0.452282	0.231893	-0.813665	-0.442554	0.864912	-1.14597	0.180625	-0.204352	0.128894	0.355502	1.27797	1.20973	-1.13123	-1.03346	1.01783	0.164077	0.221019	0.019975	1.50373	0.419509	-0.185718	-1.73959	-0.338485	-0.640377	0.488566	-0.976371	1.95234	0.00426024	2.52684	-1.42252	-1.01171	0.149685	-0.354267	-0.101501	-0.729395	-1.2796	-0.345389	-1.56579	2.28344	-1.24768	1.1227	0.0760824
0.0890646	-1.08315	0.17829	0.108397	-1.02631	-0.451175	-1.23757	0.462216	0.524098	1.3555	1.86061	1.11583	-0.723756	-0.813174	2.48388	0.890765	-1.12459	-0.411236	-0.355402	-0.672359	0.589397	0.403844	2.30098	-1.65726	0.091909	-0.146092	-1.02145	0.099097	0.305296	-0.361934	1.26732	-0.347685	-0.172886	0.87896	0.210733	-1.14356	-1.28019	0.594234	0.000520957	-1.23272	0.279135	0.903462	-1.70318	0.920564	-0.948434
-0.49556	0.159102	-0.604309	2.3293	-1.143	0.324815	1.16812	-0.790385	2.22041	-1.60662	-0.881965	-1.02053	0.0953146	0.839535	0.454143	0.123136	-0.212576	0.868438	-0.86604	1.09598	-1.57759	-0.630771	1.04469	1.90141	0.214159	1.31498	-0.745835	-0.519209	-0.585396	-0.291141	-0.89464	1.32732	0.162438	0.807719	-0.584827	-1.22752	0.303335	-0.0696428	-0.713856	1.20298	-1.02822	-1.07947	0.601965	-1.07829	0.0881334
-0.637967	-0.952348	-1.30245	-0.641449	-0.514309	1.8129	0.0481378	-0.752107	1.86378	0.130684	-0.0506055	-1.48827	0.626439	1.7557	1.90237	-0.625623	-0.876702	-0.061937	1.32595	1.41616	-0.191397	0.0875512	-0.315868	1.81126	-0.248265	-0.615707	-0.112851	-0.489566	0.355973	-1.35045	-1.16458	0.0410947	-0.135754	-1.51247	0.0684406	-0.754638	-0.0931794	1.07694	0.717835	-1.17044	1.30963	-0.541599	-0.162813	-1.06836	1.48087
0.63087	-0.723881	0.728454	-0.164704	-1.48219	-0.894693	-0.790704	0.227387	0.24759	0.337837	1.83279	0.153923	0.810497	-0.713123	1.04344	-2.1202	0.911135	0.0840659	-0.119404	0.864604	1.73979	-1.1354	0.547949	0.746964	-1.41541	-0.118323	0.120646	-0.33644	0.00967888	1.29476	0.678162	-0.0340449	0.757934	-0.501681	0.709883	-0.899762	-1.86712	0.968471	-0.513743	1.92275	-2.23512	-0.150672	-1.38302	0.118029	0.112028
0.823071	-0.188482	0.00122759	-0.00731029	0.715221	0.589386	-1.35434	0.32848	0.746283	0.862466	0.0153131	-0.785191	-1.9576	-0.865088	0.22963	-0.0305304	2.58595	1.81519	0.465909	1.10722	-0.499032	-1.00559	0.312511	-0.118812	0.708278	0.227406	-0.866128	0.675355	-1.20262	-0.194631	-0.508931	0.884261	-1.25269	-1.01946	-0.83619	0.668841	-1.18489	1.82403	-0.300852	-0.159088	0.221283	-1.7222	1.49454	-1.67709	0.434889
-0.682988	-0.0489653	1.25883	-1.00531	-0.423172	1.91493	1.14126	-0.305509	-0.759649	1.08206	-1.03618	2.00876	-0.282108	-0.630274	-0.169034	-0.637372	0.654544	-0.583866	0.468505	-1.41615	-0.413345	-0.478033	0.282962	-0.50088	2.2489	-0.82154	1.85142	0.644858	-1.30183	-1.17006	-0.0110256	-0.397943	-1.46125	-0.952878	1.91951	0.684016	0.439503	0.805784	-0.817779	-0.052604	0.480649	0.470338	-1.24593	0.0751802	-0.82632
0.518247	-1.25765	1.65469	-1.7024	0.27151	-0.657331	1.81487	0.51616	-0.923136	-0.586395	2.73348	-0.848899	0.402624	1.13053	-1.24589	-0.520115	-0.151182	1.21313	-1.71768	-0.246458	0.476965	-0.348464	1.45846	-0.0142838	-1.43808	1.08572	0.219659	0.626942	-0.496826	0.108818	-0.581905	0.280922	-0.152405	-0.105998	-1.19857	0.550832	1.06315	-0.335487	-1.27407	-0.345867	-0.920739	-0.703479	0.860604	1.19841	-0.412421
0.1608	-0.340811	-0.78791	-1.3168	1.92589	0.566165	-0.467026	0.629392	0.346077	-0.722878	-0.197377	-1.38788	2.13989	-0.7248	0.266685	0.718648	1.15528	0.543843	-0.338861	0.15061	-1.30987	0.728692	-1.70625	0.609884	-0.882657	-0.789219	0.727624	-0.441581	1.01025	0.347984	-0.0560383	-1.13251	0.96615	-0.784151	-1.11294	-1.6695	-0.5478	1.60255	-1.49482	1.33977	0.14544	1.51772	-0.167978	-0.498378	1.27868
-0.306674	0.829886	-1.67072	0.224979	-0.427078	-0.38374	-0.162712	3.10116	-0.576624	-1.73668	-0.146778	0.254092	-1.00681	0.44445	-0.884336	1.26421	-0.573599	1.07464	-1.6746	1.4832	-0.162864	-1.54489	0.0891602	1.23164	0.633413	0.964639	1.0749	-1.61343	0.59978	-1.12935	-1.43575	-0.576076	0.939303	0.210464	-0.703389	-0.00463295	0.291416	-0.0754426	0.211406	0.338547	-0.157445	1.0857	0.360548	0.753867	-0.507783
0.726019	1.57636	1.216	-0.542057	-0.651119	0.0124881	0.127519	-0.953519	0.296695	-0.953549	0.379956	-0.526667	-1.10475	0.504828	-0.310718	-0.921174	0.592276	0.979839	-1.00989	-1.26372	0.184838	1.59882	0.908177	-0.401518	0.370305	-1.40592	0.284069	0.53652	1.12255	2.63793	0.3275	-0.542928	-1.00944	-1.18257	0.26799	1.31733	0.322289	-1.75459	-0.987863	-0.0703604	1.39187	1.1371	-0.652548	-1.46259	-1.11178
1.52938	-0.556575	-0.330015	-1.14488	0.121036	0.0609233	0.048227	-0.10836	1.85112	-0.707402	1.99089	-1.79724	-0.893006	-0.36904	-0.406698	1.86762	-1.10554	0.818272	-0.271759	-0.528568	-0.724236	-0.649701	-0.338234	-0.143833	-0.696904	-0.6933	0.603015	1.51286	-0.0474328	-0.275715	1.10766	-1.28161	0.443272	-0.569936	-0.504324	0.867391	-1.35921	-1.19053	1.38405	1.7116	-0.877055	1.89976	-0.260521	-0.319727	0.334263
0.761956	0.0253212	0.0123004	-0.28828	-0.255806	-1.61208	0.22643	-1.13182	-0.994967	-0.42306	2.99594	0.941275	-1.12672	1.49466	0.839194	0.303438	-0.192157	-1.80374	1.84615	-0.354796	1.19495	-1.34068	0.555331	-0.463008	0.262378	0.730443	-0.0414004	0.403487	-1.12365	1.05017	-1.40416	-0.90414	-0.381702	-1.32769	0.78363	1.56122	0.704067	0.283348	-0.881188	-0.711451	-0.183457	0.5117	0.174712	-0.119926	-0.596206
0.419768	0.267881	1.0644	-1.12532	-0.489643	-0.36741	-1.21441	-0.550257	-0.513101	-0.0800821	2.19509	-0.151184	-1.83033	0.00677785	2.28023	0.216706	0.618928	-0.220716	-1.07872	-0.960691	1.03356	0.670138	1.59173	-0.0516136	-0.243039	-0.634454	-0.682417	2.08408	-0.601309	-0.853432	-1.11223	0.13327	1.1401	-0.215894	-0.210059	0.793435	1.40029	0.600008	0.257059	-0.427116	-0.51118	-0.256009	-1.48495	0.919379	-1.82727
-0.416701	-0.759287	0.103733	-0.950571	0.250438	-1.32702	1.17329	-0.37113	1.21493	0.967374	0.114157	1.098	-1.44348	0.355217	-1.46855	0.121823	0.258763	-0.56429	-0.149987	-0.895295	1.68598	0.667853	-0.816188	-0.22148	0.0646278	-0.776835	-0.392015	-0.0299532	-1.37516	-1.0769	1.33148	3.112	-0.438792	0.450478	-1.21158	0.487257	0.190457	0.371316	-1.33167	1.56431	0.491759	1.30401	-0.922507	0.52729	-0.967147
-1.516	0.577805	-0.628891	-0.21933	0.106524	-0.759276	0.914528	-0.833287	0.181483	1.02074	-1.83865	1.78113	0.388887	0.995325	0.00575389	1.31724	-1.01098	0.638302	-0.320671	-0.028503	-1.33125	0.556737	-0.742048	-1.75605	-0.236222	0.480799	-1.12226	1.47834	-0.532729	1.32707	-0.128006	0.459295	0.408637	-0.506769	-0.692009	0.558911	1.34639	-0.195384	-1.53737	-1.7829	-0.11852	0.793756	0.574525	-0.381377	2.3063
0.394095	-0.530724	1.61292	0.47214	0.51829	-0.424902	-1.37941	0.684503	-0.344291	0.726087	0.389153	0.500025	0.764081	0.394234	0.683962	2.27851	-0.538468	-1.03649	-0.797352	-0.293406	-0.406	-2.0318	0.0551983	2.05545	0.188037	2.853	-0.0455528	-1.16061	-1.0443	-0.962828	1.14782	-1.59479	0.00600834	0.850888	-0.0498173	0.289649	-0.12093	-0.102773	-0.644788	-1.0672	0.00522408	-0.221886	-1.03845	-0.0625559	-0.969956
0.396818	-0.120447	-0.300596	0.319507	-1.5997	0.0748859	0.927493	-0.635648	1.04472	-0.071512	-0.144438	-0.702757	-0.375405	-0.409758	0.557622	-1.38923	-0.148524	-1.01126	-0.348889	0.368928	0.388708	0.455105	2.56514	0.27532	0.338234	-1.72864	1.93134	-2.54278	-0.368534	0.86596	-1.3883	-0.840307	-0.11602	2.15577	-0.086648	0.285977	0.0889733	-0.530963	-0.632949	2.13375	0.577533	0.150519	0.107803	-0.166779	-0.350009
-0.592948	0.992127	1.49679	-1.29333	1.20159	-0.786726	-1.49297	-2.28545	-0.706011	-0.647414	0.308844	-0.302766	-0.797964	-0.153258	0.173796	1.0102	0.264739	0.00566861	-0.283714	-0.149981	-0.0996533	-1.30158	1.3572	-1.2901	0.419274	0.378798	0.963736	0.39507	1.28048	-0.0177964	-0.136617	0.187117	2.7098	-0.500158	0.722821	-1.25593	-1.19343	0.264169	1.80302	0.0115573	-1.11736	-0.240621	-0.898645	0.563243	1.03437
0.720109	0.623149	-2.13401	0.610367	-0.439451	-1.09569	1.59055	-0.341198	-0.629105	0.167492	0.738225	0.373562	-0.568282	1.05389	-1.05332	0.113176	1.57492	0.7299	-0.626806	-1.13271	-2.13151	0.445808	1.06134	0.438125	2.09005	-0.821091	-0.0812718	0.626966	-0.244301	1.15828	-0.465529	1.29552	1.08078	-0.684488	-1.32817	-0.0933978	-1.00105	0.674371	-1.0498	-1.21248	1.00884	-1.27098	-0.122076	-0.467039	0.818326
1.38725	-0.538316	1.76998	0.551922	0.757124	-0.74672	-1.0152	-1.33459	1.3468	0.0973765	1.09061	0.0331336	-1.70872	-0.752637	-0.687183	-1.21401	1.77171	-0.690994	-1.2638	0.924347	-0.230848	0.880346	0.995966	-1.8117	0.357948	-1.25287	1.95584	-0.799585	-0.399062	-0.251238	-0.225347	-0.619026	-0.131746	-0.648467	1.09429	1.10446	-0.450052	1.89979	-0.359902	0.0269034	0.40292	-0.608793	0.321464	-0.573693	-0.455683
0.716189	-1.74708	1.2779	-0.58702	1.15237	-0.0661758	-1.00556	-0.49706	1.50588	1.75123	-0.227342	1.64621	-0.203388	-0.618072	1.87699	-0.872131	-1.2744	0.667975	-0.444785	-0.764045	0.0833047	1.43547	0.347478	-1.22823	-1.07598	0.693391	-0.17517	2.12336	-0.793736	-0.0113281	-1.00148	0.306395	-0.301198	0.0884807	-0.855854	0.5703	0.475942	-0.212854	-1.59292	0.113035	1.57125	-0.57412	-1.02922	-0.627708	-0.616287
0.336914	-0.0124916	-1.13993	-0.429345	0.202958	-0.0371255	0.858857	1.72307	-0.319198	0.103633	-0.246854	-1.01576	-1.35848	-0.717874	3.69868	-0.117731	0.899451	-0.918265	0.766731	0.549483	-0.23215	-0.20602	0.19784	-0.579724	-0.0741189	-1.10469	-0.628824	1.09703	-1.4399	1.5178	-0.0336617	0.571768	1.64971	-1.96411	-0.121201	-0.0503822	0.131982	0.895817	-0.296798	-0.593432	-0.583867	0.843558	-0.313831	-0.16198	-1.34755
0.606705	-1.07918	2.07576	1.02766	1.79484	0.718689	0.254893	-0.285393	-0.0616484	0.730088	-1.53815	-0.0275528	0.607457	0.337848	-1.0442	-0.558641	0.632597	2.13216	-0.0246065	-0.862673	-0.873168	-0.141	-0.276701	-0.949386	0.12528	-0.131055	0.171355	0.0464973	1.79886	0.12092	1.50136	0.69357	-1.05048	-1.39837	-1.34196	1.1735	-0.672766	1.05067	-1.87622	-1.37474	-0.536538	-0.763801	-0.757445	-0.360843	0.385805
0.429054	0.864421	-0.0670483	-0.657077	-0.159685	-1.02528	0.576101	0.814072	-0.89198	0.0450925	-0.0151579	-1.20067	0.708763	-0.859615	1.19338	-0.267562	-0.601461	-0.741962	-0.24917	0.229511	1.777	-0.61804	1.92396	-0.384275	0.718424	1.05605	-0.133164	-1.63861	-0.923726	-0.954826	3.00172	0.502021	0.0889108	0.107728	-1.51542	1.20815	-0.878036	-0.962052	-1.49463	-0.898194	1.32097	-0.222765	0.631273	0.819396	-0.655612
0.58725	0.299429	0.319992	-0.136576	0.0856015	-0.0547167	1.27483	0.747793	-1.4039	-0.25764	1.24637	-0.897854	-0.246251	1.45893	-0.988757	-0.735481	-0.526452	1.36346	-0.534888	2.45222	-0.1526	-0.326552	-1.33865	-0.101967	2.18046	-0.187088	1.00249	0.156225	0.323072	-1.24769	-0.235796	-1.2448	-0.44363	-2.19303	2.03005	-0.0441944	0.0609035	-0.936926	-0.072613	0.281116	0.304343	-1.35782	-0.0219099	-1.12139	0.634631
-0.273041	-0.989448	-0.646385	-1.17579	1.06467	-0.46267	1.72025	-0.918669	-0.0898221	-0.94363	1.0053	-0.520059	1.3248	-0.272618	-0.886266	0.0472579	1.60061	1.27206	-0.686404	0.270226	0.798385	-1.12731	0.209301	-0.180666	0.027639	0.87514	-1.69637	-1.44934	0.685952	-0.791675	1.63561	-0.695537	-0.0333151	-1.12214	1.72669	0.125045	-0.820968	-0.128649	0.017639	-0.701089	1.74965	-0.767692	2.0586	-1.05458	0.219295
0.22879	-1.42452	1.13052	-0.080343	-0.272	-0.191028	0.597472	-0.512878	-1.26465	1.66325	0.479787	0.248244	0.390496	-0.875483	-0.113945	-1.62811	1.45202	0.0358792	-0.522403	-0.371705	2.72885	0.605839	-0.515956	1.63194	-0.0843541	0.515601	-0.0506368	0.169639	-1.49188	0.584762	0.403909	0.776597	-1.26043	0.457018	-0.224638	0.0410506	0.385635	-1.37528	-1.57981	0.720184	-0.623454	-0.280931	-0.413637	1.85453	-1.94392
-1.02546	-1.44323	0.996635	0.38209	0.468791	-0.49889	-1.30635	1.18343	-0.303562	-0.25944	0.491147	-1.07973	-0.743942	-0.959156	1.39076	0.947386	1.37598	0.0928824	2.09259	-0.0433494	-2.22713	-0.684433	1.86364	-0.122183	-0.581363	0.0622365	-0.275561	-0.535368	-0.0957415	-0.344786	-0.788319	-0.0679075	1.0047	-0.303282	0.430469	-0.504248	1.45707	0.465683	2.42295	-1.6027	0.429406	-0.179746	-0.606833	-0.834202	-0.140942
-0.907654	-0.600453	-0.282826	0.914772	-0.743622	-0.0371592	-0.721546	-1.29371	1.53224	0.921851	0.169544	0.719212	-0.436643	-0.354388	-0.0628338	2.0706	0.561268	-1.74621	-0.440179	1.98998	-0.569511	-0.344755	0.907471	-1.1124	0.280935	0.25261	1.45625	-1.02956	0.0702955	-1.81107	2.31142	-0.0482619	-0.130324	-0.730045	-0.37295	-0.270701	-0.397602	1.73328	-1.30262	-0.408402	-0.210424	1.08292	-0.249948	-1.09903	0.740182
-0.271793	0.0148307	-0.147658	-0.64591	1.42911	0.974161	-1.64624	1.00646	-1.22852	-0.843816	1.86534	-0.809413	-0.883156	1.78604	-0.278423	0.549926	-0.192913	1.34376	-0.393553	-0.113441	0.20855	0.951795	-0.00100454	0.160183	0.526972	0.863988	0.678109	-0.658814	1.77761	-1.33381	0.197254	-0.0214721	-0.181533	-2.35618	-0.28005	-0.333538	-0.575685	-0.278836	1.0457	-2.27722	1.13196	0.809236	-0.0600182	-1.32197	-0.18603
-0.47889	-1.1872	0.235055	1.14369	0.143567	-1.71747	0.289732	-1.51535	1.47421	-0.900134	-0.0882504	1.54106	-0.780177	-1.06468	0.129736	-1.00676	-1.57645	0.919165	-0.130906	0.259862	2.26819	0.211144	-0.223515	1.40396	0.729272	-0.193177	-0.901333	-0.776418	0.437141	0.542704	-0.871852	-0.180353	-0.0942728	-1.1173	0.676601	-0.578456	2.39647	-1.1449	1.32696	1.13925	-0.295046	0.594279	-0.500086	-0.827664	0.288594
0.398942	-0.83592	1.21516	-0.558823	-1.47546	-1.27487	1.58178	3.16585	0.00514253	0.117282	-0.485549	1.32583	-0.0728541	-0.151649	-0.441609	-0.720124	-0.509748	0.272395	0.345966	-0.223893	0.327502	0.269424	-1.15418	0.0489327	-1.2482	-0.778931	0.323221	0.09675	-0.263434	-1.19334	0.953321	1.60508	0.903954	-0.426945	-0.233388	-0.718049	0.158089	-0.5406	-0.86681	1.26706	-1.9939	-0.347563	1.91379	0.808335	-0.587979
-0.587343	0.345705	0.1272	0.413707	0.478846	2.21805	0.066759	-0.35808	-0.17611	-1.48693	-0.76234	2.6897	0.359467	-0.044749	-1.4777	-0.506751	-0.0524371	1.12377	-0.0483924	-0.0354468	-0.150601	1.67789	-0.413408	-0.0424663	1.00634	0.815158	-1.36075	-0.610904	-0.709492	-1.80393	-1.09078	-0.471914	1.03632	1.78449	-0.555733	1.31707	-1.23291	-1.10202	0.477709	0.413509	-0.587705	0.499969	0.526777	-1.25193	-0.457611
0.276143	0.985977	-0.209965	-0.745945	1.0575	-0.584028	2.61492	0.299781	-0.226434	-1.90694	-0.323124	-1.81927	0.797395	-0.271329	0.729446	0.471056	-0.655561	0.154041	0.493334	2.07014	-1.84867	-0.757783	-0.733925	0.0355321	1.96403	0.207056	0.421794	-0.371884	-0.28478	-0.847526	-0.56108	0.685717	0.201523	1.88821	-1.11393	-0.827531	0.771786	0.0890008	-0.0259915	-1.29221	-0.667507	0.430289	-0.274258	-1.02177	0.726774
1.09865	-0.232468	-1.11682	1.69267	-0.170339	-0.0666337	-0.185694	0.197078	0.0318231	0.549419	-0.670197	-0.101241	1.43689	0.722467	-1.69716	0.703119	0.999698	0.538376	-0.243678	0.225042	0.186021	0.375703	-1.53439	-2.0801	-0.272274	-0.861397	2.02939	1.72338	1.26982	-0.453306	0.395406	-0.978624	-0.407109	1.62953	-0.723415	0.0985918	-0.599408	-0.00646583	-0.437953	-0.758928	1.68678	-1.06649	-1.77406	-0.11275	-1.03896
1.42959	2.42127	-1.12056	0.202489	1.83019	0.0621855	0.121515	-0.390345	0.118628	1.06053	-1.02557	-0.240683	-0.722267	0.0932289	-0.795784	-0.0760045	1.89374	1.61114	-0.176108	-0.465629	1.40144	1.90922	0.549448	0.804516	0.373901	-0.208861	-1.37724	-1.04382	-1.01371	-0.577158	-1.01479	0.123566	-1.37007	-1.29429	1.08377	-0.91477	-0.187902	-1.14438	-0.0535896	0.0132568	-0.454711	0.40472	-1.38052	-0.25487	-0.204736
0.159732	-0.883008	1.55306	-0.84088	1.00714	-1.17186	2.21974	-1.02011	2.04363	-0.32554	1.52174	-0.473174	-0.344504	-1.13569	-1.23776	1.75088	-0.430238	0.273418	1.36471	1.56704	0.658159	-0.519979	-0.738169	-0.299016	-0.702457	0.502776	-0.497949	-0.27016	-0.848271	-0.161226	0.959018	0.347326	-1.09613	-0.0937184	-0.52706	-0.929767	-0.580872	0.671829	1.02579	0.86743	-1.50082	-0.854063	0.327097	0.103342	-1.44144
0.57745	1.36458	-1.48571	0.226132	-0.760153	-0.292705	0.928335	-0.955216	1.24245	0.383577	1.09392	-1.747	0.358465	0.252117	-0.337788	0.838508	-0.977962	0.482135	-1.34037	0.585788	1.07682	1.29312	-1.00948	-0.359612	0.366269	-1.00948	-0.841585	0.519007	0.984943	-0.197335	-0.723013	0.120854	2.23315	-0.702495	3.01504	-0.559481	0.0915827	-1.38365	-0.479867	-0.521269	0.114623	-0.46218	-1.1111	-0.501335	-0.39008
-0.0983509	2.46383	-0.314087	0.159051	-1.1419	0.613694	-1.33997	-1.28372	-0.244122	1.66398	-0.657114	0.733329	-1.28836	1.9984	1.72946	-0.408043	-0.214529	-0.799328	0.452477	0.146558	-0.508474	-1.11547	-0.0996967	0.17464	-0.874939	0.51838	1.14565	-0.948353	1.02523	-0.331976	-0.35611	0.504099	0.288955	-0.679555	-0.511752	1.34828	0.226689	-1.07253	-1.15528	-1.25597	-0.429471	0.356262	-1.19819	0.901998	1.87633
0.78723	0.619237	2.44763	0.233384	-0.938209	-0.392733	-0.614558	0.435041	-0.227166	0.629083	0.283903	0.986096	0.50771	-1.67555	-1.20447	2.53425	-0.043914	-0.157465	0.0679907	-0.6216	1.69152	-0.471052	-0.894079	-0.00268987	-0.084306	0.55936	-0.440829	0.165453	-1.67634	1.63231	-0.987257	-0.340277	-0.108357	-0.594286	0.347679	0.880936	-0.868759	-0.7924	-1.06642	0.262176	0.540714	-2.10984	0.0046478	-0.806815	1.50302
0.832514	1.31325	-0.858447	0.920203	-0.807951	0.0105209	-0.632916	-0.764212	0.281991	-0.920285	0.52869	1.17768	-0.550949	0.568295	-0.23493	-0.36114	2.36462	-1.71894	-1.11397	-0.653343	-0.10512	1.52656	0.286623	-0.0586863	-1.12328	1.73571	-1.24244	-1.95062	-1.88171	0.752272	-0.0454092	-1.22128	0.797328	1.44023	-0.367295	0.261299	-0.418219	0.668858	0.888821	0.339662	0.09143	-0.864481	0.156458	-0.365413	1.31804
1.90716	-1.60086	-1.89229	-0.212988	0.427468	2.52255	0.271237	-0.701882	0.206233	-0.0282755	-0.254016	1.10593	0.900249	-0.652581	1.12652	-0.400796	-1.94323	0.44749	-0.684464	-1.33834	-0.0162118	0.596786	-1.45313	0.0775246	-0.817401	1.38824	-1.18694	-0.572019	-0.568183	1.42018	0.280864	-0.950996	-0.0155276	-0.165411	1.10815	-0.692442	-0.811124	0.488392	0.777248	0.848441	0.00430364	-0.863276	0.989823	1.00674	-0.0791253
-0.455687	0.534618	-0.125246	0.986053	-0.608892	0.107193	0.161968	-1.35672	2.85587	-2.20639	-0.417108	-0.56152	1.76342	1.02165	-0.558478	-0.713233	2.24297	-0.377176	0.229299	-1.11994	-0.536163	0.539395	-0.0214798	0.679138	-0.623813	-0.760378	-0.713115	1.51769	1.48121	-0.639131	-0.982256	0.937186	-0.591996	-1.13394	0.720432	-0.655701	-0.556117	-0.18116	-0.750671	0.0696923	0.732154	0.288689	-1.12862	0.797685	0.108609
1.80201	1.36723	0.699069	1.15072	0.00611578	-1.55741	1.17352	-0.317208	-0.645108	-0.902721	-0.810037	1.50618	-0.534865	-1.06288	-1.07124	-0.0591786	1.89394	0.167151	0.0819584	0.557954	0.521327	0.470522	-1.06362	-0.932952	0.160418	0.385528	-1.17829	0.339789	-0.514633	-0.777751	1.20464	-0.217831	-0.607034	1.89421	-0.100102	0.50033	0.516489	-1.33616	-1.46093	-0.25979	-0.882578	1.71853	-1.19763	0.719568	-1.34726
0.714031	0.694195	0.0368427	1.53265	0.359815	1.07573	-0.675481	1.27775	-1.73069	-0.568018	-0.761571	0.848571	0.965465	-0.00801969	1.34234	-0.642341	-1.08846	0.110226	0.327963	-0.464209	-0.673811	-1.09216	-0.64885	1.53796	-0.999429	-0.47588	1.78808	0.172884	0.124374	0.499094	-0.273245	-1.33175	-1.25267	-1.51356	-1.12723	-0.501336	-0.308893	2.35588	-0.177254	-0.244602	-0.000497313	-0.230374	-1.56635	1.37539	1.21747
0.542244	-0.153994	-1.3137	-1.21165	0.159188	0.250935	-0.875239	0.971183	1.21002	1.04708	-1.01019	1.14448	-1.65006	1.12619	0.259066	-0.491923	-0.779668	0.292786	-0.341205	0.407458	0.498646	-1.19273	3.20274	-1.56972	-1.33134	-0.00486177	0.242133	0.178224	1.04525	0.900793	0.042237	-0.359761	0.796372	-0.427858	0.662117	-1.07991	0.43685	-0.957498	-0.12745	0.328592	-1.37197	0.477205	-1.43316	1.55153	-0.0894572
0.41522	0.633098	0.432468	0.379703	0.244197	0.131132	-0.634883	-1.87985	-0.537486	1.91236	-0.564744	0.506307	0.284033	0.459706	0.261911	-2.09138	-1.95439	1.01395	1.53427	-0.366475	0.299958	1.22078	1.04895	-1.15461	-0.634053	-0.0959431	0.484171	-1.70642	1.24352	1.11411	1.74257	-0.942702	-1.09431	-1.36345	0.534548	0.0265612	-0.162469	1.48466	0.0589569	-0.80205	-0.763603	0.639833	-0.205631	-0.19761	-0.954924
-0.0619573	-1.25272	0.637051	1.718	-0.701224	-0.575418	0.731575	-0.733607	1.64446	-0.266625	-0.186701	-0.818844	0.74277	-0.5194	0.487689	-0.583287	0.503684	-0.939497	-1.12178	1.34347	-1.60436	2.13739	1.00229	0.923229	-0.400214	-1.3741	0.455165	-0.382846	0.983504	-0.884089	-0.580074	0.147342	0.733421	-0.973934	-0.493744	0.950129	0.994446	-0.586166	-0.52792	-0.487838	0.289183	-0.614884	2.61408	-1.23227	-1.13539
0.598218	-0.466735	0.897157	1.15009	0.028671	1.21852	-0.534601	-0.678709	-1.0276	0.957676	0.167532	-0.410836	0.442866	0.0539199	0.129832	2.27154	-2.07244	-0.843205	-0.220151	1.2485	-1.01673	-0.264387	1.4826	-0.269647	-1.15301	1.59101	-0.572848	-0.145979	-0.664803	1.50427	-0.809856	0.391488	-2.47157	0.350966	0.807738	-0.30587	-1.04568	1.0378	-0.0878385	-1.47915	-0.171891	1.03872	0.247112	-1.117	0.214291
1.286	-0.952613	3.06784	-1.24467	0.756456	-0.320885	-0.613799	-0.465973	-1.64339	-0.490382	-0.851887	0.122646	-0.366224	0.0868059	0.282515	1.24524	-0.990904	0.0703104	-1.40808	-1.40699	0.267739	1.04442	-0.900601	0.510472	0.05104	0.465831	-0.687045	-0.0307602	-0.516723	0.0929492	0.674016	0.620561	0.606078	1.68724	0.713302	-0.487095	1.88594	0.187937	-0.606001	-1.56003	-0.284484	-0.560525	1.68036	-1.08933	0.0727063
0.660286	-1.7233	1.31424	0.982401	9.48935e-05	-0.0802782	-0.691466	-1.49751	-0.924989	0.511627	0.82653	-1.05482	0.0562058	0.690239	-0.547365	1.34681	0.168562	2.53211	-0.431704	-0.365608	-1.47594	-0.0210463	0.453361	-1.29087	0.0172825	0.88722	-0.836239	0.882764	-0.680266	0.394901	-0.735475	0.339141	-1.22941	-0.435892	-0.205008	-0.110391	1.15463	-0.1983	-0.397457	-0.0088302	-0.197012	-1.03767	0.0844458	3.27796	-0.403979
0.549455	1.04887	1.08728	1.20892	0.71913	1.26511	-1.11551	-1.60048	-0.539228	0.2776	1.24024	-1.06751	1.03447	0.0235789	0.304873	-1.47525	1.36662	0.227204	-0.597971	-1.01289	-0.262785	-1.23652	2.67627	0.256287	-0.935644	-0.489919	-1.43166	-0.593257	-0.990741	-0.492076	0.803411	-0.143823	1.33025	-0.387519	0.599513	-0.247095	0.0880964	0.00763348	-1.74456	-1.2492	0.459635	-0.14578	-0.362514	-0.119568	1.66705
-1.73697	-1.56384	0.656558	-0.982475	1.65919	-0.614843	0.449026	0.672774	-0.256831	-1.08029	0.66439	-1.40813	0.678826	-1.5496	1.33484	0.351251	2.16448	-0.663507	-0.598762	-0.342129	1.6558	-1.23919	0.361442	0.22367	-0.855806	-0.117719	0.489069	0.575079	0.00243679	-0.949526	-0.768146	-0.636831	1.43674	1.36075	1.40549	0.0900585	-0.155206	-0.0525516	-0.765704	-0.584156	-0.310837	1.81159	-1.02084	0.53111	-0.320679
-0.778712	-0.402424	2.13649	-1.05414	-1.48959	1.84626	-1.11264	-0.478695	0.65383	0.0276206	-0.339715	0.794505	0.186281	-1.56834	-0.435558	0.814024	-0.935976	-1.08515	0.096808	0.237096	1.44166	0.276187	-0.0552724	0.930785	1.10364	-1.61548	0.297276	-0.14878	-1.2153	0.161334	0.221188	1.73946	0.482272	0.385135	0.00977341	-0.512889	-0.942583	-0.187669	0.409279	-0.397626	2.78074	-0.838231	0.414312	-1.10831	-0.742869
-0.836064	-0.310916	0.819383	0.982206	1.95989	-0.243817	-0.197121	-1.08047	-1.59454	-0.75384	1.34047	0.0590201	1.05612	-0.368024	0.778539	0.422472	-0.190274	-0.468753	0.337352	-0.797891	-1.21626	3.67112	-0.141169	-0.222212	-0.905098	1.05327	-0.863148	-0.459111	0.224541	-0.927185	0.157863	-0.295417	-0.674417	1.1956	-0.536505	-1.12432	1.06071	-0.0300404	1.24641	-0.625634	0.608084	-0.907978	0.534641	-1.06784	-0.669662
0.139669	0.401587	1.82104	2.11039	-1.89512	0.195731	1.66119	-0.331126	0.401319	0.263384	0.822901	-0.819976	-0.711344	-0.603064	-1.14331	-0.154648	0.092849	-0.328396	0.736233	-1.01734	-1.40749	1.6976	-0.639415	2.34832	-0.288522	-0.406676	-1.42136	-1.2495	0.777726	-0.656183	1.28615	0.650701	-0.846259	-0.217723	0.169366	-0.439861	0.454901	0.708155	-0.624158	0.469263	-0.973093	-1.58108	0.749413	-0.184725	-0.0175148
1.29381	-1.58933	0.860209	1.42614	-0.150948	-0.161238	-0.699309	-1.72643	-0.279876	-0.877852	1.98014	1.36536	1.51259	0.993247	-0.0205891	-0.283739	-1.61661	0.0101392	-1.51477	0.00323396	-0.061	-0.252084	-0.221579	0.597967	0.140197	0.232435	0.922853	-0.504994	-0.467644	1.89491	-0.155	0.491407	-1.0612	1.42793	1.32904	-1.12489	-1.19552	-0.7299	-0.919503	-0.30735	1.50289	0.0298658	-0.857913	-0.508083	-0.72702
0.048387	0.289874	1.33461	-1.56519	0.014299	-1.40889	-0.460286	0.107708	0.590613	0.793778	2.36341	-0.435431	-0.923307	0.0448129	-2.12481	-0.329598	-0.577326	-1.1075	0.35341	0.170802	-0.345596	1.15991	2.03405	-1.7393	0.2528	-0.801689	0.409789	0.251759	0.947259	0.234934	-0.523687	0.668836	-0.495293	1.02673	-1.44158	0.943426	-1.01056	-1.10308	-0.361648	-0.450467	1.85304	-0.581137	0.0664516	0.854764	0.970925
-0.36513	1.68573	0.649667	-0.78358	-1.52853	-0.240743	0.662576	-0.379105	1.55443	-1.10737	0.295611	-1.27866	0.612203	0.374326	-0.675577	-0.397104	-0.608633	-1.37235	2.20789	-0.412037	-0.490127	-0.99081	-0.466574	1.03555	-0.65947	1.97933	-0.991528	-0.738304	-0.16314	0.966956	1.2146	0.3338	-1.05486	1.09298	-1.07554	0.632638	-0.364675	-0.444163	-1.62737	1.44506	-1.12629	0.354881	1.07498	0.344831	0.82362
1.10516	1.68391	-1.55532	-1.38635	0.407672	1.08916	0.854895	-0.172297	-0.190392	1.39724	-0.660673	-0.986281	-0.0152597	-0.0997353	-0.864167	0.155929	-1.35738	-0.653634	1.82829	0.362539	1.03676	-0.484588	-1.45142	-0.129956	0.333529	-0.172383	2.1694	-0.8441	-1.46259	-0.904866	-0.378713	-1.07211	-1.0917	0.399044	0.358009	0.0569607	1.22451	1.3571	-0.0261037	-1.52425	0.955591	0.248168	0.47931	0.983065	-1.00197
-1.33451	-0.521397	0.260406	-0.564058	0.397532	1.85429	-0.693526	-1.10777	-0.01277	-1.17966	0.851628	0.376208	-0.284711	-1.24849	0.374734	3.51883	-0.889636	-1.3736	0.117683	-0.563187	-0.221725	0.0235158	0.67776	0.166412	-0.548896	0.0207593	-1.53417	-0.127343	0.633892	1.09684	0.268312	0.0955824	1.02134	0.0541817	-0.146	0.526255	-0.522834	1.14905	-1.70933	1.39013	0.430911	-0.638662	-1.53474	0.462164	0.988594
-0.367693	0.463943	-0.612288	0.873278	0.593977	0.313038	-0.992097	-0.956646	-1.09126	-0.548444	1.03602	-0.362953	-0.816442	0.999826	-0.899274	-0.86979	0.478855	-0.855481	-0.493001	0.374321	0.3277	-1.00167	-1.52933	0.393292	1.05428	1.0646	1.55607	-0.669912	-0.862489	-0.643276	-1.1187	-1.21803	0.325893	-0.284357	1.84954	-0.269469	0.654209	-0.86198	0.0936605	0.353589	1.9432	3.33759	-0.19883	0.0167797	-0.58025
-0.413201	0.088021	0.389028	-1.35226	2.61749	0.718506	-1.25642	-0.221501	0.0749134	0.418882	-0.149227	0.0136002	0.502913	-0.0148659	-0.648154	0.662447	-0.717453	-0.744834	-0.811945	-0.888585	0.497301	-0.535177	-0.48427	-0.222998	0.536832	1.23624	-0.370627	-0.000835466	1.26393	-1.1526	-0.372996	-0.213364	-0.824579	0.93354	-1.83447	1.07705	-0.333747	2.39154	0.00644477	-1.08882	1.77413	1.99842	-0.807642	-0.266857	-1.4738
0.479729	0.242193	-0.714464	0.233588	-0.491868	-0.116764	1.52015	-0.338026	2.09887	-0.0233697	-0.0166492	-0.428216	0.276938	-1.08851	-0.455438	-0.104942	-1.22814	-0.156539	0.479288	1.07338	0.418322	-0.233862	-1.56865	-1.21256	1.90157	-1.24603	-0.827362	-0.721864	1.85468	-0.516908	-0.923206	-1.291	1.88816	-1.38348	2.63689	-0.328531	0.680328	-0.242843	-0.00979348	-0.494932	0.172693	-0.0998458	1.03556	-0.498028	-0.230503
0.685959	1.37863	-0.948106	-0.829454	-0.817183	0.623812	0.182611	-0.155534	-0.35453	1.45994	-1.24255	-0.046071	0.253781	0.109549	0.910529	0.995879	0.388016	0.317513	-0.714932	-1.32259	-1.18249	-2.31884	0.176904	-0.0979606	0.330714	-0.266173	-0.0394631	1.21034	-0.9315	0.147527	2.71638	0.810975	-0.771639	-1.06325	1.51515	-0.363926	-0.708576	-0.684988	-1.6405	0.556468	-0.0628743	-0.0911745	0.0486525	-0.405815	2.24077
-0.854035	1.54664	-0.742537	0.372043	1.25292	1.09039	-1.30769	-0.185493	1.66221	0.623885	-1.75621	0.406579	-0.145348	-1.17335	0.813123	-0.971418	0.717042	0.540279	-0.205603	1.13237	-0.843439	1.73952	0.242985	-2.00619	-1.73695	-0.948655	0.0136086	0.958098	0.504585	0.574053	-1.05204	-0.349781	0.270578	0.398324	-0.455759	0.720016	0.772029	-0.407039	-1.69494	0.590292	-1.58065	1.28594	-0.515696	0.161283	0.544029
0.344315	0.363388	-0.854259	1.03826	0.671152	0.966064	1.07465	-0.551227	-0.499729	0.0514836	0.849453	0.57272	-0.748395	-0.327259	-0.867961	0.534339	-0.44575	0.0872884	-1.13641	2.0466	-0.842017	-1.11418	0.396066	-0.467214	0.365452	-0.197359	-1.45668	-0.388723	1.13508	-0.979071	-2.13318	-0.182252	-0.912149	-1.44429	0.444123	1.91597	1.16971	1.10846	-0.974701	0.709684	-0.687563	1.10901	0.495348	-1.84972	1.61148
-0.50346	0.668737	-0.451452	1.38336	-0.286506	2.76314	0.0844753	0.388761	0.150778	0.092087	-0.694853	1.19183	-1.00059	-0.215497	-1.14571	-1.66267	-1.14259	0.344057	0.102743	-0.218186	0.58296	0.755914	-0.98695	-1.07531	0.638745	0.81315	2.16668	0.925334	-1.23594	-1.17755	-0.357761	0.183604	0.87757	1.12077	0.250633	-1.4107	-0.582885	0.192867	-0.839931	-0.0874105	-1.00567	1.59514	-0.00594624	0.547229	-1.73299
1.62134	1.85093	-0.227173	-0.0663457	-0.568825	-0.276812	-1.65549	-0.953112	0.0868505	0.156045	0.0216771	0.904332	2.09364	-0.696118	-1.40114	-1.02215	-0.162582	-1.0555	-0.982933	-1.12427	0.337763	0.974904	-0.489546	1.50889	-0.518439	-0.905354	-0.146245	-0.86506	-1.16696	1.49222	0.246001	-1.23288	-1.48367	0.538582	0.16908	1.04249	-0.430703	0.0462475	0.061828	0.584416	2.40558	-0.0597961	0.382406	1.02716	-0.0612599
0.94915	-1.56061	-0.819761	0.514086	-0.73119	-0.690679	0.794296	1.46952	1.66481	-1.3788	0.974538	-0.874582	-0.327284	0.769344	1.48761	-1.57257	0.573451	-0.656896	-0.964172	-0.225679	-0.609474	1.61674	2.04488	-0.333692	-0.309749	-1.29123	-0.219315	-0.836332	0.0974711	0.174633	-1.78628	-0.59899	1.33632	-0.725393	0.218122	1.62131	0.417631	0.00185435	-1.26104	0.299249	-0.761171	0.49243	-0.303427	0.210533	1.11034
0.252711	1.78777	0.764071	0.495426	0.131845	0.0854315	0.0385209	0.833654	2.24584	-2.03017	-1.08088	-0.572985	0.265496	1.51394	-0.0800267	-0.385213	1.14077	2.59529	-0.50204	-1.02839	0.36008	-1.23512	-1.41119	-0.262188	-0.0589729	0.302991	1.58163	0.376509	-0.0198187	-0.0605685	-0.316143	-0.517403	-0.744828	-0.349039	0.751502	0.0962958	-1.02494	-1.15614	-1.43892	-0.19659	-1.09904	1.15279	0.108315	-1.24004	-0.0702295
1.30128	0.739368	0.284946	-0.98131	2.5745	0.00435359	-0.985388	-0.0501619	0.439761	-0.774449	0.774622	0.780466	-0.65573	-0.343184	0.00308841	-1.51309	0.253669	1.25117	0.545066	-1.00774	0.919031	0.0332438	0.667702	0.747339	-1.82345	0.161826	-0.850134	0.122518	-2.16338	-0.548638	0.158944	-0.12857	0.356077	-1.0947	0.820013	0.657742	-1.43241	-1.12302	-0.824794	-0.391621	0.672076	-0.00997643	-0.812798	2.46361	0.782137
-0.218436	-0.0352861	1.23567	-0.0357766	-0.158187	0.687781	-0.205291	0.907775	0.0119376	-1.26226	-0.179528	0.0264655	-2.01416	0.355546	-0.532136	0.893465	-0.470053	0.53568	0.896116	1.57471	-0.849704	0.148503	0.142188	0.768697	-0.354736	-0.431902	-0.273746	-0.331766	-0.424625	-1.35301	-1.13073	-0.638015	-0.57261	3.26934	-0.079098	-0.992523	1.01051	-0.807128	-0.457328	-1.19875	-0.727891	0.793933	-0.186032	2.8743	-0.2119
0.101944	0.205002	-0.529084	0.419948	0.611757	0.805456	0.610174	-0.803095	0.94107	-0.555212	0.330815	0.564569	-0.83686	1.12675	-1.7843	-1.07963	-0.302945	-1.27704	-0.523415	-0.323937	-1.87933	2.55408	-0.266419	-0.0809285	-1.10455	2.67595	-0.138839	-0.680344	-1.39593	-1.07277	1.22442	0.361674	-0.914988	-0.68219	0.754268	-0.353118	0.0636322	-0.744454	0.243909	0.61842	0.502679	1.51138	1.32613	0.315395	-0.540043
-1.34677	-0.812229	-1.07525	0.109937	-1.05319	1.76592	0.41625	0.502718	-0.0237656	-0.150244	-0.00709889	-0.795439	-1.47702	1.55378	1.16954	-0.35279	-1.01489	-1.17586	-0.344138	2.77891	2.3128	-0.430808	0.150149	-0.305265	-0.472809	-1.3917	-1.61776	0.872775	0.894909	-0.516806	0.332152	-0.0749475	0.0522667	0.675878	1.1437	-0.446	-0.542386	1.16347	1.21968	-0.155047	-0.72489	-0.71427	-0.243788	0.300124	-0.149789
-0.076391	0.0796938	1.47981	1.2576	1.2926	-1.60868	0.231975	-0.423454	-0.89245	-1.98373	1.99279	0.633661	0.330625	0.376644	0.522044	0.159896	0.908014	0.275884	-0.556158	1.19935	-0.327671	0.374762	-0.498806	-0.349734	0.903358	-0.457902	-0.869342	0.647142	-1.10222	-0.835078	1.16338	-1.22306	-0.0905437	1.23132	2.39985	-0.04329	-0.997499	-0.680052	-0.67583	-1.84531	-0.970461	0.146685	0.733202	-0.747819	-1.0848
1.16892	-1.05785	-0.051868	1.02431	-1.23173	-0.00994633	-0.10653	-0.615528	-1.06234	-0.506348	1.3625	-0.8878	-1.01014	-0.69922	0.456184	-0.045018	2.03398	0.0147701	-0.239671	-0.0832828	-1.39674	-0.736317	-1.81231	0.86227	0.166053	0.966457	0.374892	-1.79435	-0.000808142	0.826809	-0.163902	0.497784	-1.85392	1.35708	-0.580037	-1.18304	0.454051	-0.0547476	1.15319	0.87028	0.633828	-0.124365	2.26477	-0.487356	1.30704
-0.23165	-1.0777	0.594833	-0.976279	0.59372	-1.07254	-0.266402	2.6168	1.14881	1.68157	-0.483682	-0.0339318	-1.17607	-0.555918	-1.13242	-0.142673	-0.618876	-0.0982648	0.981393	0.892751	-1.10043	-1.09704	-0.576004	1.47001	-0.49064	-0.278172	-0.222906	-0.914186	-0.820307	-0.781372	0.334857	0.743343	-0.258619	-1.31619	2.9874	-0.453792	-1.08342	0.555353	1.11762	-0.279502	-0.0405722	1.18319	0.0469751	0.565953	0.0649964
0.304187	0.545248	0.482847	-0.113116	-2.07135	0.102423	-1.0395	1.26605	1.53026	0.391211	-1.12395	3.01812	-0.822358	-1.06143	0.00818779	0.746859	1.01651	0.348578	-0.785009	-0.357512	-0.100029	-0.0722748	1.5734	0.727712	-0.852792	0.103368	-1.47302	-0.421754	0.324387	-0.624963	-1.00397	-0.510422	0.933497	-0.744443	0.148108	-2.24189	0.637354	0.983907	0.0517881	0.821503	-0.370957	0.199445	0.497863	-1.4759	0.503835
-0.458352	-0.508218	-1.3193	0.544962	-0.0382641	-0.655126	-0.529052	-0.0769414	0.0118833	1.04046	1.24796	0.691122	-0.734798	-0.68789	-0.130452	1.75137	3.18855	-0.704048	2.01877	-0.829014	-0.12689	-1.13042	-0.715155	0.384006	-0.323827	1.13939	1.69546	-2.28496	-1.02829	0.686976	-0.17953	0.268968	-0.485157	0.568261	0.273989	-0.36478	-0.29175	-0.335867	-1.18607	0.991812	-0.16878	0.626409	-0.928856	-0.437316	-0.471245
-0.230354	-1.38989	1.86349	-0.909157	0.63575	1.48789	-0.958565	-0.954116	-0.659682	0.18663	0.36298	0.0653706	1.05434	0.585091	0.704304	-1.36453	-1.22119	-1.03703	-0.581385	-0.319357	0.84421	-0.426639	-0.718732	-1.1071	-0.617773	0.699175	0.612032	0.738066	0.0574855	0.898642	-1.28023	-0.253727	-1.3647	1.64415	-0.382112	0.219106	-1.1789	0.617447	-0.451667	2.70099	0.88665	-0.981114	1.61025	-0.556681	0.470582
-0.0373985	-0.0333103	-0.516568	1.52461	-0.66051	-0.572802	1.50238	0.816523	-1.00581	-0.699248	0.0175746	1.61177	1.54811	-0.751697	-0.832582	-0.343575	-1.13746	-1.27122	-1.05565	0.447822	2.08674	0.193092	-0.789659	2.59427	-0.953349	-0.283312	-0.381567	-0.607574	-0.157207	0.537416	0.974841	0.0800849	-0.231856	1.74185	-1.18103	-0.992782	-1.58568	-0.330171	0.878026	-0.426848	0.822128	-0.365888	0.850562	-0.528291	-0.494766
1.45351	0.266614	0.858003	0.495331	-1.04522	-0.0464662	0.970718	-2.13382	-0.851395	-0.285937	-0.334721	1.92028	-0.287408	0.809389	0.450964	-0.484537	0.29348	-0.582053	0.689395	-0.372621	0.0903758	-1.02586	0.451456	0.447765	-1.60734	-0.673351	2.55074	-0.856176	1.0972	-0.114899	0.534035	-1.10088	-0.323587	-0.067883	0.385946	-1.20767	-0.437489	1.3082	-0.187656	-0.816991	-0.207021	-0.678843	2.40216	-1.52412	-0.221607
0.708032	-0.997086	-0.216287	0.752665	0.0614963	0.288895	-0.908128	-0.490883	0.383648	-1.32729	-0.650196	-0.379575	-0.300862	0.223483	-0.220495	-0.639216	0.378948	0.25672	0.179762	0.6958	1.42101	-0.91649	1.42113	-0.0293815	-1.90567	0.200455	-1.2812	1.06488	2.18408	0.0917263	-0.226739	-0.115279	-0.494652	-1.47856	-0.126073	2.31298	-0.283496	2.11372	-0.323671	-1.99491	-0.0533087	1.64873	0.5648	-0.67478	-0.91874
0.379327	-0.734712	-0.251594	0.992875	-1.05731	1.44621	-0.174256	0.0413344	0.0752608	-0.652182	1.44633	0.20644	-0.211696	-0.985501	-0.641914	2.36086	0.447586	0.459427	-0.220066	0.127286	1.02046	-0.797832	-0.573892	-0.650667	-0.428137	-0.374407	-1.07318	0.8537	-1.20988	0.897121	-0.449178	-1.32911	-0.866252	0.050331	-0.837935	-1.21057	1.82823	-0.342509	-0.160455	-0.0488524	0.86827	1.1792	2.9385	-1.47923	-0.857429
1.30445	-1.1221	-0.378833	0.340408	-0.403857	0.378918	0.83152	-1.0466	1.58067	0.746319	-0.890685	0.390936	0.772559	-1.12753	0.59377	-1.16842	-0.506904	-0.432671	-1.08333	1.33724	-0.473371	-0.495011	0.0329514	1.17041	1.43059	-0.346359	-1.16307	-0.10658	-0.64574	1.20506	-0.591047	-1.80784	0.702528	-1.52979	2.60985	-1.15652	-0.282472	0.766309	-0.773913	-0.112224	-1.23521	-0.180317	0.706701	1.38407	0.775141
-0.231014	-0.277491	1.9863	1.04397	-0.836843	-0.807448	0.667771	-0.938967	-1.37232	0.969987	-0.618321	0.889193	-0.79851	0.190054	0.571435	-0.347093	0.255826	1.21463	-1.78499	0.294045	0.177027	0.32214	0.884116	0.898632	-0.421575	-0.307989	0.29716	0.445111	-0.500391	-0.938284	-1.89744	-1.16292	-0.793483	0.770444	1.34893	0.419305	0.864678	2.24772	-0.499879	-0.408573	-1.5449	0.847347	1.32576	-0.685711	-1.75744
-1.33669	0.482582	-0.437123	-0.649278	-0.316733	-0.201016	-0.588467	2.48507	-0.647451	0.170871	-1.14133	-0.869558	0.34117	0.398446	1.64326	2.18079	-0.876304	1.39745	0.916243	-0.466759	0.5843	-0.0289632	-0.0974115	0.217297	1.01848	-0.680835	0.536801	1.29131	-0.841116	-0.956051	-0.798908	0.645464	-0.667718	-0.216089	-1.05316	-0.246846	-1.51624	-1.20272	-0.812819	-0.261727	1.70185	0.500524	-1.64851	0.853603	1.19432
0.488014	-1.66697	-1.22522	1.75315	1.22654	1.4261	0.200203	0.323044	1.08309	-0.417663	-0.996605	-0.528207	1.1161	0.171211	-0.749142	0.0319928	-1.69202	-0.168968	2.52966	-1.31975	0.763988	-1.04028	-2.05905	0.279313	-0.31466	1.70751	0.0538527	0.81951	0.0234205	1.01315	-0.391711	-0.419815	-1.52136	-0.711062	-0.300207	-0.0144588	-0.0197006	0.429988	0.160673	-1.16023	0.941102	0.48051	0.012341	-0.693577	0.376192
-0.629527	-1.85573	1.47798	1.36399	0.460077	-0.862325	1.12953	0.466301	-1.6491	-0.15473	-0.437949	0.0600748	1.24141	-0.0458431	1.26639	0.42541	-0.217874	-1.7202	-0.955367	-0.293237	3.0837	-0.599198	-0.52549	-0.484047	0.277623	0.341299	-1.09994	-0.310752	0.530446	0.65817	0.957609	0.245559	-0.646837	-0.0887562	0.957842	0.678372	0.0105595	-0.46636	-1.52614	-1.24376	-0.315147	-1.2776	-0.195666	0.654855	1.31438
0.44885	-1.19323	-0.60258	0.0694049	-0.289284	0.217093	-0.301626	0.377762	-0.284755	2.43192	1.298	-0.81139	-0.73998	-0.109566	0.489691	-0.725608	-0.53977	1.92992	-1.61576	-1.90276	1.3898	0.372611	-0.85578	0.262241	1.73136	-1.05766	0.753911	0.761783	-1.13129	2.86452	-0.278471	-0.714638	-0.538999	-0.686247	0.554593	-0.727627	-0.412153	0.109347	0.744447	0.628068	-0.440137	-0.404826	-0.541824	-0.280837	-0.248541
-1.03983	-0.782445	-1.6048	1.47206	0.566601	2.25184	-0.785112	-0.192242	-0.863315	0.38426	0.513235	0.10093	-0.66081	2.01709	0.653456	-0.964955	1.25545	-0.340987	-1.15367	-0.31719	1.74312	-0.531176	0.346697	0.903209	0.251209	-0.437169	-0.373741	1.2065	-1.47356	-0.31341	-0.534497	-0.33179	-0.857103	0.0227543	1.40399	1.4567	0.460005	-0.407094	-0.756691	1.58046	-0.780625	0.0485017	-1.4757	-1.10389	-0.55627
-0.484836	1.60603	-0.508207	-0.0620436	-0.345734	1.14708	-0.887877	0.256218	2.38539	-0.762283	-0.532707	-1.49385	0.0106306	-1.15733	0.0415191	2.34085	-0.000989025	-1.35236	-0.863668	0.0506956	1.41617	1.0239	0.0905156	-0.460055	-0.453179	-0.986549	0.339976	-0.0955335	1.87084	0.606306	-1.16496	-0.0886934	-0.834658	-0.357292	1.98492	-1.05099	-1.30824	-0.813666	-0.838523	0.493657	-0.111375	-0.227498	0.0212712	0.483935	1.0732
-0.0137568	-0.492211	-1.88125	-0.38249	-0.56411	2.57811	-0.417409	-0.181756	-1.03191	-0.242469	0.0554243	-0.5383	1.49788	-0.164841	-0.05245	0.292716	0.818123	-1.46574	0.37598	-0.400002	-0.62294	0.738455	0.0323993	-0.869887	-0.996373	0.518941	0.939972	-0.0829379	-0.79674	1.54554	-0.132008	0.489407	-0.905748	-1.56632	-0.489581	0.149314	0.246421	0.652448	-0.997863	-1.04629	-0.0310768	2.7023	2.28857	0.476046	-0.0315661
-0.657514	1.05405	-1.74173	1.32221	0.389525	0.637599	-0.814844	0.662746	0.240545	-0.948549	-0.998716	-1.25019	-0.127749	1.97333	1.09008	0.75216	-0.706831	-0.891656	0.726953	-1.89157	0.912996	-0.101794	-0.56726	-0.702411	-1.00255	-0.190408	1.75117	-0.191627	-1.48282	0.354937	-0.141624	0.599332	0.435652	1.22554	-0.332496	-1.03539	0.193222	0.324302	-1.20435	1.9786	1.71681	0.386339	-0.99283	-0.671412	-0.0818003
-1.10467	0.0739028	-1.36631	0.370398	-0.955424	1.67867	-0.71636	0.842505	1.11559	-0.324755	2.08716	0.284117	0.483183	-1.68418	0.677383	-0.626414	-0.116294	-1.78141	1.25929	0.672233	-0.56027	0.214274	0.520734	0.280218	-0.244678	1.6857	-1.89468	-0.954114	-1.00879	-0.81449	-0.0759613	-0.188134	-0.582583	1.58484	-0.939117	-0.180698	0.414358	0.493592	-0.692305	0.774617	1.29712	0.848373	1.13574	-1.24903	-0.733316
-1.08145	-0.186028	-0.387196	-0.862973	-0.00079707	1.09138	2.10061	-0.538095	-0.215959	0.659376	-0.935959	-0.220248	0.397963	1.96331	-0.305985	2.28334	-0.517984	-1.19908	0.587463	-0.691921	0.132851	-0.982003	-0.98701	0.557848	1.14791	0.254703	-0.274826	-0.732105	0.763822	-0.374744	0.124176	2.18098	0.260646	-1.04328	-1.56283	0.157907	-0.495644	1.2294	1.5862	-1.80721	-0.936776	-0.89616	-0.0709246	0.16953	-0.342246
0.123927	-0.713757	-1.08677	-1.65311	1.27663	1.62848	2.19076	0.797562	-0.536676	0.110766	-0.0608629	-1.07225	-0.315898	0.31918	-0.781895	0.685501	-0.319138	0.371759	0.603922	-0.26563	0.0189006	-0.888224	-0.248145	-1.45379	-0.689718	0.603885	-0.57806	-0.0331524	-0.842307	0.964407	1.71466	0.48049	-0.0558205	3.07364	-1.0799	-0.333717	-1.5956	0.387973	-0.892026	0.768883	-0.367392	0.784041	-0.880728	0.671927	-0.832721
-0.0959803	-1.0855	-1.41998	-0.492719	-0.481456	1.18202	-0.0621281	0.717825	1.01499	-0.909724	-0.773373	-2.03127	0.55734	-1.68333	-0.271402	1.1731	-1.00412	0.385789	2.74498	1.1462	0.325898	-1.06991	0.509688	0.717606	-0.746423	1.06505	1.11147	-0.676381	0.68335	-0.0658706	0.605455	-1.22273	-1.08632	0.617993	0.543162	-0.701754	-0.875901	0.751682	-0.958114	-0.0673946	-0.89533	1.88846	0.398818	0.58866	-0.0524272
-0.571321	-0.154077	0.134368	-0.591641	-0.107664	1.63304	-0.964205	-0.220694	0.465976	-1.16118	-1.03261	1.5103	-0.478973	-0.711741	0.280541	1.40661	-0.567078	-2.05736	2.89813	-1.09733	1.29938	0.0524726	0.69355	-1.11044	1.88163	-0.476858	0.0996889	-0.362092	0.4715	-0.0416813	-1.6167	0.735635	-0.864606	0.336004	0.00383986	-0.360039	-1.06463	0.422232	0.476383	0.659594	1.68581	-0.41008	-0.143954	-1.03467	0.0549438
0.242693	-1.01586	1.18723	-0.489266	-1.27429	1.58026	0.821426	-0.223351	-0.480267	1.08701	1.30122	-1.62481	0.542547	-0.152217	-0.927548	-0.8769	-0.948398	-0.670591	-0.63353	2.02953	-0.181811	0.478505	0.818772	0.677382	1.18309	1.84903	0.0355112	-0.741899	1.05484	1.09031	-0.422528	-1.12248	-0.737633	-0.70972	-1.08271	0.467847	-1.34445	-0.394226	-1.3108	0.711725	-0.10773	1.07462	1.44733	-1.21813	-0.989745
-0.733126	-0.259443	-1.63297	1.02139	0.624542	-0.590784	-0.531886	-1.22459	-9.43833e-05	-0.7529	1.07339	-0.792338	0.949275	0.687534	-0.630707	0.892915	0.796124	-0.399712	-1.27729	1.46991	-0.715894	-0.096548	-0.0705319	-0.096531	-0.34536	-0.0399482	0.798109	-0.372287	-1.66417	-0.0868853	1.7678	-1.74264	0.434343	0.501507	2.41839	-1.14588	0.916966	-1.0752	0.141387	0.191162	1.95917	-0.294259	-1.48635	0.206595	1.20782
-1.09874	1.03813	0.631715	-0.707921	1.96858	-0.455738	-0.0751776	0.198549	-1.40459	-2.0967	-0.398401	-0.14078	0.226923	-0.454112	0.310839	2.32817	2.05152	0.596405	-1.27642	-0.44627	-0.512231	0.126911	-0.126071	-0.390846	-0.829776	0.726919	-0.724777	-0.369576	0.103555	-0.331609	-0.45628	0.412927	0.936389	-0.477439	-0.320235	-0.699921	0.741035	-0.471654	2.19812	-0.186866	-0.819749	-1.96271	0.875646	0.185731	1.57651
1.2331	1.27346	1.08756	-0.503921	-1.52146	-0.440776	-1.30841	0.239841	-1.6322	0.422275	0.361028	-0.756218	-0.125688	2.02815	-0.64524	-0.319611	-0.173361	-1.63548	-0.673532	-0.612184	1.15567	0.981692	-0.995669	-0.133698	0.510413	-0.341135	0.709199	-0.245598	1.40054	1.02675	-1.53674	-0.332584	-0.733192	-0.351692	2.23924	1.4869	0.418503	-0.435055	0.654476	-1.23933	-0.524179	-1.30419	-0.0783045	1.20696	0.163698
-1.34576	1.97608	-1.09903	-0.289931	-1.13207	0.40658	0.841659	1.57912	-0.246629	-0.0585363	-0.665078	-0.0248583	0.231955	0.929151	0.398257	0.659723	0.99583	-0.934232	0.398692	0.0847374	-0.805523	0.259385	0.742036	-0.344974	0.185193	-1.39239	-0.694955	2.10685	0.13384	-1.48845	-0.569657	-2.00776	-0.56398	1.54181	2.20063	-0.223733	-0.590955	0.761514	-1.03071	0.206289	-0.156641	-1.08197	-0.785775	-0.444566	1.33883
0.776125	0.195506	-0.835453	0.270177	-0.0514095	-0.259848	-1.24033	2.26455	0.704484	0.291696	-1.30805	-0.560868	0.521392	-1.31958	0.932727	-0.748797	-0.656957	0.773184	1.61624	0.592017	-0.539178	1.26494	0.162614	-1.6774	-0.0486687	0.672872	-1.25849	-1.44449	1.41197	-0.570932	0.198922	-1.11822	-1.72925	0.977705	1.19648	0.887943	-0.328863	-0.769453	0.731245	0.0319067	-1.3884	-0.613565	1.87974	0.276639	-0.162865
0.131683	-0.407044	-0.80987	1.81772	-0.563313	0.630471	1.40733	-1.04733	0.135506	-0.52864	-0.95265	0.909504	-0.850732	0.287457	-1.09424	-0.796304	0.0282403	-0.66768	-0.743498	0.00620121	0.272049	1.66061	0.975282	-0.0531904	-0.771008	-1.29638	1.91175	0.908432	1.87146	-1.89463	-1.01544	-1.22187	1.0476	0.632888	0.577077	-0.319185	-0.426457	0.869511	-0.877388	1.74464	0.281869	-0.477096	-1.2617	0.893629	-0.925268
0.771395	-0.279381	1.03725	0.243874	-0.638391	-0.0647573	0.230092	-1.63061	0.775079	1.86348	0.450299	0.147575	-0.548548	-1.33446	-1.29736	0.674158	-0.0433198	-2.43013	2.6774	-0.926976	-0.823907	0.17318	2.11671	-0.269649	-1.6697	0.079691	0.918247	-0.549517	1.08716	-0.448485	0.375613	-0.948615	0.00111918	0.23976	-1.46969	-0.709708	-0.177902	-0.324882	1.10581	0.289755	0.0859235	0.583862	0.522071	-0.243992	0.380477
-1.01186	0.660084	-1.45298	0.439532	-2.71353	0.871336	0.582424	2.68303	0.419684	1.46031	-0.588194	-0.860739	-0.957001	1.76723	-0.93502	0.491668	-0.331732	0.0264041	-0.209583	0.346206	0.414975	0.65243	0.179905	1.0212	-1.30396	-1.19778	1.15531	-0.589676	0.613187	-0.475042	0.75314	0.326858	0.324408	-0.553844	-0.823522	-0.398554	-0.691389	-0.210649	1.55784	-0.968873	-0.323237	0.593487	0.863266	-1.22458	-0.382152
0.107628	1.98837	-1.45104	1.06749	-1.25339	-1.7038	0.0570355	-0.627465	1.02967	0.0633614	0.956829	-1.28805	-1.15787	0.543986	1.54932	-0.671879	-0.707606	2.16856	0.824164	0.503035	-0.9185	-0.517056	-0.229579	0.511164	-0.667388	-0.686039	1.36268	1.62391	0.0224386	2.14025	-1.46713	-0.731294	-0.228606	-0.906581	0.205472	-0.233652	-0.209691	-0.0513575	-0.165589	-0.664091	0.736212	-1.00748	0.317338	-0.553668	0.319907
2.8783	1.54205	0.355876	1.5313	0.17444	-0.349623	0.303169	-1.95306	0.376482	0.960342	-1.41456	-0.450098	-1.51582	0.127674	-0.471382	-0.767866	1.62524	-0.550149	1.40836	-0.610362	0.488637	-0.765559	0.332617	0.357407	-0.709153	-0.918664	0.196606	-0.887662	-0.23608	0.409597	1.14087	-0.187312	-0.620645	0.672273	-1.8537	-0.790894	-0.750295	0.294603	-0.56524	0.257399	-0.0999249	-1.292	0.972191	1.32553	0.029083
0.51014	0.275605	-0.68185	1.76809	-0.736308	0.028373	0.363787	-0.935212	-0.464235	-1.66624	0.809101	1.10669	-0.412994	-0.0811906	0.658419	-0.602115	-0.128655	0.395244	-0.391104	-1.34907	-1.52311	0.589359	0.890089	3.60717	0.84335	-0.353627	-0.08315	-0.727462	-0.654676	0.117897	-0.613242	-0.318921	1.5706	-1.13542	0.332355	0.777926	-1.2525	-0.497104	1.2016	-0.0299645	-0.16189	-0.470618	-1.10567	-0.836026	1.36655
3.36053	-1.14404	2.44079	-1.75853	-1.21991	0.298824	0.402544	-0.150303	-0.839659	-1.05199	0.623257	0.0422732	-1.87948	-0.343925	-0.514638	0.373261	-1.17337	1.40489	-0.0178091	0.345153	-0.0834826	0.86322	-0.15203	-0.156369	-0.820057	-0.430055	-0.217616	-0.751041	1.68891	-0.434079	0.281119	-0.985777	0.753853	0.0382978	0.754895	0.674533	0.94896	-0.395589	0.124958	-0.85711	-0.702477	0.380125	-0.367931	0.0840859	0.562789
-0.507653	1.27075	-0.902521	-1.08818	1.32313	-0.701278	-0.32298	0.230637	2.02934	-0.694156	-1.18723	0.0462577	-0.622199	0.148518	0.113177	-0.474969	-0.379541	-0.634489	-0.407995	1.15004	-0.283521	-0.388145	2.04435	-0.141832	-0.546129	-0.0164642	0.0315122	0.774695	-1.09733	0.460785	-1.07355	0.497615	-2.17047	1.88015	0.922733	-0.774403	-0.580824	1.29634	-0.167015	2.78094	-0.336855	0.132075	-0.23193	-0.351383	-1.04999
2.20517	-0.356019	-1.20032	-1.06617	1.0487	-0.255596	-1.0739	-0.523783	0.578058	-0.518725	-0.834681	-0.302202	0.975254	0.0664212	-0.633367	-0.383758	-0.585726	-0.832047	-0.244327	-1.2398	-1.34333	-0.284174	-0.962435	-0.465319	-0.761725	0.667242	-0.715498	-0.455311	-0.114644	0.210826	0.54354	-0.274887	1.97746	-0.359796	-0.528049	2.09853	-0.333949	0.60758	-0.419086	-0.124245	1.36603	2.42866	2.42946	0.153936	-0.164013
-0.651789	-0.51845	-0.763028	-0.373896	3.81311	0.336167	-0.513269	0.89892	-0.0690296	0.880967	1.11562	-1.13259	-0.187977	-1.15148	-0.16579	-0.54854	0.58871	-0.0814183	-0.431319	1.10137	-0.415204	-0.12767	-0.349853	-0.753959	-0.709587	-0.711785	-1.2477	-0.728109	0.383498	-0.286139	1.14133	-0.949159	-0.158518	0.343162	-0.523736	2.21463	-0.970372	0.595298	-1.01141	0.24866	1.24773	-0.590576	1.90696	-0.0185864	-0.67519
-0.224639	1.0549	-1.04087	-0.312112	0.150955	-0.92822	-0.779969	-1.0973	-0.690268	0.726495	-1.21707	2.86072	0.31291	0.436978	-1.29142	0.310508	0.436415	0.114945	-0.523277	-0.0579951	0.65702	0.0711146	-1.29166	2.33818	-0.938729	-0.323324	-0.0757388	-1.52712	0.981478	-1.02329e-05	0.184393	-1.52929	1.89408	0.30268	-0.21775	0.374553	0.876121	0.26102	-1.16961	0.215044	-0.445766	-0.181528	0.788663	-1.22959	1.74407
-0.752562	-0.186646	0.110846	-0.306402	-1.01606	-0.704949	-1.01838	0.0695751	-0.865004	-0.0582935	-0.814808	0.16363	0.384406	-0.37176	-0.863057	-0.11616	2.21255	-0.48949	-0.724481	0.118695	0.211146	-0.0263577	-0.493878	-0.00864126	2.2841	-0.423161	-1.01838	0.115216	3.89821	0.436301	-0.183658	0.175665	0.0636069	-0.490075	2.25588	1.18428	0.689632	-0.444593	-0.463258	-0.169483	-0.897285	0.586103	-0.365282	-0.931625	-0.756105
-0.117885	1.5035	-0.716642	0.728887	-0.331666	1.18199	-0.496377	0.227938	1.34803	-0.336464	-0.7938	0.509323	-0.861064	-1.56628	-0.839867	1.74138	-0.0758694	1.97396	-0.365733	0.215919	0.191789	-0.430003	-0.536077	0.0619341	2.20193	1.02541	-1.45524	-0.305518	-0.0859285	-1.02079	-0.599254	1.27155	-1.23538	-0.868435	-0.593488	0.666867	-1.68508	-1.09081	0.0771484	-0.369217	0.0867461	2.13951	0.732764	-0.105222	-1.00449
-0.98059	-0.109349	0.988996	1.54876	-0.473218	-0.913874	-1.00541	1.90346	-1.47505	-0.893143	1.60521	-0.475482	0.0723189	-0.0139114	-1.05944	0.56971	0.873788	0.266876	-0.385691	0.115735	-0.00992956	-0.341519	-1.54617	-0.341343	1.92751	-0.391676	-0.595254	1.41185	1.92025	-0.497658	-1.11206	-1.32616	-0.960275	-1.09995	0.975624	-0.19117	0.875331	0.294312	-0.918213	0.249631	1.66058	-0.554458	-0.507747	1.27698	-0.358193
-0.505345	1.76238	-0.828994	-0.259128	0.290488	0.528982	0.477107	-1.30534	-1.23847	-1.1363	-0.382905	-0.877443	-1.2122	-0.899617	-0.360696	0.296649	0.866123	0.949403	-0.718892	-0.848976	1.70077	-0.949389	-0.741	-0.278472	1.44574	-1.28625	-0.823431	0.731859	2.93983	1.14168	1.66061	-0.699649	0.523252	1.32676	0.960866	0.135066	-0.918547	-0.591776	-1.08123	0.411711	-0.141783	0.0500086	0.443559	-0.335532	-0.221478
-0.449309	-0.61501	-1.04024	-0.526294	0.234304	0.864351	0.562832	-0.848271	-0.326387	-0.357751	-0.475592	2.32931	1.4347	-1.0767	-1.15053	0.82138	0.348283	-0.811588	2.53301	-0.112919	-0.670418	0.500938	-0.195763	0.693963	0.247844	0.183105	-0.97062	-0.8346	-0.0847131	-0.493158	-1.62894	-1.30244	1.34744	0.0500158	0.737409	1.08393	2.79244	0.662373	-0.34701	-1.31294	-0.476393	-0.463686	-0.185693	-0.197077	-0.473608
-0.991435	0.921205	-1.12145	0.272524	-0.0268489	-1.39114	-0.119765	0.0215625	0.159874	-0.696319	-0.75368	-0.258686	-0.455794	0.446623	-0.259452	0.265503	0.14819	0.546517	0.20752	-0.277921	-0.545554	-1.59543	-0.255962	-0.755765	0.284301	0.369417	-1.08356	-0.269513	2.69701	1.67824	0.34429	0.488515	-0.0849388	-0.420103	0.885531	3.29174	1.09866	-1.13999	-0.90616	-1.59543	0.170822	0.28911	1.54172	-0.0303877	-1.09358
-0.574299	0.502729	-0.409646	0.83725	1.09477	-1.27772	-0.0917129	-0.0884043	-0.567794	0.364426	-1.13065	-0.793616	-0.393204	-0.372337	0.162725	0.0205902	0.0433044	0.979948	-0.903452	-0.328642	-0.443866	-1.14953	-0.000436988	0.273543	3.30635	-0.854304	-0.547791	-1.00524	1.28767	-0.713946	-1.00036	1.36092	0.907085	-0.824941	0.581149	-0.381999	-0.31045	2.38927	-1.12066	-0.768236	-0.890597	1.82653	-0.545525	1.1478	0.403311
0.481066	0.0455642	-0.842594	1.11324	1.13518	-0.925997	-1.39068	-1.30414	-0.0698688	0.962703	-0.518986	-0.575101	-1.64904	0.679576	0.832955	0.0675274	1.19919	1.06381	-0.65517	-0.30403	-1.54477	-1.39713	-1.51591	0.443823	2.38028	-0.37253	-0.655501	0.23152	0.305329	0.920243	0.513281	-1.21899	-0.565597	0.0226442	2.25046	-0.903694	0.575383	0.251738	0.742888	-0.410207	0.000223053	0.517973	1.39981	0.151897	-1.46835
0.650481	-0.34464	0.337968	0.0658089	1.76099	-0.265645	-0.757349	-0.632091	-0.376466	1.79944	-1.05667	-0.70781	0.247364	0.221795	-0.705808	-0.623799	2.0655	0.0906704	-0.609383	-0.598029	0.924613	-0.16286	-1.80681	-1.16282	1.08506	-0.834818	-1.23295	1.49351	-0.597333	-0.507383	1.21784	-0.67405	2.0623	-0.310161	0.104108	-1.29884	0.326629	0.10959	-1.46101	-0.85737	1.54761	0.681395	-0.982045	0.675017	1.09846
1.08408	2.73948	-1.64379	-0.568758	-0.107042	0.111238	-1.77441	-1.16384	-0.397111	0.512115	-1.08993	-0.133603	2.42537	-1.27732	-1.01667	-0.155634	0.842832	-0.602407	-0.70433	1.96376	0.916061	-0.183564	1.75024	-1.06861	0.279896	-0.891487	-0.726956	0.144846	-0.0130521	-0.173257	0.15695	-0.531944	0.181388	0.123463	1.39061	0.154359	0.72524	0.420512	-0.634892	-0.176635	0.195953	0.174975	-1.28577	-0.455437	0.48308
0.0807053	0.808845	1.34943	-0.835672	0.652358	-0.236744	-0.534718	0.245138	-0.820065	0.00581996	0.719829	0.151036	-0.565266	-1.54142	-0.0832573	-0.201545	-1.5618	0.733793	1.21745	1.09412	-0.728002	-0.319898	-0.0109471	1.27024	2.56914	-1.71883	-0.204921	-1.65685	1.82907	-0.208785	-1.58468	-0.728047	-0.624064	0.871239	2.03548	-0.0647129	-0.436082	0.373968	-0.332357	0.826308	0.150487	-0.771662	0.0651588	0.226575	-1.50587
0.442394	0.7913	0.149546	-1.19139	0.64867	0.320365	-0.194551	-0.570968	-0.835758	0.903	-0.170148	1.22889	-0.308491	-0.824759	0.569707	0.599919	-0.778379	0.332566	-0.108633	-0.555283	0.0593587	-0.340142	-1.41124	-0.934176	1.64222	-0.530333	-1.64294	-1.16145	-0.41861	-0.12497	-1.0508	0.0975753	2.79662	1.89954	1.41675	-0.0775456	0.131383	-0.664483	0.622006	-0.940099	0.218128	0.899343	-1.65834	1.93444	-1.21024
-0.392678	-0.684023	-0.108988	0.226856	0.681255	0.735414	-1.23355	0.0801946	-0.68454	2.02649	0.0924163	0.641723	0.455933	-1.12437	1.8789	-1.07246	-0.48903	-0.0862248	-1.13566	0.248741	-0.997071	1.61338	-1.26924	0.157612	0.988365	-0.689348	0.807054	-0.58474	-0.265894	-0.912987	-0.30467	-0.945018	1.04465	0.197194	0.879429	-1.76635	-0.49474	2.02105	0.164287	-1.29012	0.726817	-0.395232	2.10879	-1.40717	0.557553
-0.0336295	-0.850607	-0.646216	1.38841	1.38965	-0.360258	-0.547151	-1.35185	0.086243	-1.10309	-1.28138	-0.421249	0.742122	-0.527794	-0.871563	0.172036	2.15368	1.13318	0.427069	-1.33973	-0.415781	0.0447109	-0.0922013	0.19509	0.171727	-0.669539	-1.00212	-1.00475	2.8563	-0.628947	2.05179	1.56107	0.683635	0.72284	-0.942457	0.366592	0.369907	-0.260513	-0.203675	0.553276	0.77851	-0.678281	-0.559481	-0.703733	-1.35185
-0.383415	-0.206737	0.472154	-0.173493	-0.836021	-0.552439	-0.105597	-0.0837245	-0.120784	-0.508598	-0.929201	-0.955076	-0.719	0.0069638	0.184374	1.72354	-0.407841	-0.601082	-0.75872	-0.955076	0.0944263	-0.660561	-0.955076	-0.489715	2.0456	0.717946	-0.153719	-0.955076	4.48277	0.0900991	0.00185342	-0.473484	0.511253	0.455854	1.97915	0.938529	0.80898	-0.023023	-0.253157	-0.636395	0.0422315	-0.191284	-0.17353	-0.432596	-0.861291
0.675704	-1.19946	0.376886	2.36575	0.897566	-0.200602	1.14377	-1.04207	0.137068	-0.750468	-0.621366	-0.427281	-0.318667	-0.919756	-0.405761	1.93131	0.427414	-0.121009	-0.1231	-0.517259	0.913013	-0.340605	0.657023	0.203892	-0.557289	-1.22091	-1.47885	-0.416536	-0.0440379	1.23416	-1.01525	2.13098	2.9967	-1.14922	-0.827821	0.56467	0.0973937	-0.372797	-0.701866	-0.919945	0.24494	-0.441256	-0.308954	0.302673	-0.858763
-0.447773	-0.0924076	2.10304	-0.596228	-0.423513	-1.03941	-0.476327	-1.23078	-1.47751	-0.159073	0.299389	-0.239067	-0.855852	0.0412189	-0.979484	-0.2829	-0.312959	0.103061	-0.74357	0.275573	0.66888	0.136609	-0.89977	0.499773	-0.16475	0.484259	-1.07172	-0.648626	4.2234	0.577235	-0.967494	0.233462	1.51329	-1.02761	0.784574	-0.705819	1.02199	0.34271	0.991453	-0.936345	0.741972	-0.103194	-0.0419543	0.752886	0.129367
0.225636	0.294382	0.485745	0.448958	-0.80119	-0.236537	-0.924149	-0.468308	-0.749261	-0.851092	-0.726407	0.318289	-0.951645	-0.234075	-0.173745	0.0157537	-0.317062	-0.68269	-0.0352195	-0.555809	-0.411244	0.97221	0.391351	0.732214	4.47191	-1.11891	-0.672898	0.598003	-0.000788341	-0.0961637	-1.12947	2.06048	0.334531	-1.00843	1.8572	1.05042	-0.548323	-0.768965	-0.114615	-0.795159	-0.745863	0.0123487	-0.270194	0.521954	0.596839
-0.622295	0.421436	0.654485	0.124159	-0.200937	-0.806006	-1.76089	-0.907088	-0.512927	1.39791	0.342983	-0.912057	-0.998298	-0.378421	-0.0676219	-0.141242	-0.689743	-0.902747	2.3785	-1.15795	-0.153492	-0.43073	-0.518273	0.873125	-0.374757	-0.816082	0.802082	-0.406755	-0.1621	-1.40851	0.414163	-0.396802	2.25648	-1.16004	0.565334	-1.18447	-0.423385	0.809057	1.12245	0.868153	0.436211	0.433963	0.429373	2.99405	0.169689
0.686087	-0.549424	0.16134	-0.38749	0.00191973	-0.792783	-0.622609	-0.730475	0.246954	0.542592	-0.837192	-0.312495	0.138136	0.549648	-0.6753	-0.510967	-0.440061	0.477706	-0.260824	-0.246001	-0.55527	-0.398003	-0.811565	-0.692013	1.78459	-0.696027	-0.730458	-0.142896	0.518964	-0.743768	-0.168062	0.076726	0.270701	0.557226	5.27819	0.0129171	-0.506032	0.0766521	0.866291	-0.407769	0.194951	0.28987	1.10265	-0.744207	-0.872418
0.177779	1.07882	1.32166	0.290932	-1.1431	-0.319041	-0.253565	1.56195	-0.360208	0.419322	-0.0958435	-0.125899	-1.29281	-0.208844	0.618732	-0.442633	-1.10511	2.05594	-1.62406	-0.355321	0.366167	-0.964178	-1.75541	1.80894	0.707517	-0.585991	-1.52675	0.0458436	0.330248	0.490757	-1.57101	-0.293653	0.536323	0.3325	-0.711336	-0.901293	1.82443	-1.63831	1.1168	-0.0732075	0.308341	-0.3841	1.06265	1.5206	-0.244585
-1.42734	0.0189985	-0.165238	-0.976137	1.58738	2.06371	0.0772408	-1.36037	0.444624	-0.194951	0.294986	0.631011	2.87013	-0.950468	-0.751328	-0.762759	-0.403529	0.168752	1.37425	-1.44897	-1.44897	0.240819	1.09929	-1.02696	0.893691	0.11436	0.825477	-0.411841	0.97747	0.501846	1.01918	-0.658929	-0.43743	0.699442	-0.662399	-0.831777	-0.734603	0.34841	-0.878791	-0.589808	-0.820735	0.551608	1.59805	-0.404882	-1.05252
-0.979795	-0.938284	-0.569294	-0.839456	0.180702	0.245654	-0.252327	-0.0569444	-1.10336	2.73302	-0.666895	-0.875843	-0.825117	-0.25496	-0.271938	0.446859	0.159221	0.819728	-0.404958	-0.969578	0.468384	1.14745	-0.515777	0.185583	0.259832	0.907299	-1.28807	-0.380105	0.746435	-0.236004	-0.349247	-0.989434	0.0523914	-1.08169	-0.0419936	3.7295	-0.971655	0.321354	2.26968	-0.629758	0.223535	0.37948	-0.20053	0.26593	0.150972
3.09922	2.04302	-0.568468	2.00922	-0.290976	0.301689	0.304133	-0.875153	-1.13534	-0.916949	-0.854613	-0.299554	-0.713979	-0.668187	-0.225142	-0.437417	0.959434	0.0997372	-0.680585	-1.05674	-0.40664	0.194557	0.716895	0.19638	1.26139	-0.000564056	-1.01937	-0.452539	0.0366693	0.411647	1.0974	0.713806	-0.454827	-0.912473	-0.337215	0.60514	-0.0520069	-0.44481	-0.578633	-0.391553	-0.682905	-0.0599337	2.72593	-1.00532	-1.25438
-0.383269	-0.116464	-0.376568	0.795976	-0.206742	-1.03602	0.706214	-0.183292	-0.89414	3.0175	-0.725131	-0.724467	-0.528445	1.28457	-0.229974	-1.04596	-0.0544901	1.37024	-1.10483	0.751333	-1.2088	-0.697205	-0.112366	-0.561117	-0.0654321	-1.09429	-1.55415	-0.351761	-0.463638	-0.00333311	-1.50218	0.737189	0.343782	-1.62924	0.33308	1.46032	0.306637	2.07987	1.25783	0.733752	0.201658	0.0266026	-0.495136	1.66349	0.278388
0.609428	-0.270473	-0.0979031	-0.654195	-0.318959	-1.03164	-0.343443	-0.386543	-0.591671	-0.871511	-0.518906	0.134609	-0.840329	-1.05917	-0.0742413	0.38686	-0.166216	-0.10456	-0.517876	-1.05917	0.211307	-0.164119	-1.05917	-0.792801	0.502116	-0.409875	-0.405061	-0.892797	1.82269	-0.148815	-0.152864	0.381493	0.54375	-1.00253	0.39059	-0.911588	0.775434	1.48819	0.790841	0.0321	0.270597	0.484102	4.52397	-0.376917	1.87526
-1.25877	1.75433	1.44323	-0.538345	1.72264	-0.691597	-0.671089	0.451969	1.07643	-0.958781	0.678453	-0.790006	0.351244	0.879862	-1.1205	-0.0112207	-1.26721	-0.414746	-0.437027	-1.28763	-0.194216	-1.43252	-0.867346	-1.13782	0.521939	1.68053	-0.857804	-0.290006	-0.247167	0.320898	-0.417668	0.293435	0.0364777	-0.063493	0.644522	0.12001	-0.315598	0.693341	-0.133389	-0.8522	-0.00208829	1.05551	-1.11155	3.3542	0.290749
-0.53308	-0.0861158	0.334196	-1.06768	-0.435787	-0.833361	-0.578248	-0.616624	-0.101278	-0.354889	-1.70367	-0.641942	-1.33504	0.749805	-0.374444	3.0842	0.377798	-0.161483	-1.14977	-0.3757	-1.23235	-0.657691	-0.0874714	0.132524	1.36326	-0.291006	0.0611868	1.20895	-0.593538	-1.0233	-0.27426	-0.0185291	-0.800687	-1.12072	0.997457	0.788348	2.31739	0.512112	1.38005	0.294787	0.811478	2.10393	0.604285	-0.564518	-0.108563
0.378924	1.9332	1.37788	-1.22374	-1.41494	-0.0188328	-0.822079	-0.952707	-1.37221	0.905648	-0.502655	-0.0306719	-1.30521	-1.18504	-0.144407	0.856142	-0.973797	1.57579	0.268743	-1.22863	-0.503814	0.778078	1.70203	-0.289528	0.0957183	-0.343612	-0.136509	-0.405907	2.12673	2.39756	0.0398166	-0.678208	0.378928	-0.803387	-0.175214	0.463684	0.464388	0.112333	0.0531041	-1.24667	-0.563816	0.550356	0.377783	0.905526	-1.42078
-1.14038	0.444889	-0.304309	-1.07146	-0.420623	0.109786	0.420295	-0.813711	-0.922773	-0.51205	-1.03699	0.885145	2.62675	1.29064	1.1078	-0.136578	-1.29518	0.397048	-1.2676	0.134876	0.441746	-0.468468	-0.369022	-0.152971	-0.445663	-0.708806	-0.346688	0.264646	-0.808559	-0.00742067	2.25958	-0.875486	0.278752	-0.0743735	0.612302	-0.5904	0.423015	-0.970496	0.0845758	-0.24768	-1.04329	3.45158	0.343958	0.850726	-0.39714
-0.0523105	-1.29931	-0.0175062	0.386638	-0.262922	-1.25632	-0.87867	1.2243	-0.274548	0.10898	-0.660298	-0.204621	1.01762	0.795718	4.64778	1.81156	1.39361	0.236093	0.992031	0.125143	-0.409641	0.300259	0.422635	-0.0644449	-0.953042	-1.00421	-0.516596	-0.415426	-0.905998	-0.204754	-0.392727	0.0864958	-0.186281	0.0650534	-0.480789	-0.807277	0.162246	0.271262	0.154265	-0.499933	0.680123	-0.86336	-0.595998	-0.98441	-0.690414
-1.02194	0.231807	0.57016	0.0283877	0.888292	-1.57134	0.112064	3.03836	0.916104	-0.446052	-1.15692	-0.56981	-0.136483	0.0619134	-0.907327	-0.489332	-0.0792686	1.33399	-1.06162	-1.15528	-0.0997412	2.82463	-0.0584858	-0.188945	-0.192754	-0.780313	0.0623832	-0.758067	-0.813713	-0.971007	-1.10688	1.27385	0.682935	0.187777	0.256893	-0.589805	-0.286585	0.362405	0.832136	0.277141	0.748915	1.69412	-1.50934	0.346144	-0.779401
-0.956639	0.269445	-1.39885	-0.28079	-0.548156	-0.054858	0.211709	-0.878772	-1.09105	-0.00854219	-0.246579	0.123185	0.215892	0.246944	-0.510074	-1.46928	0.748502	-1.55621	-1.01651	1.12443	0.146699	-1.41855	-0.969583	-0.509676	1.44286	0.536783	-1.20889	-0.399112	-0.3358	-0.657926	-0.335665	0.803067	1.89773	0.646507	0.292374	-0.504402	-0.0262024	1.34578	2.82475	0.683361	-1.05681	2.2126	-0.0567548	1.12463	0.59842
-0.528706	-0.890902	-0.724996	-0.0599196	-0.211489	1.74983	0.547295	0.251288	-0.152005	-0.444967	1.38337	-1.36378	-0.709841	2.8306	-0.998621	-0.518155	0.606932	-1.10604	0.214681	-1.31361	2.06489	-0.259175	-0.346584	0.0949507	0.0470425	-0.425776	-0.23345	-0.791274	-0.0113281	-0.970279	0.36583	-0.550486	1.12088	-1.20598	2.26514	-1.01521	-0.815873	2.15635	0.57606	-0.464658	0.341338	-0.23432	-0.271639	0.230339	-0.227761
0.0842598	0.0951831	-1.41754	-0.842636	0.106908	0.352405	-0.343008	-0.564197	-0.749697	0.504094	0.968079	-0.146146	-0.65873	-1.26256	-0.942634	0.150657	-0.0403394	1.98074	0.0228826	0.00642885	1.72285	0.0325176	-0.836134	2.3162	-1.26277	0.313082	-0.783227	-0.490116	0.437101	-1.31515	-0.661662	0.175991	0.399365	-0.65819	1.01897	2.98532	1.60945	0.203592	-0.460375	1.10664	-0.560322	0.353626	-0.946919	-0.747731	-1.25624
-0.535672	-0.999414	-2.03029	-1.03631	0.797145	-0.687543	1.05108	-1.05923	0.246882	0.376437	-0.268716	-0.786316	-0.717504	0.588296	-0.624966	0.514367	0.180423	-0.299514	-0.601005	-1.4866	-0.438097	0.195888	-0.118738	-0.695223	0.409686	1.48562	-0.462116	0.543505	1.18064	-0.330991	3.65431	-0.525931	-0.223271	0.951671	-0.333447	1.34891	-0.551011	-0.0760333	1.28819	-1.37902	-0.0817109	0.992584	0.455677	-1.04603	1.13338
-0.30059	0.748093	-1.30217	-0.063961	-1.48594	-0.697024	-0.469447	-0.0168086	-0.255028	0.374565	-0.531571	2.53352	-0.462057	0.319833	0.207837	-0.213727	0.135919	0.0526591	0.0406221	-0.634679	0.282835	-1.48594	-0.373202	-1.15238	2.1054	-1.06301	0.401134	-0.628728	0.265149	-0.529389	-0.796312	1.56158	2.0374	-0.104309	1.01285	-1.3752	0.642035	0.0169952	-0.358549	0.264326	2.60455	-0.951344	-0.154653	0.96674	-1.16802
-0.325711	0.30283	-0.456426	-1.11718	-0.203589	-0.0663915	-0.96948	-0.647886	-0.868459	-0.504653	2.47154	0.0828671	0.114133	-1.03707	0.424822	-0.798666	-0.322161	-0.424183	-0.472228	-1.03689	0.507913	-0.765057	-0.994393	1.99598	0.210402	-0.253158	0.0208292	-0.670541	-1.00863	0.015328	-0.452966	1.99691	-0.484878	2.61105	-0.407244	0.711619	-0.450163	-0.491383	-0.350397	-0.534393	-0.369494	2.44739	0.0869121	0.553022	1.93012
-0.910707	1.4316	-1.15368	0.999638	0.791662	0.561451	-1.04805	-1.43324	-1.10148	0.131608	0.00765113	-0.188167	-0.973914	-0.547458	-0.155979	-0.714128	-0.4993	0.12289	-1.06087	2.16364	0.232592	0.705205	-0.683614	0.964529	0.0339523	0.049374	-0.886798	-0.703573	1.22958	-0.613747	-0.134977	1.60755	0.353347	1.33516	-1.03685	-0.752913	-0.700512	0.350198	3.21397	-1.16731	-0.859276	0.228414	-0.38411	1.01214	0.184514
-0.529984	-0.0494539	-0.460086	1.95845	-0.652881	0.452313	-1.48187	0.0426345	-0.572632	-0.847039	-1.82861	0.0788032	1.50077	-1.10851	1.97265	0.91847	-1.30605	0.81346	-0.32071	-0.245446	0.119509	0.834722	-0.850778	-1.03442	-0.352262	1.24197	-0.742652	0.929445	0.55705	0.335971	-0.822082	0.743866	-0.938683	-0.433232	0.584699	-1.91475	1.32315	0.846467	-0.339835	-0.634193	1.64275	0.648937	-0.644982	1.44492	-0.879891
0.169248	1.30969	-1.00155	-1.30214	-0.45365	-0.602636	-0.666991	-0.581057	0.217983	-0.104995	-0.119978	0.271467	0.532323	-0.767436	1.18268	0.674952	-0.859386	-0.143768	-0.33579	-1.03977	0.669245	-0.802674	-0.351459	-1.05655	-1.09889	-0.612903	0.534757	-0.159408	1.09072	-0.258305	0.372187	-1.01926	0.553811	-0.645212	4.19488	0.595566	-1.1917	0.207601	-0.0605738	-0.159089	1.31247	2.09613	-0.217572	-0.58589	0.212934
-0.163039	-0.78722	-0.982031	0.314591	0.249529	0.750797	1.20046	0.0316189	1.5751	-0.587552	-1.07682	-0.00698942	-0.0701733	0.300184	-0.961329	2.31492	-1.3678	-1.59109	-0.863602	-0.286158	-0.0198499	0.665009	-0.50808	1.26863	0.0313129	2.12218	-0.791354	0.0124541	-1.63966	-0.551749	-0.267015	-1.68056	-1.1044	1.39502	0.0877025	0.492824	-0.41443	0.519226	-0.86674	0.782461	-1.05083	0.910835	0.958511	1.79067	-0.135566
-0.229536	-0.281437	0.888601	-0.0617692	0.312114	-0.404433	-1.53074	-0.993124	-0.0959533	-0.546025	-0.202261	0.92622	-0.174981	0.953889	0.0829476	-0.777873	3.12059	-0.490352	-0.502548	-1.1526	0.826778	-0.543728	2.10637	-0.617144	-1.1516	0.281088	-0.74586	0.438178	0.394585	1.79338	-1.21766	1.63517	0.490411	-0.207981	-1.247	-0.501331	-0.198256	0.0689222	0.723884	1.95606	-0.645179	-0.484137	0.0479211	-0.541237	-1.50237
-0.689076	-0.938349	-0.231176	-0.662121	-0.999879	-0.376679	-0.249044	-0.862354	-0.878624	-1.24916	-0.38243	0.294177	0.140609	-0.488791	-0.900231	0.479962	1.12486	-0.496509	-0.177518	-0.293066	0.691219	0.618996	0.0393604	-0.33448	0.723572	-0.87336	0.00163987	0.5235	-0.0728909	0.398999	-0.069802	-0.692995	1.65245	-0.492377	3.05908	3.28584	-0.336409	0.816521	-0.63242	0.0706975	0.871753	-1.27539	1.74182	-1.05631	-0.82362
-0.267303	0.221303	0.303345	-1.20698	-1.16261	-0.843258	0.166037	-0.893047	1.49783	-0.374568	-0.174131	0.208094	0.371291	-0.166455	-1.13064	-0.283293	0.499639	-0.312052	-0.182418	-1.22415	0.654137	1.43284	0.270603	-1.38794	-0.803531	-0.722708	-0.210354	0.260602	1.24402	-0.111008	2.07103	3.05632	0.729344	0.810209	-1.15923	1.38087	0.714396	-0.87509	-1.22558	1.09787	-1.38794	0.933883	-0.641194	-0.979901	-0.1983
-1.31288	-0.352815	-1.19611	-0.139189	-0.551899	-0.188479	-0.265605	-1.59047	-0.985458	0.124741	0.885193	1.27366	-0.318555	0.260055	0.686777	-0.00209494	-0.566514	0.0915276	0.212683	-0.379374	-1.41098	0.473064	0.192891	-1.6229	1.18192	-0.0117846	-0.0895471	0.92626	0.6978	-0.463624	0.845871	-0.930886	2.16401	-0.855381	2.44781	0.280559	0.733982	-1.61907	1.9506	-0.827122	-0.877022	1.27728	-0.902627	-0.379318	1.13302
-0.375781	-0.664121	0.0933891	0.520266	-1.06385	0.308277	0.973447	0.524217	-0.424626	-0.213894	-0.793174	0.674305	0.474617	-1.03657	0.350983	-0.365152	-1.29011	-0.940755	-1.12127	-0.191864	-0.784514	0.327859	-1.17763	-0.135402	3.35095	0.159559	-1.24775	-0.489058	-0.285392	2.60592	0.0174093	0.520633	1.30349	1.24346	-0.775528	0.54043	0.00673072	0.447395	0.663305	-0.494661	1.82444	-0.92869	-1.15857	0.0737144	-1.04643
1.04483	0.772143	1.16205	-0.748954	-0.711607	-1.2009	-0.742881	-1.3432	0.242846	0.592963	-0.248691	0.231572	-0.159477	1.55157	-0.724434	-0.724334	0.960097	0.757824	0.00241079	-0.190832	-1.43173	-1.37314	-1.54212	0.170875	2.03093	-0.628905	-1.51869	-0.95726	1.13308	-1.17705	-0.158112	0.327093	0.714531	-0.942621	1.80299	0.315712	-0.289209	-1.01123	2.2255	-0.696682	1.05488	0.885818	0.184176	0.614388	-0.256203
1.90971	-0.545392	0.00500862	-0.37836	-0.759852	0.812403	0.333637	-1.20498	-1.24387	-1.04873	-1.24069	-0.182586	1.26914	0.260377	-0.0719657	-0.725374	-0.890542	-0.306398	1.81072	-0.835854	-0.709841	-0.104	0.0280449	-0.368711	0.272727	-0.600907	-0.393874	-0.155502	-0.187892	0.85287	-0.296319	0.357568	-0.594026	-0.00336697	1.10585	3.80678	0.124357	-0.307164	0.0683591	-0.62206	0.204503	2.30008	-0.253704	-1.24387	-0.2463
-0.0855049	0.171053	0.0221481	-0.316865	1.87491	-0.888345	-0.932633	0.937115	-0.290886	-1.00589	0.78274	-0.712722	-1.63201	-0.651046	-0.561481	-0.769297	0.615615	0.689525	-1.48097	-0.727091	-0.285205	1.72786	0.365392	0.190031	0.833007	-0.575521	-0.4367	-0.274635	-0.365261	-0.515104	1.01124	-0.155958	0.35133	1.71435	-1.09178	2.51848	-1.13075	-0.535312	-0.0524337	-0.429498	-0.251238	2.85155	-1.11504	0.498547	0.114279
-1.19574	0.242104	-0.00605567	-0.880276	-1.23442	1.73462	-0.760439	0.705209	0.0249292	0.388406	-0.241833	-1.34321	0.373779	-1.3072	-0.781376	1.43323	-0.854724	2.22687	-0.751386	0.734462	-0.525195	0.263185	-0.0403217	1.86826	1.16566	-0.557932	-0.339543	1.23699	-1.34545	1.67468	-1.29286	0.216908	0.965705	-0.0384792	0.199671	-0.581639	-1.35719	-0.648068	-1.24212	-0.737509	1.35064	-0.145431	-0.368123	1.12127	0.649944
-0.204766	0.171816	-0.466952	-0.848179	-0.435654	-0.237131	-0.484257	-0.568252	-0.866303	-1.10174	0.170995	-0.277723	-0.187801	-1.10174	-0.0668358	0.418385	-0.502328	1.02643	-0.500841	-0.975402	0.949005	-0.229826	1.61292	0.0840719	-0.0113028	-0.811843	-0.865981	-0.161318	1.0139	3.93761	1.21534	-0.959125	0.768161	-0.888986	0.307178	2.31493	0.028216	0.0771711	-1.10174	1.10972	-0.574692	1.14637	-0.473095	-0.88295	-0.565458
-0.643797	-0.698868	-0.0454717	-0.540845	-0.754654	-0.394809	-0.0320409	-0.0660412	-0.631116	0.461225	-0.350947	-0.290519	0.37327	-0.4522	-0.757337	-0.570086	-0.194446	-0.401115	-0.271148	-0.716193	-0.332481	-0.624392	-0.410538	-0.361941	-0.00368462	-0.412643	0.189866	-0.445889	-0.194763	-0.274683	-0.106622	-0.76823	0.0404923	1.4622	1.594	1.48935	3.65997	1.24119	-0.159837	-0.598992	-0.798721	3.71141	-0.81432	-0.105241	0.00164641
0.275111	-0.357264	1.22124	-0.790022	-0.747166	-0.465531	-1.18233	-0.412942	2.31052	-1.46405	0.794305	-0.894334	0.0424189	0.595098	-0.378472	0.427373	-1.46025	0.416637	-0.721028	0.208327	-0.964736	-0.109094	-0.765795	0.75697	0.626831	-1.10251	1.05776	0.819488	1.95547	-0.111989	-1.43007	1.30076	-1.43906	0.514927	0.0681465	0.175995	0.509234	-1.18883	-0.096968	-0.268887	0.4441	0.876467	-0.464951	2.64411	-1.22502
0.30735	0.387375	-0.524031	-0.484062	-0.5624	0.613661	-0.748202	0.0208413	1.5978	0.793763	1.31978	-1.43511	-0.693536	-0.619746	-1.45066	0.376529	-0.816045	-0.405579	3.10251	-0.941397	0.466396	-1.40558	0.203244	2.00016	-0.49486	-0.257308	-1.12059	1.236	-0.474688	-1.09094	-0.841875	0.885913	-0.111631	-0.140938	-0.839571	-0.0352334	1.35961	-0.336442	1.53047	0.387299	-0.330605	0.483267	-1.31576	0.898243	-0.493427
0.0629755	-1.38929	2.45867	-1.13253	-1.30655	-0.665276	-1.38929	-0.632769	1.13462	1.25035	-0.275787	2.19447	-1.27453	-0.467055	-0.404498	1.26843	-0.659412	0.900654	-0.307064	0.424567	-1.09485	-1.10048	-1.2538	-0.488961	1.02659	1.46831	-1.31612	0.297802	1.51283	-0.882164	0.272726	-0.430301	0.246856	-0.250709	0.742163	0.0919248	-0.87564	0.488141	0.0150498	-0.0824201	0.462822	0.282148	-0.876463	0.716087	1.23777
-0.22684	1.62012	-0.268308	0.464432	-1.15361	-0.0674984	1.49442	0.481915	0.436558	-1.07586	1.93736	-0.338753	0.574509	-1.67434	-0.215451	-1.43211	-0.450528	-1.33221	-0.925539	-0.124799	1.26378	0.0362712	-0.335682	-0.996511	0.357712	-0.296837	-0.967742	0.586265	0.754172	-0.0985672	0.727663	-1.16571	-1.10936	-1.31865	1.99096	0.502081	2.24518	-0.00755868	-0.483227	0.0448341	1.74924	-0.417217	0.572573	-1.08243	-0.274711
-0.124903	0.160201	-0.716425	-0.00435749	-1.71348	1.2877	0.889851	-0.45023	-0.179876	0.391675	-1.59683	1.69757	1.40959	0.0972768	-0.102541	0.528731	-1.18671	0.103751	1.62929	0.0812963	-0.420536	-1.73173	1.02513	-0.441501	1.6731	0.367654	-1.53932	0.321155	0.10738	-1.67913	0.585347	0.0873019	-0.140161	0.0305978	-1.3747	1.21852	1.49583	0.853226	-0.105939	0.604507	1.03917	-1.51612	-1.33984	-0.46254	-0.858979
-1.11763	1.59216	0.476045	-1.33688	-1.56842	-1.36362	-0.172302	-0.548816	0.209108	0.0577998	0.90786	-0.631771	-0.0669078	0.562198	-0.262011	1.04107	0.334925	1.23259	-1.03033	-1.43637	0.106703	1.63124	-0.0274086	0.0593229	-0.881148	0.634511	0.732966	1.78699	0.820554	0.654861	-0.716031	0.548514	-1.30553	-1.52826	2.23012	0.441076	-1.25269	-0.583256	1.93184	-0.30669	-0.413272	0.367505	-0.231436	-0.774033	-0.805156
0.66064	1.35498	0.369255	0.563983	-0.524346	-1.37729	1.39894	-0.416887	-0.267813	1.7498	2.149	-0.854295	-0.958136	-0.223138	-1.07385	-1.1805	-0.289991	1.68153	-0.336051	-0.89318	-0.403601	-1.19608	-1.39405	-0.153296	1.73173	-0.124689	-1.40509	-0.869344	-0.375894	-1.02022	1.17687	-0.74043	0.727683	0.260167	-0.493499	-0.137131	-1.09202	1.55384	0.194247	1.46931	-1.00317	0.496719	0.833584	0.0985021	0.333195
-0.144436	0.550464	-1.45013	-0.226417	-1.36309	-1.10369	-0.216224	-1.27527	-0.109705	-0.207322	-0.867867	-1.21291	0.824735	1.10049	-0.388474	-0.734451	1.26052	0.471048	-0.924663	-0.389558	-0.676602	0.393862	0.106789	-1.50895	1.96378	-0.151064	-0.748977	2.86147	0.641584	0.913968	1.19713	0.479743	0.25447	1.41941	1.22354	1.9474	-0.194015	0.61676	-0.71421	-0.475032	-0.45189	-0.602586	-0.764807	-0.436494	-0.888327
0.020142	-0.920236	1.58983	0.0185486	1.35463	0.434297	0.66505	1.00981	0.794041	-1.43513	-1.43513	-0.622547	-0.594363	0.888394	-0.381768	-0.615706	-0.0624869	-0.75851	0.993781	0.449869	-0.775425	1.09904	-0.0855705	-1.00992	-0.389654	3.26088	-0.0348403	-0.924909	-0.324254	-0.20942	-0.397482	0.223153	-1.26558	-1.2138	-1.13704	0.0527884	-0.897986	1.01311	0.627895	-0.128429	1.95312	1.06193	-0.300489	-0.154491	-1.43513
3.00696	-0.445218	-0.551388	-1.3461	-0.673762	-1.0944	0.519528	-0.895301	-0.049356	-0.890114	-0.0398984	1.00026	-0.765747	1.20811	-0.979389	1.82695	-1.11124	0.309902	-1.1306	-1.35948	0.0836244	0.0510436	0.138978	-0.929037	1.71298	-0.835372	-0.385785	-0.265908	-0.00312617	-0.146269	0.541194	-0.398148	0.28459	-0.0438522	0.705574	-0.843629	-1.0146	2.18798	1.29586	-1.29345	0.604901	0.722293	0.794516	0.292853	0.20307
1.49124	-0.92523	-0.604888	1.31649	0.930111	0.531957	-0.640293	0.773305	-0.0433342	-0.935917	-0.268226	2.79899	-1.1987	-0.459701	-0.282946	0.717866	-0.0439908	-0.328815	-0.611241	-1.27204	-1.35526	-0.301234	-0.32948	-0.343045	0.155663	2.12013	-1.48165	2.41765	0.0920031	0.529849	-1.36297	-0.207808	-0.835573	-0.612349	0.707145	1.26527	-0.613814	1.23271	-0.260456	-0.0948763	-0.451822	0.42735	-0.526836	-0.242361	-0.872885
-0.41731	-0.893393	-0.762621	0.922735	1.01973	1.24732	-1.17309	0.0459768	1.2558	1.28446	-1.21163	0.131105	1.18473	0.297047	1.11973	-1.22845	-0.77073	0.312751	-1.10104	0.530245	-0.0919461	-0.295623	-1.1743	1.0085	0.701625	-0.0765215	-2.41375	-0.143523	2.18605	-0.652327	-1.11174	0.829699	-0.167332	0.413278	0.277602	1.47984	-0.687833	-1.6229	-0.716637	0.683411	-1.08769	0.681395	-0.675207	1.28993	-0.427359
-1.05596	0.210948	-0.11098	-0.0136575	1.55238	-0.402724	0.595938	1.12535	-0.929135	0.636474	1.37807	-0.105163	-1.98843	0.691133	-0.783022	-0.570568	0.378011	0.913572	-0.0293117	-0.533785	-1.00667	0.191321	-1.06829	-0.0732627	0.605608	-1.23778	-0.498533	0.342003	2.07586	-1.54907	0.482545	-0.619367	0.23891	2.98142	-1.24454	0.980875	-0.820371	-0.694112	-0.0246427	1.63443	-0.0170119	-1.06575	0.307384	-0.699376	-0.180718
-1.66126	0.875382	0.527884	-0.689112	-0.574582	0.499646	-0.237199	-0.523229	-0.484623	0.77668	-0.728485	0.446901	0.597911	-1.47032	1.99558	-1.14698	0.0844815	0.898099	1.08036	-0.032307	-1.04732	0.910461	-0.0231344	0.173169	-0.5269	-1.06198	-1.03781	0.75138	-1.52463	0.0688325	-2.10906	-0.449376	-1.36471	0.434138	-0.103664	0.24672	1.55458	1.72613	-1.21619	-0.280538	1.04174	0.148188	1.11604	1.97427	0.364831
0.312685	1.9527	1.63248	-1.42784	2.39626	0.945519	1.58525	0.193508	0.0915434	-0.608599	-0.429069	0.0156167	-1.40665	0.278265	-1.10288	1.1057	0.742991	1.11653	-1.57641	0.215538	0.840633	-0.826448	-0.194732	0.978018	-0.743816	1.0014	0.677418	-0.0602033	-0.479141	1.00293	-0.404365	-1.00785	-0.928105	-0.294107	0.202038	0.564032	-1.14044	-0.533001	-1.61756	0.32835	-1.32719	-0.767724	0.544571	-0.817353	-1.03049
-1.28905	0.778305	1.23713	-1.23042	-0.981413	-0.23397	0.632869	-0.9766	0.149927	-1.39591	-0.122786	0.377471	-0.0859231	1.0625	-1.45223	0.724225	0.0514904	0.0406102	0.257678	-1.61287	0.163895	1.30575	0.954089	-0.927969	2.88128	1.44896	-1.07115	0.461574	1.51275	-0.269095	-0.151196	-0.150157	-1.25722	-0.452274	1.19649	0.700459	-0.800067	-1.14834	-0.7836	1.26367	0.961987	-0.379435	-0.119627	-1.02634	-0.245475
0.605319	-0.603628	-0.146752	-0.409344	0.472793	0.906662	-1.71356	0.23517	1.23306	0.243577	-0.0592335	-0.765921	0.316669	0.0773509	0.375493	0.374728	2.06819	-0.325746	-0.83823	2.97173	-1.1024	-0.220741	-0.226942	0.47558	1.3581	-0.0150454	-0.112037	0.217371	-1.14607	0.52469	-0.378744	-0.729977	-0.770718	-0.368558	3.1787	-0.099113	-1.47464	-0.664374	-1.01085	-0.287193	-1.21837	-0.216526	-0.57785	0.379712	-0.532321
-0.520705	-0.0556147	-0.00610061	0.209004	-0.554277	0.383521	0.661171	0.191574	0.708951	0.49588	0.278821	-1.28922	-0.735363	-0.315246	-0.289597	-0.145511	-1.39961	0.881113	-1.23838	1.50663	-0.0659982	-2.10944	0.913787	-1.2086	-0.828508	1.49603	-0.425255	0.396626	0.454051	0.297737	1.0026	2.3263	1.48804	-0.248562	-0.0218534	-0.0622467	-0.806207	-1.30052	-2.01656	-1.68206	0.861516	0.179562	0.551737	1.9088	0.131984
-0.899419	1.27393	1.3448	1.26549	1.8312	-0.683095	0.929915	3.02454	1.21377	-1.0112	0.567649	-0.534537	-1.18553	-1.07935	0.0232935	-0.112304	0.0264754	0.0492619	0.991995	-0.380266	0.31302	-0.966317	-1.25243	-0.261192	-1.24194	-1.35368	1.18672	-0.691921	-0.499731	0.273029	0.258686	0.180634	-0.776609	0.99656	-0.320551	0.16977	-0.627632	-0.560563	0.179426	-0.389057	-1.81988	-0.572351	-0.264319	-0.274072	1.65778
0.665015	-0.656791	1.41066	-0.701227	0.472942	0.356563	0.474264	-0.274509	-0.0804205	-0.488536	-0.52829	-0.309412	0.607205	0.0460167	-0.0379624	0.457342	1.11529	-0.178502	-0.593859	-0.413157	-0.942497	-0.592659	-1.26696	0.188639	-0.837269	-0.901228	1.43818	-0.0263339	1.37092	-0.530415	-0.543914	-0.618423	2.76988	2.93459	-0.842891	-0.183015	-0.0935314	2.1826	-1.50378	-0.978065	-0.488905	-0.634606	-1.04609	-0.775762	0.578928
-0.888466	-1.26917	1.59108	-0.207603	1.00125	0.056031	0.283304	-0.131614	0.18867	-1.73638	0.994909	0.641342	-0.757426	-0.690919	-0.661775	0.737196	1.47919	0.730998	0.276976	1.63071	0.452528	-1.66346	1.47349	-1.3857	0.287391	1.16102	-0.0688798	-0.596629	-0.464119	-0.189758	0.496119	-1.12779	-1.28855	-1.65896	-0.892914	1.30916	-1.71272	1.59657	0.897656	-0.312972	-0.525749	0.325126	-0.13918	-0.443172	1.20319
1.46223	0.65595	-0.520809	0.379904	-0.146516	-0.917919	-0.692051	1.45447	-0.886377	0.876561	1.95902	-1.01016	-1.336	-0.0580755	-0.299881	0.16552	1.48347	0.944235	1.37242	-0.927196	0.184066	0.343992	0.644162	-1.14734	-1.30234	-0.573267	-0.33882	-0.823728	-0.410772	-0.823683	2.55027	-0.546306	-0.715827	0.453755	-1.50722	-0.179938	1.5682	-0.211952	0.932148	-0.379089	0.305972	-0.000733323	0.126203	-2.09867	-0.00787245
-0.508399	-0.532774	-0.114606	2.58011	-0.0881865	1.51916	1.1867	2.23142	-0.793694	-0.898703	-0.19884	0.746307	0.461575	1.92868	-0.81236	-0.853392	0.529859	1.11108	-0.0427518	-0.717942	-0.806355	1.21637	0.997122	-0.687195	1.13635	-0.511778	-1.34647	-0.746061	-0.236014	-0.602561	-0.713189	-0.539828	-0.637376	0.39533	0.588572	-0.789355	-0.636126	0.659046	-0.150946	-0.217631	-0.883444	0.729992	-1.71949	0.499345	-1.73156
0.307558	0.893025	1.34882	-0.523639	2.06235	-0.57048	0.720131	-0.540791	-0.0291031	-0.505118	-0.498096	-0.966325	1.12988	1.53594	-0.844928	0.368277	-0.328832	1.02085	-0.721595	-0.171239	0.0642008	-0.740932	-0.196202	-0.0328057	0.246921	-0.383917	-1.51943	-1.27734	-0.0027276	-0.048099	-0.145543	-1.34405	-0.996686	-0.35046	-0.871908	3.20438	2.12687	-0.194	-0.255229	-0.506613	-0.430093	0.506764	-0.96224	1.4248	-1.00235
0.0837467	0.807116	-0.245725	0.224139	0.243008	-1.6162	-0.866731	-0.0145462	-0.498213	0.747192	-0.205402	-0.371138	0.440614	-0.549285	-0.0526611	-0.896707	0.3934	-0.834161	-0.338307	-0.888204	-1.00763	-1.51221	-0.546941	0.275658	0.820638	0.205204	2.60279	1.01871	2.82635	-0.179921	1.46029	1.00666	2.17344	0.937862	-0.334207	-0.299598	-0.77362	-0.990046	-0.714001	-0.621083	-0.283443	-0.527614	-1.84579	0.560736	0.185831
-0.394785	-0.477078	-0.45425	-0.359438	-0.563823	3.45726	-0.572432	0.0924253	1.0338	-0.909982	1.51894	-1.10856	-0.871205	1.41276	1.6679	0.290887	-1.11148	0.358551	0.307551	-0.771583	0.629652	0.072736	-1.01869	-0.750841	0.801563	-0.280372	1.92928	0.18902	0.307714	0.125031	0.237275	0.764381	-1.07992	-0.303939	1.19657	-1.19454	0.0635757	-0.53383	-0.271441	-0.588006	0.782163	-1.93107	-0.931481	-0.310576	-0.449707
0.173155	1.3932	-0.7886	-0.644041	-1.53158	1.65935	2.20893	-0.107094	0.994351	0.822762	1.36864	-0.0899286	-0.29454	0.34952	-1.43168	-1.51614	0.638415	-0.018227	-0.681517	-0.14822	-0.951307	0.595911	0.320879	-0.90571	2.3836	0.703833	-1.39135	-0.0361725	0.96529	-0.78795	0.555822	0.393581	-0.0245832	-0.485986	-0.476	-1.0211	-1.45869	-0.630069	-0.846324	0.274116	1.74377	-0.109102	-1.27527	0.355522	-0.249463
1.3918	1.96762	-0.450213	-0.167834	-0.604423	-0.165722	0.993303	1.18377	0.117274	-0.36424	0.31116	-0.0296087	0.273531	-0.00816147	-0.601877	-1.70292	0.666925	-1.4838	2.51827	0.51107	-1.87048	-0.440433	-0.291063	-0.16951	-0.226936	-0.983524	0.397749	2.20021	0.393324	0.394221	-0.0717201	0.000535799	-1.16633	-0.417632	0.609345	-0.443441	-1.62375	-0.537519	-0.471203	1.30422	-0.890882	-1.5524	1.40605	0.239299	-0.144072
1.50661	-0.308085	0.769459	-0.561034	-0.752558	0.370537	0.117922	-1.0208	-1.08561	1.71106	1.85476	-0.596965	-0.896249	-1.24331	-1.27668	-0.181632	-1.55273	1.72385	-0.557321	0.502861	-1.20413	-1.43969	0.234147	-0.893851	0.85024	-0.114239	0.69783	0.662752	1.69302	-0.37943	-0.192821	-0.649193	1.63039	-0.00880149	-0.0862394	-0.4223	0.47339	0.369313	-0.0717203	-0.903298	0.33235	-1.20196	-1.01818	1.31327	1.80507
1.64507	0.903475	-0.664981	1.93907	-0.834511	0.0320799	0.666495	-0.0251884	1.63828	-0.409661	0.922063	0.480585	0.555931	-1.07052	-0.779721	-1.78286	0.788443	-0.629536	-0.880487	2.08276	-1.43472	0.96879	-1.44647	-0.0239729	-0.422898	-0.53979	-0.270143	0.149839	0.900203	-1.16697	-1.10027	1.27875	-0.0913663	-1.48036	-0.813442	0.79205	0.514925	1.03907	-1.63407	0.165519	0.00656025	0.00899332	0.41952	-1.02529	0.628754
1.29471	-0.349504	1.43023	1.82619	2.32304	2.93163	-0.455792	0.127087	-0.906969	-0.718649	-0.499399	-0.0333861	0.239176	-0.349126	-0.612341	0.650201	-1.16054	0.376858	-0.452995	-0.252858	-0.93835	-0.679913	-0.474846	-0.58253	-0.105716	-0.42368	0.678149	0.266936	-0.58195	-0.321576	0.0666295	0.865411	-0.92496	2.78834	0.189653	-1.3338	-0.491706	0.00857723	-1.19326	-1.04171	-0.942915	-0.0556892	-0.09322	0.379228	-0.464678
-1.81299	-1.03904	1.50305	-1.56186	1.67631	-0.202687	-0.42912	1.48456	0.00872791	0.905766	0.297592	0.966917	0.130335	0.936026	-0.811047	-1.25221	1.6756	-0.174549	-1.80069	-1.6351	0.027949	0.989814	-0.38409	0.888051	-0.173923	-0.172998	-0.103269	-0.12071	0.558144	0.312591	0.244279	-1.31559	0.0303564	-0.842772	-0.183105	-0.796904	0.929448	0.534919	-1.09468	0.223639	2.32183	-1.10262	-0.761253	0.862213	0.263088
0.473783	-0.566126	0.40431	0.131093	-0.975048	0.0736587	1.21329	0.370829	-0.972793	-0.890716	-1.16213	-1.04942	-0.533908	0.0862982	0.107068	-0.33324	-0.359577	0.274279	0.41314	-0.597931	-0.415352	0.71159	-0.353907	0.0785389	0.241323	-0.429694	1.96531	-0.447792	0.565624	0.0382932	2.65975	0.135266	3.19342	1.44058	0.607635	-1.67569	-1.51841	-1.44436	-0.715897	0.434628	-1.18008	-0.299311	-0.556406	0.168415	0.689665
1.00277	-0.472475	0.298391	-0.793881	0.876809	-0.605659	1.39876	1.2228	-0.336645	1.17923	-2.02157	-0.0360169	0.418539	0.048377	-0.92185	0.561933	0.258978	-1.24997	1.35507	-0.931975	0.0478451	0.0875676	-1.44068	0.0528476	0.747671	0.0532476	-0.922201	0.120501	0.30456	-0.618083	1.46886	3.0355	0.563124	-0.602508	-0.276043	0.42065	-0.825924	-1.33203	0.489645	0.468794	-0.622315	0.600884	0.350664	-1.3583	-2.06589
0.057046	-0.0420679	-0.566846	0.102914	-0.0132909	-1.7042	0.2124	2.44682	-0.523719	1.04965	-0.374497	-1.17375	-1.20651	-1.06248	-0.041886	1.04168	0.907977	1.54233	0.126771	0.442714	0.285734	-0.0732356	0.3151	-0.883979	-0.0375733	0.174292	-0.697805	-1.35731	1.62508	0.385977	0.789386	-1.74715	-0.366418	-0.693376	-0.927542	-1.0905	0.893474	-0.674687	2.59379	-0.0645113	1.4552	-0.178699	-1.42568	0.288079	0.191301
0.19053	0.113174	-1.12209	0.267601	-1.05951	0.567577	0.286776	-0.197095	-0.814348	-0.66365	1.11759	2.38576	-0.713336	0.296231	0.3712	0.893389	2.64082	-0.20968	0.846906	-1.05409	-1.57215	-1.11073	-0.623849	-0.273189	0.546494	-0.898198	-0.407257	1.33549	1.15715	1.30771	-0.750089	0.0104127	0.786481	0.889413	1.24453	-1.82817	-0.276245	-0.773042	-0.439249	-0.178568	0.800028	-1.40971	-1.20612	0.210343	-0.685249
0.766564	0.61005	-0.364824	-1.2257	1.54558	0.427066	-0.660116	-0.877271	0.807729	0.482828	-0.130247	-0.103478	-0.380759	-0.916557	-1.326	-0.175612	1.26053	-0.719114	0.0248327	-0.731315	-1.32767	-0.392945	-0.850096	-0.572003	-0.46548	-0.495289	0.256338	0.676817	0.759696	0.252379	-0.996582	0.907738	4.11403	1.39947	-0.126758	0.352489	-0.245475	-1.11569	0.126	-0.408185	-0.556099	1.52857	-0.633193	0.524835	-1.02708
3.60184	1.83161	0.505008	0.639101	1.88534	-0.218317	1.1355	-0.50118	0.233209	-0.177295	0.122394	-0.984927	-0.634002	-0.590667	0.389798	0.536141	1.7516	0.435783	0.507103	-1.26561	-0.978482	0.0725146	-0.984772	0.0794921	-0.391011	0.0262695	-1.3671	-1.15086	-0.719773	-0.415222	-0.153885	0.491271	0.341082	-0.104785	1.61068	-0.964335	-0.735903	0.0521204	-0.796062	-0.59682	-0.722353	-0.959341	0.66135	-0.573062	-0.923448
-1.14708	-1.1612	0.284304	0.42923	-0.359785	0.408667	0.069795	0.475698	-0.160597	-0.622834	-1.32113	1.26024	0.39353	2.66562	-1.48624	-1.34233	1.00771	-1.03075	-0.223616	1.43508	-0.330908	1.56881	-0.107376	0.927162	-0.484898	0.581481	-0.347753	0.505172	-1.01987	-0.324122	2.118	0.585507	-0.900855	0.216843	-0.845968	-0.664565	-2.18634	0.076753	-1.03999	0.12053	0.832839	0.11769	-0.294553	1.49952	-0.177412
1.30233	-0.555973	-0.553756	0.162215	-1.52743	1.0987	0.0604669	0.537252	0.805068	0.737459	-0.896466	0.563897	-1.52322	-1.85827	0.360235	1.07885	1.64196	-0.63358	2.8645	0.36966	1.18728	-0.694071	0.787615	-0.0749095	0.483057	0.33902	-0.589395	-0.0458763	0.00478695	-1.22436	-1.87008	-1.08647	0.586905	-1.1348	0.345313	0.58095	0.158725	-1.24974	0.263752	-1.45218	-0.875639	-0.0250648	0.87626	0.338182	0.336849
-1.46685	-0.460557	0.113105	-0.449938	0.739019	-1.38492	-0.641672	0.994587	-0.132635	-1.26663	0.130923	0.0126546	0.769914	-0.311391	0.0872975	1.22534	-0.189819	0.367951	0.873561	1.02893	-0.580714	-0.689532	1.03525	-0.665251	2.16833	0.595808	1.78764	-1.10052	0.128969	-0.512492	0.881254	-1.3266	-0.947216	0.327376	-1.29265	2.03269	-0.458012	-0.492057	-1.21886	-1.66949	0.421159	1.32796	1.5443	-1.09714	-0.239036
-0.860187	-0.229612	-0.0871926	-0.735408	0.169285	0.693511	-0.607136	-0.946418	-0.0865642	2.03979	0.418003	-1.11561	-0.651553	0.788773	1.43297	-0.896523	-0.37664	0.338124	-0.295254	0.411974	-0.1436	2.16615	-0.524352	-1.17835	0.434803	-1.14892	2.64698	-0.12991	-1.30355	-0.517231	-1.21655	0.828288	0.387611	2.21943	-0.55819	0.600274	-0.437125	-0.949991	-0.974753	0.0601472	-0.773636	1.25556	0.326823	-1.14525	0.671006
0.0385307	1.45887	-1.00377	-1.32602	0.900465	0.922855	-0.0965548	-0.0954696	-1.04934	0.822836	1.00477	0.345391	0.302588	-0.778056	-0.716089	2.29523	-1.04113	0.20196	-1.66899	-0.734513	-1.22984	-1.1267	-0.0117807	0.307633	-0.0455595	-1.24384	1.49848	0.657217	0.203382	1.92042	0.190931	1.14827	1.05068	1.23231	-0.915433	-1.27898	-0.580163	-0.157684	-0.281527	-1.30062	0.984558	0.636171	0.0267154	0.193242	-1.66144
-0.587616	-0.388791	0.983314	2.13526	1.96975	-0.492352	-1.13947	-0.0744009	1.73385	-0.383375	0.440126	-1.18229	-0.0992543	0.938848	-1.82652	-0.940748	0.00670684	-1.19388	0.536014	-0.449783	2.06995	-0.0989253	-0.868324	0.289126	-0.0524917	-0.246931	-1.54104	0.491398	-0.368458	0.42906	-0.367337	-0.618713	1.23885	0.0107709	2.29003	-0.555172	0.00277198	-0.234588	0.529908	-0.199182	-0.232124	1.05505	-0.543341	-1.51946	-0.946224
-0.239444	-0.302674	-0.832112	0.305824	-0.495345	-0.100677	-0.264882	-0.860968	1.15995	1.51649	0.407028	-0.47841	-1.02087	-0.297435	-0.857228	-0.729522	0.0672943	-0.368846	1.90817	-1.17288	-0.38458	-1.14106	0.291983	-1.04591	-0.203457	-0.263321	1.11856	1.10988	1.92534	1.49926	1.33868	1.09348	3.24427	-0.0970242	-0.763481	-0.93834	-0.450266	-1.05265	-0.846385	-0.819608	0.753214	-0.689371	-0.0818203	-0.627206	-0.313654
0.778907	-0.442509	0.63073	-0.343481	-0.760531	-0.502904	-0.139374	0.79567	0.873119	2.15327	0.0721549	0.649012	1.06912	-1.06232	0.351788	0.292717	-0.638375	-0.0453468	0.679802	1.91933	1.25558	2.05174	0.905721	-0.641369	0.766513	0.776288	-1.2437	-0.927379	-1.08551	-1.43299	-0.556463	-1.77888	-0.163826	-1.82803	-1.18634	-0.717027	1.4797	-0.0959402	-0.0330236	-0.948536	-0.424607	-1.17756	0.534161	-0.547567	0.688249
-1.14795	0.371764	0.324444	-0.752787	0.0283057	1.04673	0.0195119	0.313793	0.157438	0.636622	1.37355	-0.0869979	-1.40205	0.00548519	-1.83033	0.202307	1.10684	-0.700702	-0.766089	-0.146981	-0.94727	0.14861	-0.0947498	-1.65784	0.119007	2.01892	-0.732887	0.122652	-0.263778	1.58268	-0.472564	0.159041	2.55693	1.2725	1.17418	1.51927	0.456391	-1.56923	-0.740261	-1.14857	-0.198081	-1.46998	0.525867	-0.398779	-0.714963
1.10086	0.12657	-0.611264	0.558357	-1.16183	-0.291028	1.24213	-0.458264	-0.509278	1.11251	0.472015	-1.33987	-1.11511	-1.29676	-0.965408	0.490453	-0.637383	0.533498	-0.190966	-0.780248	-1.11121	-0.568759	-0.402811	1.27775	1.88763	1.9484	0.981188	-0.182913	-0.393942	-0.282816	1.96181	-0.130966	1.44895	1.21165	-1.58779	-1.1603	0.691641	-0.420568	-0.663923	-1.35424	-1.0518	0.887436	0.800715	-0.819024	0.754917
0.200892	-0.351343	-0.219712	1.62998	-0.00129594	-0.764585	-0.803214	3.70694	-0.158658	-1.19573	0.493769	-0.564657	1.08491	-0.494863	-0.239725	0.607984	-0.550866	-1.16688	-0.310003	0.880047	0.0908898	-0.696666	0.758057	1.66036	-1.25453	1.94592	-0.616438	-0.00297019	0.0871322	-0.565818	-0.508317	-1.10484	-1.56977	0.16381	-0.25687	0.621059	1.15635	-0.461833	-1.04518	-0.211368	-0.167052	-0.0824314	-1.05651	0.0693261	1.26468
-1.32687	0.563819	0.577865	-0.567253	0.983991	-2.04953	0.403692	1.39842	0.329771	1.06606	-0.947341	-0.713895	0.350132	-0.1462	-0.914688	-0.96304	-0.155386	-0.431543	-0.512099	-0.401004	0.0876207	-0.872984	-0.0516304	2.08041	-0.470009	-0.080277	1.04651	-0.259939	1.64514	0.459338	1.89632	2.30473	1.16471	0.666284	-0.420223	-1.71521	-1.13287	0.636718	0.177777	-0.595746	-0.402089	-0.0542995	-1.58395	-0.198684	-0.872547
-0.809248	-0.308947	-0.922569	0.899373	0.485052	-0.740309	1.87562	1.84905	-0.303524	-1.08174	0.86853	-0.792827	1.45759	-0.8089	1.02463	-0.395336	-0.303252	-0.107898	0.875017	1.0298	0.341733	2.07849	-0.512193	-0.585392	0.31852	0.471404	-0.844025	-1.64817	1.27123	0.139922	-1.14538	-1.3608	-1.15875	-0.541907	-0.483159	-1.19019	-0.467651	1.81916	1.3171	-1.38401	-0.221861	-0.36409	0.657566	0.395472	-0.693121
-1.15999	2.10196	-0.877847	-0.167573	-0.254257	-0.0246405	-0.788842	-1.01795	-0.0333309	1.19204	-0.995062	3.31358	0.901245	-0.210859	-0.886228	-0.355301	-0.527522	-0.22896	-0.563275	-0.781974	0.797106	-0.853443	0.413688	1.19688	1.32133	-0.558445	-0.274995	3.07875	-0.108805	-0.182631	-0.691151	0.121113	-0.485946	-0.485534	-0.623825	0.395652	0.361828	-1.05178	-0.425824	0.41793	-0.100708	0.71922	-0.8474	-0.271104	-0.497127
-0.487015	-1.16112	-0.738977	-0.276072	-1.11824	1.12298	2.9854	2.14783	0.885996	0.133682	-0.120932	-1.46439	-0.495382	0.413494	-0.715494	0.762366	-0.704198	0.230566	-0.913133	-0.525663	0.758915	-0.99055	0.0328088	1.05482	-0.689077	-0.0946893	-0.169985	-0.841106	-0.1236	0.652169	1.02135	-1.15517	1.50026	1.07767	-1.10543	-1.66755	0.231599	1.00086	-0.541486	-1.23993	1.11219	-0.397595	0.274324	-0.568487	0.905974
-0.64767	0.418317	-0.277299	-0.0779159	-0.380721	2.1933	-1.30066	0.780879	0.348303	0.0545457	0.265074	0.581094	0.280996	0.726528	-0.635219	1.29711	-0.379215	-0.275612	-0.829415	-0.256557	1.59017	-0.419903	1.33496	-0.948819	-1.09695	-1.39306	1.0108	0.115144	-1.39782	1.05796	-1.01542	1.37044	-0.950608	-0.368745	2.30824	0.653236	-1.21873	-1.5054	-1.038	-0.723811	0.430784	0.287591	1.54702	-0.331901	-1.18304
1.69577	-1.11192	-0.0772151	-1.11777	0.709148	-0.160152	-0.370106	0.870031	-0.440758	0.0687449	1.09091	-0.170508	1.09283	-0.229943	-0.182474	0.135644	-0.330881	-1.79617	-1.90671	0.0459756	-0.566583	-0.798246	0.517359	-0.71715	1.45618	-0.0479622	-0.230985	-0.132903	2.07692	-0.698301	2.01578	-0.821937	3.22417	-0.069814	-0.134228	-1.01429	-0.527174	0.446335	-0.187509	0.31842	-0.392223	-0.497859	-0.447969	0.486199	-1.07067
-0.517235	0.257939	-0.293652	0.0310115	-0.492291	-0.423588	0.265185	-0.0133084	0.127742	1.86315	0.761826	0.97688	-0.0585861	-0.708989	-1.20849	-1.16855	1.05406	1.44434	-1.58787	-0.207984	1.66091	0.558173	0.171322	-1.47001	2.0354	-1.34859	0.736065	-0.21519	-1.04697	0.728331	-1.3993	1.69559	-0.226511	-1.36803	-0.109964	-1.22037	-1.02369	-0.944607	0.782339	-0.86716	0.540897	1.11277	-0.298008	-0.114471	1.52948
0.346674	-0.895928	0.20671	0.807288	-0.617814	1.28585	-0.353005	0.668412	0.125063	-0.30712	1.39328	-0.963483	-0.602059	-0.250634	-1.48733	1.66122	-0.795646	-0.237814	-0.708822	-1.43207	0.697073	-0.466998	2.15988	-0.507045	2.35987	-0.497363	-1.01876	0.318681	-0.367979	0.853485	0.96828	-0.36905	-0.847744	-0.0910238	1.81027	-0.957159	1.21821	-1.48872	-0.81962	0.282852	-0.0741356	-0.902067	-1.47716	1.08703	0.286422
0.694233	-0.0999731	-1.28362	-0.587014	1.3362	-0.0550696	0.630767	-0.692827	1.89492	-0.481915	0.816099	-0.785441	0.402904	-1.16529	-0.110442	0.0331468	-0.937298	0.139895	1.17309	-1.3885	-0.431763	0.555485	1.20634	0.27323	1.24621	-1.45914	-0.374715	0.164396	1.60904	-0.403139	-0.889716	2.95969	-0.457378	0.376912	-0.726134	1.12204	-1.00915	-1.73494	-1.3369	0.0469775	-0.749579	-0.0359656	1.06306	-0.399359	-0.149375
0.221618	1.51877	0.095288	-1.97497	-0.256824	0.964662	-0.778076	0.0560569	-0.325291	3.65295	-0.237295	-1.86026	-0.197722	0.615479	0.273975	-0.225978	-0.0114309	0.123269	-1.55373	-0.951801	0.0138677	0.504699	1.28387	-0.181978	0.802352	-0.76694	-1.33274	0.00868983	-0.482059	-0.122816	-0.043452	-1.13014	1.98175	-0.180396	0.719749	-0.629888	-0.0858238	0.289	0.446951	-0.846251	0.679793	0.445634	-0.174467	-1.21787	0.869779
2.38446	-0.736887	0.0121693	-0.0646246	-0.48712	0.0881457	0.522337	-0.47217	-1.31047	0.166419	-1.11511	0.865148	-0.671216	0.90953	-0.0262035	-0.698336	-1.06049	-1.40051	1.73821	-0.903256	-0.829851	-0.381952	2.18888	-1.06443	-0.565569	-1.30793	0.355841	1.35016	0.0836015	0.360791	0.545538	-0.419568	0.691151	2.08164	-0.166781	0.270394	-0.381336	-0.324792	-0.910393	-2.09089	0.884902	0.589951	-0.270222	0.311675	1.25914
0.401295	2.0669	-0.251486	-0.282699	0.214377	-0.448474	0.481854	-1.63219	-0.500291	1.15537	-0.635055	-0.896325	-0.934215	-0.762224	-0.26831	0.525266	-1.13932	1.38529	-0.0920455	-0.121196	-0.988683	-0.48572	-1.01056	-0.564452	1.47678	-1.44378	0.896169	1.58489	1.70131	0.348742	1.94305	1.09795	0.475378	0.0491837	1.11082	0.14908	-0.742248	-0.476486	-1.06858	-1.47007	1.22281	0.70198	-0.788366	-1.28389	-0.701839
0.643635	0.788499	-0.243324	0.118822	-1.15928	-0.488461	1.0718	-0.592528	-0.332133	-0.673253	-0.81209	-0.311417	0.371366	-0.8933	1.19605	-0.792584	2.34499	0.503661	0.12188	-0.790397	-0.141972	-1.087	0.0488293	0.708101	0.54597	-0.355702	2.31412	3.53462	-0.354458	-0.693068	0.18371	-0.438164	-0.561941	-0.906133	1.1693	-1.46826	-1.01007	0.64281	-0.392404	-0.0481403	0.20069	-0.16135	-0.114507	-0.324364	-1.36255
-1.20675	-1.15719	0.320691	0.725494	-0.0124404	1.56396	-0.301272	1.05801	-0.347707	1.22794	-2.02759	-0.49483	2.24094	-1.13493	-0.990168	0.637128	0.315444	1.08702	-0.424027	1.24371	0.684907	1.01065	-1.57381	-0.150838	1.43079	1.3267	-0.905447	-0.489037	0.763914	-1.12153	0.253152	-1.0867	-0.652174	-1.14678	0.269808	-1.42065	0.992844	-0.577473	0.808976	1.13216	-0.558854	-0.0851935	-0.481963	0.0567043	-0.803582
2.08977	-0.995307	-0.691095	0.36902	-0.165739	-0.717221	0.0285049	2.11223	0.843527	-0.826219	1.04402	-0.142013	2.42976	-0.530632	-1.06884	0.173156	-0.879676	0.951141	-0.442625	1.00636	0.93339	-0.222971	-0.834615	1.00849	-0.958135	0.632286	1.04961	-0.604256	-0.416939	-0.907796	-0.691448	-0.989614	-1.32814	0.202658	1.10281	0.437877	-0.928427	-1.46997	0.288167	-1.51654	-0.290369	-0.438248	0.899437	-0.911338	1.36599
0.451557	-0.857467	1.35462	0.645455	-0.797631	1.66611	-1.12801	0.356348	-1.1453	1.38674	-0.137899	-0.219955	0.0556627	-0.468965	-1.10054	-1.04238	2.06695	0.323759	-0.7296	1.12881	0.770194	0.647477	0.183926	2.82358	-0.170431	1.44362	0.108129	-1.21305	-0.542128	-1.23832	-1.02746	-0.783042	-1.21444	0.410618	0.391227	-0.544216	0.430566	0.245702	0.347118	0.184377	0.334902	-1.73891	-0.934976	-1.10824	0.385527
-0.150232	-2.22556	1.28348	0.357711	-0.419485	-0.302482	-0.272526	2.33389	-0.419349	-1.08637	0.499872	-0.741439	0.000607974	-0.507474	0.94774	0.0843492	-1.11817	-0.329021	1.73192	-1.05602	1.09488	0.522198	0.255985	-0.0953138	1.30796	0.407197	1.21807	-0.0167422	-0.647361	0.232415	1.3532	1.18648	0.836479	-1.02876	-0.1779	0.348577	-1.73544	-1.72151	-0.260421	-1.61288	-0.332828	-0.0542114	-1.06614	-0.118585	1.49322
-1.35723	0.557696	-0.146055	0.12122	1.19247	0.940601	-0.58149	1.19812	-1.13182	0.390724	1.12682	1.4192	0.0449699	0.636201	0.139602	0.687963	2.05624	-1.6971	0.137174	-0.273467	-1.53623	-0.231632	-1.06027	0.253002	-0.0175175	-0.519912	0.326355	-1.27886	0.695415	0.456832	-1.37415	-0.0699226	-0.269507	2.83198	-0.89655	0.186646	-1.09697	-0.879056	-1.63599	0.741823	-0.767307	-0.186593	0.2691	-0.624018	1.22148
-0.302615	-0.431985	0.33415	-0.173411	0.236589	1.02889	0.174443	-0.817925	-0.144006	-0.916665	0.185437	1.18775	0.518471	-0.00620634	-0.0033945	1.44577	3.41213	-1.27024	-0.163297	-0.79361	1.43117	1.87708	-1.30563	-1.18474	0.2898	-0.12174	0.125358	1.31128	1.08981	-0.827926	-1.30482	0.212392	0.28219	0.86293	-1.34921	-0.545704	-0.734512	-0.290357	-1.09599	0.0685174	0.706518	-0.409654	-1.55757	-1.08848	0.0590093
0.0448837	-1.16234	1.6787	0.895984	-0.080404	-0.416884	2.62428	-0.563237	-0.00207	-1.24889	0.204171	-1.58837	0.267174	-0.316282	1.74036	0.478822	-1.16317	0.855003	0.374555	-0.0814719	-1.21383	0.762339	-0.924355	0.106579	-0.827506	0.0221444	0.204248	0.387734	0.266434	0.410759	1.73005	1.94497	-0.22592	0.144426	-1.5413	1.39653	-0.263408	-0.235265	-1.47577	-1.47111	0.690564	-0.326573	-0.576527	-0.985305	-0.540712
1.97472	-1.0643	-0.6198	2.46828	0.910116	0.692833	0.339123	-0.670046	0.48848	-0.63064	0.0387366	0.90978	-1.13157	-1.19568	0.405871	-0.411739	0.300607	-1.87813	1.12337	-0.90585	-0.355145	0.166901	0.168526	-0.544764	2.47704	0.132947	-0.0651883	0.0303072	-1.51055	-0.0739114	0.771496	-0.229018	1.18033	0.29762	-1.81857	-1.25085	-1.34186	0.33976	0.552916	-1.15668	0.605348	0.555627	0.354738	-0.336014	-0.0951874
2.29387	-0.119565	-0.300725	0.263576	-2.00706	-1.531	-0.0433457	0.0718652	0.425733	1.50761	0.133186	-0.858126	-0.789368	-0.619667	-0.386199	1.67076	1.88398	0.147824	-0.635875	-0.0556365	-0.284048	0.0666121	-0.907327	-1.35341	1.00753	1.20689	-0.98896	-0.0938569	0.200913	1.87683	1.25065	0.756007	1.44523	0.135306	-1.666	-0.489947	-0.997999	-0.601246	-1.02326	0.903343	0.0677308	-0.388379	-0.284293	-0.742791	-0.147346
-0.137247	0.598915	-0.284865	-0.362453	0.37368	0.349103	3.48907	1.77134	-0.819126	-0.641098	1.16142	-0.164028	-0.852014	2.65687	1.28867	-0.58181	-0.304887	-0.0269654	-0.817097	0.564099	-0.808428	0.548877	-1.01458	-0.988449	-0.41909	-0.740396	0.222707	-0.534399	0.722414	0.535794	0.761456	-0.768767	0.805907	0.457426	-0.0301414	-1.08599	-1.65493	0.162972	-0.635809	-0.192686	-0.685993	-0.447782	-0.984296	-1.11297	0.625574
1.44076	0.0214777	-1.18386	0.20213	1.44283	-1.6033	0.126967	0.684155	-0.230694	-0.486359	0.273431	0.226894	0.218899	-1.76608	-1.00622	-0.481637	-1.11489	1.26898	-0.106559	-1.52448	1.30092	-1.13413	-0.599751	-0.396734	-0.110241	-0.15084	2.47549	1.30584	0.495782	-1.17254	1.18989	0.129091	0.721115	0.070937	0.720128	-0.491479	-1.43722	0.254263	-0.644096	-0.297142	2.15669	-1.11695	-0.652069	0.183502	0.797077
0.203136	0.0581922	-0.460998	-0.852854	0.0106053	-0.904305	0.759535	0.607379	-0.810751	0.435461	0.337919	-0.0582482	0.0102294	-1.20107	-0.0574701	-0.249506	1.2534	-1.28055	0.2152	-0.794633	0.903063	-0.428678	0.483882	-0.955527	-0.0834283	-0.713606	1.75898	-0.441029	-0.92922	-0.74504	1.52235	4.15541	0.859142	0.580732	0.150838	-0.765066	-0.642884	-1.19862	0.0759687	-1.36281	-1.04009	0.469691	0.923424	-0.325562	0.527398
0.543571	-0.538243	2.08599	0.866951	0.0242784	-0.586439	-0.985099	1.66346	-0.759153	-1.67533	-0.315937	0.349453	-0.00901761	0.953907	1.16615	0.430333	-0.497013	0.792569	-1.12784	-0.368216	0.471689	-1.26536	2.3905	0.0488881	-0.624191	-0.92277	-0.869517	2.35186	-0.654059	0.397526	-1.09701	-0.409091	0.611543	1.46228	-1.43748	-0.258949	-0.584868	-0.244234	-1.20557	-0.62183	-0.746801	0.912925	-0.514534	0.431321	0.363337
-0.755559	1.11048	0.595811	1.3288	-0.733991	0.273274	-0.746251	-0.136156	-0.188945	0.871592	-0.448173	-0.0802644	-0.200063	-1.05524	1.9419	-0.327349	-0.140933	-0.0915799	-1.48141	-1.1721	-0.700425	-0.0446553	-1.0711	-0.357344	-1.23047	-0.23788	2.24704	0.723452	-0.950146	1.16447	-0.0253296	3.23278	0.641572	0.730902	-1.13025	-0.027508	-0.70738	0.352652	0.686282	0.710726	0.421277	-1.41253	-0.919413	-0.865661	0.205098
-0.161916	-0.809376	1.61636	3.43469	-1.77277	-0.425141	0.0515096	0.402393	-0.266382	0.00920043	0.078336	0.377046	-0.515195	0.060003	-1.46688	-0.917099	0.300975	0.188373	0.223421	-0.8274	-0.457981	-0.222304	-1.84453	-0.0982709	1.90854	-0.312827	0.806552	-0.231176	-1.37702	0.123032	0.774987	1.53452	1.71861	1.18048	0.0875527	0.0104545	-0.808368	-0.350146	-0.442053	0.332389	0.519099	-0.325372	-0.14472	-0.568479	-1.39311
0.504377	-0.306538	1.00416	1.34925	-0.428884	0.196864	-0.833303	-0.597664	1.60405	-1.07828	0.724355	-1.37234	-0.618374	1.13608	0.201066	-0.728027	0.828649	-0.857256	0.761403	-0.269263	-1.57399	-0.571517	-0.661062	-0.26741	-0.787198	0.472142	-0.278368	2.00846	-0.695097	1.74451	-0.0199095	1.18524	1.21427	2.38143	0.58088	0.456973	-1.33764	-1.38223	0.451731	-0.894662	-1.62854	-0.283643	-0.271486	-0.778134	-0.285083
-0.452122	-1.30825	-0.0839394	-0.566174	-0.0147162	-0.206948	1.12959	0.228272	-1.37247	-0.00558416	0.0670309	0.139932	-0.137731	-1.56233	0.284324	-0.901978	2.74085	-0.19912	0.484871	0.613861	3.61586	0.93278	1.02234	-0.656126	0.657332	-0.248856	0.160027	0.207532	-0.851535	0.358356	-1.76962	-0.52141	1.03562	0.306335	0.635946	-0.169922	1.07706	-0.463868	-0.941772	-0.41899	-0.069234	-1.21212	-0.962307	-0.0748209	-0.525985
-0.581436	0.545906	-0.717467	2.51631	0.663953	0.720563	0.612099	0.140144	-1.37242	1.3892	-0.222449	-1.17884	0.5112	-0.850617	-0.516306	-1.35538	0.808871	0.3001	0.562051	-0.703791	1.69233	-0.284276	-0.354058	-0.686593	0.00456448	-0.76762	0.345672	0.887066	-0.222736	-0.349601	2.543	1.87257	-1.61317	-1.20435	-0.0458265	0.412417	-0.533906	-0.358594	-1.39761	-1.3723	0.336818	-0.609873	0.675185	-0.685447	0.444642
0.289747	0.985228	-0.117015	-1.02922	-0.143713	0.164065	0.845986	-0.515174	1.23306	-2.02601	1.17314	0.17112	-1.61348	-0.343351	0.300891	-2.62918	-0.187125	-0.111112	2.83474	1.6265	-0.175495	0.947948	-0.451118	0.220868	-0.108592	0.568245	-0.302515	-0.826229	0.161147	-0.442714	1.87704	1.16831	-0.617443	-0.131621	-1.75495	0.333165	0.59701	-0.207362	-0.315789	-0.891063	0.552629	-0.154224	0.0891471	-0.212019	-0.833476
-0.118704	1.41929	-0.754864	-1.1046	0.0639516	-0.693957	0.981785	-1.39837	0.0970731	1.17568	2.18087	1.11237	0.972149	0.5064	-1.20435	0.764258	-0.935231	-1.04664	-0.999179	-0.463945	-0.379092	-0.017719	-1.13586	-0.244217	-0.576717	-0.638385	0.463282	0.491558	0.753134	0.968207	-0.495961	0.792401	0.823299	2.45026	0.343868	1.39168	0.0197468	-1.20954	-1.6099	-1.77285	0.698896	-1.18202	-0.128277	-0.155165	-0.204637
-0.668879	1.39228	-1.33956	-0.852395	-0.786438	1.75793	-0.518841	0.13843	-1.22036	1.17398	0.247688	-0.969784	-0.14361	0.826931	-1.18307	0.446582	-0.060614	0.195762	-1.13304	1.00288	-1.05305	-0.893806	0.486885	0.341365	1.73529	-0.016021	1.41306	-0.305696	0.834317	0.247097	-0.998873	-0.227111	0.122847	-0.808206	-0.268125	1.23927	-0.134584	1.55252	1.06214	0.358939	-1.10792	-1.34309	-1.23968	2.17172	-1.47514
0.0129173	-0.0485118	-1.1752	-0.952025	-1.06526	1.38642	-1.10064	-0.173646	-1.14258	-0.560549	0.749395	1.38321	-0.639549	1.16491	2.79381	-0.240118	1.58548	1.52898	0.855355	0.140998	0.347861	-1.49143	-0.493233	1.24432	-1.29965	1.08264	0.0603539	-0.935403	0.274252	-0.770215	-0.465736	-0.818771	-0.806627	-0.378527	0.645563	0.77553	0.333225	-0.587382	0.895817	-1.31372	-0.242292	-1.68672	-0.21514	0.72326	0.618615
-0.428516	-1.18631	-0.624729	1.20784	0.421138	1.25261	0.828517	-0.381609	-1.66845	0.00165682	0.611112	0.61434	0.433937	0.159857	-0.417052	0.652489	-0.951907	-0.219686	-0.578375	-0.287064	-0.51192	-0.417829	-1.57426	-0.390768	-0.933714	-0.740916	-0.690077	0.462256	-1.20805	-0.216023	-0.761862	-1.20463	1.12457	-0.526269	-0.592048	0.310589	-0.437087	3.54243	1.40774	0.554182	0.436478	-0.651986	1.42104	1.96363	0.194726
0.164852	0.431547	0.441344	-0.110274	-0.823783	0.648848	-0.181184	0.434927	-1.15511	-0.445315	-0.917691	2.43293	-1.43603	0.0160744	-0.908419	-0.13757	-1.29387	1.94125	0.558173	2.1028	-0.327615	0.562001	0.26431	0.0234577	0.714035	-0.032895	-0.37431	-0.104251	-0.924241	1.13992	-0.326273	-0.683245	-0.76134	-0.697802	-0.986218	-1.82861	0.149139	1.61154	0.900588	-1.76201	-0.846079	0.209549	-0.385972	1.86124	0.841585
0.476231	-1.05217	0.267947	0.129135	1.79733	1.9153	-1.7733	0.445637	-1.16367	-0.98379	-0.638213	0.878305	0.0770062	-0.846255	0.659847	0.508422	-0.213329	-1.33866	1.34781	0.844815	-1.02724	0.627428	-0.707668	2.56745	0.576004	1.30234	1.47067	-0.4653	-0.670036	-1.64984	-0.373063	0.348205	-0.419256	-0.56592	0.234001	-1.26672	-0.664563	0.70287	-0.965893	-0.0808767	-0.981553	-0.689335	-0.17147	0.761258	0.77012
-0.586884	1.26178	1.40843	1.48749	0.441355	-1.05877	-0.514483	-0.636055	-0.220627	-0.998923	-0.664878	0.313581	-0.571267	0.918883	-0.400049	1.63606	-1.05069	-0.742766	-0.927833	0.560435	-0.131814	-0.163793	-0.69282	1.0062	-0.103854	3.48733	2.05265	0.298514	-0.432165	-0.214317	-0.952354	-0.482236	-0.768177	0.0454205	0.169784	-0.255468	-0.963377	-0.220007	1.20075	1.29242	-0.898651	-0.703389	-0.306413	-1.13425	-0.78479
-0.547254	-0.751328	0.801215	-0.656475	-0.873845	3.27999	1.16973	-1.10729	-1.12241	1.39902	-0.764053	-0.0769238	0.0310521	1.59371	1.63492	-0.787555	-1.01563	1.32182	-1.01337	-0.623472	-0.911842	1.0143	1.09248	0.514685	-0.21924	0.797255	0.479056	-0.0479798	-1.19324	-0.160534	-0.512658	-0.684376	-1.24379	0.234053	-0.772338	0.227035	0.958976	-0.717178	-0.340226	-0.330171	-1.73181	0.204712	0.530055	0.315643	0.605288
-1.17589	-0.476504	1.44513	-1.6634	-0.124729	0.0939336	1.20654	0.00206463	-0.566373	-0.0431647	-0.325156	-0.0521183	-0.613339	-0.213214	0.880641	-0.206703	-0.97442	-1.17818	2.36724	-0.24036	-0.720572	1.50091	-0.553729	1.16779	0.00669875	0.605167	-0.231984	-0.275626	-1.07554	0.423364	1.10826	0.645267	-0.898273	0.162808	1.47365	-1.32678	0.212443	-1.09964	0.835569	1.24319	-1.61632	-1.49103	-0.959115	0.751087	1.9704
0.94726	1.04179	0.219503	-0.451717	-1.4677	-0.402107	0.196662	-0.288972	-0.564	-0.602201	-0.713813	-0.232269	0.56129	-0.838518	0.104307	0.780627	-0.629164	-0.163067	1.62207	-0.06424	0.146279	-1.07683	1.95067	1.98711	1.87036	-0.262496	-1.61095	-0.0978456	1.24134	-1.20105	0.365978	-1.60833	-1.29132	1.525	-0.590353	-1.17685	1.44168	1.53451	-1.00809	0.312892	-0.76045	-0.0534926	-0.685622	0.350294	-0.358184
-0.968827	-0.855094	0.567363	-0.290153	1.8061	1.30418	-0.782582	0.166838	-0.644507	-0.38041	-1.14806	-1.1602	0.915843	0.353362	0.860665	0.0871366	-0.101563	-0.231027	-0.719451	-1.15192	-0.108201	0.157407	0.754545	0.795614	-0.0912222	1.29556	-0.161577	-0.544583	1.74254	-0.636268	-1.69292	-0.0240606	-1.08844	-1.50484	-1.93421	-0.501961	0.295836	-0.581061	0.767679	0.558609	-0.27318	0.539415	2.68536	0.0318284	1.89043
-1.38064	1.50118	-1.24943	-0.788337	0.083919	-0.0023112	0.360504	-0.00915775	-1.6186	-0.0413001	2.32227	1.27589	1.25172	0.812537	-0.0442656	1.76663	-0.171523	0.204195	0.50558	0.26134	-0.894312	-0.00382011	-1.72491	-0.333107	-0.00663841	1.24801	0.931122	0.712455	-1.00384	-1.59186	-0.0888191	-1.16036	-1.70218	0.179622	0.218949	-1.42417	0.00570855	0.454141	-0.663134	-0.148026	-0.941238	0.291353	1.11792	-0.0988861	1.58581
-0.129673	-0.488973	-1.0362	0.310818	0.644257	-1.06847	0.406129	-0.470365	-0.299661	-0.113619	0.271629	0.276329	0.0619971	-0.797161	0.261037	0.261462	-1.16087	-0.849189	4.66094	-1.15987	0.315657	1.79006	-0.069194	-0.0693077	-0.0262113	-0.0470804	1.18027	-0.548152	-0.273127	0.770724	-0.651394	-0.260968	0.197018	0.666088	-0.640576	-1.16087	-0.736784	1.80478	-0.821762	0.833949	-0.447444	-0.615731	-0.253422	-0.486927	-0.0301464
0.141992	-0.0132375	2.19594	0.393355	0.142961	-1.2169	-0.831363	0.209286	0.165978	-1.52155	2.13017	0.565605	-1.5037	-1.34816	-0.420588	1.68604	-0.0794901	0.350585	0.335696	0.778741	0.140034	-1.14465	1.08149	-1.54136	-0.510014	-0.980462	0.00355913	2.18227	-0.0801401	-1.56859	0.0770361	0.0732329	1.15616	1.58095	-0.102756	-1.45554	-0.217478	-0.0386443	-0.44228	-0.775024	-0.140133	0.826489	0.186064	0.322648	-0.794216
-0.32236	0.696327	-0.0872902	0.528912	0.177033	-1.28304	-0.472097	-1.68289	-0.84374	1.47927	2.23201	-1.17659	-0.408272	0.507308	0.832677	-2.01093	1.90902	-1.0019	-0.459446	1.09113	0.536975	0.615308	0.823856	-1.21152	-1.47248	0.207503	0.776417	-1.48657	-0.0472959	0.836756	0.981384	1.42256	-0.252294	-1.21358	-0.149538	1.27741	-0.0762217	0.741707	-1.29629	0.353201	-0.459711	0.0444227	-0.783293	0.0433907	0.0827552
-0.675894	-0.305537	-0.204116	0.733053	1.43101	2.035	-0.514255	0.771234	-0.992394	-0.0875804	-1.26895	-0.756029	0.395393	-0.364346	0.326693	0.169575	-1.03473	2.43673	-1.1521	-0.392927	1.10939	-0.421877	0.861811	0.682314	-0.345509	1.97268	-0.282879	0.553367	-1.15854	-1.06491	-0.927984	-0.257192	-1.09813	1.55985	0.216126	1.68612	-0.445152	0.959316	-0.169119	-1.28957	-1.2986	-0.49657	0.0142882	0.448501	-1.35754
-0.955696	-0.720126	-0.339057	0.389222	-0.0578811	2.98437	-1.59336	0.385996	0.370012	0.0923717	-0.781449	-0.649029	1.62017	-0.591044	1.32958	-0.803416	1.35618	-0.686932	0.188113	-0.742849	1.49456	1.65983	-0.167912	0.834603	1.64241	0.249872	1.23076	-1.2484	-1.14782	-0.377565	-1.07975	-0.0371502	-1.22952	0.367965	0.748219	-1.34644	-0.104533	-0.407553	-0.141216	-0.794794	0.00762985	0.130535	-1.04675	0.727223	-0.759372
-0.84372	-0.613166	0.362267	-0.441879	-0.555444	2.35394	-0.788757	0.251209	-1.37695	-1.04518	0.230284	1.6756	1.2571	-0.445965	-0.524098	0.270338	-0.234194	-0.498768	0.281084	1.34905	-0.82544	0.752818	-0.968126	1.699	1.04295	0.863177	-0.354114	-1.15031	0.0764437	-1.18169	-0.131074	-0.272686	-0.722033	-0.372468	1.88665	-1.7779	1.56393	0.0439824	-0.244843	-1.46425	0.48052	-1.48045	0.724791	1.01325	0.135112
-1.25209	-0.932831	-0.377888	-0.448869	0.524994	2.13845	1.38299	0.528988	0.0141564	-1.03395	1.53429	-1.26652	-0.187674	1.09372	2.08099	-1.32761	0.322888	-0.0534184	1.78192	0.633515	-1.22768	-1.33091	-0.378333	0.841095	-0.840999	0.306938	-0.812137	-0.371895	-0.238428	-0.858776	0.907129	0.491401	1.3233	-0.302841	-0.867696	-0.236928	0.20879	-0.136711	-0.688839	-0.945305	1.41062	-1.46295	0.675664	0.609668	-1.23021
-0.612811	-1.02471	0.210491	0.39401	1.40194	3.33312	0.807879	-1.16645	-0.154093	1.00283	0.060976	1.50748	-1.59648	-0.233748	-0.661804	0.519989	0.193048	-0.292091	-0.0969076	0.773981	-0.596455	0.0843343	-0.114142	-0.0332546	-0.294745	2.17137	-1.27999	0.21916	-0.0943788	-0.505744	-1.65696	-1.70279	-0.610483	0.314271	-0.58155	-0.995346	-0.172948	-0.463081	0.843416	-0.0360772	1.50064	-0.696504	-0.268595	-0.539472	1.14267
-0.216881	-1.54804	-0.15182	0.240474	-0.629381	1.71836	-2.18967	0.112599	-0.972627	0.468867	-1.19417	0.402951	0.437431	-1.02991	-0.693889	0.560873	-0.554872	0.54046	1.89482	0.130638	0.0407937	1.46626	-0.572987	0.996229	-0.215406	-0.919889	1.102	3.01306	-1.40467	-0.801907	1.06798	0.263728	-1.42015	-0.39752	-0.206742	-0.753035	0.337274	0.51128	-0.315829	1.15963	-0.149576	0.843141	-0.200366	-0.660168	-0.109331
0.391066	-0.707418	0.423051	1.90946	-0.781034	-1.22652	-0.678577	-0.332437	-0.745993	-0.169873	-1.14254	0.633784	0.0314865	-1.51664	-0.756227	0.867949	-0.036117	0.163115	0.201911	1.3242	-0.191657	-1.41408	-1.41824	-0.471396	2.5652	1.0708	0.365329	0.119935	-0.25879	-2.22378	0.384609	1.35952	-0.684391	1.2432	0.92734	0.272546	0.387899	-0.0849176	-0.565592	-0.423078	0.72693	-1.09909	0.652725	-0.918738	1.82508
-0.780721	-1.19561	2.57265	0.211344	-1.59308	0.341212	0.475947	1.22008	0.791726	-1.08033	1.59096	-0.615765	0.390327	1.57729	-1.91177	0.231109	-0.588417	0.5419	0.224593	0.949254	0.410396	-1.08445	-1.1563	-1.17867	-0.309362	-0.0457648	-0.411177	-0.782992	-0.867149	-0.737636	1.00532	0.203537	0.516779	-0.0827551	0.324401	-1.44644	0.598745	0.705534	1.77328	0.840276	1.14709	-0.263438	-1.23064	-0.848832	-0.432444
-1.24271	-0.092657	-1.55355	-0.760285	0.200155	-0.781567	0.076336	-0.0125311	0.800466	1.43282	2.37491	-0.0674733	2.02537	-0.26261	1.34869	0.989957	-0.761732	0.0672979	-0.85268	-0.844933	-1.55168	-0.311573	-0.770074	0.377822	-0.76954	0.944129	0.0773539	-1.15514	-0.757088	-1.19904	-0.709331	-1.07303	-0.35555	-0.822064	0.0133008	-0.00656629	0.807937	1.88308	1.64473	0.0307775	1.59468	-0.26693	0.482141	0.66648	-0.858101
0.548052	-0.236245	0.0271311	-1.26536	-0.0158977	-0.60684	-0.493341	0.956025	1.44618	2.43986	-0.383851	0.207051	-0.51378	-0.831061	0.704657	-0.0821923	0.557273	-0.29654	-0.923449	1.34625	0.823883	1.09461	-0.0952245	-1.26629	-0.2373	0.144073	-1.14472	0.15701	-0.688154	0.0339604	-0.403036	1.29648	0.269225	-0.697756	1.0681	-1.72988	0.707771	-1.10952	-1.13699	0.210379	-1.53576	2.81327	0.77457	-0.82823	-1.10439
-0.166233	0.469075	-0.400993	0.962494	-0.993004	-0.927034	-0.880005	-0.96135	-0.931142	1.52058	2.70566	0.860001	0.720276	0.360334	0.825326	-0.201324	-0.557437	0.646181	-0.423617	-0.926229	0.180584	-0.0317889	-0.748452	1.88067	-1.21996	-0.776761	0.863152	-1.17324	-0.282824	1.31351	-0.202913	-1.01813	-1.14652	-0.94009	0.00344477	0.976884	-0.678311	2.03087	0.160729	-1.32663	0.875969	-0.331052	0.485825	0.86469	-1.46122
-0.39868	-1.01988	-1.10018	-1.16142	-0.911151	-1.1355	-0.336359	-0.160764	2.74068	0.167206	0.0359993	0.400075	1.32432	0.0725164	0.352561	-0.859553	-0.236571	0.378538	-1.16142	0.392388	-0.562021	-0.362269	-0.412018	1.5087	0.526793	-0.454617	-0.122572	-1.0523	-1.16142	-0.40315	-0.817691	-0.479353	-0.691538	-0.24171	-0.3866	0.359855	1.27275	0.608273	2.44479	-0.403177	1.82404	0.804797	2.22927	-0.991139	-0.420502
-0.273945	0.775963	1.19202	-1.1628	-1.91182	-0.752839	-0.239273	-0.602844	0.594452	0.522069	0.394693	-0.304991	-0.582685	0.318876	-0.524325	-0.110087	0.949062	-0.503019	-1.39124	-0.476098	-0.405838	-1.25159	0.264506	0.368863	-0.420799	0.558041	1.55875	0.24736	-0.72704	0.0576391	-0.236667	-0.811311	-0.166621	0.224925	-0.420204	-0.0717409	-0.602068	3.14929	-1.40756	3.12691	0.263247	-0.365852	1.16631	-0.698679	0.688973
-0.807396	-0.000391148	0.828569	-1.17352	-1.27864	-0.303784	1.17572	0.112865	-0.158761	-0.613404	-0.84384	-0.426476	1.40901	1.82848	-0.48347	-0.055032	1.75259	-0.6541	-0.682123	-0.29373	1.25856	-0.121115	-1.39063	1.93433	0.629001	-0.981237	-0.346043	-1.17668	-0.939931	-0.386216	-0.0109133	0.459996	2.83514	-1.92708	-0.676764	-0.438388	0.735135	-0.314208	-0.182116	0.845888	0.309574	-0.0626058	0.456729	1.01624	-0.859258
0.36626	0.875291	-1.50602	-0.884891	0.92381	1.52264	-0.908605	-0.85559	0.679668	2.40563	-0.40874	0.483288	-0.210295	1.20056	1.32404	-0.047869	0.358944	0.302163	2.58013	-0.264149	-0.770599	-0.291056	0.234298	-0.56873	-0.446196	-0.594772	-1.42797	-0.808066	-0.690172	0.600759	0.10545	1.88627	-0.890384	-1.09526	0.888804	-0.576018	-0.683302	0.945296	-1.31926	-1.22546	0.464496	0.00928581	-0.527381	0.0904691	-1.24676
-0.389048	-0.925515	-1.05931	-0.217834	0.145068	1.17712	-0.017667	-1.42241	0.122511	-1.35634	0.690336	0.507211	1.3447	-0.478212	-0.567953	0.490641	-0.054619	4.28198	-0.417759	-0.391191	-0.83959	-1.55556	-0.176019	-0.656561	0.256842	-0.53142	0.0431802	-0.208506	2.05315	-0.302537	-0.533184	-0.801225	0.272172	0.283424	0.457067	0.117377	0.338107	-0.16927	-0.808322	0.836346	0.0402046	-0.642744	-0.753526	1.54756	0.271306
0.154961	-0.852309	-0.0420214	-0.556655	-1.85346	0.735758	2.11389	0.0795336	0.513096	-1.82109	-0.188767	0.366597	2.36319	0.179983	-0.54538	2.62048	-0.821839	0.183745	-1.68566	0.176826	-0.0897743	0.11491	-0.317862	1.66289	1.13871	-1.06301	0.24791	0.415938	-0.388319	0.533674	-0.523962	-0.34902	-0.918383	-1.22411	-0.860697	-1.06446	0.377374	0.0714055	-0.67668	-0.326105	0.734415	-0.0806182	1.48275	-0.409422	0.39156
-0.443282	-1.14863	-1.98388	-0.829897	-0.796927	0.846702	-0.179558	-0.564792	0.777581	0.0253869	0.231979	-1.28213	2.39528	0.516125	-0.181884	0.578998	2.00208	-0.346098	0.203044	-0.875918	0.757793	-0.339949	-0.992351	-0.793853	0.401259	0.585761	2.44113	-1.23598	0.310577	0.458222	-1.74816	-0.931497	0.420624	1.2064	0.19328	-0.741136	-0.0856649	-0.567206	1.44471	0.299136	1.49196	-0.097407	-0.855812	-0.57131	0.00527949
-0.486519	0.429509	1.18758	0.59038	0.86436	-1.14924	-0.360613	-0.25529	-0.0268267	0.956552	-0.366138	0.0775703	-0.3121	2.15048	0.842957	-1.0803	0.923929	-0.386281	-1.01664	0.306787	0.242725	-0.394743	0.112721	-0.753993	0.670639	-1.70839	0.279964	-0.33625	-0.77426	0.331417	-1.47447	-0.0931102	2.12032	-1.68457	0.0824728	-0.738399	-0.938944	-1.60009	0.426193	-0.232205	-0.44031	-0.167788	0.210289	0.799779	3.17084
-0.187553	-0.912433	-0.384887	0.52565	-0.955835	-0.14795	0.529892	0.653822	-0.921593	-0.980662	2.22605	-0.185318	3.57133	0.209235	-1.7743	-1.66972	-0.644425	1.57863	-0.0464313	-0.0728315	-0.822733	0.962008	0.440176	0.482057	-1.25689	0.146084	0.452863	0.773521	-0.174598	-0.00896003	-0.374317	0.740899	-1.66218	-0.730176	-0.665019	-0.22249	0.91893	-0.0322361	0.753063	0.00173798	-1.10399	-0.135752	0.959656	0.288616	-0.140924
0.492172	-0.363282	-0.321086	-0.607844	0.565799	0.0105235	-0.0814274	-0.701548	1.41735	-0.74101	1.54209	0.861061	-0.93165	2.4682	-0.630062	-0.793237	0.680515	-1.01787	-0.104428	-0.429114	-0.402011	-0.305802	-1.57711	1.3168	0.438159	1.1103	0.549659	-0.350131	-1.15798	0.353215	0.627003	-1.08765	1.39022	-1.5198	0.276998	-1.66317	-1.73778	1.15164	-0.374958	1.37552	-0.721471	0.252213	1.67274	-0.0607255	-0.871028
0.476142	0.457303	-1.04988	-1.51722	-0.961394	0.176419	0.530959	-0.0249145	-0.273907	0.264715	0.46262	1.15979	0.234963	-0.671627	2.57911	-0.729252	-1.3047	-0.734692	0.268795	-1.04673	1.12548	-0.141251	-0.0653413	-0.0174416	-1.97903	1.85576	1.65586	-1.31905	-0.81459	0.5421	-0.177429	0.178047	0.786302	-0.549352	-0.467926	-0.801265	-1.58577	-0.0815317	0.465653	-0.0933584	-0.981327	0.150791	2.13668	0.701008	1.18048
-0.468729	-0.157222	1.02607	1.87562	0.728965	-1.10702	2.52155	1.10725	0.709152	-0.605564	-1.04429	-0.75535	0.953343	-0.250273	-0.803717	-0.634462	-0.28285	-0.310678	-0.69178	-0.697471	1.12998	0.367667	-0.519314	0.255308	-1.40835	-0.278871	1.32063	0.875417	-1.2762	-0.61658	-0.227542	0.115389	-0.673846	-0.140486	0.497394	-0.463852	-0.737761	-0.0573983	0.830718	-1.21401	-0.438309	0.393046	-1.7069	-0.111631	2.97297
0.83263	-2.39919	-0.983867	-0.786443	0.704712	0.829866	0.0705976	-1.21308	-0.0866828	0.506778	0.575964	-0.39688	-0.409453	0.217991	1.78593	-0.818771	1.43909	1.85268	0.00459396	1.03719	-0.600166	1.8576	1.56762	-0.399118	-0.895949	-1.03193	-0.340614	-0.315839	-0.00590652	-0.446666	-0.191574	-0.619059	-1.64574	0.92404	-1.50424	0.644098	-0.631912	-1.00908	-0.494643	1.47063	0.116792	-0.0863531	1.41645	-0.783237	0.241156
-0.369147	-0.107421	0.532735	-1.09623	-1.11607	0.817186	-0.493226	0.417301	-0.214558	-1.177	0.954355	0.967343	0.579082	1.48119	1.98408	0.79301	-0.0563235	0.608863	-0.273703	-1.26697	-0.924701	-0.393339	-1.98013	-0.870476	-0.363869	2.48351	0.113299	2.27252	-1.80785	0.344218	-0.8735	-0.375513	0.238752	0.40861	-0.337802	-1.06559	0.353926	-0.0572813	-0.173052	0.499423	-0.962079	-0.0140769	1.4343	-1.11667	0.202871
-0.370341	-0.0767352	-0.0905391	-1.12654	-0.548591	-0.722791	-0.792202	0.0267583	-0.438171	2.77534	2.3052	2.19264	0.142818	1.6472	-1.38482	1.84057	-0.363689	-0.712117	0.38621	1.59791	-1.27421	0.313629	-0.202651	0.119561	-0.242521	-0.955639	-1.19187	-0.502766	-0.803709	-0.596189	-0.172831	-0.349917	-1.01365	-0.144644	0.366338	0.883852	0.869139	0.299454	-1.01196	0.302752	-0.641112	-0.473948	-0.625451	1.05619	-0.295944

## Sheet: Bin 2 pre sound
0.65941	-0.577186	-0.236319	-0.372233	-0.570228	0.130864	-0.707013	0.228303	0.649992	-0.639911	0.97112	-0.0436521	-0.639812	0.771636	-0.330624	-0.692472	-1.68512	0.896685	-1.44636	2.10644	-0.46736	0.982442	0.276634	-0.0620812	-0.0241531	0.226281	-0.40205	-0.0183324	3.84272	2.44571	-0.385716	0.454648	-1.13323	-1.29474	-0.456031	0.471548	-0.632691	0.0645946	-0.98201	-0.215238	-0.848155	0.174088	-0.482398	0.335399	-0.343395
-0.121312	0.615858	0.954927	0.138359	-0.328533	-1.27226	1.54303	-1.595	-1.24773	-0.399144	0.226317	0.589813	-0.819015	-0.385772	-1.07375	0.645223	1.27695	0.672499	0.210404	-0.545621	0.229095	0.586429	-0.422008	0.752677	0.967954	-0.628834	-0.789253	0.51719	0.582392	0.59619	-1.7873	-0.449801	3.22881	0.710989	-0.185362	-0.859228	0.781579	-1.34027	0.0962949	-0.362157	-1.24474	0.606627	-0.878609	-1.4263	1.63239
-0.520575	-0.43761	1.2142	0.373678	-0.499533	-0.071022	-0.187538	-0.343617	-0.1932	-1.15771	0.305903	0.220325	-0.516387	-0.111943	-0.498101	0.548427	-0.340763	-0.527714	-0.557361	0.0491498	-0.396366	1.6079	0.827768	0.442999	0.264833	0.603857	-0.529093	0.904901	0.94286	1.92636	1.75525	2.46372	-1.59664	-2.01725	-1.43204	-0.466896	2.55696	-0.789473	-0.275648	-0.103797	-0.535356	0.0211196	-1.39045	-0.866188	-0.667934
-0.277844	1.42474	-0.278015	-0.104583	-1.27912	0.824036	-1.03958	0.926436	-0.173968	-0.256742	-0.00888695	1.27736	-0.100087	0.75905	-0.429214	-1.51126	2.14907	-0.0693254	0.708742	0.394408	0.754876	-1.79838	0.369077	-1.04757	-0.540151	0.610777	0.178516	-0.543572	-1.19144	0.673883	-1.54949	-1.81862	0.801272	-0.205601	0.89526	1.11778	0.0821273	0.169294	2.19367	-0.386256	0.452206	-1.73883	-0.387861	1.16261	-1.1888
0.517103	0.0948023	0.238297	0.11215	0.675377	0.0739602	0.130419	0.494289	-0.514939	-0.298053	-0.673114	1.3527	-0.605084	-1.99602	0.328728	0.545138	-1.07452	-0.963972	0.414126	2.20373	-0.160232	0.030492	-1.29868	1.1137	0.140142	-0.325853	1.08747	-0.438945	2.72534	1.14271	-0.455956	-0.0996606	2.39818	0.756597	-0.576082	-0.863409	-0.159726	-1.49657	-0.257156	-0.781535	0.258898	-1.5153	-0.550626	-0.35584	-1.37309
1.18678	-1.37865	0.132681	-0.787166	0.399064	-0.766729	0.719491	-0.71304	-0.926265	0.570466	0.831909	0.293023	-1.04061	-1.2993	0.645879	-0.29019	-0.329644	-1.44708	-0.00530382	0.180966	-1.02342	0.690901	2.1662	-0.199633	-1.02748	0.587084	2.24518	0.760461	0.934207	0.509181	1.02559	0.0286264	1.17217	1.22842	-2.47799	-0.853358	-0.165223	-1.46548	-0.846829	0.316849	-0.156557	0.469359	0.935799	0.340022	-1.17037
0.583554	-1.14966	1.01231	-1.61933	-1.08757	0.765433	1.56931	0.850037	-0.382232	-0.450336	0.838547	-1.0772	-0.54285	-0.762389	-1.23947	-0.761975	-0.615493	0.642231	1.05637	-0.219697	-0.787941	0.440834	-0.310321	1.47537	-1.07554	2.03151	-0.264928	1.45248	0.314546	2.17044	1.23225	0.7088	0.348857	-1.19246	-0.359928	-1.55863	-0.257035	1.02997	-0.801643	-0.524884	-1.39637	0.185597	0.344755	-0.921456	0.306118
-0.131704	1.35122	-0.192978	-0.183521	-1.15918	0.294552	0.474129	-0.102375	1.79445	-1.12905	-0.595505	0.853125	-1.06269	-1.60437	0.766656	-0.745068	-0.866828	-1.49267	-0.659528	1.6114	0.269841	-0.135806	1.84583	-0.176909	0.629075	1.03216	1.21382	0.149129	0.34184	0.867436	1.6966	0.790821	0.760562	-2.20171	-0.589494	-0.581382	0.259962	-1.07236	-1.28729	0.412987	-1.15175	0.607273	-1.11121	0.818431	-0.607937
-0.947064	0.224883	0.311439	1.27689	-0.547501	1.50523	-1.33786	0.105514	-0.0600688	-0.974615	2.04705	-0.428105	0.487426	-1.18224	-1.09312	-0.461797	-0.510631	-0.65589	-0.582268	0.378718	-0.200412	-1.20625	1.09385	1.86579	1.6164	-0.708096	-0.240174	2.11658	0.378013	-0.721428	-0.0451261	1.99131	0.819562	0.401956	-0.756705	-0.748292	-0.804296	0.152856	-0.759343	-0.301003	1.24549	-1.60707	-0.112184	-1.2143	0.186879
1.08693	-1.17497	-0.467298	0.188488	-0.126255	0.124739	-0.540953	-1.19932	2.33462	-0.467088	0.462424	-1.2912	0.2134	0.599296	-1.1657	-0.345153	1.4114	-0.103467	0.440449	0.401704	-0.560107	1.08434	-1.35009	-1.36321	1.39888	0.270945	0.172003	-0.266086	0.689313	-0.19546	-0.751455	-0.565431	-0.994661	-0.353379	3.92601	0.459615	0.0280455	0.001215	-1.23741	-0.155985	-0.754432	0.0377535	0.226568	-0.121625	-0.00741761
-0.20076	-0.142071	-0.551403	-0.747076	-1.02484	-1.10232	0.768696	1.47026	0.62579	-0.5748	0.513834	0.0776462	0.757099	0.101444	-0.432551	-0.484968	1.92343	-0.272253	1.35081	-1.32836	-1.59747	1.52569	-0.216461	-0.729808	0.952845	0.857718	0.196752	0.704928	1.87765	-0.489204	0.125496	0.338377	-1.54426	1.00335	1.66128	-1.6409	-2.27862	-0.774221	0.620829	-0.941554	-0.734168	0.663697	-0.0387262	0.211047	-0.481869
-2.04698	0.51301	0.304302	0.128345	-0.70239	0.164911	0.0879121	0.638665	-0.754654	0.966162	-0.911479	-0.953783	0.0807896	-0.0212419	0.143913	0.336502	-0.311664	0.329214	0.0204526	-0.200487	-1.58679	0.121259	0.064208	2.07325	-0.93313	3.15722	1.14979	-0.433381	0.527916	1.43217	0.152874	0.408614	-0.0598315	-2.4004	-1.47794	-0.853395	1.42254	0.292449	0.438303	-0.223688	-0.49813	0.812576	-0.828489	0.15157	-0.721057
1.52754	-1.40824	0.402545	-0.53591	1.4558	-0.64671	0.113076	0.373478	0.604166	-0.881273	1.26299	-1.53189	-0.202906	-0.482352	-0.166867	-0.52331	-1.47723	-0.706898	0.268103	2.1417	0.401858	-0.671037	1.03125	-0.0439095	0.451109	0.721527	-0.207602	0.595781	2.3458	1.81495	1.18435	0.508603	-0.586224	-2.09299	0.446569	0.502087	-0.898394	-0.775088	-0.163741	-1.15877	-0.945129	-0.363564	-0.370816	-1.0498	-0.262625
-0.405693	-0.0417758	1.08111	0.224877	-1.30494	-1.27434	-0.0509067	1.52945	-0.720648	-0.552692	-0.525302	0.303376	1.98124	-0.417254	-0.363209	-0.318373	0.12244	0.140974	-1.42616	-1.11397	0.313954	-0.441794	0.426985	-0.327484	2.75438	0.832665	-0.334389	0.724717	1.93626	1.15116	2.36422	0.115791	-0.878507	-1.29285	-0.0539611	0.358173	-1.38519	-0.458685	-0.589301	-0.932342	-0.96932	-0.62285	0.721801	0.108891	-0.390511
-0.404504	-0.448412	2.0508	-1.22012	0.539308	-1.75834	0.694801	-1.27928	1.77375	-0.397773	0.930063	-0.299879	-1.16287	0.111932	-0.29884	1.3247	-1.15975	0.0489192	0.353256	-1.23475	0.100995	0.300987	-0.861959	1.7005	0.375012	-0.791427	0.773513	1.96051	1.25194	0.530265	0.597893	1.1784	-0.32039	-1.21005	-1.21164	-1.84552	-0.236481	0.143289	0.993274	0.631561	0.0511427	-0.90968	-0.490789	-0.238829	-0.635512
-1.24468	-0.873837	2.60904	-0.465407	-0.742298	-0.314851	-0.766996	-0.785451	-0.0851415	-0.75439	-0.112762	0.275222	0.166651	1.31066	-1.4375	0.199117	0.123589	-0.458406	-0.345244	-0.176944	0.410621	0.359947	0.434228	-0.525737	-0.697522	0.523007	0.585466	1.99824	1.27106	-0.401924	1.50501	0.984604	0.0152719	-0.0103894	-1.73317	0.146121	-1.89711	-1.91617	0.49342	-0.788169	0.186285	1.46321	-0.460879	1.86863	0.0655898
1.98364	1.18637	-1.04649	-0.769319	1.33984	-1.24576	-1.12933	0.28451	1.87429	-0.832886	0.0862264	-0.826557	1.14401	-1.10035	-0.536779	-1.15838	-0.346439	0.0809085	-0.848217	1.05235	-0.449184	0.369082	0.798086	-0.801982	-1.15387	1.15821	0.378081	-1.41854	1.62637	0.0186522	1.2123	-1.1809	-0.547224	0.322538	1.5866	0.140771	0.0145647	0.121029	-0.826147	-1.30934	0.791623	-1.32495	-0.272316	0.39425	1.16064
0.652798	-0.472492	-1.19639	1.16142	-0.0785777	0.66705	-0.51105	-1.0712	-0.0355572	-1.49568	1.51315	-0.624741	0.0796279	0.161643	-0.409643	-1.1077	-0.295416	0.143474	-0.516779	-1.036	1.74743	0.061628	-0.203031	0.726262	1.15205	1.62192	-0.00860769	0.769391	-0.0805511	1.27704	3.07314	-0.000438838	-0.783225	-1.64953	0.211178	0.139039	-1.37791	-1.451	-0.0840869	-1.40518	-0.286036	-0.701282	1.2342	0.0734553	0.416195
0.01324	0.936241	0.0542665	1.43988	-1.19209	0.145189	0.570643	-1.03694	-1.59065	1.04869	-0.183706	0.919136	-0.895243	-1.21737	1.56128	-0.469926	-1.08108	-0.406231	0.8875	0.316299	-1.58644	1.35446	-0.261756	1.60564	-0.304087	0.39381	-0.675233	1.20798	-0.0852245	1.46487	1.32654	0.571994	0.328188	-1.87146	0.83643	-0.240356	-1.57239	-0.875421	-1.09312	1.60815	-0.222708	0.152255	-0.864671	-0.959479	-0.0571029
0.678189	0.391703	1.06353	0.200166	-0.232627	-1.49843	-0.175748	0.459232	1.25496	-1.51107	-0.975215	-0.908792	0.61872	0.179483	0.0466211	0.604919	-1.03072	-0.18895	0.106298	-0.460142	-1.32209	0.664112	-0.31701	0.344232	1.78937	-0.246335	1.0709	2.01808	0.801036	0.164883	1.95644	0.654053	0.480071	-1.20317	-2.59925	0.00765609	-0.260545	-0.438663	-0.644571	0.68443	-0.539486	0.481493	-1.84435	0.970857	-1.29425
-1.02367	0.967757	-0.0205256	1.20711	0.377659	-0.675955	0.0596205	-0.370333	-0.675695	0.253557	1.35056	-0.89491	0.822873	-0.581484	-1.76358	-0.526599	-0.49799	0.464364	-0.996754	1.51928	0.301128	0.421135	0.243924	-0.248472	0.00779889	1.17555	0.731337	-0.178875	1.37537	0.77266	2.9959	2.17009	-0.536028	-1.08541	-0.336154	-1.73066	-1.03881	-1.40494	-0.335944	-1.05691	-0.532268	0.540075	-0.250353	-0.535276	-0.460157
-0.363935	-1.22358	-1.04445	0.424916	-0.0176818	1.24542	0.475662	-0.052019	-1.24226	1.28923	-0.566941	-1.33592	-0.284285	-1.07722	0.570808	-1.14287	0.892861	1.71225	-1.49313	0.0739913	1.33508	1.45028	-0.153552	-0.28707	-1.11407	1.62203	-0.401817	-0.299919	1.59347	0.383683	0.943616	-0.220588	1.38573	0.722577	-0.698293	-0.011419	0.163654	0.0479979	-0.978055	-1.29413	-1.68738	1.36504	0.423993	0.508401	-1.64013
-0.49205	-0.830466	-0.762366	-1.03428	-0.541281	0.59412	-0.220438	-0.582062	-0.602135	0.635312	-0.614028	0.120905	-0.150393	2.04674	-0.980061	0.0524849	-0.704577	0.43705	0.277668	-1.06184	-0.211047	-0.433172	0.544334	-1.08426	0.599287	-0.0215858	-0.168375	0.619143	2.12728	0.477353	2.12368	1.50701	0.268352	-0.333851	-0.968395	-0.344549	0.968242	-1.75474	-2.20256	-1.05742	0.148349	0.552601	0.622542	2.49099	-0.0575175
1.02656	0.0231232	-0.470095	-0.567721	-1.33424	1.4668	0.210801	0.101864	-0.697159	2.16859	-1.63188	-0.517132	0.413351	0.937638	-1.73985	0.696233	1.38316	-0.788352	-0.703906	0.115718	0.35497	-0.334082	0.845692	-0.867918	0.159467	-0.262768	-0.471394	1.28217	-0.119497	-1.54295	-0.219292	-0.635483	0.64175	1.39528	1.10953	-1.55646	0.267219	-0.478203	2.00851	-1.11882	-1.24645	-0.37396	1.10804	-0.92976	0.890904
-1.04375	-1.3114	-0.525851	-1.32271	-0.97194	-0.584784	-1.21021	-0.617899	-0.390358	0.0984367	-1.47501	-0.200698	0.626792	0.492456	0.028241	-1.36213	-0.038382	0.993042	-0.152761	-1.47501	0.67617	1.1355	-0.473392	0.911091	0.4175	-0.211257	0.630521	0.328539	-0.724592	-0.319105	0.494804	0.336227	1.03323	1.50071	0.4024	-0.483772	-0.73092	0.527717	-0.11721	-0.838257	2.04074	3.37062	0.445746	1.16177	-1.07085
-1.55814	-0.284979	1.28051	-0.454567	-0.769124	-0.258645	0.456616	-1.36712	-0.531086	-0.4433	-1.27015	-0.694889	-0.181946	2.00527	0.0849833	-0.420518	-0.658302	0.315242	0.216308	1.06174	-0.213094	0.747638	1.04804	0.779152	1.26746	0.114494	1.19251	-0.680165	0.989104	1.7056	2.6735	-1.0932	1.73418	-1.27412	-0.162722	-0.76781	-1.59578	-0.218142	-1.16011	0.375178	-0.221509	-0.375896	-0.799793	-0.372609	-0.219813
-0.368495	-0.0694655	-0.735003	-0.019926	-0.502223	-0.429594	-0.143865	-0.780665	-0.824958	-0.300486	-0.805103	-0.891829	-0.283164	-0.606207	-0.804371	-0.645452	-0.792175	-0.0561893	-0.249615	0.0173635	-0.891829	-0.339712	0.0664029	-0.891829	-0.356686	-0.278464	-0.478717	-0.487054	-0.15226	2.69138	0.45891	2.9291	3.25206	1.05192	2.31207	0.652575	-0.103488	0.47735	0.471631	-0.719421	0.557534	-0.611645	-0.0612919	-0.474915	0.217797
-0.687276	-0.476958	-0.554354	-0.860701	-0.905886	-0.481473	-0.357186	-0.515801	-0.67407	-0.520417	-0.719398	-0.771205	-0.843097	-0.709927	-0.53918	-0.763947	-0.135087	-0.0566911	-0.115612	-0.346721	-0.612056	-0.570225	0.246364	-0.811223	-0.203771	-0.00792647	-0.313705	2.25269	1.93456	1.96033	2.25501	2.12789	1.64384	2.27729	1.60067	-0.730795	0.101856	0.0488216	-0.597389	-0.242348	-0.548685	-0.660785	0.65839	-0.318465	-0.455343
0.394067	0.57961	0.313358	-0.560694	-0.013073	0.275008	-1.15979	1.26512	-0.421399	-0.966639	0.836773	-1.11187	-0.656213	-0.463077	0.291084	1.48929	-1.58759	2.20516	-0.644944	-1.11076	-0.724506	0.058923	-0.887655	0.038729	0.501341	-1.79658	2.24664	-0.446901	1.53245	0.0473764	1.18376	-0.291433	0.0532265	0.660324	-1.02612	-0.0116249	-0.644548	-0.506614	-1.09938	0.11477	-0.500359	2.37249	0.412839	-1.04239	0.80182
-1.95552	-0.65194	0.883423	0.784204	-0.114681	0.647746	0.321788	-0.563594	0.568357	-1.39942	0.408934	0.305349	-1.61681	-0.6746	0.260392	-0.0912576	-0.0827067	-0.505262	1.14176	-0.394547	-0.595565	-1.36134	1.08845	-0.373924	3.17928	-0.349537	-0.417819	-0.570784	-0.0440147	0.238838	-1.39854	-0.0878645	-0.409352	0.807837	2.02114	-0.165216	-0.735551	1.46176	-0.313048	-1.33763	0.739037	-0.639751	0.234515	1.81555	-0.0580761
1.51221	-0.8495	-0.805917	-0.662419	-0.535911	-1.17976	1.21465	0.41111	-1.27834	0.804126	-0.094317	-1.82336	0.292714	-0.180133	-1.61939	-0.0370437	-0.699486	-0.663947	1.38563	-0.598437	0.274521	0.0147659	-0.508116	1.20856	0.0287624	0.169656	-0.320193	0.337028	1.04345	0.439746	2.32417	0.307599	-1.08213	1.55181	-1.03652	-0.3592	-0.778954	0.614351	2.31908	-1.51738	0.586902	0.317005	-0.672157	-0.88737	1.03215
-0.934574	0.891025	-0.263236	-0.995762	-0.921574	-0.723514	-0.284445	-1.30459	0.103988	-0.464062	-0.935051	0.0630687	1.05395	-1.39435	0.0719359	-1.08057	0.734556	-0.831076	-0.164029	-0.65568	-0.561943	-1.38311	0.521216	0.118018	-0.456175	0.969482	-0.427331	0.766831	2.11778	2.68371	1.74806	1.04139	-0.127848	0.125084	-1.43089	-0.57465	-1.02695	-0.776173	0.934172	0.864126	0.056908	1.63932	0.578935	1.29769	-0.663636
-0.668475	-0.0179234	-0.23266	-1.15173	-1.15429	0.167769	-0.395641	-1.75885	-0.59232	-0.0654848	1.65435	-0.673806	2.39489	0.315953	0.36239	-1.44849	-1.00618	-0.4676	1.38379	-0.381241	0.0833395	0.829263	0.522393	-0.94975	0.76361	1.28228	-1.07742	2.04484	0.743666	0.855463	-1.40288	-0.486362	-0.386811	0.399762	0.0754179	-1.8872	1.78011	-0.152389	-0.431334	-0.20152	-0.692316	0.308162	1.22591	-0.100895	0.590225
0.678108	-2.06437	-0.335384	-1.06591	-0.11519	0.917279	-1.81924	1.10209	-0.220327	0.211274	0.68115	-0.0496085	0.300615	-0.622156	0.793844	1.27822	-1.57569	0.24481	-0.171592	-0.678814	-0.319172	-0.00264609	0.359315	0.6641	0.22579	1.86417	-0.423159	0.259214	0.910771	0.873955	0.488925	-1.08134	0.789905	1.81464	1.45148	0.650379	-0.972148	-1.05766	-2.25075	-0.0425814	0.641511	-1.63099	0.880897	-0.482698	-1.10102
-0.83065	-0.932394	-0.372148	0.457732	-1.18602	2.55152	-0.552402	-0.292118	-1.21197	-0.486873	2.01045	-0.637806	-0.945285	-1.16212	2.04674	-0.702672	0.0343292	-1.1782	0.217757	0.321198	-0.284934	-0.632504	0.402149	-0.137565	-1.34745	0.151899	0.0185763	0.184267	0.830465	0.814059	-1.73554	-0.0478983	-0.099836	-0.989394	1.67616	-0.487766	1.1207	0.985492	0.108373	0.720505	-0.149198	1.52311	0.777842	-1.36364	0.813044
1.56494	-0.831263	0.520471	-1.87351	-0.0648174	-0.765134	0.167425	-0.894678	1.35532	0.391162	-0.0607251	0.197846	-0.63378	-0.543318	0.455564	-1.65427	0.404158	1.05649	-0.651591	-0.0430168	-0.361877	-0.075027	-1.19163	-0.806136	0.667478	0.220008	-0.799616	-1.15814	-1.50336	0.344301	-0.197303	2.03901	0.82418	2.81482	0.207086	-1.64957	0.94002	0.514856	-1.65836	0.688621	0.257849	0.0204386	0.934949	0.418941	0.411185
0.202352	0.917053	1.15773	-1.34441	0.238467	-0.167163	0.0594551	0.200147	-0.365137	-1.18749	-0.410459	0.467116	2.125	-0.754947	0.303073	-0.550942	1.24415	-0.816946	1.78299	0.679454	-1.51076	-0.459026	-0.351805	-1.05145	1.23501	1.18011	-1.10656	0.614927	1.25338	-1.51428	-0.392218	0.261261	0.81635	-2.13663	-0.320674	1.50512	-0.559013	-0.292372	1.7832	-0.488448	-1.14299	-0.729222	0.0920481	-0.894019	0.428573
-0.754756	1.24717	-0.369605	-0.58801	2.36781	-0.606708	-0.421364	0.522762	-1.33722	2.21962	-0.466146	-1.5009	1.25589	0.644816	-0.857487	-0.568098	1.03194	0.618763	-0.213238	-0.778298	0.187926	-1.89776	-0.778368	1.85188	-0.57682	0.309621	-0.0739302	0.455709	1.34267	0.260563	-0.350808	0.0344239	-0.836329	0.196842	0.706222	-0.942393	-0.926471	-1.09186	0.347391	-0.0952031	0.93046	-1.26755	1.1232	0.875527	-1.23189
-0.856665	-0.925846	-0.765384	-0.684752	-1.46526	0.431335	-0.256254	-0.943189	-0.359452	-0.351063	-0.980981	0.400886	0.16645	-0.126663	-0.63436	-0.0926262	-1.09973	0.512684	-0.541403	-1.05602	-0.39205	-0.300571	0.292761	-0.397435	0.230434	-0.236706	1.56165	3.50628	1.46408	0.993501	2.56508	-0.779164	1.27223	0.148317	0.993393	1.31421	-0.94688	-0.928089	-0.531874	-0.743083	-0.19441	0.501843	0.302002	0.400933	-0.468149
0.266693	0.161123	1.41198	0.245366	-0.273233	0.022555	0.820568	-0.266281	-0.882516	-0.605543	-0.37027	-0.451119	-0.271405	1.4691	1.57362	-1.26341	-0.822398	-0.103908	1.06654	-1.03304	-1.3426	-1.20058	0.0974967	0.587846	1.91376	-0.213748	-1.46969	-1.42883	0.354962	-0.00406602	-0.6248	-0.730944	1.56912	1.71117	-0.480248	-1.35095	-0.82888	0.718864	0.0657711	-1.09919	-0.310457	0.389491	-0.109849	2.7471	0.344839
0.0226507	0.982331	1.05508	-1.84209	0.705063	-0.499431	-0.813787	-0.490499	1.22535	1.86734	0.202793	1.12858	-0.682868	-0.490006	-0.964413	0.743448	-0.835813	-1.00371	-0.152745	-0.604053	0.0660753	-0.824988	-0.532867	-0.513358	0.290962	-1.3009	1.01695	-1.04601	0.549698	0.0855506	0.251434	-0.119169	1.19013	-0.327113	-0.425861	0.140136	-1.21804	-0.636748	0.201393	0.804287	3.35109	1.80294	-1.07658	-0.690332	-0.591905
0.417097	-1.05438	-0.918793	0.246775	-1.11453	-1.06578	0.967401	-1.37511	3.63253	0.0914358	-0.46407	0.45012	-0.0856921	0.530167	-0.178964	0.0202037	-0.627216	-0.298237	-0.0885232	-0.574441	0.580657	1.54347	-0.832957	-0.700769	-0.582974	-0.146036	-1.85793	0.0936099	0.29478	0.693388	-0.130949	-1.68963	-0.627108	1.88493	1.14503	1.04419	-0.545478	0.377582	0.569938	-1.31153	-0.456791	0.34241	0.0636426	0.837729	0.900795
-1.69669	-0.123967	-0.445672	-0.544609	-0.355562	0.648467	0.664435	0.915125	0.708636	-0.331881	1.07918	2.2703	-1.01025	-0.451312	-1.56354	-0.406904	0.277494	0.19299	1.62782	-0.374933	-2.39097	-0.279962	1.64914	0.222856	-0.306656	-0.297055	-0.721402	-0.115812	1.40329	1.39114	0.413088	-0.615059	1.03008	1.27208	-0.516903	-1.21283	-0.524731	0.156469	0.532974	-0.806526	-0.102488	-1.19296	1.58935	-1.27394	-0.382276
-0.0119103	-1.34093	0.581756	-0.301621	1.54471	-1.35292	-0.115838	-0.024808	1.59789	-1.34162	-1.18627	1.79418	0.064552	0.597583	1.39013	-0.879883	-1.31113	-1.62053	-0.229275	0.00196677	0.531477	0.704134	0.240356	-0.396152	-1.27369	-0.72051	-0.916643	0.536073	0.913883	-0.729095	-0.845927	-1.13007	1.27417	1.38722	0.569901	1.19337	0.319248	-0.247862	-0.257674	1.00448	1.5382	1.08451	-1.08146	-1.4913	-0.0626575
0.105554	1.21828	-0.19525	-0.199284	0.472787	1.48494	-0.946974	-0.673612	-0.31688	1.43704	1.39948	0.175546	0.620781	-0.514098	0.995715	-0.163484	0.264764	-0.611982	2.01988	-1.43559	0.120381	-1.64528	0.270865	2.21801	-0.460284	0.0989194	0.551036	-1.79326	-0.449333	1.0432	-0.138488	1.23446	1.476	-0.948014	-0.218552	-1.26019	0.329484	-0.125467	-1.11123	-1.88948	-0.474892	-0.742183	-0.828794	-0.816709	0.422181
0.170273	0.408042	0.421136	-0.504411	0.7061	-0.138234	-0.0991403	-0.0656992	1.7459	-0.676042	-0.76205	1.62851	1.06472	-1.55042	0.48306	-0.873939	-0.232618	-0.706309	0.886561	1.62666	-0.961745	-0.421082	0.0196955	-0.600837	-0.0538198	1.22127	-0.266646	-0.510085	-0.239217	-0.832675	-1.10767	2.4127	1.86302	2.03633	-1.0199	-0.535385	-0.6695	-0.0671192	-0.69732	-0.384396	-1.38447	-0.849849	0.535244	-1.73815	0.719507
0.184419	-0.382818	0.631379	1.57932	0.161093	0.519245	-0.448498	1.40116	-0.644015	0.426031	-0.553378	-0.317202	0.000545583	-0.96534	-0.371661	-0.875438	-1.26521	-1.30828	-1.21847	-1.22876	-0.59853	-0.418998	-0.572826	-0.287526	-0.531586	-1.23998	-1.27553	-1.67681	-0.936727	-0.779744	-0.0134485	0.229823	1.81419	2.69441	1.79194	1.66021	0.564474	1.05809	0.213265	-0.0315394	0.240953	0.0262257	0.947865	0.932135	0.865542
-1.05133	-0.753031	0.885023	0.00350992	-1.33166	-0.687524	2.52008	0.362437	1.06164	-0.249581	-1.15057	-2.05869	0.630387	0.355499	-0.899293	0.401909	0.827337	0.151552	-1.03613	0.811626	-0.194277	-0.530791	-1.62206	-1.00911	1.55101	-0.316002	1.17701	0.95897	-0.161553	0.353891	1.36809	-0.281963	0.596801	1.95194	-0.216676	0.120434	-1.31669	1.25625	-0.213273	-0.893651	0.769571	0.134566	-0.199823	-1.21211	-0.863738
-0.468085	-1.17572	0.710153	-1.62574	0.871109	-0.746983	-0.670394	1.87877	1.24333	-1.67174	-0.472474	0.532848	-1.50652	-0.186123	0.535611	-0.643386	-1.13944	-0.89212	0.257961	1.15076	-0.628172	-0.578578	0.457914	-0.417118	-0.326918	0.416263	-0.0674213	-0.0626885	-0.402385	-0.448862	1.19379	-1.17132	1.39644	3.19184	-0.564304	-1.04115	0.667803	0.0973189	0.0660618	-0.516775	0.428328	0.647857	0.73824	-0.576902	1.51892
-0.157861	-0.54002	0.21423	-0.93532	0.683732	2.57016	0.516185	-0.326927	2.55826	-1.3785	0.561048	0.719568	0.350627	0.589491	-2.07596	-0.256863	-0.682367	-0.172287	0.564409	0.0790118	-0.311212	0.609091	0.0696123	-1.47026	-0.457054	-1.62395	-0.755178	-0.735304	-0.211436	0.610342	2.18842	0.678041	0.346739	0.910298	0.199083	-1.1032	-0.752104	1.24968	-0.801544	-0.454614	-0.991518	-1.09108	0.264537	-0.0749051	0.826895
1.58897	0.565355	-0.439414	0.0457723	-0.35604	0.531281	-0.461421	1.17639	0.5141	0.107663	-1.45095	-1.17747	2.31441	-2.37294	0.559009	-0.00798835	-1.15686	0.99662	1.77753	-0.768976	0.280651	0.478629	0.0295017	0.625102	-0.651649	0.577015	-1.60623	0.183305	-0.481169	-0.410537	-0.355501	0.951932	1.702	-0.847432	0.23639	-0.101464	-1.76144	-0.0168008	-0.643469	0.463375	0.549963	-0.382626	1.21854	-0.337702	-1.68543
-0.440233	0.222265	-0.515767	0.353153	-1.13926	1.1954	-0.542823	-1.08926	-0.629588	-0.257481	0.414086	-0.397044	-0.777213	-1.30659	-0.83713	-0.606836	0.339441	-0.563695	-0.332492	-1.52786	-0.406985	-0.758301	-0.234132	-1.64968	-1.02931	-0.787392	-0.11566	-0.192287	0.65989	-0.678878	-0.902265	1.80769	3.09405	1.67521	1.63433	0.833753	0.661687	0.461236	1.17031	-0.113589	-0.0663495	0.361578	0.348121	1.71678	0.949121
1.29684	1.50059	-1.14708	-0.718191	0.568279	0.713903	-1.5285	-0.294089	-1.39902	0.340189	-1.86629	-0.1379	0.296774	0.677969	-1.06546	-0.106799	1.86765	-0.408816	-0.982512	-0.903879	-0.34248	-1.22069	-0.462235	0.258393	0.544928	-1.30794	-0.276317	0.6229	0.126539	-0.199132	-1.68397	2.59187	-0.224494	1.06312	0.944813	-0.450991	0.513205	1.413	-0.256262	0.218374	-0.33607	0.624416	1.67938	0.029939	-0.573969
-0.336523	-1.13646	0.767603	0.612936	0.563714	0.185029	-0.106544	1.35531	0.936487	0.595209	0.00451717	0.180918	1.11389	0.456507	-0.223525	-0.746069	0.197922	-0.016698	0.566019	0.00600896	-0.737923	0.57782	0.349381	-0.581959	0.346344	-1.00118	-1.28787	-0.940726	-0.74114	-0.727782	0.42836	3.85417	2.42908	0.574226	-0.459113	-0.820289	-1.66366	0.0130351	-1.17913	-0.92435	-1.15834	-1.05229	0.00562486	-0.0559067	-0.222641
-0.434442	-0.180349	-0.482207	0.748303	0.741287	0.825853	0.829372	0.92628	-0.765824	-0.1212	0.0873287	1.12517	-1.01824	-0.357967	-0.57402	-0.624735	-1.47796	-0.945888	-0.177137	-1.13746	-0.761652	0.295356	-1.0299	-0.753886	-1.51359	-1.11488	-1.04119	-1.19776	-0.778327	0.896367	-0.0941418	2.07419	3.46168	1.31263	-0.0634943	0.429644	1.17752	0.893944	0.247501	-0.0438933	-0.578753	-0.353934	0.708012	-0.0865784	0.928948
0.159502	0.301742	-1.21964	0.0116509	0.264827	-0.670003	0.0209805	0.233269	-1.21292	-0.119046	0.103004	-0.394981	-1.25341	0.0873122	-1.58834	1.24856	-0.0744369	-0.559935	-0.884714	-0.291076	0.429576	-0.157715	-0.800085	-1.52315	0.188901	-0.394113	-1.00871	1.42954	0.177498	0.705546	2.06408	-0.563663	0.543686	3.25736	0.914848	-0.304683	0.0938073	-0.0471935	0.460379	2.34835	-0.112158	0.719182	-0.0143936	-0.842964	-1.72626
-1.19974	0.693065	-0.882699	0.765586	1.78817	0.122974	-0.562729	1.28519	-1.25894	-1.32267	-0.347574	0.808146	0.00841596	0.26311	-1.80059	-1.41505	1.50593	0.18605	1.82952	0.677552	-0.393862	-0.644981	0.633131	-0.476103	-0.476378	0.688277	0.984446	-1.15783	-0.117137	-1.68126	-0.818806	0.386268	1.08773	-0.0919132	-0.0650215	-0.260365	-1.62028	1.82546	0.49969	-0.94795	0.403063	-0.539295	0.601741	1.61677	-0.57908
0.339672	-0.67328	0.508894	1.58591	0.00714599	1.47269	0.277779	0.517024	1.97192	0.621889	1.01187	0.617937	-0.370876	0.478116	-0.891303	0.40605	-0.394453	-0.499557	-0.375005	-0.747875	0.56487	1.17766	0.608505	-0.137763	-0.637322	-1.72938	-0.391744	-0.397553	0.696869	-0.963237	0.118836	2.47769	2.1282	0.213106	-0.667186	-1.47397	-1.13179	-0.293932	-1.30181	-1.23698	-1.41155	-0.735478	0.424148	-1.43339	-0.331358
-0.102583	-1.2017	-0.787568	-0.00312251	0.174947	1.47297	2.0931	0.604161	-0.204356	0.469125	1.97826	0.857175	0.89625	0.677104	-0.234468	0.463871	0.641648	-1.02094	-0.282919	-0.221033	0.696735	0.490064	0.94694	-0.975745	0.588282	-1.02219	0.190749	-0.618782	-0.240152	-0.271126	0.243865	1.25579	0.190723	1.77816	-1.27768	-2.09168	0.477462	-0.37301	-1.75373	-1.59744	-1.32383	-0.651605	0.892477	-1.60629	-0.217928
0.682601	0.717086	0.154246	-0.758761	1.45023	-0.545727	-0.503241	0.469645	1.09688	-0.395774	-1.39732	0.343973	1.16615	-1.61151	-0.853673	1.03005	-0.263025	1.18786	-0.271715	-0.979611	1.59684	0.426598	0.696499	-1.03178	0.622267	-1.89752	-0.532494	-1.21998	1.86061	0.590391	0.0712571	1.15663	-0.121013	1.49084	-0.150309	-1.54609	1.17762	-0.236614	-0.778025	0.287502	-0.694739	-1.46407	-1.43031	0.953443	-0.545922
-1.11616	0.625953	1.16382	0.148319	-0.771639	-1.60596	-0.411566	0.0255175	1.5053	0.630391	-0.712821	2.00291	0.888557	-0.434934	-0.635729	0.456944	0.378348	-0.959256	0.0457566	2.38988	-0.342474	-2.17622	-1.13142	1.47146	0.225124	1.05396	-1.2552	0.631815	-0.0241404	0.0979176	1.26196	0.0628018	0.375685	-0.406553	-0.512033	-1.23091	0.970649	0.105828	-0.263065	-1.54735	-0.732757	0.470275	0.347668	-1.55796	0.491308
0.716534	-1.68749	-0.527554	0.860856	-0.359287	-0.444709	0.787528	0.751461	0.900678	2.26763	0.214047	-1.64027	-0.264239	-0.350135	0.208299	-1.1518	-0.213204	-1.74506	0.457994	0.376368	2.00438	0.230558	0.757312	0.042339	-0.895795	-1.84964	0.806721	-0.421424	1.73282	0.413544	1.95038	-0.790326	0.314118	0.0599587	-1.19622	-0.79599	-0.331798	0.0777789	0.973193	-0.634701	0.892073	-1.48026	-0.522968	-0.0254702	-0.468253
-0.342972	0.226846	-0.32142	-0.396814	0.414918	-0.47309	0.425728	-0.608788	3.33731	0.160616	0.22316	0.690506	-0.849985	0.0296734	-0.438677	-0.485191	-0.358449	0.174255	-0.744954	-0.0760331	-1.81621	1.03217	-0.37892	1.10979	-1.34026	0.491557	0.86174	-1.10254	-0.735387	0.5374	0.00706274	2.58233	1.19423	-0.0806448	-1.94239	-0.181506	1.26188	-0.164766	-0.782694	0.0368308	0.18855	0.270429	-1.76266	-0.688761	0.816138
0.390025	0.00370721	-1.47473	-0.715499	1.01276	0.331332	1.94588	0.884906	0.770214	0.414347	-0.133168	-0.146149	0.269721	-0.459723	-0.578325	0.989644	-0.519812	1.41531	-1.54825	0.513845	0.971817	0.507532	1.24527	1.10692	-1.19419	0.44745	-1.9803	0.808821	1.10643	-0.216813	1.33317	-0.377126	0.839893	-1.12627	0.41034	-1.13122	-1.22386	-0.222054	-0.818969	-1.92927	-1.43831	-1.61875	0.801497	0.181326	0.150629
-1.51835	-0.126079	1.59659	-1.76587	-1.27737	1.87745	-0.845209	-0.324835	1.60499	1.59283	-0.518553	0.156712	-1.0422	-0.531201	-0.15495	-0.703362	0.521073	-0.0597266	-0.130895	-0.245275	-1.277	-0.56544	-1.01195	0.202066	-1.66237	-0.419156	-0.253254	-0.426734	-0.460699	-0.25881	0.881578	0.518198	2.3592	0.289201	2.0807	1.36808	0.237502	0.43858	0.946059	-0.12609	-0.176819	0.114999	-0.508451	0.660362	-1.05551
-1.26958	1.03679	-0.281748	-1.47643	0.720223	-0.086716	1.33915	-0.80643	0.149726	0.384912	1.09294	-1.37878	-0.502701	2.26339	1.1064	-0.321251	-0.681793	-0.572667	0.558317	-0.0648253	0.29913	0.644845	-0.205603	1.32361	0.101857	-1.03962	-0.726315	-0.0682007	-1.50722	-0.57979	0.86761	0.504967	2.05713	2.06593	-0.226436	0.617153	-0.627633	-1.6738	0.35765	-1.18504	-1.61464	0.548324	0.161452	-0.543435	-0.760841
1.99825	-1.09955	0.38243	1.51076	0.967983	-0.757263	-2.22625	-0.34863	0.598113	-0.823407	0.253204	0.929238	-0.629402	-0.212352	-0.698384	-1.16244	-1.31839	0.639677	0.713533	0.483349	0.590891	-0.935244	0.152076	-1.37094	0.396885	-0.524751	-1.19348	-0.937028	-1.55528	2.54791	-0.195842	1.15559	0.431268	-0.00110884	1.08149	1.11391	-1.04974	0.574581	0.153316	0.132734	-0.170969	0.0152433	-0.320441	1.36629	-0.657836
-0.069116	0.989637	0.888711	-0.346803	0.500617	0.970083	-0.742552	-0.737119	-0.639182	1.01143	0.458996	0.855176	-0.690121	0.839675	-1.13365	0.753088	-0.133229	-1.79343	-0.158214	1.2103	-1.65869	0.557348	0.708581	-0.339228	0.513052	-1.13063	0.10028	0.97579	2.47879	-0.0625764	-0.414311	1.40153	1.15631	-0.476247	0.0896741	-0.266685	-1.49584	-0.706736	-1.48159	-0.342812	-1.37585	2.03205	-0.0756878	-1.24164	-0.979184
0.534356	-1.63352	0.608712	-1.17533	-1.43044	0.967852	0.272434	-0.254684	2.87006	-0.513238	-0.977511	-0.392989	0.630616	-0.61116	0.95083	-0.907434	0.519207	0.00611802	-0.0925682	-0.671132	-0.391494	-0.883167	-0.540516	1.95752	-0.931387	-1.00471	0.182167	-0.215192	-0.685967	-0.128305	0.165134	1.66814	0.517098	0.557841	1.36122	-0.726632	-0.193655	0.90703	1.34948	0.701431	-1.95544	-1.24857	1.08248	0.269066	-0.513752
0.60037	0.0130569	-0.0418709	0.050843	1.00051	0.399224	-0.32367	2.60443	0.187429	1.71858	0.00894799	-2.08871	0.535513	-2.20323	-1.45659	-0.323216	0.0654602	0.957566	-0.154799	-0.827413	-0.0685255	-0.061084	1.58287	0.712108	-0.0152068	-0.354045	-0.392285	-1.13399	-0.574346	-1.22972	-0.628021	-1.71098	-0.287614	1.11443	1.45378	-0.783195	-1.16138	1.64924	0.377919	0.517785	0.533676	0.59238	-0.158905	-0.511054	-0.186274
-0.767038	0.134406	0.0127936	2.11406	-1.00916	-0.5143	-0.620341	0.502356	2.12274	0.561883	-0.721927	-0.806829	-0.647219	1.19862	-1.03073	0.0176904	-1.66089	0.151469	-0.431304	-0.604523	1.93429	-0.469891	0.131301	-0.408342	-0.900957	-1.38543	-0.851588	-0.254357	-0.177898	2.01573	1.76621	0.508719	-0.313246	-0.707304	-0.976521	-0.270752	1.44665	0.240511	0.491447	-0.898233	-1.04157	0.447456	1.8069	0.275472	-0.410355
-0.740761	0.809656	0.961678	-0.861935	-0.311291	-0.213568	-0.712333	0.453878	-0.361711	-0.830418	-0.307891	1.51894	-0.231476	1.9677	-1.42291	-1.25986	-1.14059	1.15614	-0.532847	0.353068	0.845404	0.153159	1.12494	-0.018406	-0.101346	-0.571732	-1.57257	-0.422557	-1.03468	-0.509251	2.60876	-1.32307	-0.308709	0.73912	1.07355	-0.40183	1.18228	0.18561	-1.14837	-0.478476	-0.143424	-0.598029	1.19296	-0.813439	2.04665
0.0500069	-1.32723	1.05517	-0.109831	0.196862	1.05446	-0.0531405	-0.582393	-0.826553	1.13624	0.89431	-0.482183	0.273932	-0.232256	0.230328	-0.694213	-0.576632	-0.906332	0.188235	0.648537	0.534085	0.499512	-0.348129	-0.201623	-0.581823	0.426336	-0.44121	-1.07436	-0.719461	-1.48924	1.88596	2.00649	-0.870233	2.25598	1.63751	0.856041	-2.67495	-0.0999854	-1.36089	-0.686223	-0.257992	0.952471	-1.1305	0.418814	0.526107
-0.0204416	-0.078706	-0.606168	1.01396	-0.654468	-1.17845	1.07698	-1.04442	0.746259	-0.846929	0.0948822	1.17721	0.0438035	-0.930954	-0.217651	1.97026	-0.592198	0.585813	1.40761	-1.504	0.0495272	0.401664	0.0717629	0.535452	-1.23594	-0.33636	3.13055	0.0441202	1.57032	-0.0527963	1.16793	0.360367	0.986399	-0.37346	-0.587436	-0.849101	-1.75203	-0.440366	-0.272487	-0.384305	-1.99059	-0.402899	0.516217	-0.176865	-0.422045
0.238616	0.491096	0.536525	1.33405	-1.15522	0.425848	-1.37972	-1.14588	0.56702	-0.265183	1.85362	0.181151	-1.14077	-1.5678	-0.594427	1.71164	1.08226	-0.849977	1.03503	-0.327123	0.345584	-0.949986	-0.814703	0.323781	-0.329839	-0.775097	1.86614	0.617336	1.20546	-1.36009	0.354054	0.0602667	0.189159	-1.06714	0.352431	0.560731	0.105625	-0.34539	-0.0499618	-1.28772	2.26805	-1.93642	-0.819244	0.0580578	0.398162
-1.29505	1.06223	0.103293	-0.546823	-0.152172	-0.61304	0.437028	1.24751	0.837421	-0.72212	-0.395889	0.723341	-0.789794	0.665146	0.366113	-0.359752	-0.232789	-1.19908	-0.904616	-1.46738	1.75626	-1.57916	2.50408	-0.0438129	1.01843	-1.12459	0.313951	1.28518	-0.904055	0.375781	-0.207933	0.210609	-0.915191	-1.78512	1.31973	-1.35744	-0.36763	1.38346	-0.281647	0.552448	0.163505	0.613933	-0.991358	-0.306545	1.60354
0.354693	0.412132	0.610232	-0.470838	-0.919234	0.615117	0.532493	-0.279904	-1.02168	1.01621	0.0478652	2.11326	0.800192	-1.37414	-0.228486	0.83427	-0.627464	-0.0748119	-0.541504	-0.39084	0.0258803	-0.676066	0.0797921	-1.14025	0.406674	-0.242391	-1.01168	-1.01058	-1.30359	0.283798	0.0785625	1.32745	3.48329	0.413587	-1.02835	-0.336606	-0.899762	1.85576	-1.41033	-0.911746	-0.22967	-0.504118	-0.6124	0.717982	1.2372
0.503981	-0.90603	-1.1442	2.27504	-0.322241	-0.601924	0.935032	-0.383794	0.180133	0.357841	-1.03532	0.48504	-1.28285	-1.37731	-0.252089	-0.700731	0.456748	0.812883	-1.00429	-0.732387	1.20667	0.383994	-0.0619724	1.13949	-0.64451	-0.295068	-2.23626	-0.0751955	0.510414	1.21563	1.24994	0.912346	2.27317	-0.346719	0.825533	-1.06165	-0.195269	-0.334875	-0.479473	-0.368069	-2.2113	0.687991	-0.0264076	0.663118	1.00494
-0.693306	-0.103376	-0.480387	0.143037	0.703488	1.39168	-1.20181	-1.04259	0.169389	0.962594	-0.0683469	0.48487	-0.431034	-0.381654	0.6105	0.990274	-1.16506	-1.43582	0.171212	-0.632994	0.0993656	-0.500505	0.0838759	1.33557	0.10538	0.412813	-1.47315	2.04621	1.08111	-1.61929	0.52222	1.39649	-0.815315	-0.514541	-0.222711	0.647066	-1.69707	0.318559	-1.6519	0.0581303	-1.71403	0.437729	0.00700011	1.82786	1.83846
-0.901191	-1.2506	1.92369	-0.266592	0.391149	-0.871831	0.172467	-1.69725	1.21263	-0.150408	-1.90673	0.063618	0.369297	-0.517766	0.607645	-0.89213	0.461128	2.78197	-0.63887	1.76632	0.229975	-0.0341113	-1.22515	0.383334	0.409473	0.0633929	-0.182982	1.53877	1.01738	0.205393	-1.37519	-0.810153	-0.201983	0.226611	-0.734713	-0.724759	-0.614191	-0.106571	-0.0964524	-0.472971	0.367515	-1.44788	0.130247	1.35622	1.44224
-1.71323	0.719845	0.232169	1.38543	2.26285	-0.793258	0.593969	-2.23223	0.741966	0.407445	-0.361356	-0.365449	0.486206	0.47782	-1.15099	0.530647	0.186206	1.10316	-0.848149	-0.4467	0.443332	-0.893865	0.596073	-0.926839	-1.06473	0.210171	1.24501	0.839208	-0.39707	-0.863595	0.75986	1.54759	-0.990305	0.714321	-1.12854	0.759918	-0.713185	-0.885926	1.04878	-0.189361	0.0196799	0.15467	1.23022	-2.28985	-0.441932
-1.53989	0.00675297	0.155041	0.907391	0.538741	-0.022144	-1.05309	2.02675	-0.131958	-0.37171	-2.31194	0.20338	0.736619	0.57468	-0.51811	-0.550805	-0.105698	0.708125	-0.0341586	1.2903	0.73199	1.06943	-0.965753	-0.558949	-1.26392	0.0607398	-1.25234	1.64966	-0.712344	0.289361	0.825387	1.14025	-0.289677	-2.34522	-0.482741	0.934429	-0.294123	0.63561	-0.168645	-0.948649	-0.603285	1.21445	0.783846	1.46285	-1.42063
-0.0928251	-1.32849	0.599641	2.08919	-0.651537	-0.48515	-0.64327	-1.05811	0.897944	1.09467	-0.246656	-0.269547	-0.081607	-0.339975	0.470055	0.0227828	-0.961388	-0.886653	-0.0465683	-0.138512	-0.258721	1.2846	0.745112	-1.93516	1.18051	1.84213	0.00884748	-0.179134	0.851259	-0.371065	-1.50361	-1.20511	0.805065	-0.210486	2.19162	-0.636428	-1.06611	1.89656	-1.03288	0.425925	1.1077	-1.48885	-0.0993599	-0.537824	0.241428
1.20495	-0.504466	-0.256542	-1.16578	1.00341	1.18451	0.197336	0.0564193	0.371012	-0.995757	-1.37975	2.08638	-0.438521	-0.732563	-1.03547	3.03997	-0.996511	-1.02037	-1.56323	1.60142	-1.19097	-0.180081	-0.394824	-0.883911	-0.0136933	0.0724511	-0.0813589	0.726742	1.13536	-1.60641	0.710052	0.435487	0.639185	0.313509	-0.126886	-0.170522	-0.147955	-0.421825	-0.834971	-0.756149	-0.300452	-0.371776	0.677547	0.552908	1.56209
0.982511	0.179486	-0.134071	-0.0296922	-1.79546	0.515439	0.492626	-0.310026	-0.139508	-0.216131	-0.223384	-0.825824	-0.0281911	1.54298	1.45841	-0.188392	0.16557	-0.964906	-0.292494	1.0318	-0.695578	0.431855	0.445656	0.110642	-0.762009	1.58839	-0.447929	-0.188653	-0.649611	3.93314	-1.79349	-0.318696	0.164996	-0.378344	0.577941	-1.4898	-0.935914	0.483194	0.641375	0.96431	-0.717418	-1.31025	-0.905418	-0.139023	0.169905
1.24348	0.0344096	-0.415028	1.31039	1.34538	1.25415	-0.218019	-1.16433	1.15085	0.164539	-0.349617	1.60504	0.0130122	0.00432393	-0.151831	0.088663	0.41226	0.0887072	0.812218	3.95793	-1.08653	-0.675379	-0.0677066	-0.717651	-0.605312	0.0469535	0.302094	-0.86094	0.20896	-0.714889	-1.14421	1.0898	0.0222522	-0.578791	-0.800982	0.340188	-1.59414	0.00710938	0.0582459	-1.28381	-0.409238	-0.824381	-0.474894	-1.55223	0.128955
0.175216	0.0451215	-0.781371	2.20989	-0.41271	0.789255	0.273095	-1.26392	0.0015184	0.605162	1.68342	0.297345	-2.12085	-1.5455	-0.617673	1.82055	-0.00214311	1.07649	-0.380639	0.851945	-0.8942	-1.52684	0.73011	-0.462619	-1.01712	1.26482	0.925901	-0.819008	1.08586	-0.0545311	0.987192	1.18534	-0.938689	-1.07453	0.456979	0.93284	-0.228618	0.439974	0.608072	-1.08353	0.253433	-1.44629	-0.458526	-0.815451	-0.754768
-1.44804	-0.588589	-0.324385	-0.037761	1.451	-0.473578	-0.313332	-0.620749	-0.253528	0.853435	-0.532147	0.602957	0.184414	0.704795	-0.256855	0.344927	0.095417	0.405354	0.153696	0.313218	-1.17502	-0.506483	-0.405182	-0.444115	-0.103727	1.10268	-0.0699049	1.28602	-0.518858	0.328686	-0.0677605	-1.06141	3.90178	2.67183	0.687278	-1.26114	-0.729973	-1.11857	-0.947804	-1.01822	0.45755	0.291397	-1.03672	-0.529737	0.00714516
-0.0389909	-0.135885	-0.980633	-0.59898	-0.44093	-0.516995	1.12293	0.249538	-0.0266517	0.309985	-0.342882	0.677458	0.476865	1.17265	-1.10772	1.21363	0.494679	2.27621	-0.375032	-0.423507	1.12942	0.527601	0.932113	0.0555637	-0.172571	0.455476	0.0237078	-0.433363	-0.570686	-0.907406	-1.67961	-0.0813157	1.21776	2.61151	0.610141	-0.795593	-1.95326	-1.78263	-1.12574	-1.61159	0.866195	-1.18273	0.348093	-0.358659	0.871849
-0.459669	0.0162172	-0.0529492	0.153352	0.0834203	0.846586	-0.27821	0.741396	-0.633965	-0.986557	-0.83893	0.117377	-1.47981	2.16915	-0.304135	2.22233	-0.68484	1.258	0.430501	-0.00613107	0.516052	-1.10546	-0.711219	-0.59522	0.383555	1.38666	-0.452608	0.478702	-0.423124	-1.78516	0.0439206	2.63784	1.69823	0.940749	0.0876619	0.566439	-1.04577	0.0410944	-1.12391	-1.17583	0.175024	-1.34349	-1.02028	-0.511139	0.0241621
-0.437852	-0.955466	-0.834854	-0.332055	0.742773	-1.37611	0.589056	0.0207722	0.372232	-0.748518	-0.616958	0.00392216	0.0669663	0.0357215	0.0539431	0.452844	1.29523	0.564654	0.154519	0.423047	-0.0967805	-0.307653	-0.0630543	0.211519	-0.595363	-0.727837	0.207314	-1.48739	-0.069775	-1.42104	-0.149506	0.739759	3.64878	3.21819	1.00587	-0.360113	-1.08336	-0.675466	-0.173201	-1.19126	0.239023	-0.119656	-1.1217	0.831722	0.0671308
0.652435	-0.204569	-0.188182	-0.105973	0.395969	-0.144779	-0.152458	0.269992	-0.383773	-0.812053	0.495867	0.421185	-0.107419	0.494774	-0.340016	0.618023	0.601118	0.422207	-0.291544	-0.50083	0.16698	-0.101444	-0.510247	-0.53283	-0.433104	-0.188692	-0.266902	-0.399431	-0.727581	-0.782416	-0.870022	0.100856	4.435	3.80373	0.160742	-0.768474	-0.598575	-0.84812	-0.0337901	-0.757031	-0.563185	-0.043898	-0.550145	-0.546842	-0.28455
-0.51677	0.0219086	-0.230406	-1.37812	0.891974	-0.536129	0.124376	1.24083	0.309074	0.942598	0.496761	-0.207374	-0.996637	1.08164	-0.141991	0.370623	-0.292954	2.34996	0.693817	-0.635141	2.09074	-1.20831	-0.830483	-0.737513	-1.12981	0.560751	-0.967083	0.224351	-0.508106	-1.43267	0.120239	-0.24278	0.511486	2.97313	1.81356	-1.22803	-0.724799	-0.368823	-1.17994	-0.716849	0.41706	-0.424485	-0.402268	-0.216948	0.0195444
-0.210712	0.0136788	-0.351848	-0.175383	0.305487	1.0131	-0.303307	-0.0905884	-0.709072	0.407005	0.292952	1.06336	0.925651	-1.14966	-0.125731	3.34629	-0.37592	-0.91683	-1.07922	-0.320374	1.00813	-0.351787	-0.773797	0.212268	-1.09273	-0.446668	-0.107155	-0.943093	-0.297943	-0.44074	-0.455378	1.57945	3.50967	1.21958	-0.0389945	0.169349	-0.774808	-0.554016	-0.387867	-0.887332	0.600703	-0.0147348	-1.09008	-0.458238	-0.742654
-0.412359	0.353755	-0.650919	0.817239	-0.299082	0.580761	-0.189642	-0.555211	-0.457208	-0.500032	-0.306727	-0.523059	0.181732	0.505056	-0.226153	0.319875	0.0931298	1.34139	-0.610599	-0.141124	-0.269015	-1.09869	-0.386509	-1.39413	0.00798714	-0.566539	-0.56695	1.03285	-0.367598	0.345217	-0.677161	-0.235439	3.5871	3.90233	-0.204876	-0.452368	-0.727128	-0.254124	1.04226	-0.735453	-0.440742	-0.591364	0.165678	-1.02247	0.586293
-0.324545	-0.549389	-0.353051	0.950073	0.229633	-0.513287	-0.192551	-0.302578	-0.0859004	-0.0702815	-0.202319	-0.121402	0.211528	-0.626407	-0.0292583	0.575828	-0.234652	0.767072	-0.298408	-0.226533	-0.172973	0.170186	-0.450664	-0.633316	4.69364e-06	-0.0708648	-0.0674283	0.000180394	-0.837636	-0.843603	-0.135053	0.0968707	4.09391	4.36796	0.143618	-0.649862	-0.667982	-0.557854	0.0931723	-0.438989	-0.716159	-0.685628	-0.245501	-0.305885	-0.0900702
1.25583	-0.336878	-0.303879	1.64563	-0.320346	-0.749926	1.16326	-1.44545	0.642144	-1.15131	-1.15938	0.0488118	0.133688	-0.00695097	-0.981449	-1.50141	2.21293	-0.772012	0.633684	-0.704156	2.22796	-0.840236	0.153182	-1.4857	0.290876	0.62447	-0.922707	0.291956	0.42516	0.976867	-0.70579	0.611683	0.53566	1.21736	-0.0714376	1.46001	0.000104558	-1.10572	-0.398206	-1.86745	-1.04106	-0.174783	1.13955	-0.0690645	0.424482
2.53589	-0.439635	-0.331114	-0.859235	0.239783	1.18656	-0.391771	0.353026	-1.42718	0.530903	0.210681	0.143113	-0.637713	-0.58354	0.766577	-0.728071	0.822242	0.56821	0.725665	-0.633934	-0.440588	-0.892006	-0.496323	-0.544783	0.195581	-0.698735	0.770577	-0.809314	0.774101	-0.964609	0.541906	-0.191366	1.33349	2.90632	2.63539	-0.230011	-1.38184	-0.526301	-0.50029	-1.36576	-0.803235	0.351773	-0.465604	-0.350716	-0.898111
-1.135	-1.20008	-0.593167	0.440601	0.539245	0.802278	-1.25608	2.3755	-0.371739	2.23508	-0.101007	-0.374964	-1.16207	-1.67885	0.370142	1.45358	-0.599172	0.937573	2.21313	-0.0466034	-0.245052	-0.134482	0.942024	0.218177	0.280476	0.0978892	0.306662	-0.958858	-1.72725	-0.247793	-1.34714	0.511523	0.0516978	1.14101	0.886979	0.395121	0.815397	-0.445682	-0.796318	-0.275163	-0.754271	-1.66158	0.0380075	0.441826	-0.381595
-0.23876	0.286245	-0.0350636	-0.304991	1.00073	-0.173664	-0.772099	0.184774	0.618325	-0.164805	-1.21709	0.593122	-0.171274	0.701257	0.875864	0.928526	-0.0929453	-0.930513	-0.899278	-0.652168	-0.121511	-0.664995	-0.813688	0.180254	-0.135814	0.415302	1.01013	-0.560586	-1.04421	1.30099	0.180223	1.04695	0.710965	4.62339	0.228834	-0.879342	-1.36601	-0.252706	-1.40556	0.480991	-0.0474234	-0.361719	-1.29008	-0.581317	-0.189256
-0.232168	0.196235	0.241449	1.06852	0.0116967	0.234365	0.241994	0.0907584	-0.120442	-0.752885	-0.155783	0.129564	0.0833758	0.129258	0.00877165	0.500712	0.304451	0.416919	-0.695633	-0.492094	0.064735	-0.422593	-0.301549	-0.263628	-0.137629	-0.14587	-0.866026	-0.216996	-0.878497	-1.44191	-0.212394	1.11901	3.82136	4.14802	-1.048	-0.671175	-0.880677	-0.134872	-0.456403	-0.291225	-0.640993	-0.188702	-0.516879	-0.305084	-0.341097
-0.593144	0.178194	-0.91826	0.808803	-0.351477	0.29033	0.0375723	0.557251	0.861214	-0.657944	-0.492537	-0.00233793	1.40819	-0.640561	-0.425647	-0.0797683	-0.565785	-0.113359	0.246315	0.860953	0.298759	0.029971	-1.10032	-0.70007	-0.430302	0.23616	-0.692724	-0.934906	0.531861	-0.522343	-1.3483	0.106324	2.36408	4.68052	-0.341338	-0.73454	-0.309728	0.248539	-0.696411	-0.283036	0.620131	-0.415939	-0.890251	-0.543118	0.418988
1.53067	-1.89493	-0.930567	1.27729	-0.192474	0.341773	-0.212119	1.19193	0.345131	0.0198529	0.211024	1.51868	-1.20718	-0.843875	-0.627648	0.0469985	-1.18766	-1.09832	-1.25814	0.71598	2.34882	-0.38497	-0.976785	1.26818	1.25979	0.378897	-1.04559	0.132643	-1.81507	0.698652	0.266592	0.407699	1.07978	-0.106122	1.25373	-0.265041	-1.69606	0.404526	1.31389	-0.213661	-0.816778	-0.133224	0.127672	-0.711769	-0.522214
-0.251014	-0.249308	0.617432	0.249071	-0.806737	0.55305	0.24902	-0.862974	-1.10204	-0.86567	0.101684	1.10686	0.391458	0.684687	0.452105	1.31713	-0.714866	0.377463	0.54658	1.17022	-0.650867	0.0105687	-1.74125	-0.323215	0.260366	-0.198432	-1.19394	-0.199333	-1.05561	-1.63259	-1.55261	-1.46252	1.0387	2.55077	0.137449	0.463	2.0229	0.243106	2.00511	-0.650343	-0.622573	-0.82533	-0.919809	1.34015	-0.00785267
-0.56596	-0.372708	-0.718677	0.96189	-0.303347	0.637746	0.429331	0.602542	-0.926665	-0.714465	-0.119876	0.492765	-0.219863	-0.532803	1.86483	0.616553	0.681423	0.960041	0.352131	-0.944203	-0.0585681	-0.161137	-0.161294	-1.35206	-1.11362	0.191302	-1.44652	-1.78475	-1.54481	-1.62776	-1.927	-0.445262	-0.355845	1.78322	1.69507	1.21994	0.766703	0.484659	1.37293	0.661756	-0.356833	-0.0427489	-0.329605	0.272107	2.07943
-0.42102	0.450229	0.232982	-0.431066	0.946447	0.136555	0.567002	-0.0783309	-1.56482	1.0278	1.70253	0.170607	-1.18125	0.546236	1.53913	0.112438	-0.180874	0.372234	-1.42015	-0.904645	1.31763	-1.01622	-0.65244	0.0149926	-1.41638	-0.282642	-0.467918	-0.711273	-1.97122	-2.13767	-1.36355	-0.671382	0.790982	0.849272	-0.517463	-0.0847217	1.61956	1.65852	0.773787	1.55932	0.0523094	1.01987	0.181729	-0.690499	0.523369
0.62518	-1.03822	-0.562717	0.243914	1.04578	1.13452	-0.994664	-0.154514	-0.774329	0.363112	1.21582	-0.924427	0.962288	-0.261206	0.408408	-1.273	0.417077	-1.32325	0.683452	0.996908	0.333074	0.453227	-0.685313	-0.85508	-0.480651	-1.55445	-0.722887	0.397039	-1.25526	0.303126	-1.17153	-1.23508	-1.03427	-0.39448	3.70331	-0.427263	-0.792407	0.507828	-0.0928258	0.347494	0.428533	0.768921	1.40804	1.09379	0.166975
-0.253008	-0.715288	-0.08508	-0.0601689	0.057095	0.70581	0.0309237	0.286873	0.0714273	0.288676	-0.0712892	0.126371	0.992665	0.721325	-0.127052	-0.14326	0.342826	0.604916	-0.459234	-0.241975	-0.0786515	-0.0463449	-0.247032	-1.39828	0.491983	-0.128756	-1.0743	-1.20392	-1.88695	-2.21685	-1.54978	-2.06823	1.55368	2.85413	0.624407	1.90117	1.35393	-0.650289	1.67994	-0.0158223	0.362634	-0.331287	0.577358	-0.293635	-0.281634
-0.0575711	0.87037	-1.10965	0.349494	0.469437	0.619399	-1.08041	0.581963	-0.373525	0.105022	0.782329	-0.29388	0.577356	0.550894	-0.303321	-0.172585	0.0188996	-0.326436	-0.0915637	1.40489	-0.155374	-0.700821	-1.72479	0.697693	-1.23638	0.310508	-1.57776	-1.86097	-1.25485	-0.987493	-2.10559	-0.912654	0.320013	2.92312	2.02667	0.290279	0.883067	1.27843	-0.306293	0.0920444	0.477533	-0.260607	0.48983	-0.122433	0.895693
-0.428548	-0.827974	-0.287083	0.238198	-0.748777	0.171445	0.197458	-0.34358	1.58655	0.50615	-0.0940291	-0.0100899	-0.131759	-0.142246	0.92827	0.762568	1.16927	-0.168521	-0.598681	0.232862	-0.293337	-0.228576	-0.207565	-1.07691	-0.366437	-1.20614	-1.09507	-1.23809	-1.27776	-1.6249	-1.8376	-1.74754	0.452909	1.81817	3.24995	0.818666	1.50171	0.453782	1.11884	0.804269	-0.349171	0.582022	-0.464031	0.164604	0.036728
-0.398171	0.652756	0.190704	0.384872	-0.938897	-0.404058	0.218701	0.375505	-0.0594427	0.0689536	0.965041	-0.45317	0.794555	1.21093	0.167763	-0.338538	0.976695	0.117758	-0.373913	-0.006659	-0.462851	-0.9423	-0.68336	-1.06523	-1.2509	-1.63314	-0.745248	-1.44105	-1.38656	-1.87604	-1.87843	-0.687761	-1.01923	1.58043	1.306	1.35215	1.61773	1.63692	1.29037	1.87426	-0.03914	0.633254	-0.290318	0.455368	0.50369
0.0567228	-0.395188	-0.775125	-0.581252	1.72016	0.222535	-0.0162657	1.07467	0.509971	-1.20307	-1.36974	1.17063	0.547637	0.854971	1.94469	0.313373	-0.446542	-0.586156	0.131149	0.143069	-0.88484	-0.28003	-0.680738	-0.241225	-1.05339	-0.467526	-1.28977	-1.28253	-0.940217	-1.76325	-2.21221	-0.778748	0.582969	1.1294	2.1603	1.19461	0.574784	-0.370507	1.23531	0.628568	-0.952492	0.567694	1.08409	0.448837	0.274664
-0.868823	0.356474	-0.833065	0.250147	0.350899	0.240689	1.05768	0.709043	-0.279885	-0.651447	0.295925	0.538677	-0.847009	0.979342	0.687495	0.224422	0.0570191	-0.128579	0.414233	-0.314264	-0.648881	-0.845865	1.40493	-0.353696	-0.693775	-1.0212	-1.52464	-0.674819	-1.35677	-1.67267	-1.41418	-1.203	0.317918	2.22829	1.82047	0.317583	0.114945	-0.326022	3.35604	-0.502249	0.0258188	-0.597695	-0.36944	0.66765	0.712283
-0.246881	0.69162	0.0905682	0.615936	0.552658	0.0622316	0.422553	-0.159549	-0.581898	-0.861267	0.572236	1.06928	0.983548	0.118495	0.53541	0.268448	0.190928	0.0814119	-1.32288	-0.787885	0.0149592	-1.06286	-1.15614	0.0813817	-1.58196	-0.915649	-1.1037	-1.21353	-1.1964	-1.61959	-1.66197	-1.62824	-0.121613	1.76363	1.84586	1.34367	1.90055	1.22557	1.11707	0.106649	0.761409	-0.273932	-0.0190401	1.62457	-0.525676
-0.834501	0.00776815	0.721436	-0.384689	0.610615	-0.208318	0.309276	-0.326305	0.575865	0.698869	0.170966	-0.473807	0.10943	0.233366	0.776551	1.19586	0.297723	0.389511	-1.16116	0.111928	-0.578654	-0.721949	-0.420308	-0.985589	-1.01568	-0.564829	-1.19261	-1.5795	-1.52394	-1.64294	-1.92584	-1.79152	0.82098	0.909613	3.20838	1.05479	0.891962	0.410779	0.690205	0.951706	-0.0120089	-0.437209	0.469158	1.1871	0.977535
-0.771741	-0.917509	0.702933	-0.55742	2.55037	0.436689	-0.903473	1.24029	-1.59215	-0.911599	-0.744601	1.88533	-0.813324	0.548679	0.264753	0.205178	0.780455	0.649682	0.855004	-0.162706	-0.45432	-0.147878	-0.27715	0.751822	-0.373546	-0.976862	-1.04906	-0.712365	-0.775278	-1.67915	-0.639149	-1.69629	-0.231595	1.59234	0.630254	2.43458	-0.156869	-0.0373612	0.156125	1.29165	0.366965	-0.893427	-0.537595	0.254069	0.415258
0.973907	-0.136913	-1.19945	2.02249	-0.312996	1.02006	-6.55163e-05	0.655485	-0.456831	-0.452939	-0.486304	-0.613535	0.0249469	-0.637512	-0.622545	0.656933	-0.456555	1.7758	-0.568837	1.95934	-0.135183	-0.000191983	-1.38947	-0.146446	-1.27977	-0.364333	-1.14421	-1.45518	-1.40351	-1.83863	-0.957319	-1.24549	1.74679	1.0677	1.77565	0.806754	-0.343876	0.231247	0.71493	-0.29589	0.454464	0.900253	0.188083	-0.18055	1.1497
-1.12736	1.25496	0.0538365	1.05522	-0.583419	0.662174	0.379124	0.356199	-0.615006	0.656029	-0.412174	-0.559382	0.208088	0.565127	0.832567	0.305844	0.707242	-0.645803	0.303287	0.189349	0.504201	-0.000175167	-0.229955	-0.92063	-1.16404	-1.20024	-0.195794	-1.22882	-1.47128	-1.64873	-1.11933	-2.19705	-0.239409	2.9204	2.42757	0.64166	0.0905576	-0.0212234	1.53727	0.454115	-0.178364	-1.11065	0.258351	0.489548	0.0160847
0.80158	-1.0224	0.0541089	-0.884903	0.07639	-0.00545988	-0.17311	0.771709	0.0975446	1.00122	-0.25437	0.528083	-0.821632	1.09101	0.102624	0.381814	0.67473	-0.11203	1.24801	-0.383429	0.50241	-0.60115	0.26871	-1.34161	-1.45821	-1.55967	-0.977452	-0.926957	-0.975052	-1.33852	-1.51712	-1.79425	-0.752617	1.94818	1.79634	1.01853	1.42903	0.61852	2.04722	-0.699968	1.27897	-0.260569	0.0812692	-0.603025	0.645493
-0.568757	0.248842	-1.02704	0.225658	1.54327	1.19505	-0.665485	-0.978368	0.320508	0.0560588	0.796294	0.270158	0.464277	-0.102493	-0.435455	-0.747772	-0.372386	-0.238385	-0.946185	1.18946	1.34071	0.983038	-0.29067	-0.633547	-0.970447	-0.573985	-0.693024	-0.540827	-1.45624	-1.01759	-1.68347	-1.1491	-0.203412	3.90837	1.19832	0.48304	-0.147634	0.138828	-0.137206	0.70179	-0.192285	-0.654864	1.53012	0.0609709	-0.228107
-0.620602	-0.0321549	0.192957	-0.246876	0.111141	0.891476	0.79737	-0.803525	1.09382	-0.384971	0.42416	-0.821477	1.5511	0.718189	0.18624	-0.67116	0.967817	0.0774788	-0.238136	-1.02457	0.105917	-1.38765	0.404266	-1.78078	0.541298	-0.401279	-1.2669	-0.362804	-1.74151	-1.58568	-1.22292	-0.970252	0.246072	2.02589	1.30489	1.56204	0.362171	-0.478074	0.193482	1.41593	0.835267	1.34621	-2.12236	0.774941	0.0335439
-0.296643	0.463244	-0.448374	0.291344	0.971466	-0.852561	0.163205	0.18013	-0.118376	-0.182272	-0.449035	1.60422	-0.0102086	1.51236	0.141508	0.262417	-0.189695	-0.420076	0.834061	-0.538041	0.637422	-1.0543	0.311254	0.0117882	-1.4496	-0.215088	-1.33702	-1.362	-1.90905	-1.94081	-1.65056	-0.67378	1.67533	0.0941437	2.68473	0.66548	-0.202978	-0.0660402	0.242106	0.772729	-0.624992	-0.209584	0.666402	-0.259623	2.27538
-0.211061	-0.630209	0.0188201	0.0373822	-0.447682	1.57894	-0.0934491	1.07426	0.355947	-0.431414	-0.276496	0.187195	-0.41774	1.26737	0.152758	0.209306	0.510243	-0.225939	0.134782	0.518234	-1.25411	-0.406117	-0.0276035	-0.470875	-1.13059	-0.870986	-1.39607	-0.85775	-1.42655	-1.41994	-1.67315	-1.3526	-0.979949	0.513098	2.92908	1.8258	1.20884	-0.644662	1.00128	0.341886	-0.404318	0.45324	0.82695	-0.159372	2.06321
1.11697	0.489148	-0.785388	-0.956455	0.645149	0.881423	-0.418278	-0.74464	-0.378491	0.915752	-0.221286	-0.348737	-0.000351494	0.160984	1.0808	0.816145	1.17902	-0.959882	1.46436	0.3071	-1.25383	-0.341572	-1.27798	0.0293594	-0.440537	0.189442	-0.79715	-2.10729	-1.04378	-1.54853	-0.744705	-0.480666	0.595984	0.167238	2.66459	0.868652	0.889937	-0.763954	-0.22799	1.82907	0.183509	0.132325	-2.13986	0.752991	0.621416
-0.931173	0.539697	-0.0328555	-0.619732	0.570045	1.13271	-1.2797	0.367896	2.13101	-0.193297	-0.669281	0.0556753	0.983462	-0.960367	0.714207	-0.592147	-0.130262	0.545089	0.669665	-0.804008	0.621199	0.167157	-0.278371	-1.54544	0.385968	-0.420693	0.105678	-1.2292	-2.00832	-2.20771	-1.63856	-1.3053	0.0889469	1.83571	1.7725	1.23167	0.348959	-0.153515	0.983312	1.18642	-0.306954	-0.155624	1.05816	-0.200607	0.16798
-0.660926	-0.348744	1.1082	-0.0790075	-0.238729	-0.265637	0.636885	0.584656	-0.260807	0.269376	1.25637	-0.466024	-0.76005	-0.840767	0.847097	1.20632	0.242545	0.107271	0.457341	-0.0294386	-0.747857	-1.51048	0.951434	-0.8469	-0.56658	-0.494506	-0.998597	-1.2622	-1.50498	-1.51643	-1.6246	-1.62156	0.232499	2.23566	2.62756	0.24384	1.1773	1.28574	-0.116032	0.89844	-0.422888	-0.200407	-0.474004	1.36811	0.121507
0.463928	-0.841263	-1.05761	-0.322503	-0.446175	0.58689	0.133778	1.55758	-0.173566	1.60939	-0.491049	0.421837	0.502598	1.11609	-0.980176	-0.611436	0.716926	0.00680449	0.891869	-1.71523	-0.17461	-1.27593	-0.13202	-1.06	-0.289992	0.665296	0.361222	-2.63215	-1.47951	0.0397146	-1.17294	-1.3812	1.34771	-0.480854	1.14534	2.51711	-0.0249598	0.211775	1.11145	0.0301279	0.545108	0.705189	0.671768	0.177596	-0.793932
-0.485115	1.33351	-0.964298	0.152592	-1.50375	0.643705	-0.116365	1.15166	-0.731574	-0.559336	0.913113	0.481978	-0.204404	-0.682015	0.149423	1.45812	-1.62016	1.12066	0.295115	-0.465944	0.126907	-0.0973529	1.05968	-0.394962	0.747028	-0.604563	-1.17006	0.0958327	-0.188574	-1.69754	-1.26708	-2.04309	-0.331686	0.474859	2.70782	-0.189007	1.71206	-0.918628	1.3154	0.705639	1.03302	-0.602889	-0.73295	-0.427453	0.320674
0.811958	0.639008	0.586582	-0.765255	-0.217565	0.725766	-0.867512	1.63086	0.616512	-0.819692	-0.285234	-0.139077	0.914493	0.983543	0.410049	-0.0983299	-1.30194	-0.178008	0.303839	-1.00258	-0.289513	-0.846464	-0.324896	-0.874461	-0.511405	-0.180019	-1.75325	0.49668	-0.473495	-1.11633	-1.0929	-0.424449	0.920936	0.441933	1.80748	1.41943	1.3421	2.67312	-0.982879	1.64618	-1.36452	-0.831195	-1.33081	-0.702288	0.403588
0.548195	-0.038179	-0.259007	0.717907	-1.1418	-0.490137	-0.00263605	1.1167	-0.260338	-0.202884	0.00706953	1.4864	-0.292098	-0.232824	0.578085	0.75895	-0.660004	-0.306266	-0.858481	0.942791	0.639829	-1.10709	-0.573315	-0.533879	-0.933324	1.22655	-0.430124	-1.58971	-1.7105	-0.806451	-1.65088	-0.746914	0.106034	3.28093	1.59585	0.879376	0.736202	-1.32894	0.691758	-0.344537	-0.129919	-1.16966	1.03077	0.947439	0.509061
0.261903	-0.253776	1.5297	-0.874691	1.80598	0.298698	-0.229011	1.35138	0.477029	-0.157037	-0.229434	0.279524	-0.403365	-0.386241	0.737895	0.300726	0.7598	0.97986	-1.22113	-1.40705	-0.568253	0.272835	-1.59744	-0.152546	0.544331	0.597525	-1.49162	-1.06872	-1.42098	-1.78521	-1.29397	-1.55403	-0.465638	1.63758	2.20959	0.618732	-0.909864	0.989317	0.281798	1.1168	-0.226133	-0.676049	0.60462	0.847457	-0.130923
-0.348542	0.667836	-0.618562	1.10239	0.510798	-0.0283806	-0.057167	1.19941	-0.858781	0.162139	0.443041	0.503746	1.08277	-0.379398	-0.553542	0.536374	1.55218	-0.501523	-0.164547	-0.780735	-0.528401	-0.979521	-0.165073	-0.0251612	-1.15525	-0.192271	-1.15241	-1.15845	-1.90507	-1.87885	-2.16049	-1.46221	-0.640934	2.27086	1.83699	1.46277	1.02029	0.422358	0.375114	0.933252	0.267227	-0.0326221	0.207599	0.986792	0.183952
-0.415256	0.570987	-0.514036	0.796099	-0.527845	-0.217413	0.516288	0.0569129	0.497863	-0.366435	0.885502	0.448142	-1.46394	0.358562	0.955434	0.791173	0.77245	-0.614674	-0.691834	0.175003	0.430997	-0.0067526	-0.450396	-0.793813	-0.766311	-0.418991	-0.977391	-1.28575	-2.05307	-1.65861	-1.61401	-1.25752	0.265001	3.13969	2.15395	1.24466	-0.407836	1.18314	0.323019	0.0579756	0.0274164	0.331214	-0.793743	1.10961	0.204556
-0.360588	-1.21087	-0.249059	0.998338	-0.547087	0.82983	-0.63055	0.345706	-0.225863	0.997119	0.163056	0.40599	-0.0578425	0.48793	1.13703	-1.10615	0.391208	0.0497629	0.508101	-0.296615	-0.0134267	-0.181445	-0.777678	-0.672712	-0.643664	-0.545418	-0.877935	-1.17892	-1.40597	-1.92508	-1.63153	-0.853437	-0.531577	2.53042	3.1217	-0.0362512	0.379671	1.44188	1.09469	1.27141	-0.27031	-0.693258	0.291147	0.0324311	0.445811
-0.0104703	-0.284564	-0.158968	0.076047	0.585427	0.81279	-0.0355662	-0.435397	0.387029	-0.0938089	-0.2273	0.109322	-0.244032	0.433531	0.331463	0.417929	1.37953	0.43682	0.349687	-0.0703117	1.08114	-1.11116	-1.26876	-0.682702	-0.263291	-1.73101	-1.28821	-1.1092	-1.92197	-1.53703	-1.44878	-1.42416	-0.361492	3.13838	2.20688	0.306763	1.39768	0.920352	0.22252	-0.248026	-0.037487	0.0260367	-0.0872413	1.01869	0.442921
-0.338395	-0.523051	-0.76363	1.57514	-0.269252	0.0655395	0.419168	-0.249125	-0.987414	1.05477	0.416391	0.449794	1.10344	0.379323	-0.380356	-0.172445	-0.0381883	0.485599	-1.16364	-0.163756	-0.508873	-1.03072	-0.535468	-1.04293	-1.22587	-1.16616	-0.491152	-1.47679	-1.72105	-1.44193	-1.68085	-0.555553	1.08001	3.26321	1.37055	1.13214	0.641779	0.679891	0.53066	0.863526	0.671125	0.900284	0.065793	0.301307	0.47717
-0.218665	0.652446	-0.244857	0.0440973	0.579011	0.566399	0.332672	-0.738455	0.735425	0.162425	-1.0874	1.00534	1.43689	-0.985135	0.821847	1.03824	0.895251	-0.0421597	-1.46146	-0.52785	-0.669694	0.580239	-0.211897	-1.17321	-0.414414	-0.721578	0.0988795	-0.177268	-1.18726	-2.00159	-1.41027	-0.528134	0.611116	3.17561	2.15005	1.3749	-0.70996	-0.0679333	0.343703	-0.741648	-1.15018	-0.475273	0.941053	-0.309663	-0.289636
-0.259829	0.024275	0.526615	-0.193108	1.21685	-0.1562	-0.249477	0.186176	0.00752	0.140782	-0.850506	1.15821	0.416839	1.24718	1.21522	-0.349671	-0.307689	-0.642316	-0.648016	-0.299045	-0.598826	0.350169	-0.563539	-1.65994	-1.41955	-1.67938	-0.995873	-1.44713	-1.29247	-1.32064	-0.913525	-1.58065	0.242727	1.18002	1.65602	2.08809	0.717055	0.741795	2.23124	0.851966	0.20037	-0.0781094	-0.43741	1.32453	0.219227
-0.172249	-0.707694	0.225881	-0.258023	-0.115166	-0.130775	0.733178	-0.196529	-0.0994856	0.610165	0.959815	1.08673	-0.781291	-0.173217	0.0852479	0.149888	1.42339	-0.925781	0.562182	-0.202568	1.17701	-0.018246	-0.60609	-1.42172	-1.1799	-1.26383	-0.845278	-1.34588	-1.41265	-1.44438	-1.48073	-1.50453	-0.50302	2.50168	2.15888	0.653829	0.529229	1.03454	0.872954	1.77754	0.172691	-0.50442	-0.273857	1.10762	-0.255136
-0.683762	0.879395	-0.588019	0.0678022	-0.604893	0.0675982	-0.00385134	1.56234	0.0404707	0.00728873	-0.448465	0.902819	-0.0860355	0.251001	-0.334335	0.886694	0.608946	-0.077743	-0.949685	-0.46037	0.340279	-0.680685	-0.505395	-0.177676	-1.04518	-1.56222	-0.446864	-1.05879	-1.63529	-1.23799	-1.8468	-1.27918	0.41418	2.51294	2.69515	0.846151	1.27712	0.171104	-0.2804	0.201114	-0.410548	0.326908	1.17615	1.71563	-0.546913
0.454221	0.922378	-0.653845	0.2402	0.29953	-0.371817	0.313611	0.510401	0.497893	-0.230196	-0.932319	1.56333	0.065318	0.996538	0.136845	-0.591294	-0.183194	-0.705604	-0.810421	-1.0716	-0.302501	-0.221491	0.174215	-0.071091	-0.217451	-1.40116	-1.73255	-1.07211	-0.226747	-2.07923	-1.143	0.216089	-1.99393	3.03563	0.978645	-0.328327	1.78472	1.02492	-0.179911	-0.304653	0.176215	0.105541	1.37581	1.10049	0.851918
0.104255	0.755185	-0.226888	-0.481554	1.22657	-0.650154	-0.254144	0.686194	-0.0839161	0.14757	0.635215	0.193363	0.189625	-0.108106	0.72668	0.490519	-0.292546	-0.0883414	-0.426385	-0.288471	-0.431924	-0.826625	-0.351899	-1.14312	-1.03856	-1.55584	-1.38404	-1.32018	-1.46967	-1.67985	-1.30447	-1.53542	-0.000630602	2.58282	2.25529	1.52178	1.17095	-0.24702	0.707291	1.29439	0.47493	0.602069	0.251149	1.45534	-0.281433
0.179923	0.00714029	0.487516	-0.153969	-1.60657	0.187512	0.19625	0.128143	-0.583122	0.977775	0.0571789	0.710944	1.25379	-1.18307	-0.627203	-0.403534	0.714788	0.890289	0.210807	-0.630844	0.103146	-0.334146	-0.860109	-0.370804	-0.463545	1.62515	0.729398	-1.55841	-2.16742	-1.90128	-1.34957	-1.45424	0.469859	1.66667	1.62089	0.393938	-0.258259	0.646244	2.36963	0.38401	1.01802	-0.655447	0.690128	-0.933243	-0.224337
0.296776	-0.177155	0.339455	-0.402421	0.345566	0.463331	0.746455	-0.0387424	-0.651592	0.0717258	0.809817	0.884761	0.606522	0.442398	0.11985	-0.400721	0.545029	0.118041	-0.515324	-0.0832728	-0.0997238	-0.84179	-1.33666	0.0471256	-1.24799	-1.19071	-1.09182	-1.86706	-1.39771	-1.93799	-1.76384	-1.33818	-0.635619	1.25344	2.59186	0.434389	1.3225	0.58397	1.9643	1.10952	0.490346	-0.842031	0.66449	0.770307	0.838377
-0.79433	1.01938	1.16683	-0.535148	-0.408352	-0.114728	0.45222	0.620476	0.14701	-1.33435	1.34623	-1.02016	0.797323	0.741605	1.19393	1.11171	0.243422	-1.33364	-0.756098	0.0888732	-0.835405	0.159834	0.15777	-1.23895	0.513137	-0.288627	-1.03166	-1.27795	-0.350123	-1.99288	-1.64967	-1.46944	0.0390477	0.932225	3.0074	1.25883	0.659352	1.0305	-0.308934	0.286521	-0.785812	0.0223038	-0.546059	0.641564	0.434849
-0.720764	0.077493	0.11897	1.41173	-0.0680998	0.0726379	0.423862	0.218056	-0.535684	0.111385	0.648862	-0.168924	0.402176	0.199622	-0.45205	-0.607216	-0.00471742	-0.474601	1.09308	0.667726	-0.169171	-0.277656	-1.15008	1.02223	-1.2725	-0.60092	-1.02626	-1.76931	-1.72572	-1.16509	-2.24669	-0.570327	0.856241	3.16304	1.91731	0.275949	-0.330857	-0.0824223	0.631459	0.541404	-0.667288	0.25629	-0.500572	1.66669	0.810695
-0.998395	0.22844	-0.707113	0.42589	-0.105433	0.772116	-0.61381	-0.528416	-0.13305	-0.105036	-0.358826	0.320431	-1.02534	2.32724	1.32837	0.541208	-0.118514	0.866827	0.412227	-0.572043	-0.524249	-0.714587	-0.309707	-1.40967	0.604335	-0.0449197	-1.58376	-0.751459	-2.20761	-1.8895	-1.81236	-1.38603	0.782936	1.12224	1.29521	1.43444	1.39511	-0.274275	1.00478	0.794948	0.631857	0.811184	0.425675	0.699139	-0.0504871
-0.0985466	-0.29864	0.126315	0.0884667	-0.149847	1.4017	0.0625581	0.88125	-1.24954	-0.318412	0.0748623	0.392692	1.62527	0.588811	-0.107422	-1.86781	-0.0236254	-0.62993	0.315859	1.13558	1.57752	0.722615	-1.50315	-0.512283	-0.157293	0.338963	-0.0891245	-1.56059	-1.6093	-0.568442	-1.87712	-0.934751	-0.295104	2.70583	0.271136	1.6455	1.06203	-0.813219	0.432547	-0.0337227	0.371824	-1.06202	-1.14133	0.174656	0.90522
1.25883	0.622782	0.556532	0.190169	-0.931782	-0.461514	0.361218	0.240617	1.26527	0.11978	0.265353	-0.71705	1.54958	0.559143	0.471046	-1.41313	-0.289753	-0.837944	0.667981	-0.110487	0.419131	0.281727	-1.03857	-0.843952	-1.10457	0.126319	-0.731718	-1.01193	-1.297	-1.83497	-1.60448	-1.18375	-0.803368	0.450356	3.24259	1.68282	0.216618	0.346924	-0.0975348	0.783034	-1.30283	0.450397	-0.084464	0.644111	0.928462
-0.640658	-2.59971	-0.245911	-1.50513	0.845626	2.61782	-0.209866	0.968569	0.491928	-0.434786	0.00855369	-0.491893	0.859205	-0.499481	-0.225752	-0.33291	-0.00963225	-0.238291	0.0276081	-0.886148	0.139418	0.553844	1.6813	0.339232	-0.509836	0.366446	-0.115138	-1.60865	0.474977	-0.865557	0.119224	1.54664	-0.101297	0.200274	1.50239	2.13038	-1.04431	-1.88074	0.164211	0.477697	-0.306325	-0.297739	-0.796788	0.888088	-0.556878
0.540905	0.196192	1.61516	0.51003	0.0101924	1.04515	-0.39234	-0.683163	-0.423152	-0.933448	-0.42374	0.628377	1.27764	-0.0222204	-0.512259	-0.339322	0.731648	-0.122629	-0.426277	0.403154	0.209539	-0.822219	0.0941458	0.798564	-0.343842	0.208363	-1.39812	-1.85674	-1.70568	-0.227441	-1.49706	-0.763835	-0.585866	1.60237	3.83691	0.413904	0.827604	-0.402644	0.377235	-1.13028	-0.863621	0.202673	0.829729	-0.539974	0.0563863
-0.529195	2.01942	-1.1441	0.305703	-0.425346	-0.648229	-0.501428	0.677264	-0.3414	0.27756	0.21344	0.16107	-1.53088	1.79036	0.020846	1.19758	0.652223	0.150704	-0.563138	1.27317	-1.6329	0.896995	-1.27741	-1.48581	-0.0813254	-0.628899	0.087919	-0.361235	-1.53112	-1.94932	-1.41635	-0.349973	0.353669	0.796079	2.57796	0.00212393	1.34373	0.188787	1.18823	0.408676	0.438744	-0.320043	-0.100297	-0.00361998	-0.20023
-0.131448	0.168258	0.123143	-0.777369	0.0516218	-0.839782	-0.513714	-0.0610326	1.2811	1.7247	0.220728	0.53622	-1.06604	0.384049	0.775907	1.17104	0.965301	-0.453337	0.240811	0.195338	0.41936	-1.03216	-0.999019	-0.246067	-1.12286	-1.09055	-1.78334	-1.42407	-1.32126	-1.44938	-1.79135	-1.25984	1.11288	-0.225373	1.91522	0.37218	2.06815	-0.336958	0.950523	1.66794	0.33245	0.129238	0.131456	0.99947	-0.0121208
-1.55773	0.279271	0.748376	-1.54549	0.575317	1.87417	-0.44223	0.658857	0.630238	0.955889	-1.37175	-0.923522	0.586771	0.170606	-0.315606	1.13486	0.223168	-0.371706	0.808586	-0.626245	-0.851136	0.406255	0.529411	0.806973	-0.0626446	-0.698817	-1.43875	-1.56576	-1.30971	-1.2813	-1.23571	-1.14717	0.669435	0.113904	1.9067	2.10744	-0.233248	-0.228339	-0.527205	2.05979	-0.196355	-0.127443	-0.339126	0.598996	0.551969
1.23454	-1.20185	0.0822609	0.371072	1.06606	0.47754	-2.16337	0.0860588	0.493265	0.794956	0.587039	-1.96503	0.333865	0.424581	0.331136	-0.344126	0.0478481	0.0553972	-1.33005	-0.034781	0.428372	-1.31977	-0.381941	0.378482	-1.2045	-0.677759	0.680669	-0.514147	-1.17126	-1.52801	-0.110351	0.77521	-0.0489308	0.814698	1.01437	1.70116	1.19982	-0.196409	-1.55494	0.165389	-0.515339	2.00831	0.297364	-1.42153	1.83462
0.0112388	0.416502	0.199826	-0.418799	-0.401631	-0.218007	0.158471	2.43123	0.481565	0.0994026	1.12645	-1.75547	0.735473	0.413485	-0.8558	0.418128	0.45072	1.07886	0.321326	-0.811889	-1.10921	-0.423996	-0.609291	-1.04531	-0.551125	-0.616838	-1.27736	-1.75334	-1.49194	-1.80072	-1.53305	-0.729867	0.174588	1.07308	2.18377	0.283172	1.42343	0.714376	1.22541	0.265001	0.422943	-0.789786	0.960037	0.643927	0.48103
0.384421	-0.631327	0.935074	-1.13848	0.184118	0.643979	-0.480698	0.797392	0.52253	0.536449	-0.726035	0.0141838	-0.12799	0.284527	0.683107	1.80481	-0.343009	0.640992	-1.15939	-1.18945	0.821335	1.50561	-0.103678	-1.18569	-0.38686	-0.836571	-0.953163	-0.800343	-1.08771	-2.01082	-1.96577	-1.62887	0.8801	1.17466	2.70491	0.658991	-0.38036	-0.394749	0.133218	1.35217	-0.232952	0.729326	0.647875	0.157173	-0.433038
0.0176566	-0.0935724	0.389597	1.02508	-1.83575	-0.0533875	-0.923711	0.747303	-0.498002	0.054653	0.391808	0.985711	-0.450645	0.677298	0.29952	0.593706	0.113634	0.167861	0.0856579	-0.32991	-0.329058	0.589822	0.371624	-0.0834846	-1.35168	-0.413009	-1.61351	-1.67121	-1.74368	-1.07942	-1.45427	-0.202719	0.860653	3.44964	0.995632	0.512075	2.10711	-0.818342	0.383177	-1.18051	0.494782	0.0657269	0.335902	0.106908	0.303344
-0.0602774	0.90456	-0.724567	0.134568	0.562913	0.0869858	0.112446	1.42564	0.726651	-0.674822	-0.0130145	-0.0454602	0.683368	-0.218553	0.349002	1.55599	0.54845	-1.25876	0.339716	-0.48985	-0.998112	-0.561221	1.28476	-1.66461	-0.725136	-0.917935	-0.616773	-0.509549	-2.45856	-2.15769	-1.37032	-0.761979	0.377099	1.64234	1.41648	0.413935	0.476018	1.09518	1.87397	0.0776751	1.49005	-0.842502	-0.200177	0.0731875	-0.381116
-0.141286	0.889575	-0.307933	1.04751	-0.280444	-0.912102	-0.649695	-0.919262	0.0582632	-0.616807	0.57047	-0.482224	0.0609493	2.23719	-0.602288	0.00167651	0.764923	-0.287806	-0.922515	-0.0546762	0.0605423	-1.12584	0.000561211	-0.215569	1.30239	-1.1756	0.976768	0.647328	1.66689	-0.353606	-1.41562	-0.87223	-1.19659	-0.67071	1.88539	0.531709	0.829694	-1.55998	2.51241	1.27187	-1.62501	-0.398217	-0.847819	-0.162797	0.480513
-0.803268	0.323271	0.465071	-0.723027	0.242253	1.78484	0.472593	-0.0761308	0.279088	-0.838842	-0.529091	0.26255	0.397749	-0.054459	0.447169	0.46344	1.59379	0.736995	-0.246886	-0.50897	-0.954396	-0.731866	-1.24215	-1.33363	-0.857003	0.462782	-1.4412	-1.39218	-1.08755	-1.52799	-1.17152	-1.1423	-0.18246	3.12775	1.40903	1.36917	-0.154249	-0.520543	1.11626	0.883302	1.22274	-0.0825934	-0.337485	0.414136	0.465823
0.0210975	-0.135427	-0.341403	0.509457	0.533613	-0.603001	0.411284	-0.376918	-0.217654	-0.329849	0.90777	0.430792	0.857838	1.01452	0.371734	0.158418	-0.689286	-0.167714	0.0533774	-0.277357	-0.285293	0.0532845	-1.37725	-0.553618	-0.8668	-0.976128	-0.275526	-1.40781	-1.78826	-1.07142	-1.88059	-1.49426	-1.10516	2.83059	2.57106	1.63786	0.83879	0.263478	0.654605	0.0764607	0.0865291	0.191339	0.463951	-0.355372	1.63826
0.586193	-0.447277	-1.06122	0.269948	-0.0252488	0.0347552	-0.219179	-0.573501	0.413375	0.524916	-0.0303753	0.355431	0.301401	-1.05907	1.14323	1.12713	-0.426084	1.86149	-0.573768	-0.262392	-0.463506	0.202528	-0.376797	-0.583382	-0.753946	-0.263806	-1.93521	-1.15049	-1.84129	-1.4569	-1.50941	-0.675054	-0.648063	2.11051	2.17601	1.28574	0.864057	1.12833	0.163459	0.791369	-0.925114	0.587339	0.98639	1.31592	-0.968425
-0.367083	-0.382067	-0.513951	0.459067	-0.20243	0.000723704	0.139629	-0.332011	1.00473	1.28172	0.233708	0.13188	0.258633	0.1571	1.00606	1.107	0.063147	-0.579296	-0.479633	-0.178951	-0.0975103	-0.239488	-0.473297	-1.26806	0.549138	-1.48152	-1.51499	-1.59835	-1.66366	-1.87188	-1.16418	-1.39456	0.140518	2.13314	1.72941	1.46302	0.0644456	-0.634157	0.256618	0.906043	0.207295	-0.258196	2.09708	1.71277	-0.407612
0.182098	0.10631	0.844036	-1.01042	0.614474	-0.706064	0.838039	-0.718939	0.806105	-0.461956	0.774511	-1.47791	1.27963	-0.490486	0.341753	0.78151	0.392072	-0.366308	0.249482	0.569826	-0.0806126	-0.062658	-0.37784	-0.61255	-0.967722	-0.349374	-0.277673	-0.379636	-2.29232	-0.65106	-1.68894	-1.41788	0.301161	3.04315	2.82698	-0.614001	-0.150279	-0.32053	0.959938	-0.242791	-0.200961	-0.315785	1.05902	-0.470549	0.735138
-1.46437	1.30953	-0.0334748	-0.313113	1.3267	0.0808007	-0.65819	-1.02033	0.0461438	0.0663678	-0.891409	2.29895	0.776822	0.872892	1.18031	0.179582	-0.528015	-0.737138	-0.524241	-0.00637963	-1.28168	0.269385	0.216662	1.18843	0.565666	-1.22333	-0.508673	-1.43447	-0.288044	-1.23654	-1.84306	-1.10291	-0.603117	1.01861	0.112607	1.0405	0.725718	2.30589	0.0760192	-1.27241	0.941416	0.446401	1.15574	-0.889289	-0.340951
0.0876179	-0.59669	-0.116252	-0.962481	-0.0936152	0.522612	-1.12551	1.8013	0.0493984	-1.24728	0.286599	1.00299	1.1647	-0.543747	-0.573771	0.361767	0.623125	-0.886445	0.110524	1.76499	-0.352451	0.387693	-0.441639	-0.317786	-0.814684	-1.03035	-0.670232	-0.606238	-0.761987	-0.558927	-1.84403	-0.913766	2.16209	-0.0812544	1.06268	-0.446186	-1.00881	1.57797	3.04666	0.170208	0.483709	0.291626	-0.849234	0.545343	-0.66026
-0.000857174	-1.08138	-0.041467	1.2965	0.380575	0.70784	-0.340516	0.153817	-0.799561	-0.192896	0.0563527	0.573931	0.589164	-0.2578	1.18633	0.130571	-0.140511	0.296447	-0.51051	-0.13356	0.406929	-0.521186	-1.77779	-0.321672	-1.15495	-0.780494	-1.51501	-0.565657	-0.358213	-1.66796	-1.22757	-1.1871	-0.374226	3.45077	0.421369	1.5336	0.712885	-0.671703	1.10538	2.1065	0.354933	-0.0846029	0.0408956	-0.818576	1.02097
0.71476	-0.518472	1.64132	-0.284434	-0.938702	-0.0204055	0.359494	-0.85656	-0.446588	-0.210886	1.06282	-0.625987	0.914033	-0.136389	0.565929	-0.259336	0.56892	-0.283095	-0.537408	0.378255	1.68844	-0.142274	-0.223044	-1.43428	-0.0638102	-1.37866	0.0132389	-2.27905	0.116127	-1.56142	-1.07041	-1.46653	0.521804	0.917154	0.548452	-0.0309784	0.105313	2.24554	0.378472	1.66154	-0.416816	-1.1352	0.801623	2.12898	-1.01148
-0.770934	0.600878	-0.11853	0.510389	-0.76457	-0.052865	0.476896	-0.124781	0.37045	0.277565	0.455444	0.201449	-0.97038	1.65857	0.583836	0.337866	-0.643039	-0.0630925	-1.29571	-0.0972528	1.55437	-0.192921	-1.42024	0.0182858	-0.851931	1.36095	-0.918713	-0.802817	-1.25613	-1.32395	-1.65281	-1.81209	0.602629	1.96235	2.36006	-1.07763	-0.0391183	0.479672	0.061529	1.59751	-0.675843	0.172872	-0.114163	1.73097	-0.335015
-0.123077	0.229881	0.960775	-0.778342	-0.628313	-0.810917	-0.301793	-1.48602	-0.0263448	0.0362121	2.5409	-0.112412	0.350996	1.13957	-1.42985	1.96354	0.686116	0.542973	-1.35759	0.285146	0.575059	0.448454	-0.887161	0.425489	-1.29488	-0.738508	-0.454723	-1.27645	-1.85281	0.0254291	-0.495975	-1.00486	-0.990127	0.80453	1.74708	0.910657	-0.180417	1.46374	-0.0319535	-0.190522	1.42769	-0.758298	-0.603191	1.27365	-0.0233467
0.125591	0.0117561	-0.44711	-0.934306	-0.163645	1.19735	0.873512	0.421957	-0.658892	-0.503648	0.731353	0.212027	-0.135441	1.34748	-1.03364	-0.218247	1.27962	-0.439345	-0.865942	0.54858	-0.0840111	-0.500735	-0.207966	0.666616	-1.17771	-0.832687	-1.18274	0.419726	0.4282	-0.816766	-1.17139	-1.89985	-1.24837	1.26987	2.16637	1.0538	0.248759	0.815445	-1.27349	0.523785	-1.27106	-1.49033	2.48305	0.669545	1.06293
0.508298	0.812191	-1.68245	0.0742578	1.80068	0.509028	-0.0505595	0.681975	-1.1228	0.970698	-0.671035	-0.924794	-0.21349	-0.498317	0.521246	0.919384	0.0420054	0.649613	-0.659739	0.880854	0.0614299	-0.208494	-0.834477	0.625728	-2.18484	0.717447	-1.32849	0.361258	-0.78145	-1.45177	-1.45827	-1.0983	-0.0608112	0.709546	2.28737	1.06567	1.24536	0.525167	-0.976124	0.764731	1.8096	-0.443323	-0.0859851	-0.892935	-0.915085
1.00793	-0.386992	-0.558531	-0.112675	-0.487469	-0.489569	-0.873268	2.30231	0.380061	-1.06135	-0.858764	0.259656	-0.0825617	-0.393231	-0.106771	1.30726	-0.622475	-1.23979	0.230611	-0.348976	-1.47873	-0.313556	-0.631966	1.69969	-0.717904	-0.210868	-0.444661	-1.29242	-0.468987	-1.17821	-1.21344	0.406289	0.621834	3.32327	0.398604	1.18111	1.24694	0.627256	1.05864	-0.845135	1.09405	0.00927816	-0.610632	0.336714	-0.462563
0.312844	0.0719707	-1.2249	-1.14903	1.3462	-0.907202	0.135615	-0.658019	-0.00367023	-0.464091	1.73427	-0.501434	0.937521	-0.949107	-1.13158	-1.59686	-0.21856	0.368385	-0.652585	-0.460057	-1.21253	-0.384012	-0.135217	0.62765	0.537969	1.25408	-0.575453	-1.21943	-1.3975	-0.0157726	-0.210475	-0.442726	-0.676266	1.78702	1.19396	1.44138	0.113314	0.395697	0.368887	3.28812	0.154404	0.641852	0.478155	0.107615	-1.11043
-0.848136	-0.135074	0.0467639	0.0122569	0.347243	0.697433	0.674313	-0.368805	-0.708353	-0.681129	-0.86149	0.470707	-0.137154	1.16609	-1.07352	-0.137506	-0.336103	0.115394	-0.615108	-1.13106	0.0409856	-0.214516	-0.947777	-0.320828	0.622923	-0.828365	-1.02542	-1.04514	-1.24179	-0.637605	-0.931656	0.43112	-0.341344	1.87727	-1.10776	1.59243	0.713488	1.3215	3.97178	0.362136	1.29503	0.368523	-0.86234	0.607575	-0.196978
0.676231	-1.42931	-1.17405	2.43497	-1.40095	-0.992059	-1.70675	2.00106	-0.875824	-0.177184	0.153527	0.0678893	-0.903438	-0.214452	0.708119	0.59852	-1.0885	-0.00643148	0.213081	0.35429	-0.239693	0.593984	-0.000977928	-1.32974	-0.55369	0.156551	-0.41526	-1.17857	-0.287884	0.311344	-1.03837	-0.260458	2.5134	1.19338	-0.653641	-0.969	0.217052	1.06603	0.0143381	0.922076	1.44465	0.981087	-0.540348	0.732986	0.0820134
-1.51625	0.0092795	-0.722912	-0.0658597	0.731217	-0.355265	-1.05577	0.0139363	1.14112	0.617745	-0.829024	0.558163	-0.578314	-1.11273	0.843128	0.127768	0.567896	-0.761155	-2.05578	-0.300609	-0.882927	0.431722	-0.741702	-0.0402673	-0.0150966	-1.11284	-1.35543	-0.785723	0.595239	0.397807	-0.181902	0.0043099	2.31055	0.979401	0.275427	0.359304	-0.00637402	1.0861	2.74923	-0.618869	0.0836632	2.06452	0.355266	0.556183	-1.76416
0.066207	1.22058	0.508123	0.741622	-0.235852	-0.565385	0.631234	1.38331	-1.16001	-1.28845	-0.282184	0.671891	-0.465979	-1.02091	-0.452264	0.80655	-0.744568	-0.02813	-0.600286	0.257931	-0.320037	-0.0765679	-0.546165	-1.00638	-1.18002	-0.400484	-0.915562	-0.881948	-0.7663	-0.898363	-1.03607	-0.613559	-1.50423	1.18854	2.6973	0.264289	0.286081	-0.0530351	0.0586878	2.58277	0.584573	1.06782	0.334382	2.2845	-0.593635
0.262595	-1.27906	0.540797	-1.53999	-0.0989986	-0.618624	1.3427	-0.616092	-0.464718	-0.498435	0.959574	-0.414245	0.56462	-0.797428	0.316303	-0.0905934	0.825318	-0.436751	0.731839	0.378063	-0.0877501	0.35178	-0.988441	-0.11464	-0.554145	1.16932	-0.562424	-1.1021	-0.0150892	-0.75507	-0.970281	1.28934	-0.699592	-0.159871	1.28405	0.125305	-0.64723	-0.870027	-0.0550967	0.900924	4.40644	0.177961	-1.20028	0.40857	-0.398518
0.100761	-0.446437	0.467891	-0.588586	-0.411171	0.253253	-0.803391	-0.517702	0.56286	-1.07549	0.59181	0.457819	-0.76549	-0.570096	0.950196	0.0874897	0.731458	-0.183866	0.480718	-1.17448	-0.328432	-0.484252	0.104529	-1.55557	0.287428	-0.469377	-0.691742	-1.48665	-1.50292	-0.399032	-1.04397	-0.649768	-1.02082	0.0925308	0.52041	-0.0528755	0.698809	0.385617	1.01634	3.1572	1.76952	-0.7746	1.4652	2.7393	0.0755809
-1.80112	-1.52204	0.062369	-0.386164	-0.166613	-0.337735	-0.661157	-0.953907	-0.795505	-0.685352	0.262265	-0.112379	-0.740695	1.33377	-0.50587	1.12225	-0.375582	0.190721	-0.882292	-0.347762	-1.59674	0.150397	-0.227794	-0.766224	-0.192571	-0.461876	-0.681044	-0.210612	-0.216412	2.26624	-1.1684	0.728539	-1.57744	-0.27905	1.33741	1.36111	0.554569	1.055	0.759767	1.52699	1.19477	-0.239285	2.44072	0.285818	1.2589
0.448167	1.74331	0.992952	-1.19402	0.796715	0.0378231	-1.40771	-1.067	0.704475	0.213921	-0.192261	0.918295	0.482149	0.289076	-0.708907	0.568853	-0.799061	-1.36056	0.809369	0.341094	0.754352	0.775107	-1.0675	-1.44687	-0.264008	-1.06535	-0.172597	-1.36574	-1.94057	-1.01639	-0.512925	-1.682	-0.639056	0.186861	2.00486	-0.17624	-0.582154	0.416981	1.48307	0.271491	-0.202837	1.5627	0.476544	1.4347	1.15088
-0.64962	1.72445	-0.144842	-0.472713	-0.641827	-0.482599	-1.04597	-0.210739	-0.218754	-0.385869	-0.0625246	0.29693	0.121142	-1.23961	1.5401	0.324585	0.385026	1.56232	-0.374584	-1.02993	-0.556076	-0.09267	-0.0403514	-0.589521	-0.136618	-0.86605	-1.75788	-1.42413	-1.66132	-0.443268	-0.720861	-0.979413	-0.711341	0.395702	2.92302	0.772218	0.662735	0.263325	1.36791	1.83981	0.280847	0.573867	0.281841	1.83804	-0.214767
-0.692483	1.1258	-0.616715	-1.80362	-1.3292	0.997243	0.124436	1.02672	0.57115	-0.511623	0.724161	-0.56227	0.264346	-1.58452	-0.222975	2.25893	0.628192	0.727976	-0.928173	-0.711767	-0.294172	-0.660511	-1.1768	-0.181461	-1.09507	-0.984253	0.432142	-0.767345	-0.938427	-0.327421	-1.44738	-0.940675	-0.925298	1.3931	1.99714	0.378588	0.342692	2.07759	0.38964	0.536055	1.26611	-0.00561485	0.63362	0.822363	-0.0102298
1.58462	-0.528806	0.544318	-0.669309	-0.153105	-0.635285	-0.602997	-0.969686	0.372616	-2.05391	1.66221	1.84543	-0.150676	0.588198	0.518942	-1.45573	-0.192296	-0.615742	-1.10145	0.836025	0.973673	-0.398706	0.432287	0.108555	-0.447784	-0.0169158	-2.14772	-0.0275199	0.369427	-1.64205	-0.306577	-0.424869	-0.562386	1.16962	0.724496	1.89579	1.6837	-0.367807	-1.69882	0.070618	-0.516056	0.00747736	0.508072	0.666424	1.1237
0.821208	-0.077477	-0.630482	-0.006642	0.244323	-0.683931	-0.756961	-0.507668	0.871111	-0.796047	-0.815543	1.33434	-0.345373	1.00581	-0.171294	0.332192	1.03606	-0.694434	-0.339269	0.574514	-0.583782	-0.55964	0.0579222	-0.127939	-2.13026	-1.01192	-0.292205	-1.38659	-1.30475	-0.454231	-0.478894	-1.55634	-0.762091	1.10052	-0.206239	1.63137	2.37457	0.319641	0.86609	1.46899	2.55045	0.253118	-0.00438331	-1.05984	0.901985
-0.349493	-0.955282	0.245975	-0.465859	1.55444	-0.952634	0.0716551	1.29193	-0.345355	-0.913347	0.154426	1.68118	-0.358369	-0.077645	1.51498	0.902445	-0.807968	0.416028	0.0589042	-0.508933	-0.915971	-0.481841	0.935237	-1.00046	-0.216464	-0.394651	-1.16719	-1.2553	-0.452958	-0.2257	-0.584429	-1.23137	-0.262252	0.124109	0.415962	-0.957399	1.7955	0.295822	1.32419	-1.25493	2.955	1.11907	-0.71672	-1.2352	1.23087
-0.842529	-0.965559	0.315803	-0.126166	1.23627	-0.873884	0.912692	-0.101179	-2.19241	-1.33019	0.19103	1.20988	-0.116543	1.11411	-0.516498	-0.22963	-0.00542388	-0.73821	-1.76015	0.700442	-0.814835	-1.20066	-1.93748	1.21131	-0.303125	1.54503	0.0728008	-0.660702	-1.0648	0.0526778	-0.365304	-0.132934	-0.0839287	-0.735386	1.2268	0.629832	-0.324764	-0.594007	0.921006	1.96318	0.155205	1.29249	1.42977	0.304433	1.53154
0.111956	-1.2676	-0.467345	-0.629099	0.0341073	-0.0216255	-1.01963	-0.429664	0.317814	0.482364	-0.0677857	-0.67403	-0.509715	0.0252742	-0.304683	-0.356054	-0.199278	-1.3991	-0.377653	1.34762	-0.258599	-0.883619	-0.171794	-0.340668	-1.34302	0.000888121	0.144515	-1.00121	0.0358477	-0.870608	0.444761	-0.269881	-1.2194	0.0406982	-0.0483895	-0.0224765	0.0348832	0.573597	4.06553	2.3288	0.101211	0.958088	-0.16444	2.07554	1.19387
-0.567498	-1.41024	-0.188183	0.0594524	1.62542	0.0570052	0.521917	0.530091	0.0548759	-0.388328	-0.140314	0.121246	-0.866575	-0.239304	-0.650118	3.06981	-1.74335	-0.291434	0.0612154	-0.122147	-0.529299	-0.781711	-0.21556	-0.0149195	-1.32026	-0.168536	-0.0156718	-0.902492	-0.102593	-0.452606	-0.177807	-0.598566	-0.77306	-0.260052	-1.64586	-0.568007	3.17254	1.1757	0.252708	1.1657	-0.0575462	0.2488	1.43752	0.434	1.20402
-0.219387	-0.672384	-1.15616	-0.0306488	-0.420859	-0.285974	-0.25993	-0.124085	0.438209	-0.241197	-0.129072	-0.849442	-0.0239423	0.232126	0.0129276	-0.453069	-0.334872	-0.934558	-0.435564	-0.254024	-0.394537	0.0561703	-0.223092	0.112619	-1.34216	0.160693	-0.316293	-0.364135	-1.05316	-0.751058	0.182266	0.791971	-0.738386	-1.44662	-1.00163	-0.119125	0.700125	0.364704	3.86881	0.00345016	0.45815	1.9313	2.07068	2.63286	0.558299
0.243166	0.0414183	-0.815265	-0.884375	0.267273	-0.197885	-0.183909	-0.341852	-0.809115	1.34996	0.33366	-0.602044	-0.0442798	0.322301	-1.03667	-1.84798	1.70805	1.90775	0.440005	0.677123	-1.63232	0.447147	-2.0347	-0.492743	-0.216778	0.447557	-0.259405	-0.545709	-0.0579062	-0.254651	-1.66979	0.217932	1.24366	-0.401329	0.4433	-0.816567	-0.0961861	0.375107	-0.774853	-0.0236201	0.960365	1.20169	1.74212	2.65092	-0.980573
0.318686	-0.148442	-0.536737	-0.773141	-0.485313	-0.607583	0.0536266	-0.519226	0.690805	1.77345	0.0346828	-0.679697	0.81774	1.13085	-0.110673	-0.785933	1.44218	0.728947	-0.782971	-0.823017	2.34453	-1.523	-0.324486	-1.28002	0.398915	-0.485064	-0.588701	-0.984359	0.453904	-1.32012	-2.22302	-1.38104	-0.114717	-0.095034	0.551202	0.239134	0.723096	0.618241	2.47629	-0.745903	0.343425	0.601809	-0.681033	1.05255	1.20516
-0.147725	-0.00883488	-0.534133	-0.0813203	0.187952	1.5853	-0.870481	-0.193639	-0.444521	-0.421509	0.00173085	1.19947	-0.0353132	0.603705	-0.603704	-0.313376	-0.141568	-1.6525	-1.274	1.7334	-1.64662	0.717355	1.26701	-0.429056	-1.03205	-1.78839	-0.298563	-0.215767	-0.335979	0.947938	-0.361466	-0.807655	0.0977367	-1.11926	0.262479	-1.31871	-0.203758	2.89538	-0.830247	1.84623	1.04457	1.01317	1.06753	0.148954	0.490224
1.43033	-0.584615	0.663523	-0.838283	1.39561	-2.02959	0.475679	0.553828	0.81062	-0.801879	1.0681	-0.124648	0.787696	-0.282786	-0.934981	-0.010898	0.154062	0.381173	-1.03087	-0.459968	-0.35631	1.15866	-1.26528	-0.353922	-0.669944	0.338633	1.52422	1.76328	0.212139	-0.376796	-0.231601	-1.68433	1.15918	1.5684	-0.456922	-0.772688	-0.377043	-0.219817	-1.16376	-0.574698	-1.50828	1.75524	-1.47149	1.45425	-0.0732333
0.610981	2.01988	-1.27197	0.184585	-0.133583	0.111446	0.812222	0.321208	0.0494282	-0.0977505	0.75064	0.269364	-1.43023	0.152811	0.383528	0.65637	0.16461	-0.737437	0.174675	-0.473727	0.555112	-1.23167	-0.0398668	-1.79923	4.04444	-0.188897	-0.769629	-0.00628429	0.410068	0.718113	-1.00936	-1.05013	-0.881734	0.283967	0.996028	-1.05771	0.459792	0.0338103	-0.542804	-0.327187	-0.23373	-1.20916	-1.17048	0.233994	1.26549
0.671808	0.678108	-1.77807	0.870179	-1.1394	0.44759	1.76618	0.0329913	-0.472572	1.75581	-1.04965	0.55655	-0.742339	1.98768	0.277831	0.188811	-0.407595	0.748169	-0.376469	-0.27398	-1.18271	-0.525335	0.781811	0.249673	1.4916	-1.38057	-0.497507	0.607622	-0.273215	-1.24736	0.149222	0.872275	-1.59625	0.236605	-0.151489	0.54826	-0.135217	0.657635	1.21897	-1.66207	1.55899	-0.761395	-0.492871	-0.253211	-1.95509
-0.34526	0.762272	-0.200122	1.4069	-0.749256	-0.170087	0.865553	-0.958214	0.268293	-0.963651	0.010549	-1.04387	0.305767	-0.592014	-0.0898911	0.0155463	-0.934557	1.99917	0.173446	-0.8593	-0.228624	-1.03355	0.898868	1.61718	-0.0973826	-0.697306	0.342884	-1.82196	0.317442	-0.191615	1.87783	-1.3665	-1.31318	-0.920042	0.608402	0.109504	1.18506	1.4139	0.177384	-0.733422	-1.53606	1.14439	2.37058	-0.729056	-0.296006
-0.185133	-0.755642	0.591239	-0.264124	-0.642688	-0.121474	2.82909	0.696444	-0.450175	0.46909	0.40327	-1.96945	1.1364	0.4624	0.723708	-1.32944	0.750655	-0.887435	-0.0595856	2.15131	-0.97151	0.145858	1.45385	0.0485152	-0.365613	0.31029	0.389671	0.686855	0.404544	0.389413	-1.27281	0.568253	-1.44433	-0.609757	-0.963731	-0.584528	-1.23453	0.110606	1.88608	-0.683819	0.919974	-0.326927	-0.0556568	-0.618924	-1.73025
-2.31021	1.21538	2.23663	0.349923	-0.311638	-0.171496	0.737198	-1.02104	-0.698403	-0.781869	1.6626	0.402375	-0.144181	-0.201732	1.16444	0.616062	-0.3071	0.768952	0.877129	0.404928	-0.877591	-0.154709	-0.664801	-0.318799	1.14745	-0.00935327	-1.71091	1.11132	0.905279	-0.935505	1.22954	0.584221	0.895785	0.541771	-1.3612	1.1607	0.0820673	-0.650522	-1.62458	-1.08009	-1.01358	0.0181644	0.424951	-1.54654	-0.641028
0.275019	0.768337	-1.64462	0.83931	0.564259	-0.423125	-0.699749	-0.270019	-0.106722	-0.866486	-1.03959	-0.746269	0.0431236	-1.18736	-0.0842285	1.88678	0.219261	0.833778	-1.10478	1.00543	1.04314	0.607746	-0.412893	1.09032	1.18258	-0.932109	-0.554359	0.686615	-1.38247	1.03588	-0.515833	-2.69707	-1.0419	-0.765406	0.958894	0.290824	-0.709711	-0.0879183	1.829	0.885047	1.6163	0.840011	0.300328	-0.424836	-1.10453
2.32691	-0.730234	-0.566908	-0.79029	0.0648436	1.41275	-0.743304	0.235512	-2.23442	-0.277358	-0.0479462	-0.936929	0.0997066	1.22473	-0.438203	1.20715	0.323409	0.344494	1.77872	0.037095	-0.404752	1.2526	-0.734707	-1.09626	-0.0670203	1.42305	-0.641227	-0.684578	-1.02463	0.447842	-1.22831	0.539696	-1.78645	-0.296882	-0.356962	0.709659	0.0512525	1.35284	0.0815422	0.516341	1.65858	-0.264698	-0.351665	0.457818	-1.84279
0.101926	-0.673158	2.25413	0.245909	0.972991	0.69146	-0.988664	1.0475	-1.30624	0.9142	-1.14704	-0.356126	-0.665493	0.155708	-1.52556	0.165257	-0.72123	1.69596	-0.32532	0.347566	0.60878	-0.883598	0.0701815	0.45705	-0.993856	-0.189131	0.36706	-0.571316	1.16772	2.26625	1.7018	-0.431558	-0.991143	-0.181454	-1.93521	-0.350208	-0.802863	1.15507	-0.545395	-1.03341	0.816329	-0.371585	0.322944	-1.4417	0.905479
-0.348095	0.822025	-0.603817	1.85636	0.741541	0.248239	-0.807771	-1.69711	1.18681	0.0824672	0.742176	-1.4328	-1.13189	-0.0622597	0.439693	3.38412	1.80198	-0.892159	0.520176	-0.227383	-0.363915	1.34639	-1.23952	0.483685	-0.236458	-0.199848	-0.940335	0.223918	0.774461	-0.598677	-1.20574	-0.590497	-0.522714	0.156879	-0.547342	-0.141097	-0.920903	-0.728527	0.364174	-0.422183	-0.0309335	-0.653969	1.88418	-0.324227	-0.18912
1.83872	-0.0143047	-0.0509612	0.849661	-0.863139	0.742682	-1.01492	-0.0556381	0.378067	1.10338	-0.676896	-0.245891	-0.00431902	0.298758	0.0218408	0.245981	-0.214613	2.11359	-1.5501	-0.0178752	-0.26331	-0.90018	-0.171044	0.466452	1.81398	2.0092	0.28046	-0.17848	1.49808	-0.726551	-0.424708	-0.474089	-1.86326	-2.12001	-0.283999	-1.8476	1.2551	0.234257	-0.189549	0.236228	-1.17698	-0.754138	-0.463387	1.23319	-0.0736819
-0.821278	1.10845	-1.38201	0.15962	-0.115911	0.64186	1.12163	0.271535	0.201524	-1.45515	0.930879	0.561606	1.07654	-1.11558	0.235591	-0.47485	0.439527	0.624698	1.76768	0.135855	1.75575	-1.45542	0.00971276	-0.504816	0.0931771	-0.778159	-1.26912	0.28827	-0.219677	0.322171	0.0318121	0.433055	-1.34569	-2.4016	0.487455	0.51039	-0.4887	1.62028	-1.30273	1.21731	-1.66356	-0.141213	-0.800614	1.73172	-0.0420206
0.322582	-0.60321	-0.211286	1.45597	0.157927	1.63316	-0.243658	0.739132	-0.235993	-0.0870812	-0.739564	-1.45238	0.222868	0.859833	0.0525086	3.19404	-1.31617	0.430843	0.210109	-0.160157	-0.534013	-0.721006	0.0532993	0.41449	0.217746	-0.59334	1.12528	0.240821	-1.02155	1.23201	0.118425	-1.88288	-0.906691	-1.28356	1.01139	0.477572	0.0555505	-0.469469	1.46183	-1.2735	-0.163237	-1.1928	-1.86491	0.400807	0.86825
-0.687109	0.00263985	0.347602	0.774233	-0.149253	0.889849	0.280015	-0.184329	-0.706226	0.708925	2.17581	-1.22689	-0.79559	0.854971	1.01162	1.46637	0.322914	1.5465	-1.27092	-0.893082	0.169265	-1.35869	-0.231399	1.05598	-0.388338	0.330251	0.25582	-0.882044	-1.47358	-0.404227	-0.666395	-0.393983	0.71912	0.259322	0.0535413	-0.389613	-2.28378	-0.639239	-1.28615	-0.357454	-0.443912	-0.515201	2.52972	0.114252	1.75868
-0.506379	0.298298	-0.392854	0.806061	0.576358	-0.207354	0.652907	-0.559685	0.00546983	2.26516	-1.07808	-0.0970553	-0.169068	1.17607	2.16044	-0.773587	-1.45551	1.86316	-0.659663	1.47711	-0.538499	0.220035	-0.431002	2.1793	-0.654115	0.172918	-1.04029	1.30363	0.261688	-0.975613	0.476222	-0.457468	1.03956	-1.0169	0.0600532	-1.2815	-0.388206	-1.12885	0.211687	0.185201	0.663617	-0.612489	-0.987409	-1.19843	-1.44494
0.725381	-0.757096	-0.18668	-0.70938	0.569887	-1.2175	-1.04882	-0.305495	1.20891	-1.49689	0.726327	0.069301	-0.994274	0.36527	-0.561822	1.19068	0.929766	1.06398	1.47763	0.16998	-0.262684	0.510403	-0.734337	0.668134	-1.34328	1.29473	0.838564	-1.96709	-0.95664	-1.56797	1.11261	0.324873	-1.17747	2.29019	1.36582	0.216172	0.745856	-1.30822	-0.265601	0.592962	-1.4991	-0.371233	-0.269424	0.535285	0.00830807
1.27281	0.460138	-0.184797	-0.681178	-0.935303	1.46259	1.629	0.399509	-0.508276	-1.74016	0.50138	0.268064	0.977678	1.22863	0.823589	1.41631	-1.58332	0.140448	-0.927546	0.195145	0.659587	-0.406481	0.97983	-1.03987	-0.506464	0.315552	-1.17812	-1.42587	1.53812	0.528983	0.191776	0.118887	-1.02011	2.53281	-0.463304	-1.26944	-0.723279	-0.609004	0.749571	0.18896	-0.455113	-0.677494	-1.68813	-0.500603	-0.0554847
2.7034	-1.68291	-1.04281	0.72749	0.012489	-0.671069	1.01794	1.46914	-1.48343	-0.467848	1.7941	-1.03102	-0.0111284	1.3576	0.476775	-0.635637	-0.348767	-0.473258	0.211546	0.185713	-0.630186	-1.06882	-0.656545	1.46983	1.36773	-0.806515	0.765491	-1.10026	-0.339693	-0.423623	-0.875517	-0.282237	0.562008	2.10593	0.00478831	-1.08722	-0.127467	-0.636745	-0.292194	0.572933	-1.26167	0.448064	0.469607	-0.68388	0.39787
-0.166701	-0.420353	-0.623209	-0.471881	0.73099	-0.678425	0.804458	0.276321	0.307416	-0.29361	0.977864	-0.959577	1.43938	-0.483989	-1.48775	1.35959	0.0902754	0.562664	0.29182	-0.10802	2.06182	-0.914063	-1.49277	-0.420411	-0.354559	0.368732	0.508182	-0.0704114	-1.42817	-0.844481	-1.60233	-1.16339	0.70512	1.93566	0.931256	0.748226	2.05817	-0.184215	0.461782	-0.930057	-0.473988	-1.73178	0.119117	-1.04245	1.60774
0.379696	-0.426833	0.930577	-0.384129	-0.684347	2.72651	-1.27889	0.219257	-1.01953	-0.276952	-0.368335	-0.354454	-0.0872314	1.12795	-1.20883	0.66939	0.326982	0.318397	-0.711044	0.0613687	-0.449601	0.927376	-0.720038	0.567326	0.737737	-1.26814	1.59152	0.476804	-0.0918792	-1.35219	2.24442	-0.00419638	-1.94353	-0.830063	2.03192	0.459854	0.056664	-0.576666	-0.829594	0.538011	-0.648737	-0.947652	1.22631	-0.082327	-1.07287
-1.27644	2.89955	-0.628402	-0.26492	-0.189334	0.435957	1.01103	-0.35326	-1.78654	0.0142094	0.626686	0.749942	-0.89733	0.348922	-0.739795	0.256667	-1.29853	-0.272743	-0.176608	0.950941	0.0737106	0.139574	-0.627609	0.395785	0.868432	0.137841	0.489971	-1.83228	0.0778473	-0.389528	-1.15549	0.793704	1.19492	0.281637	1.07935	0.95033	-0.144001	-0.606138	2.2859	-0.529453	0.53155	-0.13357	-2.52254	-0.734376	-0.0355832
-0.155183	-0.559766	-2.37812	-0.1541	-0.615172	2.38003	1.47231	-2.1359	-0.030263	-0.102484	1.37016	-0.0142254	-0.794706	-0.339494	-0.632941	0.104974	-0.225249	-0.498587	0.162651	0.334639	1.0187	0.126861	-0.599227	-0.511789	1.28874	1.74201	0.650031	-0.395972	-0.212654	-1.11534	-0.396809	1.79799	0.425334	-0.293992	0.687288	-0.142345	-0.402133	0.136176	0.516908	-1.0709	-0.843668	-0.64705	-1.14088	-0.1077	2.30186
-0.437269	-0.0529372	0.242854	-0.837215	-0.819361	0.963142	-0.0792573	0.112725	1.35426	1.05718	-0.641079	0.273756	-0.754717	-0.17348	0.351187	0.496493	-0.740918	-0.109832	-1.13995	1.46256	0.957015	1.00842	-0.61873	0.220205	-0.840865	-0.517202	1.84726	-0.666779	-0.341596	-1.1677	-2.23545	-0.378463	-1.47753	-0.0890641	3.36006	1.01888	0.154256	0.307591	0.189478	-0.116061	-1.47072	-0.756253	0.381049	-0.481696	1.18576
-1.92684	-1.45369	1.47241	1.19338	0.107092	-1.10617	-1.11592	-0.345869	-0.690876	0.369393	-1.1063	0.926067	1.30482	-0.0109838	-0.56548	0.703159	-0.0449657	0.554248	-0.47543	-0.382994	0.231053	-0.499423	-0.150335	2.11959	-0.234214	1.00126	-0.473823	-0.339803	-0.449144	-0.195587	-0.196445	-1.06459	-0.258756	2.87756	-1.02824	-1.13189	-0.598454	-0.318254	-0.259764	0.970773	-0.868423	2.14729	-0.00752789	0.843253	0.478828
1.07706	-0.0191038	-0.348072	0.00481359	-0.724243	-1.64036	0.528872	2.12924	-0.587343	0.922085	0.588306	-0.212657	0.576695	0.293748	0.635296	-1.49005	-1.45222	0.448183	-0.687236	-0.833952	-0.724559	0.0407436	-1.16509	0.193856	0.614915	2.92013	-0.517149	-0.280742	1.29589	0.554088	0.347553	-1.04078	-0.548931	0.73424	1.65867	-0.993876	1.39271	-1.82008	-0.399915	-0.461893	0.554841	-0.919084	-0.736642	0.442779	-0.350737
0.195883	-0.202743	1.3107	-0.775608	0.335224	1.28937	-0.859831	-0.784196	1.98115	1.30081	0.251594	-0.121666	-0.926236	-0.901639	0.00583329	1.118	-0.0982113	-1.93441	0.85586	-0.679908	0.79351	-0.274488	0.585326	1.10338	-0.210319	-1.15816	0.555398	-0.858382	-1.21371	-0.862699	0.559531	-1.77963	-0.186357	1.6174	0.866479	0.891716	-0.513861	0.279076	0.144466	-0.816768	-1.07335	-0.255923	-2.01588	1.92962	0.533624
1.27191	0.719855	0.0230275	1.26324	-1.3445	0.370505	-0.407533	0.687077	-1.38614	0.446982	-0.473873	1.42775	-1.31447	1.3623	-1.21645	-0.42267	-0.602833	0.0637479	2.67201	0.776187	0.02705	0.353822	-1.72019	0.914271	-0.491592	-1.09638	-0.106127	-0.779601	0.0751776	-0.696925	-2.13755	-0.107533	-0.320828	0.192111	0.745253	0.910824	-0.561786	-0.857538	-0.261798	0.795346	-0.348892	-0.679638	1.03045	1.87649	-0.670522
-1.48095	0.634768	0.0760528	1.15219	-0.00145612	0.799658	-0.154897	1.15765	-0.860173	0.0109397	0.525183	-0.0101491	-0.573999	0.954216	0.999665	-0.615751	1.04952	-0.831473	-0.246842	-0.34051	0.516199	-0.823895	-0.237848	-0.393392	1.10459	-1.82078	-0.29452	-0.921884	-0.432143	-0.521074	-1.48431	-0.333141	-1.07949	2.53214	2.92822	0.456111	0.745562	-0.0656043	0.898709	-0.172688	-1.83709	-0.159709	-1.21243	0.611155	-0.246315
0.0901716	0.299535	-0.315007	0.18746	-0.427286	1.04666	-0.763172	0.310555	-0.129826	0.823846	-0.253168	-0.524928	0.321776	0.336974	-0.0820848	-0.39908	-1.16983	0.13256	-1.83458	1.37355	2.02074	-0.495012	-0.734339	-0.485568	0.726017	-1.88515	1.45304	1.20602	1.30147	-0.340624	1.62377	-1.31447	-1.05568	0.908303	0.446333	-1.27665	-0.454131	-1.7676	-0.300869	-0.599644	0.459862	1.38826	-0.65453	-1.07807	1.88441
0.509088	1.32965	1.51965	-0.324815	-0.90522	0.333662	-1.67981	-0.363192	0.204718	-1.04139	1.17635	0.690865	-1.03887	0.21753	-0.8561	-0.0290656	0.138309	0.207295	0.00732843	1.2227	-1.75305	-1.21978	-0.259936	-0.436029	2.112	-0.358469	1.11601	0.75728	0.231967	1.42985	1.33747	-0.786106	-1.15592	0.649266	-0.835883	0.860496	-1.44155	0.180074	1.19652	-2.04179	0.292039	0.302336	-0.403539	-1.46611	0.374153
1.52692	-0.454704	-0.733116	-1.41709	0.504707	-0.87876	-0.484495	1.48135	1.02277	0.159688	0.714433	-0.314129	0.78126	-0.846084	0.0405532	0.171017	-1.73219	-0.790925	0.768531	1.94574	-0.753664	-1.01744	-0.79282	-0.955268	1.12973	0.423486	-0.508667	2.07938	0.39927	-0.951319	-0.336424	1.65281	0.54514	-1.23125	1.43123	-0.567803	-0.581418	-1.06995	-1.37539	0.902924	0.90483	-0.104136	0.601173	0.0373806	-1.32727
0.111047	-0.917904	0.119968	0.557156	-1.01041	-0.093283	1.14004	0.287804	-1.43594	-0.296954	0.218006	-0.0148552	-0.989043	1.43347	-0.0928678	-0.484754	-0.11025	-0.75341	2.12519	0.148558	0.0414459	-1.34733	1.34323	0.251654	-0.993394	-0.107087	-0.130671	0.067082	-0.280565	-1.33807	-0.791975	-1.20102	1.29388	2.29039	2.92917	-0.0142216	0.0353193	-1.19548	-0.595993	-1.32831	0.989778	-0.785766	0.342312	0.636217	-0.0521628
-0.807362	1.03201	-0.0239577	-1.1351	-0.813547	-0.107901	-0.368131	0.817534	-0.341528	-0.683678	-0.579282	1.24558	-0.0290536	1.27524	0.1374	-0.122556	-1.07881	-0.415077	0.318473	0.0725133	-0.0436164	0.211335	1.88996	-1.5339	-2.35419	1.89993	-0.590676	0.584912	2.45414	0.349368	1.17488	0.200568	0.248982	-1.16494	-0.868902	-0.598501	1.43943	-1.80737	-0.24465	0.744947	0.988482	-0.545783	-0.87447	-0.109944	0.157237
-0.997712	1.94039	-1.15322	-0.32397	1.33401	-0.670428	-0.87306	0.609208	-0.0911546	0.182743	-0.382036	-0.146782	-0.856585	2.09415	-1.48246	0.835437	-0.549543	0.622759	-0.173298	0.924301	-0.564346	1.30375	-0.283657	-2.24796	-0.538919	0.48097	-1.50102	0.683163	1.32747	1.12624	0.104377	-1.15032	0.0402648	1.32075	-0.605376	0.364701	-1.10545	1.10963	0.845018	-1.26006	-0.176962	-0.97867	-0.376342	1.32195	-0.0819616
1.69777	-1.09725	-0.771607	-0.567289	0.510255	-0.118147	-0.0795322	-2.24375	2.34589	1.298	0.709584	-0.616178	-0.0192393	0.556787	-0.421886	1.11901	0.177698	-1.17041	-1.22438	0.211185	-0.383724	-0.254111	-0.635533	-0.284563	0.882615	2.00253	0.988038	-1.48852	-0.814346	-0.580564	-0.763333	-1.74606	0.430474	0.14912	1.69848	1.24976	-0.0961749	-0.533644	0.745099	-0.791096	0.49508	-1.03451	0.184248	0.361363	-0.0771289
-0.14979	-0.991929	0.42243	0.682819	-1.14063	-0.502743	0.593437	-0.710694	1.19622	0.606856	-0.325181	-0.386406	-1.64723	0.347571	1.36571	1.0505	-0.801551	0.226036	0.106773	-0.919247	1.16876	-1.43024	0.240949	-0.879108	2.17055	0.62394	-0.659044	1.18713	-0.970369	0.15311	0.846902	1.08625	-0.180621	-1.78681	-0.334637	-0.280352	-0.42071	1.85316	-0.34374	0.758649	1.54756	-1.6896	-0.339751	-1.78859	0.443661
-1.39797	1.37145	1.67768	2.49625	-1.60665	-0.100226	0.0944353	1.01605	-1.00721	-0.989084	0.0519234	-0.298051	-0.0849635	0.462684	-0.0806897	-0.396462	2.52033	-0.756364	-0.886275	-0.573868	0.529184	-0.749787	-0.596629	0.260276	-0.25064	0.513323	-0.926947	0.791745	-0.0717955	0.33752	0.730813	1.68328	0.522429	-0.121215	-0.506407	-0.334833	-1.37086	1.06787	-0.432017	-1.83422	-0.387085	0.252092	-0.470475	-1.24488	1.09629
-0.733459	0.842871	-1.42965	1.33986	1.78809	-0.919046	-0.0695044	-1.03694	0.727364	1.93307	-0.884432	-0.362446	-1.65239	-0.438187	0.422901	0.324878	-0.563451	-0.284258	-0.427487	0.278289	-0.773256	2.04482	1.50608	1.36988	-0.89779	-1.45819	1.17316	-0.226385	1.57427	-0.93133	0.226171	-0.68507	-1.81503	-0.215956	0.916276	0.384523	-0.91403	-0.308312	0.360343	0.723609	-0.706225	-0.314575	-0.768727	0.207727	0.671941
0.647551	-0.632548	-0.680482	-1.06138	-1.24179	-0.141552	1.42205	2.30437	0.584341	0.700553	-0.160276	0.96294	-0.577655	-1.28805	-1.03879	1.6409	-1.37705	1.22965	0.306267	-1.39327	0.691076	-0.577858	-1.21892	0.457766	-0.624534	0.650311	-0.491455	-1.28196	-0.777005	1.20393	-0.274804	-1.05702	0.947718	1.5287	1.15645	-0.599024	0.9471	1.10445	0.658438	-1.15901	0.795373	-0.93483	-0.762151	-0.583607	-0.00490089
0.405349	-0.601464	0.263174	1.37465	0.751853	0.684437	0.0887726	0.101863	-1.58663	-0.134422	0.413363	-1.75458	1.49	-0.157754	-0.362418	0.0702986	1.99999	-0.414331	-0.612174	-0.643811	-0.683123	1.76907	-1.44607	-0.0920094	-0.119849	0.439992	-0.554532	-0.426327	-1.70165	-1.69729	1.59934	-1.22237	-0.923649	0.520647	1.52977	0.189757	0.528606	0.131116	0.898763	0.724662	-0.235727	1.61606	-0.0306699	-0.418279	-1.7724
0.672346	-0.471367	0.435218	-0.2356	-1.09451	0.247771	-0.966012	0.840819	0.170926	-1.36631	2.6129	0.592348	0.455869	-1.37914	2.17739	-0.97912	-0.855344	0.471285	0.384038	0.284194	-0.588104	0.0486972	-1.14322	-0.827533	1.04579	-0.982235	-0.335407	-1.03019	-1.3922	-0.734455	-0.215698	-0.752331	1.48168	0.304121	2.04499	0.525628	0.19783	-0.64561	-1.0602	-0.971669	1.76451	0.0864004	0.895252	-0.188216	0.474474
-0.728873	-0.596318	0.569412	0.4736	1.99691	-0.641417	-0.113716	-1.03839	-0.307527	0.695982	-0.588632	0.326824	-0.405846	-0.917966	0.0526327	0.470341	-0.170513	2.35294	0.702486	-1.00174	-0.485459	-0.0760647	-0.429573	0.028326	-0.0820635	-0.687713	0.352415	1.05327	-0.608093	-1.18928	0.179844	-0.456084	0.740453	-0.860976	-2.05822	3.3744	-0.336264	1.31579	0.511684	-1.54248	0.465524	0.65798	0.202579	0.0224445	-1.22262
-1.54608	0.543353	-0.249179	-0.637337	-0.919797	0.419935	-1.27195	-1.14109	-0.238826	1.67923	-0.518155	0.119833	0.444981	-0.415845	-0.585459	0.893205	-0.144753	-0.102397	-0.8747	-1.24016	1.90508	0.0723803	-0.760826	0.427993	-0.431322	-0.794426	-0.625054	-0.215394	1.48747	0.0708366	0.0134107	-0.60974	-0.529035	2.72627	-1.26514	-0.231259	0.982553	-0.661738	0.611212	-0.305224	1.71957	0.964842	0.819404	1.90613	-1.49281
-1.12637	-1.10132	-0.318428	-1.02015	-0.478346	-0.780472	-0.336689	0.678598	-0.285821	-1.06021	-0.813725	-0.687562	-0.288265	-1.07681	0.426701	-0.156654	0.311625	0.918946	2.01329	1.62524	-0.786752	-1.90801	1.26704	-0.739881	-1.41004	-0.95383	2.04327	-0.0827208	-1.89137	-0.630267	-0.104645	0.426588	-0.473688	0.886069	0.156331	0.955949	1.27242	1.03017	1.82657	0.739865	0.101095	1.06073	0.367305	0.288535	0.115692
-1.04998	0.129734	1.34467	-0.588567	-0.090704	-1.18104	-1.19786	-0.919043	-0.123387	-0.952595	0.896733	-1.3029	-1.43887	-0.910341	-1.14289	-0.841256	2.17493	0.199969	-0.516119	1.22621	-0.510866	-0.72433	-1.2007	-0.773749	-0.445775	0.242233	2.20747	0.340194	0.903247	1.74518	1.21486	1.07349	0.651002	1.60033	-0.0318669	-0.853392	1.3741	-0.62227	-0.138356	-0.418935	-0.681952	0.709204	0.178674	0.623224	-0.177715
1.25118	1.25026	0.376063	-0.958184	-0.383887	-1.44217	0.0687428	-0.107806	0.560547	0.280822	1.42003	0.980544	-0.86524	-0.763513	-0.159835	-0.546864	-0.816751	-1.26771	-0.799153	0.305861	-1.4072	-0.829006	1.11969	2.07442	0.420294	-1.90613	0.763869	-0.143895	0.581166	-1.14292	0.106274	-0.908291	-1.83647	0.399624	-0.325201	-0.618207	1.30011	-0.578117	0.558678	0.857587	0.187755	2.55231	0.656973	0.258599	-0.524853
-0.879399	0.57424	1.20911	-0.066004	-1.23143	-0.575287	0.4835	-0.643426	-0.660289	1.77925	-0.807624	1.54669	-1.59226	0.209367	0.17208	-0.155346	0.522854	0.914672	-1.39948	0.261066	-1.27358	0.0276019	0.840655	-0.630918	-0.843333	-0.615954	-0.357135	1.70209	-1.37691	-0.868811	0.322721	-0.250868	-0.232415	0.293149	-0.269506	1.15819	1.48107	2.04101	0.0113813	2.20358	-1.28928	-0.659822	-0.308614	0.512045	-1.27862
0.942076	-0.10568	1.56764	-0.513021	-0.101333	-0.100872	0.0135477	-0.860781	0.741348	0.461841	-1.1552	-0.156452	0.587769	1.20989	-0.618412	0.150707	-0.751891	0.314202	-0.599507	0.00525332	-1.07851	2.52048	-0.0625353	-0.729448	-0.889159	-1.22947	-0.872816	0.4517	-1.21984	-0.1701	0.884101	-1.50255	-0.774428	-0.158134	0.0313074	0.834227	-0.812281	0.215206	0.63444	3.19243	-1.09035	-1.39407	0.360631	1.55741	0.270638
0.56611	-1.46843	-0.991271	-1.04246	-0.0715958	0.891939	-0.250316	0.114243	-0.57837	1.79028	0.291814	-1.3421	-1.30285	0.0445927	-0.485106	-1.29254	-0.63441	0.701901	-0.114796	-0.41554	-0.367564	-0.750027	-0.652002	0.104653	-0.353486	0.6583	3.85652	-0.504941	-0.44068	-0.140254	0.208678	1.13728	-1.07261	0.531261	0.577384	1.26176	0.465758	-1.07985	-0.139767	-0.531842	1.50037	-0.812714	0.777615	0.122278	1.23278
-1.35033	-1.14848	-0.878337	1.56189	-0.918124	0.493546	2.44562	-1.17323	-0.797328	0.229488	-1.06532	0.843541	-0.549573	1.6118	0.128968	-1.33356	-0.235766	-1.3115	-0.283847	-1.25364	2.36386	-1.31105	0.433791	-0.163924	-1.35494	-0.389159	0.397703	0.089459	0.374677	0.060409	-0.525117	0.368062	0.840535	-0.446177	1.38551	-0.00298293	1.35407	0.444355	-0.583164	0.0828291	-0.566543	0.545982	1.55172	-0.187683	0.221947
0.6868	-1.77296	0.836068	-0.937193	0.649922	-0.911433	-1.91185	0.493693	0.22597	-0.301676	0.0937155	1.49163	-1.72898	-1.20015	-0.619511	0.895555	-0.441399	-0.299615	-0.757966	-0.627173	0.0630929	-0.640919	-0.0140482	-0.20334	-0.64378	0.853989	0.380306	0.849121	3.52835	0.492218	-0.45602	0.139174	0.279467	0.506414	-0.165519	0.837871	0.0700403	0.353242	-0.734333	-0.735386	-1.61918	1.28221	0.800806	1.30191	-0.389133
-0.742283	-0.471203	0.12298	-1.04117	0.830116	2.30381	-0.138382	-1.21425	-1.16351	0.595221	-0.783006	-1.17784	0.556484	-0.348415	0.678816	0.660437	2.53906	-1.86265	-0.311578	1.66187	1.01857	-0.288848	-0.279313	1.04691	0.315512	0.0383814	-0.324311	-0.00403374	0.470957	-1.32574	-1.2815	-1.12229	0.5386	1.85217	-0.0333287	-1.18522	0.246173	-0.717331	0.872732	-0.865534	-0.433381	1.13386	-0.302121	-0.609034	0.543601
1.14176	-0.318272	-0.493327	-0.856988	-1.98245	0.375178	0.600444	-1.56761	0.414331	2.62539	-1.23394	0.230726	-0.0496658	-0.828101	-0.834817	-0.00824033	0.0161379	0.31591	-0.560095	1.57775	1.17838	-0.715372	-0.388586	1.08299	-0.615438	-0.626287	-0.6745	1.80016	-1.94893	-0.563781	-1.39543	-0.33892	-0.191635	0.158515	-0.730631	1.91629	0.205668	0.669537	1.25215	-0.0397091	0.615806	-0.0662677	-0.225362	-0.00388518	1.0811
0.445498	-1.16773	-0.907728	0.999133	-1.02727	-0.670872	-0.16263	0.422005	1.61903	-1.37189	-0.153979	1.55983	-0.695278	0.0615599	-1.45844	1.68084	-1.04725	0.290644	-0.00418588	-0.195973	0.19254	-0.169206	-0.48723	0.670587	-0.799399	-0.107021	-1.49295	-1.28433	-0.888468	0.349168	-1.48726	-0.258409	0.95725	-0.401964	2.27787	1.20146	0.078862	2.02242	1.8401	0.566913	-0.289197	0.0724379	0.55989	-0.639777	-0.699605
-0.305802	-1.12014	-0.0462285	-1.19962	-0.588731	1.95502	-0.108532	-1.41607	-1.06852	-0.797324	-0.458297	1.43194	-0.888064	0.570209	-0.298157	0.221062	-0.52336	1.08586	-0.668018	-0.336195	0.0848956	-0.241273	-0.754477	-0.606493	-0.496875	-0.380264	-0.0850703	0.571441	-0.40027	1.00045	-1.47556	-0.774493	-0.16478	1.65834	-0.574844	0.352416	-1.28992	1.78304	2.2881	0.609464	-0.597207	-0.180429	1.70767	0.292554	2.23254
0.362245	-0.640195	-0.24049	-1.54245	1.32642	-0.222055	-0.280013	-0.398121	-1.08207	-0.53968	0.642708	-0.452608	0.231511	0.00299595	-1.88455	-0.44486	0.0218308	-0.184002	-0.621667	2.17506	-0.546073	2.01031	2.53769	1.65846	1.10251	0.801243	-0.841038	-1.84785	0.661033	-0.847743	-0.212623	-0.243198	0.236125	-0.341127	-1.41046	-0.513149	-0.784601	-0.121981	0.568399	1.36305	-0.68146	1.07068	-0.307077	-0.0211673	0.480018
-1.34722	-0.453358	-0.589703	1.70023	-0.636963	1.41482	-0.197276	-1.13552	-1.03809	-0.0819187	2.33973	0.320592	0.0987269	-1.05601	-0.17289	-0.125397	-2.02377	0.546313	-0.593584	-0.940683	0.301347	-1.27186	-0.363406	0.233196	1.00207	-1.07148	-1.18652	-0.106875	1.62292	0.231553	0.734168	-0.269357	-0.392758	0.791231	0.362001	0.358001	0.534275	-0.158211	0.497334	1.3789	-1.39557	1.90887	1.62795	-0.874023	-0.521777
0.180443	0.488264	-0.728335	1.63772	0.148539	-1.36685	2.06315	1.38366	-1.83744	-1.42	1.34723	-0.896555	1.37145	0.0433613	0.0210258	0.691439	0.111585	-0.130926	0.672693	-0.0197995	-0.953948	-0.00391447	-0.118176	0.365908	1.86518	-0.101078	-1.33149	-0.0870491	-0.457764	0.226162	0.0862919	0.674741	0.164683	-0.648463	0.752996	1.38476	-1.93984	-1.1069	-0.0137147	0.77377	0.891017	-0.976457	-1.8232	-0.682246	-0.701932
-0.741719	0.954101	0.229434	0.312879	0.424735	0.292447	-0.68667	0.000339489	0.020451	-0.454031	-0.586318	-0.697424	0.1773	-1.36511	0.204185	-0.714886	0.00995291	1.82126	-0.499323	-0.525846	-0.595215	1.09543	-0.118338	1.07812	-1.29124	1.17469	-0.841327	0.946127	-1.93247	1.53604	-1.00808	-0.319261	-0.602992	-0.137665	1.10817	-0.185866	-0.274775	-1.2389	-0.21097	1.38852	3.48533	-0.0803543	0.467813	-1.44986	-0.168698
-0.748996	1.36697	-0.273018	0.706492	-0.439307	0.059068	0.883675	-0.685686	-1.23332	-0.691221	1.71825	1.71358	0.684575	0.0016801	-0.291771	-0.448968	1.46922	1.66666	-0.590887	-1.34492	-0.0199863	1.40148	0.275303	-1.08533	-0.753332	-0.353602	-0.293776	-0.389968	-1.2352	-0.371382	-1.64476	-1.74713	-1.41652	0.729958	0.643403	1.57163	-0.816211	0.472195	2.14805	0.414503	-0.717929	0.0592835	0.375324	-0.0772642	-0.69079
-0.89453	0.337907	-0.130823	1.88809	-1.33061	-0.514237	-0.737926	3.36927	-1.31189	-0.034095	-1.22519	-0.603286	1.26268	-0.0125867	1.1931	0.307062	-0.668302	-1.0893	0.325346	-0.545781	0.227091	-1.12449	0.183636	0.62436	-0.259295	0.0117734	-0.154013	-0.915829	-0.635544	-0.300803	0.613415	0.928223	-0.323397	0.161265	0.475715	0.658045	-0.682718	-0.39825	-0.695963	-0.928943	2.93969	0.783477	-0.342987	-0.536078	0.106721
0.28198	-0.290552	0.905244	2.03618	-0.141914	-0.557666	-0.63186	-0.131323	-1.5181	-0.492885	-0.11363	-0.61124	-0.464478	-1.43578	0.689178	0.249276	-0.603189	-0.591085	-1.01619	1.3133	-0.444046	-0.0378718	-0.472169	-0.544184	-0.781346	-1.16111	0.220402	-0.552786	-0.842835	-0.543369	1.04829	-0.56407	0.11031	0.538559	1.14273	0.435756	0.20714	3.12496	1.62182	2.69422	-0.227609	-1.10664	0.0979302	-0.0214913	-0.81784
-0.946043	-0.623906	0.238583	-0.741364	-0.855899	-0.924014	-0.844667	0.270581	-0.587617	-0.61475	0.598752	-0.263491	-0.504664	-1.1702	-0.600765	-0.747745	0.397846	-0.376229	-0.691971	0.360389	-0.0115336	-0.429909	-0.292774	-0.297586	-0.915987	-1.13656	-0.0325864	0.588689	0.397693	0.273345	-0.170578	-0.406712	1.36371	1.15847	-0.194507	0.426218	0.521547	-0.915054	2.08089	0.543872	4.62806	-0.040178	1.0698	0.038943	0.379898
0.695153	1.11728	0.586174	-2.11967	-1.12028	-2.20699	1.45859	-0.282323	-0.388304	0.36887	0.716871	-1.70361	1.19022	1.19134	0.434897	0.161077	-0.869561	0.61428	-0.486972	-0.507875	0.987707	1.66962	-0.143456	-0.211134	-1.85347	0.32206	-1.07023	0.40835	0.531826	0.172198	-1.11194	0.836298	0.515416	-1.6039	-0.893028	-1.39533	-0.333371	0.288691	1.28389	0.533875	1.19519	0.23461	0.587733	0.438092	-0.238874
-1.83537	-0.851485	-0.277818	0.359661	-1.06227	1.39996	-0.243254	-0.190051	1.07067	-1.44065	0.655322	0.644828	-0.233853	0.7711	1.58439	-0.282889	-0.847261	0.562547	0.588521	-1.09751	-0.491539	1.10516	2.02668	-1.26852	-1.77767	-0.23341	-0.754804	0.313948	-0.232444	-1.0493	-0.588808	-0.768448	0.967867	1.00296	2.01718	-0.282175	-0.745504	-0.915132	1.07851	-1.21513	-0.357607	0.804103	1.26962	0.968004	-0.148137
-0.86888	0.93503	0.0546808	0.121491	-0.78081	-0.558792	-0.578	-0.521567	-0.597898	0.521951	-0.229921	-0.187337	0.44929	-0.751168	-0.578185	0.719414	-0.962636	1.00703	0.802673	1.39899	0.484894	-1.32669	0.712239	-1.3128	1.18797	-0.935298	-0.101005	-1.1545	1.07605	-0.393264	-0.124075	0.103567	0.592583	2.41515	-1.32822	0.17407	-0.469725	-0.674571	-1.81141	-1.06123	1.37452	1.19653	2.49823	0.739567	-1.25794
-0.0340112	-1.59728	-0.190904	0.487018	-0.0505089	-0.727544	-0.666782	-0.34315	-0.425047	-0.762936	-1.17932	-0.627737	1.08863	-0.661021	-0.683677	1.59364	1.09715	-0.360325	2.16661	-1.26141	-0.883836	-0.764673	-0.169306	-1.30541	1.79511	-1.24431	-0.733944	0.528181	0.100202	0.103083	-0.131433	0.226397	2.35746	0.296569	-0.588775	0.0908776	-0.139758	-0.44974	1.3659	1.46861	-0.758669	0.0901599	1.49744	1.49068	-1.10221
-0.86327	0.634958	-0.201769	1.0501	1.72798	-1.03281	-0.355631	-1.45605	-0.578357	0.814163	-0.351697	-0.796315	1.36093	-0.869476	-0.0236855	-1.60235	2.32095	0.619698	-0.32906	-0.375913	0.282923	-1.35689	1.0794	1.18593	-1.53692	-0.156979	-0.496737	-0.576791	-1.46883	-0.386242	0.560469	-0.426557	-0.257483	1.88584	0.266823	0.0642441	1.74105	-1.02887	0.0490433	1.74633	-0.168524	-0.00217311	0.195165	-1.1127	0.226083
-0.616775	-0.216964	1.94285	1.23795	-0.142271	-1.3437	0.968727	0.0969006	-1.12748	0.0896064	-0.564172	-1.57165	-0.0714728	-0.707485	1.38072	-0.622749	1.04117	1.09349	-1.20604	0.178207	-0.929776	-0.786327	-0.918365	0.0782968	-1.26694	-0.0948786	-1.0681	1.40008	-1.77256	0.6589	0.327406	2.10849	1.33584	0.748633	0.0308078	-0.656268	-0.0271432	-0.124046	1.90531	-0.316687	-0.976698	0.382073	0.820361	0.407197	-1.10445
-0.826437	-0.174175	-0.661614	-0.279523	-0.830452	-0.0976703	-1.06731	-1.51199	-0.367501	0.856069	0.788608	-0.612961	-1.21438	-0.738726	-0.98094	-0.0839421	-0.871018	1.27579	-0.390008	-0.0472241	-0.339101	-1.90289	1.9318	-0.210101	-0.271389	-1.35725	-0.470658	-0.0966195	0.413762	0.551713	-0.758133	0.940765	-0.627773	1.2929	-0.664557	2.25972	0.188406	0.529759	0.0439574	1.56195	0.507594	2.44033	0.984469	-0.481232	1.36798
1.39308	-0.235012	-0.495854	-0.87944	0.138256	1.21982	-0.542462	1.3132	-0.98595	-1.08866	-0.0556254	-0.346241	2.86562	-0.685436	-0.515387	0.943441	1.1437	0.627636	-0.475819	-0.718653	-1.70471	2.21008	0.734136	-0.587168	-1.07994	-0.795719	-0.934578	-1.22855	0.423657	-1.26873	0.842357	0.134953	0.500143	0.155422	-0.325351	-0.685877	-0.187386	-0.418717	1.35552	0.22646	0.501875	-0.2509	1.34531	-1.56475	-0.017762
1.18618	1.36271	0.0615594	-1.53963	0.758462	0.147419	-0.808964	1.00767	-1.45842	0.307515	-1.42497	1.18037	-0.0814906	-0.995811	-1.41332	1.7774	-0.559311	1.05372	0.0740073	-0.511464	0.358386	0.197248	-1.05987	0.667533	-0.578951	-1.26174	-0.61233	0.720708	-0.197677	-0.724664	0.0267723	-0.907203	0.447141	-0.917049	0.142669	-1.04072	-1.21222	0.211768	2.86626	0.687169	-0.719938	1.13615	-0.474421	0.942418	1.17895
-0.677863	0.476152	-0.508282	-0.610174	0.679157	1.18574	-0.450658	-1.19687	-0.998868	1.51787	-1.61433	-1.36268	1.08563	1.44613	1.32022	-0.577061	-0.278582	-0.850335	-0.602944	0.73729	-0.246613	0.473261	-0.418146	-0.604183	-1.3121	0.243942	1.20807	0.731884	-1.29602	0.698961	-0.0267544	0.952843	-0.734448	-0.691735	2.07707	-0.254731	-0.467671	-1.85445	-0.423511	0.774144	1.36307	0.403324	-0.90638	-0.375929	1.96657
1.76113	-0.00517227	0.101144	-1.07455	-1.64564	-1.78211	-0.553194	-0.883988	-0.495171	-0.0350881	-1.81321	0.555902	-0.821014	-0.617181	0.336483	-0.666391	-0.556637	0.853375	-0.675552	0.6158	-0.305857	-0.769198	0.0303868	-0.751251	-1.06574	0.00237072	-0.731502	2.74291	0.25866	0.693023	1.87173	0.406192	0.89767	-0.184939	1.6062	-0.575178	0.30804	1.37349	0.651042	0.0280017	0.0177311	-0.368646	1.07382	-1.18999	1.38211
0.876312	-0.794674	0.557558	-1.236	0.672995	-0.0573546	-0.0976825	-0.150988	-0.875224	0.748379	-0.339567	-2.08915	0.568552	-1.16068	0.207815	0.902328	0.475164	-0.607859	0.85633	-0.0958855	-1.07652	1.08979	0.591566	-0.557392	-0.10702	-1.37373	-0.607163	1.29384	0.33375	0.850265	-1.18443	-0.861872	-1.34696	0.324063	-1.34911	0.641004	1.47717	3.02664	1.43226	-0.420495	-1.32103	0.730578	-0.2635	-0.367125	0.685037
0.440328	0.811013	-0.974099	0.115729	0.1615	-0.61883	-0.830491	0.211789	0.090182	-0.535796	0.902972	-0.460488	-1.27566	0.304284	-1.7182	-1.33312	1.71179	0.877117	-0.122067	-1.20883	0.661356	-0.792714	-0.0503957	-0.29659	0.577362	-0.597859	1.87964	-0.188573	-1.25108	-1.15403	-0.779633	-0.284741	0.907893	-0.484943	-0.986821	0.20828	0.135856	0.0619034	-1.8355	0.953163	1.35397	1.40668	0.765342	0.383652	2.85865
-0.0257507	0.413095	0.277779	-0.248768	0.207649	-0.104562	-0.555228	-0.719948	-0.339998	-1.42653	0.837086	-0.629521	-0.762365	0.350163	0.361429	0.978994	-0.252268	-1.01356	-1.51805	0.625124	0.11425	-0.0734809	-0.25457	0.596995	-1.24603	-0.110509	0.240385	1.33132	-1.70354	0.814413	-1.36372	-0.974017	3.64284	-0.0543028	-0.53851	-0.737937	-1.01864	-0.412009	0.696673	0.209529	0.437455	-0.0158806	0.276004	1.18885	2.49966
-0.0942334	1.83449	0.204806	-0.0886472	-0.214721	-0.92525	-0.106044	-1.02717	-0.0164795	-0.627404	1.15528	0.000365999	-1.13299	-1.35444	2.5048	-1.11973	-0.594238	1.18012	-0.0907012	-1.00544	-0.927195	1.88971	-0.54794	-1.30917	0.874421	0.155347	1.38698	0.8476	-1.40656	0.391714	1.43569	0.46262	-1.26289	-0.649328	-1.32707	0.766586	-0.996097	0.523457	0.237488	-0.377893	-0.722618	1.57189	-0.1869	0.131793	0.555976
-1.03723	0.608335	-1.23922	-0.434719	0.253896	-0.107772	-1.24326	1.02575	0.200602	1.50559	1.13712	0.149205	-0.226072	0.34954	-0.99579	-0.865049	-0.247807	-0.776604	-0.644761	-0.572541	0.447793	0.960694	-0.355928	0.490602	-0.785523	-1.27132	-1.06413	-1.16399	-0.357036	0.318199	0.287771	-1.23649	-0.0405632	-0.607626	-0.818238	-0.348052	-0.301086	0.886312	0.513867	1.38668	0.881783	1.16684	1.11935	3.85885	-0.807979
-0.303659	-0.606798	1.14376	-0.200706	-0.673365	-0.312186	1.18298	-0.730379	-0.129776	-0.693745	0.272194	-0.629961	1.12464	1.36831	-0.229654	-0.17612	0.94585	0.183701	-1.01695	0.533317	-1.59766	-1.78815	-0.675111	-0.399969	0.975208	-0.711135	-1.74307	-0.822368	-0.94581	-0.561087	-0.463858	0.0943268	0.888226	0.619706	0.593484	1.51705	-0.577769	-0.0745049	1.22067	2.43367	-1.21374	0.764535	-0.28487	2.45288	-0.75212
0.0198003	-0.1814	0.538533	0.719053	-1.1878	-1.06359	-0.299423	-0.768402	-1.29424	0.342092	-0.151264	0.632669	-0.521473	-1.08057	-0.370879	-1.20216	0.561067	-0.602355	0.921722	2.17911	-0.219941	-1.00824	-1.04417	0.795531	0.585478	-0.482955	1.04293	0.315969	-1.23716	-0.517329	-0.0324002	-0.714881	2.4884	0.47289	-0.721056	1.14501	0.167953	-0.645513	0.184955	2.1389	1.10896	1.67608	0.141204	-1.72781	-1.10328
0.396747	0.364963	-0.203775	-0.685649	-1.57044	-0.0885391	2.17562	-0.80741	0.110786	-1.07028	-0.511391	-0.770002	-0.356057	-0.328424	-1.27882	0.394424	0.7611	0.939833	-0.325491	-1.08104	1.12415	0.071578	-0.322621	-0.106379	1.53814	-1.85927	-1.19385	0.809569	-0.74802	-1.05843	0.701879	-1.02389	0.47325	1.48398	-0.139504	0.254317	1.10165	-0.0473636	2.2409	1.24707	-0.69233	-1.16949	-0.331569	1.91848	-0.338395
-0.306972	-0.854566	-1.56713	0.872116	-0.587859	-0.704738	-1.38082	-2.11128	-0.384944	0.674716	-0.638924	-0.280521	0.755439	-0.24235	0.455972	-0.516979	0.220588	2.22062	-0.670626	-0.455824	-1.47682	1.09487	-0.252306	1.69401	0.537199	-0.636526	-0.945486	-0.369191	0.353571	0.0510628	-1.30702	-0.16565	-0.878158	-0.31598	-0.541294	-0.276477	-0.362697	0.946004	0.927838	2.11352	0.0844129	0.754935	1.21037	1.80007	1.46383
-0.406521	-0.882564	-1.34409	-0.156274	-1.69066	0.794819	-0.891218	-0.0592888	2.14593	-0.00796343	3.21896	-0.278597	-0.942204	-1.01199	-0.786121	-0.378125	0.1683	-0.340022	0.0284635	0.608039	-0.0570357	-0.318524	-1.21375	0.498997	1.99655	-0.702138	-0.373438	0.350248	-0.599155	-0.788409	-0.791952	-0.284004	-1.10811	0.249167	-0.0596693	1.22265	-0.522901	0.990646	0.767092	-0.15437	-0.970169	0.949824	1.66332	0.500578	0.965679
-0.559863	0.371922	-0.220457	1.00067	-1.04757	0.411227	-0.222703	1.05068	-1.12221	-0.483096	-1.25916	0.0906117	-1.77508	-0.611493	-0.165698	-0.233755	-0.307835	1.80504	-0.0950195	-0.417962	-1.0802	0.0958393	-0.506048	0.751369	-0.30205	-0.417284	-1.70044	1.79419	-0.0639605	-0.786288	0.0813598	1.52842	2.08067	1.85198	-0.579679	-1.06523	0.79627	0.305264	-1.40218	1.42666	1.32802	-0.785661	-0.944086	1.09308	0.291724
-0.21634	-1.28096	-1.5427	-0.0851269	0.695208	-0.54091	1.02159	-1.25176	1.45487	-0.858694	0.800211	-1.33776	0.823581	-0.388348	0.00824414	-1.16537	-0.946769	-0.119068	-0.682554	-0.854003	1.50698	-0.694586	-1.14376	-1.28497	0.598171	-0.445535	-0.386236	-0.558835	-0.416103	-0.990638	0.356167	1.06057	-1.10846	-0.902313	0.0775196	-0.286042	0.81094	1.11442	1.44682	1.53714	1.53084	0.801503	1.35815	2.08533	0.399586
-0.629257	-1.36169	0.715085	-0.708518	0.939046	0.0795658	-0.646606	-0.551859	-0.874321	-0.769215	0.564911	0.415398	-0.111648	-0.863437	-0.986069	1.85534	0.0241007	-1.46392	-0.591321	0.386952	-1.83192	0.369339	-0.377223	1.21021	-0.634471	-0.117969	-0.221844	-0.473787	-1.28918	-0.329694	-0.398351	-0.502371	-0.633556	0.814914	-0.457429	-0.998743	1.62322	0.73306	1.41865	-0.140759	2.52676	-0.155982	0.920884	1.23784	2.28586
0.900176	0.360656	-1.4553	-0.874825	0.00478101	0.0137984	-0.232775	-1.15202	-0.0431185	0.730778	1.05958	-0.0655701	0.815829	-0.609517	0.410107	-0.115527	0.244281	-0.403944	-1.26578	0.835298	-0.38203	-1.66932	0.749198	1.52258	0.437015	-0.501406	-0.519168	-0.804898	-0.823571	-0.309639	-0.357989	-0.967796	-2.48214	-0.408391	-0.977638	-0.741413	0.77186	0.876262	-1.11797	2.43595	1.19957	1.34743	1.54415	1.40812	0.614325
0.978363	-1.11348	0.827379	-0.779009	-0.167232	-1.29323	0.195361	0.149367	-0.702985	-1.00036	0.99308	-0.0557018	0.330593	-0.11172	-1.70108	-0.639969	0.192763	-0.706482	-0.100262	1.5883	-0.601031	1.08967	-1.08444	-0.738525	-0.518879	0.584939	0.0829847	-0.0901895	-0.279197	-0.117849	-0.208816	-1.04031	-0.243116	0.156406	-2.49029	1.82019	0.223908	1.7794	-0.961499	0.186976	2.22276	0.300873	-0.30208	1.96311	1.38131
-0.481491	0.0300592	-2.08799	-0.956669	1.05336	-0.910042	1.00996	0.206551	-0.864465	-0.279552	1.98752	0.502987	0.146933	-1.70082	-0.691768	-0.233389	0.0198506	-0.549581	2.22109	-0.651596	0.768225	-0.0674208	-1.08361	-1.28936	1.5132	-0.00216933	-0.890781	-0.438235	-0.84378	1.05242	-0.0626551	-1.12465	-0.674488	-0.504623	-0.180283	-0.486127	0.513765	0.950603	1.70355	0.0698574	2.20771	-0.59895	0.109847	0.835395	0.751624
-1.22314	-0.447164	-0.105683	1.10381	-0.945886	0.0965072	-1.27785	-0.145636	1.80742	0.561221	-1.35959	-1.58316	0.233718	-0.218523	-0.549091	-0.586898	0.704394	0.198309	-0.458766	0.293202	0.218038	-1.91108	-0.891948	0.522549	0.139328	0.905324	-0.7363	0.227354	-0.571921	-1.023	1.67614	-1.41442	0.0377752	0.259774	-0.775166	0.817455	0.742643	1.58775	0.00895462	1.46252	-1.1919	2.73859	0.943246	-0.285284	0.416383
-1.21993	0.0498099	-0.0246813	0.337615	-0.642998	-0.526237	0.386305	0.238	-0.0813589	-0.707744	-0.356935	0.113375	-0.700992	-0.540017	-0.75774	0.23511	-0.844879	-0.770173	-1.0914	0.753748	0.839168	-0.827364	-0.753692	-0.412989	-0.849665	0.738017	-0.373907	-0.230841	-0.754846	-1.65739	-0.53363	0.138383	-0.744804	-0.631567	-0.0123228	-0.229954	-0.24025	1.76999	2.86271	1.90169	0.780331	0.948557	-0.358839	2.20094	2.58338
-0.339253	-0.21528	1.09309	-0.55436	-1.18013	1.88836	-1.85837	-1.48803	0.273536	0.318585	-0.141674	0.862844	-0.782617	0.0470844	0.0678126	0.246594	2.36849	-0.362731	-0.38464	1.02913	-0.706527	-1.02066	0.170807	-1.2161	-0.0652197	0.580467	0.158781	-0.00560442	-0.822128	-0.971227	0.200861	-0.593619	-1.52161	-1.03543	0.34761	0.558248	0.105602	0.445624	0.150848	0.649019	0.22218	1.0954	3.37345	-0.248638	-0.74058
-0.778008	1.77051	0.606041	-0.959982	0.675847	-0.152551	0.904583	-0.277249	0.454855	-0.844932	-1.22092	-0.168744	-0.142072	0.941852	-0.354483	-1.69108	1.04217	0.573081	-0.724103	-0.0442374	-1.3406	0.865559	-1.1138	-0.661823	1.31657	1.23498	1.55096	-0.377438	-1.07171	-0.190687	1.98759	1.34152	-1.31745	-1.34093	-0.929386	0.255003	-0.598029	0.865685	-0.491912	0.145704	-0.405776	-1.28923	0.157066	-0.337369	2.13492
-0.647382	0.82749	-0.730711	0.0877617	0.570088	-0.455901	2.10765	-0.656764	1.04714	-0.309822	0.0156834	-0.914581	-0.617505	-0.721576	1.74752	-1.18244	-0.489534	1.23206	0.989208	0.789822	-0.478426	0.143067	-1.75306	0.182434	0.80828	-0.327049	-0.543217	1.60077	-0.705466	0.855639	-1.38729	1.12529	-1.30422	-0.525131	0.807711	0.091036	-1.15922	0.969569	0.333577	-1.06429	-1.65146	1.61365	-1.22866	-0.380159	1.28843
0.720034	-0.681557	-0.58159	-1.37212	1.55661	-1.17014	-0.852238	-0.092665	0.55093	-0.435554	-0.583883	2.04812	0.380183	1.55998	-0.929541	-0.65269	-0.814336	-0.421078	-1.26622	-0.857612	1.1196	-1.17599	-0.496451	0.0789467	0.29446	0.12778	-0.135632	1.01479	-0.768109	-1.1622	-0.0974959	-0.506291	-0.0495929	-1.54608	-0.396307	0.159687	0.523501	2.40364	1.84787	1.77799	0.149257	-0.65939	0.638733	1.26925	-0.516596
0.65465	0.48321	1.9699	-0.884365	0.200731	-0.791895	-0.585722	0.173542	0.529848	-1.37302	1.65223	1.39956	-0.496047	-1.56487	-0.21296	2.01904	0.274698	0.809337	-1.23515	-2.00451	0.134241	-0.0754008	-0.692005	0.354746	-0.690199	0.793386	0.558836	-0.878207	-0.40837	-0.164813	0.236231	-1.19245	-1.13943	0.853647	-0.527427	-0.671101	-1.03291	0.697274	1.85901	-1.87456	0.949215	0.764123	0.313744	0.463724	0.350495
-0.481563	0.65742	-1.99527	0.558222	0.732252	0.541778	-0.909152	-0.124235	0.766175	0.16225	-1.71024	-0.181297	-0.140689	1.03371	-0.338426	1.39879	-0.877632	0.0812974	0.236142	-0.733975	-0.408188	-1.07196	1.36125	-0.53524	-0.0569506	0.333314	-1.83492	0.412408	1.23883	-0.525766	-1.18683	-1.39125	0.923636	0.344862	-1.17708	-0.645854	1.96641	-0.19325	0.950033	1.64283	-1.28383	-0.54033	1.1781	1.84363	-0.0194197
1.52484	-1.66139	-0.582422	1.68263	-0.613893	-1.14832	0.723576	0.219914	-0.957613	-0.277337	-0.160553	0.0395828	0.702237	0.264025	0.0293396	1.2156	0.0229687	-1.18396	-0.791054	1.42501	0.254852	-0.341257	-0.758096	-0.0287059	-0.309814	-0.154269	1.56713	-0.131816	-1.39711	2.07279	-1.80374	1.12358	-1.8824	0.291413	-0.330012	-0.176835	0.40498	-0.415232	-0.255237	-0.211555	-0.408848	0.613622	-0.56403	-0.293134	2.66054
-1.26832	2.30036	0.57585	-0.737522	0.19372	-1.45614	0.433064	-1.85732	0.252516	0.397293	1.68937	-0.117124	-1.09932	0.189512	0.186963	-0.981829	1.48693	-0.741241	-0.395533	1.0742	0.50315	-0.657564	-0.0189863	0.688319	-1.92558	-1.1882	-0.229219	-0.421285	1.34361	-1.00127	-0.457835	-0.5161	0.14865	1.05709	-1.61279	-0.0613018	0.297676	-0.313902	1.4079	-0.280116	1.38393	0.514905	1.15562	-0.899172	0.957055
-0.672222	-1.30653	-0.320858	0.171104	0.555589	0.433032	-0.68843	-0.935688	1.59243	-0.044158	1.63631	-0.637005	-0.60059	0.0951714	0.184369	-1.2887	0.928311	1.26581	-0.832375	-0.00347345	0.754932	-1.39084	-0.114029	-1.24811	-0.167957	-0.84093	-0.878911	0.753227	-0.57865	-0.113068	-0.0634929	-1.27722	0.682186	-0.833758	-1.62674	1.49361	-0.426206	0.833856	0.0931819	0.631666	3.05374	0.111882	0.651239	1.77536	-0.807055
-0.663114	1.00986	-1.56823	-0.681797	-0.671414	-0.254861	1.16908	0.887891	-1.11854	-0.0919212	-1.14158	0.37732	0.441605	0.0718276	0.216145	-0.111593	-1.06873	-1.24873	0.868815	0.390621	0.864538	-1.54267	1.19446	-1.93784	-0.852834	-0.173817	0.663737	-1.06264	-0.679202	-0.41029	-0.764291	-0.48756	0.711108	-0.592289	1.60816	-1.13185	-0.339618	0.833432	-0.128454	0.812803	1.85446	0.371845	0.277586	2.1483	1.95027
-0.767099	0.0309936	-0.65812	-0.810035	-0.0189263	0.314911	-0.660335	-1.10927	-0.347732	-1.10398	-0.408603	0.0111109	0.401521	-1.01032	-0.557598	-0.20969	-0.563085	-0.701821	-0.359137	0.0528397	0.542217	-0.750842	-0.933487	-0.407497	-1.10815	0.798289	0.343675	0.250678	-0.432264	-0.268726	-1.15015	-1.11008	1.00593	-0.461999	0.20149	0.453605	2.38789	2.45002	0.550891	1.13056	1.6407	-0.48906	0.0218398	3.46511	0.343759
-0.459033	0.890588	-1.91187	-1.67101	2.32932	0.374059	-0.439751	-0.597154	-0.253219	2.32352	-1.91465	-1.78442	0.0886905	-0.166254	0.483937	-0.818256	-1.20681	-0.73919	0.979154	0.722698	-0.208863	0.0461432	0.852068	-0.339063	-1.60545	0.552747	0.244445	-0.664392	-0.3283	0.294194	0.891803	0.314034	-0.0281144	-0.195765	-0.184436	-0.488972	0.926966	1.83532	0.455498	0.101086	0.91793	0.732756	-1.1517	-0.126731	0.926443
-0.0675265	0.416847	-1.75899	0.214618	-0.287789	1.6141	-0.0662191	0.31838	-1.24436	-0.516571	0.529925	1.62969	-0.65357	0.178615	-0.066427	-1.20384	1.14689	-0.943026	-0.603457	-0.670945	-0.356516	-1.07147	1.35464	-0.198145	-1.59894	0.961174	-1.22205	-0.0533199	1.92469	-0.704641	-1.72644	-0.589435	-1.40068	-0.48373	0.670074	0.386332	0.760153	0.823409	1.96293	0.31036	0.601889	0.159014	-0.310755	-0.173656	2.00877
-0.309748	0.0684037	-0.272044	-1.61156	0.925161	0.695827	0.672657	-1.747	-0.501792	0.566416	-0.00185159	-0.652039	1.9825	-1.8631	0.296282	-0.29441	-0.646529	-0.974925	-0.462057	-1.24928	0.481226	1.36722	-0.0615127	-0.0125891	-1.21484	0.778779	-0.321301	-0.11933	-0.277379	-1.13252	-0.101629	-0.369051	-1.0221	-1.09917	1.08431	0.226862	0.109608	2.51956	0.927095	0.588606	0.987618	-0.0192377	-1.20502	1.46445	1.79943
-1.15738	0.306686	-0.769474	-0.754815	1.29178	-0.554466	0.0818633	0.0428456	0.828341	-0.698746	-1.31692	-0.321186	0.825485	-0.0209759	-0.255313	0.16504	-0.551467	-1.51143	-0.736266	0.802639	-0.912879	1.2063	-0.340878	-0.775471	0.00695891	-0.452204	0.631166	-1.36028	0.574816	-1.31118	0.0641883	-1.20581	0.188315	-0.551875	-0.260735	0.958258	0.0381076	0.438863	0.820276	0.89686	-0.835898	2.47979	2.11491	-0.895567	2.78772
-0.0221348	-0.410097	-0.727179	-0.176556	-0.568491	0.227484	0.0692961	-0.243485	1.16682	-0.508587	-1.43381	0.244686	-0.330781	-1.26319	-1.01696	0.208724	-0.0706778	-1.04958	-0.0530216	3.02602	0.360695	0.921866	0.340872	-0.908968	-0.500102	0.515133	-1.18396	-1.0279	-0.271551	-0.053058	-0.144552	-0.074732	0.606655	-0.507349	-0.553924	0.182507	-0.789846	0.243069	1.63332	1.77257	-1.61681	0.179992	-0.732807	2.04777	2.49263
1.36845	-0.143897	0.646656	-1.26708	-0.0855263	1.08343	0.842791	-2.67761	1.73048	-0.158102	-1.33537	-0.693778	0.55398	1.3641	-0.884234	-1.10708	-1.15899	0.703467	-0.0453057	0.333629	0.810368	-1.46799	0.401143	0.0888678	-1.09409	-0.712439	1.47919	-1.1858	-0.274935	0.615701	-0.545052	-0.321659	-1.30315	-0.748802	-0.880883	-0.330832	0.88057	0.143536	0.408595	0.0579322	0.734499	0.138294	0.897508	1.76203	1.3774
0.270109	0.0570946	0.653911	-0.680945	-0.790546	0.764552	-1.07866	-0.382327	0.74947	1.36606	-1.31683	-0.375391	0.706435	0.715722	1.00042	1.50434	-1.17818	0.457164	0.899146	-1.73816	0.0547782	-0.992693	-0.606659	0.927722	-0.787835	0.885914	1.00127	0.701719	-0.455498	-1.72498	-0.363242	0.427894	-1.82947	1.83847	0.780956	-2.06143	-1.13501	0.336593	0.370534	-0.330967	1.21893	1.38879	-0.997048	-0.456094	0.203958
0.488011	-0.390889	-0.395166	-0.9385	1.50218	-1.37503	0.458878	-0.924512	0.324547	0.453208	2.71997	-0.893458	0.206019	0.314412	-1.17768	-0.686914	-0.171725	-0.623147	0.624328	0.548858	-0.295643	1.33939	-2.12368	-1.24968	0.55378	-0.64163	0.905148	-0.09754	0.455016	0.679511	0.870268	0.177702	1.0052	-0.41247	-0.292234	-1.10324	-0.530083	-0.356761	1.90089	-1.08287	0.0069747	1.94916	-0.837235	0.611355	-1.49471
-0.421403	-0.570386	-0.133807	-0.472185	-0.578644	-0.858872	-1.19309	-0.93055	0.479537	-0.552157	-0.50839	0.069999	-0.380881	-0.579115	0.422057	-0.312361	0.619637	0.0541335	0.0413525	-0.320489	-1.22294	-1.61509	-0.268892	-1.2828	0.0774559	0.0740836	-0.457858	0.635058	-1.16222	2.01195	-1.1616	0.351177	0.55048	-0.900179	-0.247286	-0.224733	-0.693845	1.85953	1.52046	1.63437	0.909109	1.12752	2.06189	2.82149	-0.271533
-0.474858	0.606639	-0.306639	-0.932345	1.0904	0.0150398	-0.983382	0.500122	-0.017544	-0.320038	-1.01146	-1.1438	0.485318	1.16845	0.996881	-1.25752	-0.221065	-1.83847	2.07115	0.812408	-1.42815	0.197218	1.20269	-0.311509	-0.55372	-2.02563	-1.23443	0.480842	-0.345129	0.0341891	0.0357455	-1.76786	1.38076	1.05942	0.194094	-1.71526	1.59863	0.693641	0.0805265	1.04437	-0.240634	0.20656	0.421339	1.04583	0.707205
-0.342429	-0.624708	-1.13836	0.649477	-1.1552	-0.223479	-1.00459	0.575009	0.759996	-0.155692	1.9003	-0.973451	-0.262825	-0.911263	0.169267	0.378941	1.59884	-0.631424	-0.597006	0.668599	-0.0864132	0.178773	-0.521558	-0.472222	-2.28603	-0.207198	1.2954	-0.752386	-1.13657	0.825512	0.479045	-0.356207	0.624115	-0.883082	0.221086	-1.69593	0.623799	-0.665937	3.15671	0.689932	1.61968	0.204562	0.764491	-0.250668	-0.0489
-1.66275	-0.882134	-1.27674	0.515809	1.02535	1.16727	0.946908	-0.824324	-0.121121	-1.01101	-0.400282	-1.42182	1.2004	0.233501	-0.419823	0.292709	-0.9059	-0.835104	0.425991	2.01762	-0.859686	0.384406	0.808781	-0.0204002	0.655441	-1.01423	0.446111	-0.236232	2.02579	1.52329	-1.08323	-1.31835	0.921822	-0.772128	2.34202	0.173391	0.625911	-1.05394	-0.895749	-0.80273	0.285295	-0.32636	0.898209	-0.511521	-0.260442
-0.819228	-1.00956	1.75279	-0.488968	-0.295878	-0.463246	-0.763611	-1.27482	-0.373647	-1.22302	0.935637	-1.38788	-1.2649	0.80064	-0.749188	-0.0268244	0.391654	0.46532	0.0699145	-0.426533	-0.563399	-0.72202	-0.0950226	0.144286	1.05927	-1.3291	1.44539	-0.832915	-0.896662	1.41271	1.64342	0.928987	-1.05093	-1.27436	0.545203	1.19102	0.232617	1.74179	0.0272786	0.412996	2.32443	1.22901	-0.365309	-0.0397326	-1.01762
1.06858	-0.582188	-0.682264	0.432017	-1.34916	-0.818203	-0.0739259	0.934817	-0.577634	-1.39909	-0.562673	-0.438917	1.23472	0.316236	-0.956526	-0.895807	-1.49156	-0.72895	-1.12617	0.787357	0.527073	0.935346	-0.687498	-0.484561	-1.82265	0.380379	-0.529192	1.40876	-1.47479	1.02769	0.0672307	0.232098	2.00592	0.29514	0.643175	1.26462	1.37468	-0.906426	0.293873	0.819425	-0.103491	1.40097	-1.01292	-0.686354	1.94086
-0.740561	-0.504904	-0.524572	-0.138378	1.77472	0.237285	-1.01444	-1.54816	2.67175	1.24914	-0.152751	-0.436918	-0.407645	2.15671	-0.120091	0.539111	0.176186	-1.76132	0.300011	-1.427	-0.799406	-0.0351485	-0.469453	-0.379473	0.314383	-0.0174233	-1.84174	0.297542	0.655933	0.471169	-0.783885	1.05203	2.22636	-0.624182	0.326612	-0.549417	0.355067	-0.36164	0.89603	-0.716793	0.49903	0.597205	-1.2252	-0.636655	0.420894
1.04673	-0.592111	-1.2356	0.128258	-0.424606	2.22711	2.71705	0.251278	0.339689	-1.01425	-0.611829	1.03188	-1.1011	-0.590953	-1.24665	-1.15585	0.551335	-1.79274	0.375321	0.200353	0.346807	0.914266	1.17939	-1.26949	0.486108	-1.30681	1.03678	-0.704682	0.339914	0.114468	-0.105933	1.32789	-0.270175	-1.53225	1.72066	0.816848	-0.272282	-0.523929	-0.381417	-0.318109	-0.635028	0.829104	-0.373093	-0.65052	0.128156
0.152329	-0.312927	-1.01869	-0.252934	0.487119	0.0692303	1.87194	-1.37284	0.0294627	1.27267	-0.851008	2.13427	-0.560498	-0.819699	-0.270722	0.337377	0.583485	-0.760323	1.47546	-1.67758	-0.718768	1.8718	0.0323466	0.86835	-0.795515	-1.24544	0.688159	-0.758539	1.52473	0.0770456	0.300638	-0.907817	-1.1252	2.47398	-0.0993221	-0.755395	-0.628629	-0.923125	1.2122	-0.0250716	0.0580502	-0.680042	-0.545371	0.225924	-0.641102
-0.620215	-1.05763	-1.09093	0.415113	2.48579	-1.13854	1.01152	1.58284	-0.409278	-0.39437	0.38635	1.28041	-0.0642751	0.277672	-0.552729	0.460411	1.11129	-0.606308	-0.857174	-0.295563	2.33585	0.134229	1.60253	-0.679683	-0.767298	-0.00281127	0.349702	-2.27904	-0.524957	-0.314288	0.137308	0.544864	-0.210625	-0.620914	-0.944095	-1.20734	-0.20924	-0.814678	1.08406	-0.965159	-1.07883	1.60238	0.0499429	0.107243	0.746459
0.422604	-0.216227	-1.04907	1.65433	-1.01399	1.14202	-1.17909	1.28633	-1.28816	-0.310736	0.632678	2.10434	-1.06507	0.0487589	0.382479	0.683256	-0.703351	-1.25675	1.82187	-0.533183	-0.986438	-0.866695	-1.09204	1.11665	0.611534	-0.216895	0.521536	-1.04241	1.64204	-0.279335	0.692963	-0.422762	0.243099	0.505088	0.802248	0.514517	-0.956123	0.088469	-1.23733	1.95732	-1.36424	-0.466819	-0.58808	-1.0649	0.325559
-0.665117	-0.763907	-0.848954	-1.51651	0.724041	0.398785	0.322788	0.499856	1.39481	0.466638	0.381621	-0.0512885	1.11705	-0.829345	-0.0979722	0.151199	-0.803552	-0.356876	0.860278	1.77022	-1.89185	0.776759	0.300225	1.26393	-1.29112	-0.021643	-0.278177	-0.230676	-0.163326	-1.19417	-0.217548	0.464696	-0.651023	1.72356	0.401505	-0.737175	1.09752	2.93706	-0.223978	-0.138516	-1.0895	-1.46571	-0.238828	-1.73544	0.449665
0.326031	0.983643	-1.23432	-0.635312	-0.665047	1.3503	-1.7397	-0.663603	1.85213	0.318491	1.51186	0.100809	0.568945	-0.43729	-0.377138	-0.334058	-1.58289	0.308139	-0.340529	-1.00765	1.09556	1.36651	-0.191515	0.791172	-0.736915	0.460001	-1.4517	-0.341166	1.79523	-0.115496	-0.663866	0.271289	0.10197	0.157596	-0.24677	-0.34255	-0.718547	-1.18243	2.62023	-0.953038	-1.38178	-0.0566619	0.0165497	1.61813	-0.214625
[truncated: 335 more rows]

## Sheet: Bin 3 pre sound
	-0.332066	-1.9892	0.409517	-0.459887	3.13052	-0.93284	-0.733372	1.17077	0.43737	0.501571	-0.582122	-0.325591	-1.0725	1.14599	0.21254	0.0564295	-0.572397	0.327089	-1.28026	-0.130159	1.30138	0.518288	-1.15303	0.265755	1.15041	0.319937	0.651976	0.807208	1.69639	1.33136	0.320497	-1.86322	-1.00724	0.134187	-0.501578	-0.617049	-1.01118	0.373481	-0.878487	-1.6809	-0.223941	0.697366	-0.0748542	-0.170547	0.632403
[truncated: 850 more rows]

[truncated: 9 more sheets: Bin 4 pre sound, Bin 5 pre sound, Bin 6 pre sound, Bin 1 post sound, Bin 2post sound, Bin 3 post sound, Bin 4 post sound, Bin 5 post sound, Bin 6 post sound]
