# Supplementary material for: Experience-driven development of decision-related representations in the auditory cortex
Source: EMBO Rep. 2024 Nov 11;26(1):84–100. doi: 10.1038/s44319-024-00309-0 (PMC11723978; doi:10.1038/s44319-024-00309-0)
Supplement: Supplementary file 4 — Source data Fig. 2 [file 44319_2024_309_MOESM4_ESM.zip › Fig. 2/2f/2f.xlsx]

## Sheet: Sheet1
	1				2				3				4				5				6
9.09091	24.5455	66.3636		20.6897	60.3448	18.9655		1.5625	12.5	85.9375		26.5306	46.9388	26.5306		3.10559	7.45342	89.441		46	2	52
9.375	55.625	35		14.7059	23.5294	61.7647		44.0678	25.4237	30.5085		13.4615	60.2564	26.2821		23.6842	2.63158	73.6842		62.8571	14.2857	22.8571
11.4943	6.89655	81.6092		7.14286	14.2857	78.5714		8.33333	1.38889	90.2778		36.9231	6.15385	56.9231		55.2239	11.9403	32.8358		6.66667	0	93.3333
9.09091	19.4805	71.4286		11.1111	5.55556	83.3333		13.2075	3.77358	83.0189		15	13.3333	71.6667		2.32558	16.2791	81.3953		4	5.33333	90.6667
5.40541	4.05405	90.5405		30	4.16667	65.8333		6.49351	15.5844	77.9221		17.1429	27.1429	55.7143		66.6667	0	33.3333		36.3636	10.6061	53.0303
9.7561	3.65854	86.5854		5.17241	0	94.8276		17.6471	31.3725	50.9804		5.45455	1.81818	92.7273		5.55556	0	94.4444		28.8462	21.1538	50
0	8.69565	91.3043		7.14286	1.42857	91.4286		41.8919	13.5135	44.5946		12.0482	8.43373	79.5181		3.125	3.125	93.75		15.942	14.4928	69.5652
4.54545	9.09091	86.3636		29.0909	7.27273	63.6364		1.16279	4.65116	94.186		38	6	56		1.96078	11.7647	86.2745		33.8983	23.7288	42.3729
				0	10.5263	89.4737		17.7419	0	82.2581		26.1905	21.4286	52.381		19.1011	4.49438	76.4045		43.4783	21.7391	34.7826
				0	0	100		0	12.5	87.5		3.22581	25.8065	70.9677		6.66667	1.66667	91.6667		0	15.625	84.375
								16.4384	1.36986	82.1918		9.09091	0	90.9091						8.82353	5.88235	85.2941
								13.0435	0	86.9565		8.33333	27.0833	64.5833
												20	0	80
												10.5263	1.75439	87.7193
												14.2857	2.04082	83.6735
