# Supplementary material for: Experience-driven development of decision-related representations in the auditory cortex
Source: EMBO Rep. 2024 Nov 11;26(1):84–100. doi: 10.1038/s44319-024-00309-0 (PMC11723978; doi:10.1038/s44319-024-00309-0)
Supplement: Supplementary file 4 — Source data Fig. 2 [file 44319_2024_309_MOESM4_ESM.zip › Fig. 2/2g/2g.xlsx]

## Sheet: pre-lick
	Bin 1				Bin 2				Bin 3				Bin 4				Bin 5				Bin 6
enhance	supressed	none		enhance	supressed	none		enhance	supressed	none		enhance	supressed	none		enhance	supressed	none		enhance	supressed	none
51.8447	40.8863	46.5275		47.5964	22.8364	29.738		23.006	21.1914	18.0439		95.1982	35.0776	51.6364		23.6188	21.1527	21.7535		15.4114	19.8416	20.4623
44.2337	47.8145	30.6998		63.102	26.3598	32.2065		37.2311	24.8686	21.8151		62.3747	22.7221	34.9828		35.2731	34.9707	20.281		17.1833	39.5176	47.7745
66.557	43.8009	34.5979		34.2225	21.6717	48.13		11.0915	22.548	19.0268		63.9522	23.7199	38.119		33.0918	23.9147	15.1442		25.6772	66.1666	71.2053
109.574	32.7554	52.1586		75.4613	25.8569	56.1327		91.3645	30.3252	38.4928		99.6759	33.2928	36.7332		36.809	28.1273	18.6669		38.4725	42.032	15.8482
104.443	44.1339	33.5796		54.2295	31.9241	65.812		14.4222	24.6025	12.9624		62.8277	29.6589	43.5099		35.9161	30.3487	38.3823		21.0903	40.6313	17.4155
36.987	32.5451	46.329		45.1728	42.7131	72.0565		30.0788	24.6106	37.6805		72.5856	20.6397	25.8447		21.9104	36.5576	26.5743		36.0512	28.4532	81.1656
42.5467	39.7198	33.9331		65.606	35.0484	83.2749		11.8261	9.07196	14.1199		70.6256	31.0168	41.1889		41.0256	31.6165	16.9237		61.3503	16.9863	41.4423
32.5204	46.8863	56.9892		59.2609	23.345	48.9889		31.6849	23.281	23.461		63.6713	26.9105	60.4397		31.6976	18.8146	16.9656		14.6151	20.1724	24.3494
44.2622	36.9581	64.7569		95.6077	39.211	34.2877		16.2426	9.24286	30.7965		79.1734	26.3429	39.3041		88.9667	45.2494	19.1221		18.1528	20.9366	29.1754
68.0091	43.6581	38.6574		84.2021	21.8943	35.4685		19.2963	15.211	41.9438		46.4062	17.2832	55.905		23.8306	26.3522	19.5927		31.2082	24.2408	26.6597
45.2098	39.8509	67.1852		83.5862	26.1936	66.1334		29.878	31.2925	40.8097		80.5322	23.2169	29.6222		18.2508	18.884	21.0034		31.4072	21.1353	34.4877
45.3969	56.8609	51.0815		37.9671	46.5024	45.9353		19.326	38.9723	33.65		50.2069	32.3599	58.3329		25.2659	23.8192	34.3227		16.9037	21.6622	24.3851
33.7066	37.7088	49.1716		34.1353	29.5622	57.0011		15.9934	23.7901	23.0492		62.4611	48.576	36.4308		34.3617	44.2399	18.2277		29.3761	89.9243	51.0245
46.3824	27.3471	41.4085		53.7083	26.5098	50.0264		48.1213	19.0644	54.9186		63.3088	35.9505	38.3059		39.6194	40.2581	16.6256		20.307	32.3597	21.4629
38.266	20.8059	72.8091		36.6879	43.33	69.1121		11.7036	19.2182	33.2852		48.5137	26.2839	38.929		38.313	36.5828	19.3058		17.3166	30.3758	25.4442
40.3941	26.681	45.4602		40.2556	38.3528	30.6297		13.8709	45.7402	48.158		78.3605	34.2111	41.3189		6.96808	43.0139	53.3259		33.5829	33.0613	17.8215
77.1117	49.1705	56.9835		57.0612	36.825	29.7286		13.7178	54.9367	16.9578		57.5369	28.5846	39.8596		27.688	49.2752	18.6173		18.5193	20.9313	46.9576
35.3432	42.9355	49.4418		45.8045	51.2431	28.9389		16.4373	34.1795	38.2563		89.0793	35.3689	50.5939		13.4388	61.6057	28.4047		13.753	34.8707	29.7797
61.303	51.7645	36.7399		67.1033	25.8947	54.0894		22.7134	82.9011	24.7396		91.6069	22.5298	60.1506		14.5118	53.1136	7.69603		21.1668	15.5902	26.0038
37.8301	43.5443	58.754		59.1511	33.6885	47.0256		34.6846	86.9819	21.338		79.9843	49.5774	50.3101		13.4515	28.3134	18.9692		22.714	42.0783	17.1745
26.3631	35.3934	56.2288		42.6973	28.0993	54.2465		13.1643	44.749	45.2252		47.9601	41.7412	48.0131		15.1426	31.913	23.2678		15.1584	13.7565	32.9163
50.8569	32.9242	47.2863		32.7313	57.1709	37.8875		19.1833	35.7749	31.1583		57.0367	7.63621	62.7072		49.347	14.1413	22.144		20.5778	19.0538	27.0608
53.2776	47.0032	37.3036		52.5708	42.6539	13.8186		26.8688	37.1109	24.5424		56.1136	35.2626	62.1295		58.1063	31.6927	24.162		47.0118	11.3455	18.4999
57.6491	46.8456	41.5462		97.2208	26.0007	13.9355		24.1309	34.4873	29.3472		46.511	27.9743	49.9531		17.1939	22.6766	27.8723		13.9525	32.4649	18.7299
23.9616	59.7729	53.1022		33.664	77.3032	12.3241		17.8835	24.3107	41.4554		60.5812	27.8023	53.3092		16.5072	13.0257	24.941		23.6998	27.5822	27.1322
23.3123	38.0696	54.1697		52.9246	21.7332	12.1973		22.8254	73.4388	34.6522		43.4672	14.012	32.234		33.625	20.8208	17.2816		17.1897	36.7069	30.6448
25.447	35.8429	51.9224		14.7844	60.2654	52.2069		20.9602	31.3706	28.2013		50.5674	21.1991	50.6658		27.2242	15.3055	28.9012		21.0618	84.4682	12.6766
18.9052	41.4138	74.9081		16.8165	46.1809	19.1596		20.4482	23.2681	34.441		58.4026	69.9125	83.5048		24.5745	25.1527	33.7263		23.8841	21.3123	30.8754
16.7248	49.6763	39.6965		20.6136	52.2811	15.9871		26.91	25.7591	19.5109		60.5734	48.2734	34.5326		13.4829	47.2553	18.4121		19.1107	45.517	33.3176
15.9932	35.3115	81.8852		17.1377	38.7202	18.9421		14.3687	16.4928	34.5973		59.8761	21.367	64.2467		24.0331	17.1021	18.3717		12.8771	22.8876	40.7097
18.27	49.5418	30.7158		15.9883	65.9187	27.1657		12.9862	28.0998	22.1069		85.0072	29.3799	48.8602		22.3457	12.6412	28.0933		10.9763	32.8767	21.9203
13.3269	66.0715	69.4924		33.9595	59.3409	12.9384		21.3572	24.3454	15.3445		73.3709	20.175	48.6905		14.7667	18.704	17.0303		30.1465	65.7517	37.7208
16.514	33.7576	32.0853		15.9773	36.7507	16.6508		15.197	107.266	36.1147		61.8679	36.0074	41.8231		22.6516	21.4322	16.6804		12.9515	25.6848	20.3651
30.235	55.558	31.4748		12.025	54.7416	18.8681		16.0555	23.5805	23.4483		43.6723	13.855	46.3648		20.1702	12.5159	17.2672		11.7445	21.9721	24.9519
18.9211	34.2092	60.886		18.0898	32.2815	11.6686		21.7546	20.5936	24.1474		81.2543	40.9709	30.8775		30.3803	14.0849	23.4898		39.5555	25.6303	17.7356
86.8506	36.8352	63.716		26.4025	51.5193	15.5122		26.9203	17.4976	17.9793		66.4738	41.0967	46.8281		30.9651	30.6348	20.5185		21.0487	35.5196	22.7094
51.9605	29.3322	50.5057		31.5346	72.4565	28.4726		42.0353	51.8213	14.8327		46.791	54.8381	41.3439		32.4806	38.8603	34.0615		21.0808	35.367	25.4526
62.3014	53.2738	28.7115		31.6671	41.3038	19.2585		31.6926	30.5216	28.1887		31.302	35.0457	57.2786		23.4969	10.4749	14.5361		16.2489	33.7667	36.7074
30.5039	81.4367	33.5819		29.742	65.6794	24.7176		17.1895	33.649	30.1302		43.3847	42.0196	60.1138		26.03	15.0592	32.1468		14.9758	15.7523	28.8553
24.475	45.4285	57.561		19.1069	43.4255	17.2753		24.6554	18.6452	23.6289		61.7111	34.6915	53.5725		42.5745	16.1992	23.4562		15.3773	28.4286	61.2103
34.6724	40.0374	52.7242		28.6277	34.2151	21.599		31.055	17.6716	30.095		62.3119	33.5168	20.7144		25.6499		23.0146		18.476	16.5866	31.3263
48.0764	46.0525	36.3817		21.2761	35.3545	18.2248		21.7966	21.6562	28.9693		62.6695	35.5235	84.5797		21.6158		19.9317		16.9534	18.875	23.4305
41.9401	49.1242	44.4358		20.9072	25.2475	32.2201		23.3303	19.4975	18.4506		36.9122	35.962	31.213		27.8229		29.6683		21.61	44.0624	34.0207
56.5952	29.1854	46.0344		15.6052	46.6069	15.8313		17.9724	19.9887	25.3396		54.9402	35.9706	76.9325		28.0064		24.7206		19.2499	39.0708	49.2056
31.2142	46.0406	44.8844		20.1342	24.0719	22.5894		23.8308	20.5733	19.2638		37.2232	39.5615	32.8664		20.5462		27.8649		14.393	22.7347	32.2123
32.0895	33.9917	41.0501		27.503	46.3945	21.3081		24.9729	12.4191	33.9857		75.2915	27.5711	1.04903		15.4997		21.9738		33.7791	31.7912	51.3498
38.7833	42.1171	34.2373		34.5549	47.8111	17.9567		29.3706	23.6785	22.7549		80.5797	36.021	58.4569		30.5824		24.0655		17.0153	18.7623	38.97
35.113	35.1244	43.3578		14.4935	42.9689	18.5206		28.2925	32.26	18.6212		64.6182	34.8184	79.9889		17.9203		23.6139		36.8975	37.2758	30.5646
62.8725	38.7626	31.3065		15.1231	39.0387	12.4568		52.9975	46.5341	29.7448		68.6354	29.613	62.1545		12.3841		21.6687		88.9681	16.3761	23.5851
30.5862	30.3789	29.3986		25.4051	28.4867	16.5718		41.5031	37.2439	27.0524		52.8412	35.5526	40.8828		17.5532		21.3271		25.7901	18.9555	30.1447
46.1653	33.7613	68.1405		18.1434	37.8316	20.1383		41.2377	36.9898	20.1169		77.2993	27.1709	71.8074		16.9219		24.7306		21.2655	26.6758	56.7591
26.7149	38.9072	40.5994		31.4134	43.6284	30.2943		88.8415	31.0126	19.1603		61.6021	51.1677	91.1194		15.8222		16.6968		17.7174	26.3649	26.0209
25.2136	23.5037	39.9896		24.9429	35.4954	22.5176		20.9255	21.0193	24.4632		43.4066	23.3342	56.8707		21.8372		8.60045		18.923	10.5277	73.1699
25.5514	38.6581	67.1545		45.809	53.2436	23.747		41.9001	30.1912	17.5382		42.0035	26.5923	30.5535		31.7501		29.8017		13.1399	16.0951	42.7239
45.0853	34.8273	47.1722		22.3435	33.6992	23.1903		23.3405	33.3727	25.0632		75.6833	35.238	55.9256		27.7419		22.6573		15.5541	30.3469	20.2232
	38.5669	40.6334		18.2331	46.2505	26.1734		18.8705	38.8866	40.792		58.7935	32.4125	43.5095		97.5741		17.1223		22.6531	22.6953	49.4266
	39.7178	38.4856		15.8293	51.6821	22.885		29.608	24.9719	30.377		57.8305	27.622	27.976		22.41		31.0272		28.0123	14.2919	18.2007
	37.2494	41.4003		89.6016	44.323	17.2399		22.5313	40.1459	24.6325		76.0777	47.5002	46.8182		32.4238		22.454		23.2649	16.4997	42.018
	59.0216	47.701		36.7435	30.1081	35.7828		17.4748	21.8706	32.8798		53.4816	32.589	59.5876		19.3994		17.178		25.0945	22.0558	14.5978
	40.3201	54.5574		19.1276	52.57	19.289		18.4744	29.6907	52.3158		50.609	22.0038	61.901		28.1804		36.1925		28.2045	17.6754	34.793
	34.6747	28.7999		19.0893	35.1109	19.1914		18.9149	26.542	29.8427		13.3987	35.0668	75.0568		27.4041		21.2647		77.8152	15.4466	47.6962
	77.9524	37.5736		22.3406	43.7785	20.4285		18.821	33.6044	40.303		23.0082	41.8756	101.599		38.1517		15.2646		15.6428	16.8441	86.5721
	46.0758	39.4848		24.0427	35.9834	26.6407		31.9086	29.0529	36.8754		26.3728	39.3724	58.4692		28.2295		30.2578		28.1941	28.3553	51.9336
	30.7999	59.9817		41.4031	32.6213	27.3487		20.9318	22.729	48.2058		14.1604	58.0565	55.8787		20.1251		30.925		16.6583	13.6232	29.3816
	88.035	37.4428		49.1608	45.7706	14.7498		19.4023	49.0316	29.8893		38.1927	56.4944	51.5166		23.925		22.7013		17.1255	30.76	62.2182
	38.4613	63.2329		24.5835	39.2456	18.8799		13.1529	29.8355	28.2925		48.1954	43.4702	48.5042		48.4634		18.1341		17.8899	12.6839	18.051
	37.5493	46.0722		29.9865	56.8198	26.8443		37.1174	28.7286	32.1748		48.0039	14.8273	27.3995		30.8761		32.9769		22.6404	17.9535	27.4676
	47.5949	42.7105		30.8055	33.0256	21.0174		28.8304	40.8709	34.1924		62.5591	25.9317	59.8738		24.9624		17.9365		30.1938	22.5978	27.4804
	46.2775	39.4834		22.9172	50.3445	19.1064		17.4494	36.5682	34.1962		27.3169	20.064	55.4944		25.1864		28.0715		31.299	11.8522	20.557
	59.6461	57.9664		20.0866	58.6999	13.0478		13.6283	43.2818	24.7012		24.6129	35.9346	54.0271		19.0673		30.3751		32.4453		20.624
	21.9249	60.466		16.239	23.2511	30.7583		17.4384	25.7466	34.4278		35.1665	28.9079	50.2681		32.5726		30.3996		35.2967		20.3176
	20.9628	51.8391		23.6998	18.1868	11.4102		18.6385	45.5365	34.8825		42.7037	21.3073	40.7167		24.7344		21.8653		17.8074		23.6988
	29.0905	50.5284		28.4089	25.9377	15.3444		19.99	33.7441	27.6139		48.3618	51.5007	67.8154		22.5436		19.916		17.9679		35.6312
	25.6049	46.3802		17.5923	27.999	10.1493		25.5171	20.4847	30.2849		60.7471	25.961	69.1466		22.1492		25.4504		21.7629		22.6344
	24.0533	52.8036		15.9169	24.6929	15.1595		24.4827	17.5982	24.8667		21.2744	51.6822	85.727		33.6443		27.4632		16.5252		39.2697
	38.3449	69.117		14.5311	36.8197	14.1944		15.0493	57.9346	25.2661		38.4999	85.3601	88.729		26.5286		39.9721		30.4877		21.3718
	43.2822	59.4812		25.5491	18.7466	16.0729		16.6392	23.746	26.7985		66.6865	44.614	58.867		19.5145		21.536		9.65874		16.8816
	28.9521	71.02		27.3996	38.7328	12.5468		37.1198	19.4548	25.4193		72.2283	27.1357	45.1559		23.2029		26.0871		18.0889		25.9445
	37.2889	37.9012		17.66	23.3917	13.1452		17.8208	19.0458	32.3435		38.0515	34.4901	34.4618		18.9151		41.3998		41.2973		53.0468
	49.0072	40.8161		18.5719	36.1296	17.2779		14.0251	51.6555	30.147		85.9132	33.7098	47.0802		23.5649		33.1433		16.7055		30.3341
	27.0543	39.9974		20.5857	31.3628	12.3719		13.652		27.6168		31.7285	23.0601	11.9935		21.5876		44.887		15.7069		46.1073
	42.9588	52.4416		28.6371	21.9473	16.683		17.348		33.906		42.5471	45.1379	18.1261		21.7476		33.4382		18.8463		41.4907
	35.1846	60.7152		22.7932	21.569	12.8725		21.9749		31.8162		57.4073	57.7403	25.3185		23.5592		23.5949		19.7868		17.309
	31.1775	33.3753		32.6986	22.5495	15.4186		20.8313		24.7517		41.0847	20.1713	36.2268		23.6757		30.7154		12.9196		20.8134
	45.1643	31.3136		26.9495	13.6985	17.259		23.1859		25.2976		17.0441	47.1583	65.3626		26.3304		36.5562		25.1487		104.687
	45.5387	27.6013		26.2144	20.9576	14.9481		22.058		25.275		78.6793	42.2927	44.8483		23.9878		34.9		15.0932		38.9569
	43.461	30.7039		61.6725	17.9222	15.7433		19.6844		18.0325		28.2014	24.8788	49.5347		24.6391		28.6701		18.1892		24.0747
	34.9548	24.079		17.0796	25.7018	13.4296		17.222		26.684		43.3496	73.3005	19.8507		26.4499		39.0856		13.2664		14.9245
	41.2228	30.1606		42.8112	15.241	18.1429		22.1585		28.6875		43.4697	26.4396	16.899		23.7703		37.3198		16.5417		47.1918
	54.922	55.363		47.0595	17.5881	20.3443		43.4066		24.8509		47.3756	16.3994	80.9215		19.8796		19.0364		26.7597		24.5306
	37.6114	37.4732		64.7496	28.5927	15.8256		18.834		23.8331		29.1263	43.3886	13.6524		56.048		24.6666		14.4882		20.9076
	35.972	42.9156		49.4091	14.9087	20.5116		17.0802		37.1012		40.8237	40.4764	32.7518		16.809		32.6372		32.0338		13.4993
	35.7801	48.3308		18.9111	22.7987	19.8406		28.7151		38.9212		26.7398	45.3899	41.5622		43.8707		37.0401		87.0472		16.2993
	23.1271	45.5533		17.4877	29.7758	16.3772		25.5305		37.9156		28.331	30.7046	37.7147		15.9225		38.9614		57.5621		20.7038
	33.3259	42.5633		51.6328	28.2717	14.5392		15.7564		30.7861		20.5155	30.0661	16.1585		18.2356		22.9895		28.5345		21.1712
	34.6782	32.4506		52.2329	96.712	21.7471		21.8001		31.0021		17.096	29.2354	39.3806		16.0539		42.0592		29.3812		15.4053
	43.7361	43.8173		19.1201	16.1073	19.6273		21.614		25.7048		28.0432	17.7921	47.4786		40.3301		32.6308		32.4047		16.3786
	46.0723	36.608		20.1213	23.8079	25.3745		28.7662		26.2593		20.885	5.45899	84.9655		31.8483		19.3477		17.5203		10.2911
	42.7205	42.4083		80.563	26.5354	12.9246		19.3638		35.3563		21.4074	49.8184	79.3134		48.7081		23.3026		19.8543		20.9987
	34.8305	44.9151		31.9939	21.5529	37.4516		23.0585		29.9347		14.68	35.1712	49.732		14.402		21.6504		45.5259		15.7657
	37.8608	46.029		46.1793	22.6649	11.9749		22.7647		32.1743		30.4841	39.9769	44.9481		19.1244		43.7697		33.1429		29.5416
	51.0546	43.0204		29.9048	22.7784	19.5635		26.9065		21.0521		41.1368	35.2732	43.2604		16.4558		20.3558		41.4757		19.161
	48.4685	41.2253		23.1219	38.1978	24.2668		28.9047		52.4882		19.595	42.5276	19.5098		32.628		21.596		17.0935		20.2785
	46.8523	61.5954			43.0859	26.8225		16.5967		45.3394		31.3397	39.2558	27.5697		15.1239		23.3432		19.7831		27.9103
	28.4037	52.5088			30.2976	20.7336		17.6724		36.8951		19.927	45.378	18.5292		12.7687		26.25		17.679		19.0239
	40.7285	70.615			65.1217	21.2808		15.6715		30.6856		23.4916	21.9464	32.9135		16.3898		30.3707		21.7518		17.7957
	39.4871	50.065			30.6475	19.2669		23.4469		32.5864		21.4138	38.4548	18.5223		12.5733		28.287		26.8123		17.5583
	35.9864	31.5982			17.7495	32.8827		18.3063		39.8573		14.4813	21.0073	18.9667		19.5523		25.7385		33.4713		19.9864
	29.366	27.3715			25.5131	29.8522		17.807		36.3328		18.5218	34.7183	21.4593		25.7562		18.5186		18.1516		14.5392
	30.4508	30.3299				20.5631		28.3371		27.1689		58.2205	31.4677	16.1151		20.2891		31.829		14.2624		24.2298
	32.3479	30.9066				17.6078		18.3727		14.216		37.4701	31.0307	15.7298		16.8196		21.0294		21.2651		25.2112
	28.8143	52.6548				29.3522		25.8284		13.0815		14.899	53.0295	22.5941		13.5389		18.7203		12.8141		20.184
	36.5003	59.0358				14.8879		37.3338		26.8398		25.0059	28.4912	78.831		15.5058		22.1985		16.7368		20.1748
	48.4081	54.1005				34.754		19.6347		19.6527		41.1339	25.072	60.1224				25.6578		18.8746		24.9019
	72.3952	52.8222				15.9843		61.1151		17.5106		29.0605	39.2131	18.1053				35.3539		16.7199		12.9675
	32.5167	56.6294				28.4891		15.4887		15.6074		24.3045	37.8376	35.3746				31.8374		25.7078		25.4358
	22.3788	49.78				22.2426		18.4096		32.6166		31.4034	13.5728	57.9913				21.1948		23.6586		17.7035
	27.0227	41.9007				15.1741		17.6451		16.7288		26.0336	25.1241	11.3433				20.7054		12.0452		15.7012
	10.7601	42.397				22.0759		20.8846		22.2933		30.018	44.3788	17.3066				28.8302		19.0451		16.8387
	15.7456	36.0663				13.9257		18.0119		16.2264		20.0431	24.2067	11.9604				36.715		26.4159		19.4831
	26.8293	38.0137				20.7129		15.2711		21.4281		14.8839	26.9047	16.6357				31.3278		14.2183		16.0684
	27.9539	29.7917				15.6509		16.7948		20.2699		18.3333	28.4923	13.7738				32.5751		20.8101		13.3566
	22.2011	28.1007				18.1487				22.5059		19.9501	34.2755	16.1983				30.1031		10.0822		14.0595
	23.3514	32.0089				16.3939				43.8984		27.1261	34.9323	67.1052				35.3405		17.1536		17.463
	28.2532	36.3666				13.2607				22.0728		24.5869	40.5041	32.5501				29.1255		13.8039		11.7531
	27.0105	61.3317				13.2079				16.1151		25.0173	39.3122	28.2107				25.4986		13.3402		30.3098
	41.2228	39.3812				12.2696				17.9092		20.2911	33.6503	19.1542				26.2714		14.2541		23.8163
	28.3755	33.8456				10.5111				27.0833		36.864	53.1151	16.5974				40.1886		17.5358		14.81
	34.0796	48.4347				30.5409				28.1067		23.0752	29.9519	14.7223				35.906		23.1693		13.6386
	22.7959	19.5449				12.9928				14.3214		23.2121	25.2813	48.137				28.2884		14.3192		22.1975
	35.0919	22.0616				21.1828				23.1754		19.7222	42.1798	17.4041				20.0363		19.5543		21.168
	25.546	14.5618				32.969				24.5071		22.7779	31.4764	18.6334				35.6237		19.5228		33.9592
	19.6969	17.1028				21.7103				19.9148		30.0554	39.5855	20.0149				21.4624		14.1556		21.1225
	20.5958	12.5852				21.7051				22.856		24.4775	39.0343	29.0575				33.6877		16.5279		21.2947
	34.2756	21.7445				17.3366				22.8866		26.8423	44.2422	33.6287				22.7459		16.8145		17.4244
	28.1367	28.1144				19.9931				22.47		24.3827	50.0244	16.4911				23.1249		15.4716		21.7193
	36.2062	19.4032				24.3337				21.9532		19.2472	53.1328	14.6027				18.6818		18.5203		17.3811
	22.5164	20.0878				29.2263				21.5448		36.4506	33.6805	15.7176				21.296		21.1566		23.6561
	25.717	24.9358				29.5138				23.3559		49.0479	31.4895	11.805				30.7896		13.8137		13.8463
	59.4789	20.9373				22.0124				24.3653		46.4745	46.0959	24.2023				32.8609		13.5161		18.4041
	70.8329	16.77				24.2086				31.1368		30.7283	64.8643	54.8265				31.6391		11.5688		18.4449
	36.0773	21.0168				20.3211				19.2607		28.6194	30.6045	14.1456				22.132		14.5572		18.288
	33.4037	25.4037				8.49728				27.7575		24.4843	35.1275	19.8883				32.3942		13.0183		13.9298
	10.8854	19.3926				31.2188				18.2696		34.6612	53.1891	20.6478				23.554		17.475		19.8458
	24.1142	15.4602				15.8419				33.5214		28.0949	62.808	15.5625				13.9834		11.5021		14.9825
	35.9919	26.9194				9.02702				18.5611		30.8193	33.2332	9.52068				23.9411				20.2911
	22.0664	13.9493				39.5161				24.7442		30.5987	40.6518	22.8105				13.1238				17.3549
		16.7739				21.8667				17.3215		26.3977	55.2675	13.7089				15.5745				18.8094
		19.4841				33.8649				30.3563		25.2448	46.9829	16.1878				21.0631				22.7138
		18.4188				22.5355				20.7248		60.3757	27.9634	14.573				42.9465				17.1143
		15.6123				29.6557				15.6323		29.8522	44.3327	19.0983				21.715				20.7141
		20.1892				19.4207				30.4867		22.5548	64.1154	30.0766				35.1328				15.0122
		37.7227				33.4965				25.1706		19.5312	54.6471	14.4249				33.8864				20.7349
		22.4202				39.6835				25.1116		23.7431	43.8549	23.0997				24.3961				19.9179
		15.1473				19.9835				13.9446		24.132	44.9469	15.804				27.9846				21.9971
		14.9314				29.9119				26.1106		22.8295	31.0655	14.1663				17.7841				20.7432
		20.4913				33.7761				27.1889		20.7011	30.4943	21.9601				26.0929				22.9809
		17.2152				27.2585				25.6795		18.0444	36.9521	23.0655				14.6868				18.3226
		19.3279				53.3273				15.8298		20.4272	24.8464	17.5701				21.7994				26.6581
		27.1011				33.0694				16.7345		21.2123	13.956	22.7595				25.9908				17.498
		18.3768				27.4757				21.9284		21.2485	25.8684	29.332				17.9409				10.2747
		16.0007				24.8517				14.8917		23.3638	24.3818	11.331				17.8467				19.0949
		20.8942				30.7279				17.5718		19.848	27.1322	19.6469				16.0344				25.679
		18.8554				31.219				26.1351		20.1892	29.6963	19.4044				24.214				23.5928
		13.5362				24.5549				25.7521		13.2524	26.2693	17.5919				28.9504				21.9839
		14.364				20.8583				31.5562		15.8992	49.2512	22.6115				30.9463				29.8553
		14.5636				28.0838				26.4119		25.092	40.2097	11.8084				21.9973				25.9575
		17.7096				19.0153				26.2965		16.9771	23.7485	19.48				25.5933				11.335
		17.6603				18.091				21.6765		29.2433	21.483	25.8411				25.218				33.0605
		17.8538				20.0269				28.4724		23.2932	52.0958	17.8018				21.5667				27.8264
		26.0446				21.2795				18.7486		18.0343	48.0507	27.3915				33.1551				16.3608
		14.3585				20.9304				18.5227		17.0039	13.5202	23.2434				24.4106				19.829
		11.6915				26.6558				14.5345		23.2647	20.7643	15.5417				19.764				15.6097
		25.5309				11.1644				19.2058		17.5806	17.505	23.7282				71.1646				12.9388
		21.1641				21.6842				24.2405		27.0206	18.766	17.1767				26.1112				12.5768
		18.3547				17.0323				16.1491		14.1992	12.4347	17.9974				31.4483				12.0337
		23.836				25.3782				19.304		11.6127	13.3137	25.8661				23.5371				20.5454
		18.5031				27.8739				24.2013			18.9945	21.2341				33.5902				20.6277
		23.3001				20.5353				17.9281			20.5854	13.9829				31.0983				20.6963
		18.8476				21.2775				15.8292			28.6824	15.132				15.7268				15.4736
		31.5643				22.5727				13.9261			19.5013	17.217				17.5506				21.2943
		30.3823				15.1867				11.748			16.7314	11.7592				52.9005				19.0714
		16.9663				13.7452				35.7732			15.7457	18.0504				61.3747				20.9232
		18.7716				15.4659				23.1188			31.6957	27.144				38.5363				23.1551
		23.324				18.4522				24.3698			16.6798	21.8766				31.5894				21.7435
		17.5217				19.511				17.1023			22.4987	18.5012				32.0075				27.8914
		12.1196				26.2013				18.7185			15.5845	21.0085				31.466				25.1773
		11.8902				39.2338				21.3177			17.814	25.1409				19.1252				17.3614
		16.4462				27.9116				20.2503			13.6862	16.9553				45.9426				23.2222
		25.1585				29.786				15.2343			16.4909	19.2231				27.207				22.2942
		26.4068				20.637				20.0274			20.3558	16.3107				23.3977				31.5381
		22.3549				37.9547				18.4144			18.5172	15.0242				42.6355				23.0333
		13.4201				44.0097				18.8077			19.8313	14.7299				31.268				21.0492
		16.2368				72.8579				18.6175			25.8748	17.8375				32.1353				11.9986
		16.4892				34.4115				15.0877			19.4692	22.0308				18.5369				12.0683
		31.6052				34.7863				22.425			25.4749	21.3068				18.7263				21.7197
		24.3126				44.3916				21.7584			25.287	20.8029				24.1081				36.1097
		17.5918				30.2276				20.3652			22.3381	18.5035				16.3975				16.0061
		20.1313				22.4038				19.9081			18.5276	27.7283				12.8602				20.5887
		16.6835				27.379				15.6785			22.3053	13.4411				20.9309				40.1924
		12.8749				18.7903				43.3237			24.3173	11.1489				20.6061				25.058
		22.9518				22.6902				20.6868			21.9225	25.7358				20.9681				19.9458
		45.3947				17.4388				44.4896			26.5339	12.3953				18.3064				21.3792
		26.3087				22.7738				27.9968			34.5262	13.5759				16.3652				17.5604
		31.2668				31.2313				26.8893			23.1693	17.9511				20.1245				18.0902
		26.6795				51.3249				12.8073			38.3431	12.492				17.1632				13.7775
		28.9485				44.1956				35.8203			37.158	23.7684				26.2628				17.9993
		33.6872				28.8768				29.5882			49.2466	28.8783				21.6106				9.90471
		28.3027				22.0021				28.0567			32.5025	15.126				13.5884				14.0891
		24.9466				21.4905				29.2656			80.3165	15.7886				15.2998				15.1009
		34.2659				19.9019				25.9527			60.7422	16.2877				20.6798				15.9113
		19.2529				25.497				29.2497			34.8338	19.7364				27.1624				22.985
		27.127				26.7352				19.692			37.0555	23.9652				21.2472				19.9931
		33.4291				42.2864				29.4202			25.1068	16.547				17.8055				21.1514
		35.2597				27.8656				21.4485			14.4618	20.5023				19.649				24.661
		26.7674				30.1998				16.7077			24.4722	26.9162				13.5404				11.597
		73.6753				23.2482				18.2573			36.9142	26.883				26.0045				13.2792
		18.8298				25.7461				20.153			26.9599	26.6488				17.5211				16.2274
		28.3886				28.9589				23.089			16.5387	19.7011				14.1641				19.6508
		23.4256				30.286				20.5837			22.7127	29.7261				13.5175				25.2346
		23.1715				20.4364				19.7085			21.9712	20.05				20.3491				19.9683
		20.9587				24.8431				12.8702			24.3507	22.9651				17.7033				28.0979
		35.0221				19.1209				14.2199			15.204	13.5697				17.1257				23.8732
		24.0226				20.0251				33.5405			23.3912	18.4036				15.7796				21.5911
		35.075				29.4453				23.7939			20.4343	17.0772				22.3897				29.5695
		20.5599				21.9601				26.9114			25.1171	22.6782				16.5637				31.9794
		25.2741				23.3391				25.8424			26.7021	14.1204				14.3231				27.2574
		24.7238				26.0789				15.6806			33.4738	16.8002				24.9207				28.3846
		23.0301				43.2905				18.8363			24.5492	22.6506				22.9366				36.1116
		31.8683				22.4151				13.9274			19.6377	21.6215				34.8986				45.7494
		27.5913				29.0111				18.7269			27.6414	21.3589				17.9349				24.5941
		27.1374				59.019				40.3655			25.9522	21.2924				28.1504				31.9295
		39.5493				19.521				18.674			23.8951	21.8123				23.2144				20.752
		28.7473				21.5787				18.1872			17.6664	15.4072				24.9645				16.5025
		26.8979				24.7981				34.3431			26.7459	24.4079				17.7888				18.2197
		20.3418				33.1389				21.5844			28.6209	22.8329				33.685				28.307
		23.3009				25.3086				31.3692			12.9671	21.5961				40.0729				16.1246
		18.4091				19.3317				11.1472				19.4651				33.4748				20.6594
		22.6509				18.5653				16.3761				12.3695				18.4771				19.4595
		31.3915				16.0804				17.6997				24.8154				28.5896				20.3109
		27.1452				29.9528				12.8029				19.6569				21.4501				32.5018
		32.5414				18.2619				34.6705				14.5092				27.0149				22.5686
		21.8335				19.8189				35.5737				14.709				28.2788				27.1266
		36.7522				19.854				29.5471				19.1882				29.2116				28.7742
		36.3162				19.1427				21.491				13.4997				19.6085				20.8799
		24.9697				23.2315				22.2149				21.2946				26.2507				23.0258
		35.7382				23.683				26.4975				21.566				18.3193				23.2141
		23.7132				23.3993				24.2475				19.4847				23.239				30.3091
		34.1896				28.5764				18.1414				13.7384				16.5433				15.3437
		26.3377				29.419				29.8835				20.7744				28.4723				23.1318
		30.5615				22.2746				22.921				35.3713				31.9618				27.9695
		29.9145				20.2011				24.3548				14.0193				28.3053				22.3961
		34.805				26.619				22.9652				14.1547				24.7589				24.4774
		28.1496				19.8785				20.9985				19.5686				19.8756				33.4661
		23.2888				18.9756				14.4654				18.453				21.4033				27.8592
		40.999				24.2281				24.6395				22.9268				28.045				22.5016
		29.7179				26.8729				20.8913				28.4956				15.6526				23.856
		24.8461				25.964				17.0982				51.0966				23.7082				23.0194
		43.4141				23.8022				14.9659				22.4324				23.5132				15.7903
		26.7923				26.2102				19.404				14.0712				20.8036				21.5445
		32.2751				30.3509				23.5679				19.3389				20.3108				23.9818
		48.7786				19.1146				11.7554				21.8543				24.9799				30.6532
		21.0354				17.6635				13.5177				26.4091				35.3081				24.2921
		50.9354				13.345				13.1646				27.3906				19.9367				24.1917
		38.8973				17.8559				19.614				21.7426				25.6819				16.8791
		33.326				22.6307				17.7448				37.0783				28.3634				21.4028
		40.6605				26.4573				17.2646				19.1057				29.1368				25.6
		41.6784				24.2768				15.6365				20.8129				18.7752				12.0398
		45.3659				24.6763				29.834				19.6199				23.8149				22.4313
		62.9552				22.253				20.9692				19.4567				20.6235				16.1366
		53.9513				23.2365				20.8352				21.6358				17.9855				13.1932
		25.858				18.4874				28.8623				22.7185				22.6502				23.2189
		48.1399				20.6233				30.2686				33.5864				31.7021				19.5323
		50.2112				19.0486				14.6125				42.1429				18.2624				17.3957
		42.666				28.8613				27.0571				18.5268				16.9988				22.9473
		49.3254				23.8223				28.6713				25.4995				17.2404				18.5601
		59.3999				23.013				17.8449				23.6795				24.5113				25.921
		62.0623				15.9506				22.6147				21.3886				25.8147				21.7434
		70.407				22.8598				27.8565				22.5561				30.0947				19.1282
		17.8773				21.2194				15.0075				20.453				23.1295				27.6755
		28.1427				95.1202				21.1277				17.1299				28.467				14.6563
		60.2249				22.8				18.0793				18.3867				29.5738				11.0136
		56.4363				46.9436				18.3186				30.6563				23.8584				12.1585
		35.5191				59.6081				25.7309				20.0712				49.5592				19.9625
		34.2701				29.999				14.0778				15.8795				25.5602				34.7221
		21.5925				38.9876				12.2555				36.6695				20.0635				14.5492
		21.9619				25.2869				18.9216				29.5903				23.195				18.4299
		48.6862				44.6921				12.8623				15.0651				32.9365				17.8511
		70.8196				31.9924				18.152				22.2617				18.2891				21.4851
		22.6852				49.7087				17.6328				18.28				30.0751				22.0355
		43.1104				47.3816				24.7733				20.2198				24.1457				11.5086
		39.1446				35.5166				18.2845				13.9759				27.0712				19.9414
		19.7568				71.9164				20.8879				18.3786				25.5595				9.89123
		42.234				35.4188				19.5939				14.1235				20.4339				10.0774
		38.8097				30.8163				22.7573				18.5748				22.0653				11.5446
		37.0574				42.8131				23.0042				18.0595				30.7399				14.6804
		27.4781				67.9119				23.9847				17.1453				28.1405				14.7634
		29.3687				24.016				30.1134				34.113				21.2782				17.7324
		36.8775				56.6521				29.9375				25.3811				29.0517				19.0561
		45.5783				49.0803				30.3078				16.9123				33.4776				11.3003
		45.0099				31.907				34.1295				27.6014				25.5628				11.2963
		61.9957				24.4333				46.0854				32.1779				25.5735				27.128
		24.8752				62.3938				31.4972				16.7283				23.951				17.8042
		39.73				22.218				40.715				26.0696				33.135				21.4399
		36.9027				18.8817				25.2198				18.4535				29.1526				13.7864
		50.9045				47.2119				34.7228				21.166				15.7569				17.0613
		31.03				23.138				20.4224				15.7902				30.7407				16.373
		33.3807				53.645				24.4792				22.458				26.4306				17.7074
		25.569				19.8479				27.9781				25.3626				20.6865				11.475
		38.8685				30.7691				25.6426				22.9697				24.4467				9.96233
		23.326				16.5027				45.5096				19.4965				22.32				20.7454
		20.4239				15.5133				42.3782				26.3062				12.7703				15.2617
		38.8554				27.0964				30.9472				19.8179				15.2134				17.2014
		36.3879				26.8286				29.2894				22.6393				14.6492				16.4818
		38.4559				25.111				26.4522				22.3858				26.4966				17.7081
		51.3733				25.1557				21.4619				23.2579				13.9438				14.9818
		33.1114				43.8577				29.3349				19.1727				14.9908				24.4197
		50.1768				24.8804				23.5755				29.8333				16.9256				21.1976
		40.1114				31.4065				27.8348				20.3964				13.6198				19.5762
		21.9121				26.3755				33.8812				18.9242				14.9021				23.5252
		47.2463				29.9964				30.2335				20.6812				20.2362				17.2408
		19.3				47.8716				23.3972				31.3234				17.7596				11.3405
		16.9937				36.2131				31.9299				22.7711				19.1077				16.377
		15.1381				38.3505				17.63				20.1321				16.5127				12.7796
		47.0106				29.0625				15.5655				26.3945				13.824				17.5047
		24.4361				33.8125				20.6123				49.6158				14.2199				13.4115
		23.3141				48.5018				20.0256				24.4789				17.4378				13.5193
		28.1298				27.2164				18.865				15.8527				17.8861				21.19
		56.3488				26.9149				13.4331				20.6261				21.5368				14.3829
		23.5651				35.5993				20.6861				15.5587				10.8574				25.1167
		56.2832				25.7949				15.0891				14.7905				15.3531				16.4132
		44.8898				18.955				24.1968				23.5554				10.9169				16.4531
		27.6738				24.9391				17.7828				24.6399				20.5592				13.937
		29.1859				26.4566				14.4038				23.9355				9.13611				15.6124
		47.6194				59.7745				12.775				20.6082				12.0058				15.6369
		30.0462				24.5865				15.3864				20.8513				16.1146				9.65331
		28.0948				24.5224				19.0046				24.8378				15.6117				12.3064
		30.4665				23.2413				14.0955				21.1494				18.1918				14.0981
		41.6806				26.1311				18.7759				26.4582				29.0693				15.2785
		36.4805				31.1828				13.7355				18.3505				17.1054				14.3894
		36.3629				15.8247				29.3337				22.5076				15.0624				13.2671
		46.0815				12.1714				24.4196				26.308				17.5148				10.6487
		30.8647				15.2953				28.4164				18.6017				16.6504				17.0822
		55.0005				19.43				20.7648				30.391				26.7984				19.3011
		22.0277				20.8714				24.2525				27.4913				14.11				10.1014
		72.7915				36.337				23.6824				26.1526				25.5491				11.9654
		35.1309				30.7313				34.8477				37.6				14.4523				12.8259
		41.9392				28.595				13.9501				29.8451				14.9937				12.6264
		32.1666				21.1202				14.3414				40.1663				16.3212				18.6151
		47.4273				26.0638				16.0252				23.9701				13.6454				14.1039
		58.0072				34.7514				16.4992				30.1586				14.3539				18.9468
		37.9915				55.3168				28.155				22.4753				14.2485				12.3824
		26.4499				24.7154				17.4433				45.8016				17.1867				15.3393
		28.83				23.5414				17.4954				27.1211				17.4405				16.1488
		54.4687				46.4229				12.5378				35.0086				20.7528				11.667
		29.1697				43.5411				11.0654				32.1433				16.756				11.7763
		94.8121				41.021				19.7761				26.7315				14.2486				12.449
		17.8257				29.3595				11.3722				27.6185				31.7062				14.8675
		17.412				31.5573				11.1874				26.6658				17.9271				18.3551
		32.2333				23.9607				16.7505				33.4045				11.3412				12.0888
		16.2068				44.0986				14.9899				45.1824				13.4812				11.782
		48.9647				30.0542				38.2819				39.8612				15.05				13.8458
		29.1615				21.071				16.9886				23.4604				24.1024				16.6487
		75.6954				22.5973				17.6927				29.8471				35.3677				14.9145
		38.9081				22.7918				22.5636				45.88				14.4192
		46.2794				24.1011				22.5747				37.159				15.5594
		29.1199				33.3539				18.5437				33.4544				19.0648
		34.886				54.4072				22.1039				22.9221				19.5289
		52.5907				33.6503				26.2761				30.9039				33.9351
		25.4636				19.8091				36.0189				30.819				13.9465
		37.9581				40.8869				36.201				21.1156				14.634
		31.261				50.2465				25.9041				20.94				52.7201
		29.0839				24.6695				25.0843				23.5586				15.0269
		50.3695				43.8085				58.6299				17.0042				27.4621
		43.5579				21.6249				34.3101				16.0936				14.5398
		58.081				20.9473				24.3766				19.372				26.6396
		27.6786				34.4055				56.4904				20.8065				16.7828
		34.6287				32.6446				39.4313				17.0465				15.5701
		35.3769				37.3176				21.6461				25.5413				25.2959
		26.8794				38.6483				35.1753				16.5871				36.3753
		20.9812				19.2958				63.6248				20.6622				18.2252
		23.6458				18.9111				36.3423				19.964				16.1041
		33.807				18.1267				26.1835				22.4105				25.7153
		45.6922				19.3261				40.7098				24.4216				15.3763
		100.516				34.4382				37.8451				23.4899				12.245
		37.3614				67.6016				28.8737				14.0615				16.7736
		22.4747				43.3275				58.4879				16.0489				28.1823
		36.3251				25.9461				28.6228				21.7489				21.5609
		46.7167				19.4988				37.8148				23.9448				21.442
		40.1214				30.5937				48.8241				15.3139				16.0571
		61.8387				16.293				47.5222				24.5345				30.3355
		47.6147				19.0938				29.706				21.1667				13.5826
		24.076				22.9697				41.9373				21.9073				14.7847
		9.59296				22.6928				28.401				28.1228				16.6659
		13.4565				21.705				26.5264				16.6956				11.4818
		24.2744				40.6954				21.6073				55.2644				14.042
		11.6829				20.7916				23.6983				38.0137				18.1361
		21.575				21.5696				21.2226				68.4985				15.9011
		4.53992				17.8898				30.2167				33.3482				22.0847
		26.0587				23.1024				40.0018				29.0334				12.6748
		14.2027				22.1074				14.1243				37.5636				17.7804
		20.6023				21.7744				34.3407				20.595				18.3911
		17.2028				19.1501				23.5282				27.11				27.3498
		26.4671				17.2607				22.6784				43.6031				13.4708
		6.12621				20.0384				20.5178				30.6575				28.0466
		8.55402				27.8238				44.3398				28.7075				18.3914
		16.0118				21.2618				23.6244				28.5958				12.7375
		10.2777				20.7735				23.7868				25.7672				17.129
		22.1688				26.5362				23.7996				24.9596				21.3876
		48.5946				18.666				31.7572				25.1455				24.0344
		27.9784				28.7334				21.8093				18.3808				15.395
		20.6995				13.5896				19.984				16.1314				24.6499
		20.8292				23.4214				18.8971				23.1495				14.7458
		15.8889				22.3043				69.8191				36.9439				14.3551
		20.4008				18.2635				26.7416				46.044				14.0191
		16.6701				21.253				31.0527				19.807				13.5103
		30.5535				14.8206				25.498				22.948				17.2055
		12.7007				17.2187				43.863				17.6004				15.305
		12.4441				37.2766				43.3164				14.4189				13.192
		25.0842				24.2787				28.6435				17.4521				16.59
		18.4512				24.8084				26.7755				20.2276				18.9722
		25.4294				18.5641				28.4164				23.1342				18.788
		14.6967				15.1882				43.5133				23.2569				18.5072
		38.6752				21.1734				15.2363				30.6063				11.6696
		15.585				19.4882				19.1665				19.9912				12.6371
		17.2765				25.8663				32.0776				18.0381				19.3719
		21.137				17.212				31.6344				18.3465				19.4745
		14.1757				16.6624				14.3482				33.3618				16.2304
		16.6698				26.7979				17.4025				21.446				16.2125
		66.6099				21.4699				23.9176				23.9268				11.4797
		18.5459				21.9649				24.7296				27.09				12.47
		20.5779				19.6049				37.5393				21.0337				21.4965
		14.5274				16.2707				20.3117				23.1058				20.7773
						16.8551				20.2832				20.5004				15.2417
						19.0923				37.1152				20.8087				28.9221
						23.6001				17.4653				18.3849				14.5455
						18.306				30.8834				23.7104				14.4706
						21.4391				12.4861				13.6087				19.4152
						15.7068				19.0951				18.4619				18.1939
						23.0346				15.1227				22.243				17.6737
						20.8188				21.7282				17.8216				17.6714
						17.0411				17.7673				26.2372				20.9944
										22.5733				20.0713				24.3829
										15.7782				14.9573				19.6074
										15.2171				15.618				24.449
										16.3229				21.0116				13.0849
										34.6447				34.3472				11.1051
										22.6359				21.0399				20.3173
										28.3027				20.7675				23.1325
										21.8282				16.7427				14.0049
										29.7984				18.9954				15.5528
										42.5699				23.4027				13.9686
										31.0038				15.3178				13.8896
										21.8422				27.1273				24.7186
										29.684				21.4758				12.9166
										38.1514				22.2612				19.2631
										22.0682				21.3232				18.3464
										26.7751				28.5905				16.2149
										27.0898				22.3351				21.5081
										29.1965				30.4122				16.8973
										22.8836				22.8174				26.845
										19.2492				20.3825				12.7454
										19.6765				20.0378				17.7959
										40.3728				14.1044				24.0238
										33.1064				30.9891				28.1893
										28.7362				18.276				27.6567
										23.5601				28.9267				19.8894
										16.9935				19.6175				22.6098
										28.2312				18.427				17.4809
										22.7491				17.7987				11.6542
										12.0134				19.0799				15.6506
										32.4149				30.722				16.7604
										15.7477				27.5893				14.1876
										32.9563				22.3346				23.2532
										30.2622				17.6613				17.6018
										34.0339				19.2422				17.493
										18.9624				19.3442				20.4106
										18.5949				28.5578				20.7041
										22.291				29.1571
										26.9744				15.7503
										19.6559				14.7599
										26.5781				14.2306
										18.4182				17.9503
										22.0015				17.9463
										27.1923				12.3502
										28.4155				23.5367
										32.0457				19.4314
										36.2294				19.524
										18.2298				23.5568
										24.1284				26.9282
										15.9838				29.3674
										38.1297				16.7667
										23.2835				43.2801
										16.2845				24.1031
										23.0022				30.5454
										25.3851				25.6174
										31.2952				27.2343
										21.5434				21.7305
										22.5113				17.019
										22.2061				21.3603
										29.2062				15.6996
										34.3125				19.0873
										29.3164				17.7765
										29.7855				29.711
										18.8239				12.422
										16.9424				13.3887
										24.1307				25.1871
										18.2364				13.5386
										14.6678				15.255
										24.7228				16.0109
										17.2631				15.7769
										37.3393				29.0352
										16.3581				24.9539
										19.364				18.6856
										36.3357				23.9304
										17.354				16.9352
										34.1031				23.1172
										22.9405				18.3949
										36.1428				22.451
										30.4797				20.1738
										22.2061				18.3794
										18.8521				17.2111
										18.6625				12.0037
										24.1876				11.8255
										38.6495				20.0299
										42.6793				24.0505
										26.0217				22.4738
										18.8958				16.8553
										32.7592				14.6218
										25.05				23.18
										34.1381				17.1898
										32.8257				17.1063
										44.2064				12.4403
										26.7583				25.3503
										28.4204				11.7196
										29.6623				19.7968
										29.5049				17.9819
										25.3222				16.7075
										23.4145				12.2367
										36.1951				15.6087
										37.8823				19.1615
										22.9181				18.9962
										23.9746				13.0405
										15.481				12.319
										19.3917				18.2706
										24.097				14.8973
										35.7441				20.9675
										16.6297				12.479
										21.6005				13.0935
										21.0925				13.1217
										19.7142				13.0632
										29.6027				13.9436
										31.7975				14.1913
										25.8979				11.8924
										28.3017				14.1541
										32.2631				20.5925
										23.8068				12.712
										18.974				11.1689
										15.3765				13.2866
										24.8334				18.0497
										15.5508				11.5535
										25.2009				11.5457
										26.0829				12.5412
										26.7557				13.6807
										44.9753				11.9074
										31.0655				23.7033
										25.2333				11.9538
										22.1859				11.9991
										28.297				16.4046
										20.5428				13.6973
										20.5878				18.6119
										32.8014				12.3003
										14.8993
										23.5428
										19.8391
										18.0846
										59.1175
										23.0389
										13.9352
										26.8876
										21.2007
										53.0083
										22.7839
										22.9598
										40.8183
										35.1984
										22.3207
										18.2672
										70.8086
										18.1016
										25.4594
										20.806
										21.4067
										25.4796
										38.4264
										26.3501
										28.7215
										38.7282
										27.1701
										39.4173
										25.6729
										20.6207
										21.3937
										44.7801
										20.8704
										31.7765
										18.218
										18.2326
										25.19
										13.3662
										28.9086
										16.6356
										15.0108
										20.5908
										19.9049
										20.6072
										16.2029
										17.5123
										20.4036
										27.1415
										17.3362
										20.3322
										22.6643
										19.8552
										19.5385
										20.8268
										27.5691
										23.5462
										28.8127
										21.856
										24.0346
										22.6027
										19.1799
										21.4129
										18.6954
										15.7224
										21.2663
										17.5712
										19.765
										22.2137
										19.7304
										21.266
										17.7659
										13.5537
										20.0362
										23.5272
										19.0388
										30.2044
										19.653

## Sheet: post-lick
	Bin 1				Bin 2				Bin 3				Bin 4				Bin 5				Bin 6
enhance	supressed	none		enhance	supressed	none		enhance	supressed	none		enhance	supressed	none		enhance	supressed	none		enhance	supressed	none
65.1384	26.6132	52.3156		58.3812	16.9257	29.5058		25.1994	20.132	18.2842		113.016	25.9816	50.124		27.2443	18.9826	22.3567		22.3735	16.0451	24.928
59.2893	25.8	34.1076		90.0512	11.6482	30.6445		44.7596	21.9545	24.1721		72.3999	18.3525	38.1809		38.8647	30.758	19.7538		21.5729	20.4796	47.7288
83.5302	20.511	34.9965		43.2286	15.1338	49.3638		15.4763	20.6668	17.9185		69.9828	15.2708	41.3787		39.0734	22.3404	18.5762		33.3207	11.2754	92.5808
143.273	25.3989	39.3153		81.491	18.6435	60.0927		219.546	26.9831	40.0634		131.62	20.851	39.9851		40.3741	25.8391	19.6244		67.7652	27.3077	16.2995
132.349	30.7584	29.4258		66.3645	17.258	70.7428		22.7163	23.637	14.0587		75.6489	21.5174	41.289		43.2994	27.8528	38.5967		34.4935	28.8873	19.511
43.6917	8.49498	35.6717		55.2645	28.5336	66.2172		63.7149	24.0837	40.1944		84.0606	14.7622	27.3159		30.0392	34.8781	27.3253		63.9462	20.1602	91.1719
49.9456	32.1289	28.6835		85.0029	15.1171	92.9358		26.6752	8.90911	17.6074		81.7893	17.091	47.1137		54.5475	29.0943	17.1589		76.5407	15.4197	44.6589
37.1523	24.1927	56.2188		78.3762	8.99817	56.378		70.8319	18.7618	25.0924		70.0848	19.1225	61.8277		39.5138	15.4624	19.1951		24.3558	17.742	28.182
73.1789	23.246	67.9725		128.09	19.8455	30.6358		22.3813	8.56923	35.7414		93.753	14.5032	38.2688		145.237	39.4223	18.4242		21.0145	17.2079	33.8022
75.2965	27.3541	34.233		97.198	12.6398	32.2868		35.9356	15.3225	45.9655		50.6382	11.5571	51.7435		27.1999	24.7184	19.9522		41.5965	19.8186	30.3473
60.5897	8.93983	52.6335		99.0803	10.2543	67.9922		86.1254	27.5212	40.2671		96.8615	13.515	25.5922		24.5984	17.5811	21.1687		50.7876	18.7247	32.8181
54.0601	20.0573	29.2571		42.1574	18.0062	47.9727		24.8825	31.8942	33.125		59.914	21.2393	55.8618		32.856	22.4085	35.6289		23.8075	19.356	26.457
37.9011	16.4778	55.5125		45.1303	19.7762	59.5322		20.984	21.9481	25.2143		75.4944	42.5858	38.049		42.5597	37.9136	18.8656		37.1718	56.4933	45.4512
54.7592	13.9082	30.9162		62.2515	15.4488	53.9825		66.3761	18.9498	54.7396		68.8571	26.6821	39.7051		56.6239	21.3298	19.215		28.135	28.2188	25.0324
43.8051	7.3591	59.8543		47.7075	23.7877	81.4814		15.269	16.6463	31.9921		56.6141	20.8705	37.151		60.1557	25.1414	18.6643		23.8197	23.2741	28.7338
53.0143	16.2623	45.897		52.9359	20.2504	33.0189		19.4606	43.3605	49.3457		90.4633	26.3569	43.3492		24.3842	25.114	60.1833		37.413	22.8296	21.6329
98.6217	23.7502	46.7363		63.5863	27.874	30.3217		15.9049	49.7609	17.2944		71.6446	23.6652	36.4215		57.8377	21.6451	18.211		22.3639	19.8855	59.1472
47.2216	31.0836	31.7976		56.0066	36.8538	23.9459		29.4464	28.0789	38.4936		104.822	28.4979	44.4896		24.6496	23.9292	25.4505		21.8155	17.1522	30.6086
85.4561	34.7825	25.2666		89.4752	14.7916	50.8442		38.1018	57.7567	22.8766		108.145	14.4416	62.5556		40.184	37.1911	10.1256		29.5782	10.3397	27.3475
56.324	20.9588	67.496		76.6729	14.2249	52.9889		66.3916	44.9357	20.3559		85.0155	28.8491	51.7458		93.5806	20.3423	17.6142		30.1246	22.5311	20.0638
30.8765	23.2222	57.7883		58.3304	22.3915	54.1067		15.1378	34.018	47.6229		56.764	22.5338	45.0231		67.6513	17.8612	24.5302		19.7681	11.1531	36.2957
68.8868	26.8047	31.493		42.0873	42.8469	36.6504		32.1003	28.6129	30.4022		66.4572	6.94148	63.5065		60.8953	9.79982	26.2003		24.8717	15.3492	30.6139
71.6298	20.7948	22.4383		61.6278	30.5256	12.8307		31.4889	24.9122	23.3183		63.8893	25.1813	59.7677		75.7261	24.1165	24.1059		80.1326	11.2534	18.1771
66.7039	31.517	38.7303		106.618	17.1851	13.7224		38.5281	25.0615	27.0015		54.9196	16.4891	50.1266		40.8216	15.5927	29.3779		17.7861	25.1623	22.7881
30.2881	37.88	55.2808		54.5906	66.4336	10.8199		37.8069	16.3678	44.3816		65.6439	17.7582	52.8099		43.7093	10.698	22.361		41.8047	17.808	28.5556
33.0007	27.374	43.8326		89.6877	16.7832	11.9103		33.7442	33.2731	35.6483		49.0384	8.72883	32.9267		347.614	13.5626	17.1997		35.712	27.7992	34.3071
38.4245	26.4134	43.7374		35.0805	51.0172	56.4606		27.9239	30.6312	27.69		60.0995	15.5114	50.2492		72.9648	13.9588	29.2228		37.6042	45.2094	14.5513
25.1037	26.9478	55.0282		65.7242	31.0626	22.0405		37.7086	15.4763	34.2652		69.9698	50.7866	81.6698		241.72	20.685	33.0282		112.072	16.2765	22.943
18.0247	20.1924	15.2194		26.0244	25.8684	13.8007		39.9003	19.201	19.7986		73.3132	29.9598	34.4178		23.3841	40.2289	18.5756		24.2152	29.4277	32.7475
20.4563	23.541	66.8111		20.1878	26.7333	18.0788		25.9978	10.3588	34.4928		64.1625	14.2166	70.5676		160.857	14.8973	18.8465		19.5574	15.3558	43.3778
24.4327	40.1289	23.8835		24.5997	34.5163	24.1767		15.3711	21.4037	19.694		103.298	19.8147	49.9968		129.163	11.1799	30.4883		16.0925	20.2287	23.3793
19.3826	55.1803	57.0022		64.7472	36.6317	16.8455		34.3989	16.0106	17.3087		86.7344	11.8795	49.6225		24.2936	15.9267	17.1689		101.805	38.9492	38.3606
17.7438	23.7776	25.5444		20.2918	21.4627	17.5149		18.8143	69.7033	39.6108		64.7192	24.8958	48.4545		114.041	20.515	17.2396		58.2755	18.2657	16.6745
34.0124	41.2032	40.1344		16.2816	48.7772	23.8764		26.151	21.559	25.8547		52.5939	9.04273	42.0417		79.33	12.0108	16.9164		18.3447	12.6972	28.9014
22.5487	20.3924	57.0814		20.1714	16.7036	10.9116		28.5571	14.9787	25.5107		86.6836	26.6356	27.2693		157.694	14.2535	24.7333		77.4661	16.8535	18.6698
140.455	24.9733	68.6036		31.5596	22.8171	17.3242		31.3415	13.7285	17.4634		71.0282	37.3407	48.9556		85.2276	18.6968	22.7935		45.1803	23.1937	24.7335
84.1361	19.8554	42.4746		38.1918	39.4713	26.2536		65.7379	27.4658	14.9864		54.5849	51.7002	43.6716		75.6831	27.2916	36.4592		46.8405	25.5479	37.1034
68.4249	29.6421	41.3928		38.0414	19.5887	14.6158		29.7822	23.3435	28.504		34.646	27.5998	63.7394		47.8312	9.0079	14.6841		24.4463	20.845	82.164
35.6059	51.5168	27.0193		50.9234	33.7065	24.5697		19.5884	26.9819	31.4014		51.0664	28.9998	66.1747		60.0224	11.503	33.8626		37.9533	11.6407	40.5631
28.6898	17.6277	80.8654		26.5461	35.2435	18.0798		27.1834	15.8905	24.1707		73.7998	25.5042	57.6196		96.0311	15.1562	22.7144		41.7229	19.187	79.5747
42.999	22.896	50.4275		62.6572	10.8968	22.9285		38.0522	13.381	31.2807		74.1283	22.6664	17.2621		180.088		23.1671		68.4766	12.1278	27.191
76.9081	21.0932	44.538		31.0135	22.3466	20.579		25.7138	17.2508	26.2444		76.0647	30.5864	81.9012		39.4462		22.5183		45.0055	15.5259	26.6625
66.7155	25.0883	55.5459		27.6031	16.0678	27.414		27.1845	16.2894	18.3947		45.3612	27.9754	34.3356		58.1144		31.1772		46.024	28.4503	47.6102
69.0344	16.1873	53.0782		17.6582	22.3097	16.4312		20.4777	17.4289	24.8793		54.4765	31.2748	65.2899		189.763		25.3648		43.1985	25.4767	38.7481
56.0039	23.5216	36.6799		24.708	13.8409	33.9813		40.6223	17.2572	21.3286		41.891	29.0775	32.2794		146.109		30.9636		23.271	19.3709	26.6937
71.6414	15.2467	37.5564		39.004	30.7981	27.3827		29.3619	11.1383	33.7904		98.5016	16.1155	2.58387		40.1683		24.595		43.5251	25.7535	52.8111
49.5636	40.0553	25.0536		75.1136	44.5071	16.7892		37.2315	20.616	22.0638		106.405	28.7559	54.6476		164.35		23.0566		20.4463	15.1738	49.5884
39.1417	17.6698	40.8961		19.2105	37.6962	18.3565		32.3603	29.7302	17.0709		89.2391	22.6313	65.2832		53.6838		22.8847		61.7559	22.673	37.9587
66.4935	24.83	25.4369		35.1304	26.2163	11.4663		83.2861	23.2329	31.4989		84.674	19.4331	60.6829		32.3492		22.7194		108.632	13.4937	29.2072
63.7448	19.9041	26.6806		52.369	12.3258	14.6969		53.4337	34.7364	28.1981		58.7322	27.5153	42.7822		48.3196		20.5529		33.6179	13.0986	27.9731
61.6381	20.4477	50.2769		21.6848	23.1076	22.1084		50.1938	11.3407	20.6552		87.3853	17.1716	65.6808		35.7193		24.3855		28.1053	21.2971	63.3972
36.6088	25.217	36.1896		51.2493	38.844	29.813		127.268	17.8213	19.5568		72.4841	38.374	99.5172		21.846		18.3178		41.2397	17.4887	24.027
35.0897	7.27696	39.6887		45.5648	19.5775	20.1472		24.6859	18.0609	23.4325		48.0925	15.8733	56.15		29.5813		12.2024		33.1402	9.45586	76.6923
37.9435	24.7889	63.4775		72.2281	30.629	21.1792		54.2217	27.6775	18.1905		48.5374	17.0541	25.4904		45.8823		29.7453		19.7006	10.4952	41.1004
50.3529	18.5971	41.8621		57.1015	25.1712	20.6553		30.8305	13.5484	23.0396		100.605	22.6241	53.4944		31.7154		24.7765		26.9553	26.5594	27.947
	24.4097	46.0564		23.4796	24.251	33.0505		33.5314	35.5386	41.6994		62.7816	23.0358	38.8816		135.969		18.0039		25.1848	17.0163	45.6025
	21.4054	35.3876		19.1644	47.3749	30.1454		60.3239	16.6565	28.2791		71.8479	24.6018	26.6217		25.8723		29.5746		58.7999	13.2785	20.2059
	18.1218	33.3578		146.776	24.3217	17.3408		41.7101	30.2436	21.6015		98.5221	40.0638	54.0444		38.3136		24.8452		38.7585	12.43	57.2109
	36.4925	40.0289		45.0294	15.3969	33.774		24.4097	15.7703	31.4224		59.726	22.5879	56.3573		22.9805		19.3083		32.4132	12.7476	13.5547
	24.2155	61.0758		23.5356	29.2504	17.4586		23.247	23.5673	52.0706		53.2275	16.943	59.6586		34.6352		38.345		42.25	14.4623	50.3515
	22.4318	27.9425		23.0401	17.0981	22.4318		26.6736	23.9593	30.5721		18.8816	28.9264	85.3486		34.2217		20.6624		109.719	13.1372	26.4095
	50.4041	44.52		34.9987	36.5592	16.4839		24.7554	29.904	39.1146		29.7738	34.4884	88.7733		47.0063		17.1796		23.6991	9.73989	56.5706
	27.329	43.0726		33.2188	28.8797	22.6567		35.5591	15.9293	35.9249		36.6194	32.2293	63.2491		30.7632		31.1592		34.3729	26.0554	53.807
	18.4829	63.7331		46.4282	22.8939	24.2188		32.6709	13.3025	46.141		20.1633	42.7298	59.9063		22.9112		31.4141		26.1505	11.0721	41.355
	50.6978	37.9509		75.0263	33.0625	14.6995		34.7515	23.1164	27.8872		46.6542	40.7444	44.705		29.303		21.9244		26.609	28.2164	59.2185
	7.16681	54.1975		31.4348	25.3792	17.5577		15.5629	21.9784	28.0333		54.6505	38.5636	49.7907		56.4281		19.9561		23.0516	11.0177	19.3409
	21.9959	45.431		36.5069	50.1475	24.6521		89.0605	16.4986	30.6422		71.4682	9.52948	27.6148		39.0736		35.8692		33.8316	16.7101	29.6091
	31.0885	29.0198		34.3601	23.8236	26.7856		44.4302	22.0529	33.5283		81.2231	16.5204	58.9197		35.0578		18.3031		77.4605	21.4867	30.2327
	13.9191	32.5978		26.7687	34.4506	16.165		23.0126	22.7266	35.991		31.1924	15.1737	61.9133		29.4448		28.414		42.0998	10.7241	23.1547
	31.6137	58.0568		23.9332	41.746	11.765		40.7336	32.7574	24.7762		45.923	27.854	60.4029		21.1471		30.3214		39.6208		24.4996
	10.5897	50.7055		30.056	17.7892	27.2846		25.2016	15.6311	31.0642		49.1261	18.7453	48.1285		41.9759		29.1207		45.5995		19.2181
	9.29828	67.9539		28.3735	13.4732	12.0082		23.6063	16.3983	34.2361		43.1044	14.3391	43.3415		26.8548		23.1849		21.1166		21.0867
	22.1176	49.1401		39.8397	20.7717	15.9889		19.5477	25.2697	29.626		65.5803	42.3086	61.3452		26.987		20.4789		27.4412		30.381
	19.5656	40.6623		20.999	20.3141	10.7766		142.707	17.9542	30.5422		82.0028	17.3817	68.3214		24.8555		25.3893		29.7756		27.2575
	18.4126	63.8312		16.3797	21.7533	13.6		37.0839	17.3571	27.4434		21.5902	36.9281	82.817		41.0812		29.4316		20.8749		54.0537
	26.4023	75.5821		15.2246	20.9511	16.1092		37.3287	45.1085	24.8346		110.835	73.981	91.0142		31.9954		40.0372		41.0624		20.7706
	30.7304	61.0943		30.4347	14.4589	18.6992		24.5055	17.2368	24.3257		78.5646	28.6946	49.7051		21.7027		19.0823		10.9332		12.8701
	22.2145	79.2399		36.9266	22.0465	14.1542		53.6047	17.5467	25.4702		86.7947	19.7675	44.68		25.8691		27.0055		21.0468		18.5822
	19.488	44.5152		20.684	14.525	10.4261		26.0321	13.6951	31.8482		44.5579	19.1199	33.0515		22.6951		41.0947		50.0874		50.1756
	33.5143	39.3828		21.7108	21.1609	18.637		17.5872	39.2087	31.9699		129.747	23.2269	45.724		26.5794		32.9684		26.2222		38.5363
	17.3343	41.2654		23.1373	17.7308	12.9364		18.6092		28.0647		40.014	18.2127	13.1619		24.5968		41.8902		17.9658		57.9137
	33.825	47.0945		29.8369	16.6282	15.6154		27.0328		34.641		54.0315	38.4128	18.9689		24.4427		30.3168		20.955		53.233
	22.6849	52.2068		24.1634	20.6898	13.4263		45.8437		30.0391		81.8793	41.2527	29.0018		29.8785		22.8465		27.6017		18.8459
	21.005	27.3585		42.9012	13.6491	14.3456		33.6584		26.0987		53.7301	11.2022	34.4751		31.9337		30.3371		16.3649		19.1738
	27.6108	32.7389		31.8955	9.0344	16.673		62.2463		23.678		22.8338	31.969	66.7746		30.9626		34.8871		28.6659		89.6667
	34.1353	24.4248		28.2676	16.9489	17.0377		26.894		24.6635		97.4359	30.3847	56.0438		28.1791		31.2733		20.3032		38.2821
	34.3121	31.3702		76.3232	14.4548	15.7936		23.1042		18.2425		37.0241	22.0477	56.2899		28.0444		28.3494		21.4275		21.7569
	21.7836	19.2116		31.7565	17.1673	11.7163		33.6212		28.1336		64.342	59.6462	20.3165		31.1671		35.3633		16.4527		15.0378
	36.3556	34.9026		58.9367	11.0884	15.545		38.5512		28.4097		63.5243	16.8084	12.4657		25.3918		34.6209		19.5399		40.8095
	30.1531	57.1107		100.339	16.6732	20.0484		69.1396		26.5146		61.3683	9.84171	96.1157		21.3994		17.734		35.498		27.5389
	20.9528	40.8783		96.0052	20.2453	15.5361		22.435		25.8122		41.3217	35.0388	12.5007		73.4415		24.0935		21.0266		17.5885
	19.7152	44.208		137.826	12.1258	23.3128		20.3556		36.5764		49.1225	26.3064	34.2626		17.3738		35.1648		38.2537		14.6238
	28.2526	54.1931		24.3545	16.4757	21.9275		37.3055		37.3908		34.1804	28.8572	41.298		71.7704		38.4926		140.477		13.4532
	11.7012	43.1088		36.2277	20.934	18.7502		29.5174		37.5464		46.345	18.6167	29.2437		18.7329		39.3409		74.6562		24.9297
	26.3346	47.2341		111.996	23.5481	12.1891		27.5738		32.4729		26.8419	26.8483	15.1894		21.5526		23.9976		38.0352		21.0951
	22.7567	35.4724		164.981	73.71	22.9969		27.665		31.7896		27.2893	16.2769	37.973		37.9303		42.4969		37.6087		13.3757
	31.2782	37.3217		22.8008	13.4892	20.6176		22.2734		25.0302		35.0776	12.2083	51.4274		52.512		29.5739		47.1776		17.3657
	37.6648	42.7018		32.2268	21.6459	24.5124		45.5943		26.0169		28.7101	4.80318	73.5925		33.3868		19.9341		23.9339		12.6081
	27.1527	37.0238		98.559	21.8771	14.4596		21.9378		32.7955		24.0321	34.4216	69.2924		64.5524		25.1279		24.0618		19.1739
	22.7553	38.884		58.4053	19.8438	45.9907		26.9165		27.6743		20.2378	23.9138	39.4557		18.35		21.0241		62.7855		16.0281
	22.3764	36.5812		77.8677	20.7626	12.5314		23.8104		31.5761		44.6087	21.1809	38.1879		38.1767		44.8517		44.4878		22.7609
	37.366	32.813		46.795	18.9261	19.0528		27.9216		20.6386		70.8843	28.0003	49.5623		21.8306		20.4394		55.5903		22.1603
	35.2661	30.4076		31.47	25.5343	22.5496		29.5645		54.9786		23.4547	26.7538	13.6136		36.7408		21.1374		23.3695		20.7038
	31.1528	64.1323			30.8993	33.8126		19.812		44.1316		41.4587	22.3833	27.6407		21.2344		22.4543		26.3729		24.7909
	18.8648	43.3277			23.912	15.9082		20.6384		36.0033		31.0039	28.8933	16.5554		15.911		28.9816		37.4945		20.1596
	21.897	53.6497			48.223	20.6102		18.5857		32.6254		24.4161	10.5384	46.2349		19.0803		29.77		22.1961		17.3792
	29.1301	49.6656			21.4199	20.3194		24.8612		30.8505		27.9249	23.5478	18.0535		15.0399		28.6168		40.7382		20.4028
	29.6248	33.1129			13.0929	34.6449		21.2496		42.4261		27.0658	14.4292	22.1621		25.5162		25.3165		52.094		19.1826
	27.3091	30.4016			17.6099	27.4227		21.2097		33.7997		23.5774	28.3566	28.3744		31.8204		18.3168		27.1547		15.5013
	19.0788	30.319				23.6975		31.5749		30.1554		78.2731	24.031	15.1455		22.5137		32.6646		19.6233		19.425
	26.0509	34.4657				17.2616		23.1163		15.3776		51.8196	22.5203	18.2971		19.8754		19.8344		37.0505		21.9714
	21.6807	45.9395				26.133		42.0132		18.1314		17.9774	29.9709	25.0107		14.0976		19.272		39.1502		15.3581
	23.3581	47.7362				14.7072		61.6324		26.3803		29.9161	20.2728	57.6552		17.0605		21.4291		24.4274		19.3156
	36.2838	49.085				38.6093		24.2573		21.8001		58.5133	20.1962	52.2969				25.3503		32.6503		25.2092
	47.076	56.2914				17.1041		122.066		17.3417		45.935	22.2895	15.3213				34.3312		36.5951		12.2208
	19.9759	55.2473				26.0518		26.9226		18.0502		30.3774	25.7898	30.7671				30.3531		30.0267		23.507
	15.9568	39.1257				25.0209		33.4103		47.9377		36.1876	10.6287	53.6323				20.5507		24.8228		16.8257
	23.7587	41.4914				17.5474		22.249		17.5522		34.2921	14.0916	10.3077				20.0799		14.8723		15.1545
	7.74293	39.6347				17.3492		27.9981		26.5824		40.101	29.7279	13.7				27.6095		30.2678		18.238
	13.8993	36.0233				15.3517		20.3784		16.6544		22.8044	13.2437	14.7121				35.9382		48.2576		21.8836
	21.1943	37.5761				24.257		21.224		18.0162		17.127	18.53	14.371				30.8842		18.5245		15.3129
	24.189	22.9025				17.9423		22.8576		22.6226		21.6231	18.5904	15.4837				32.1089		24.9355		12.9171
	17.4525	28.1161				21.8443				17.5241		26.065	23.5289	16.5368				31.2935		11.2317		15.0807
	19.035	34.9535				18.4018				50.4114		37.8967	18.862	87.0631				31.3729		31.375		15.4822
	14.3613	26.436				11.9678				28.6691		34.2833	28.5594	39.0009				31.6921		17.9118		11.4272
	19.3015	54.5274				14.0251				16.6234		27.1532	32.0034	27.8365				24.4499		17.3958		34.0995
	28.1568	35.6278				13.6403				22.5181		22.2784	22.9494	18.7458				27.6812		18.5879		25.3156
	22.9182	32.7179				14.9317				32.7928		56.5886	30.335	20.0252				45.915		19.9875		15.1087
	22.9201	56.9074				36.8757				27.4769		31.1024	21.549	16.2184				35.3811		33.7251		14.2032
	20.3917	20.2139				13.404				16.8991		25.2511	16.2832	52.4017				26.6511		16.1419		23.8483
	21.3298	28.9783				25.963				18.0011		21.321	27.2252	19.7209				19.3068		26.3336		19.7723
	22.1692	14.3584				38.9436				36.0361		27.3744	26.2128	21.4283				34.1455		32.2875		36.8258
	18.8203	14.2874				25.0018				21.4512		46.0797	28.736	16.5084				22.4427		15.4818		22.8864
	17.2372	10.2445				32.5984				19.1512		31.505	32.7452	25.0812				33.6712		20.5566		18.7171
	29.0863	26.2311				14.4483				22.8507		33.4501	31.3876	37.2209				23.9755		29.5953		19.379
	21.9682	36.4644				18.4454				17.3005		27.4524	32.5116	14.6545				22.7188		18.67		18.039
	25.7646	18.1434				26.362				23.3784		23.5343	36.0873	17.2398				18.8118		27.8289		14.3754
	16.2504	19.1429				28.0818				25.5208		39.4334	20.1005	17.4046				22.1374		30.7741		24.3916
	13.3664	27.0383				31.0441				22.1933		69.2865	23.4526	10.9775				31.0918		14.8595		14.2874
	42.1015	21.2227				22.3253				19.8248		50.4318	29.6799	25.4896				34.2736		17.8159		18.9868
	57.4389	17.796				24.6531				33.0062		38.998	56.0132	44.277				28.1393		14.9599		18.9128
	25.1972	20.6945				23.5903				22.5029		36.4903	18.481	14.865				21.5324		31.4808		16.7373
	28.4112	19.4441				8.09097				22.5764		28.7964	24.3022	25.6755				29.9494		14.2019		18.5257
	6.04794	19.807				35.034				17.8548		42.8354	43.4916	18.8399				26.0513		21.0135		21.2517
	14.0175	13.308				21.7644				39.6665		35.3428	46.4747	16.3392				16.3177		17.2286		14.5795
	18.7699	24.012				9.50631				19.3965		43.7382	26.5389	8.85545				24.585				17.9226
	19.4943	16.601				34.7066				27.5497		39.3649	26.1976	23.8387				14.7863				14.212
		23.618				18.909				16.972		33.5423	45.7651	13.9436				16.6412				16.4245
		15.7649				31.5369				27.3735		33.6991	33.7291	16.7726				18.8988				22.4396
		21.736				29.3339				21.5644		67.8214	20.8581	15.7167				36.3431				18.4949
		16.5463				29.8739				17.2809		39.5872	35.8756	17.0438				24.2901				21.2596
		24.1131				18.1531				33.0644		27.2601	50.6283	26.7473				44.804				14.2234
		35.9428				36.8209				29.3211		21.7062	48.7118	13.4546				42.9085				20.0034
		22.4823				33.1428				28.3324		24.7903	29.1997	23.3974				24.8125				18.5375
		17.7849				19.6358				15.1962		27.0007	34.8673	16.9851				27.1702				21.9278
		15.4492				33.3641				23.4488		23.8518	20.4409	13.7673				17.1637				19.1734
		21.4061				28.5613				31.2652		24.1851	20.3991	23.5652				31.3926				22.6411
		17.7947				24.3547				23.9043		19.868	23.2895	24.5078				14.1409				16.4179
		16.9262				60.3182				17.9052		22.3245	20.8271	20.6694				19.728				27.8049
		26.9863				31.2667				12.8557		27.4242	9.24425	24.4182				25.0764				18.4529
		21.0699				31.0479				13.532		24.3557	16.2643	32.9554				19.3091				9.93524
		15.96				27.1957				12.0011		30.1614	18.0659	11.0003				17.1726				17.9659
		21.947				31.4983				20.1487		28.8422	18.2056	18.6766				16.1158				27.429
		20.2141				31.2615				22.9126		22.9552	23.4873	20.1448				31.2378				25.4431
		15.3942				27.5055				26.5397		18.8752	20.2854	17.6166				25.9009				26.1603
		12.9061				26.1814				26.3482		17.0606	39.7367	20.5408				30.3327				29.1566
		14.7889				29.4353				27.3116		28.7455	30.0075	12.1359				22.1127				22.8253
		22.158				19.8971				23.5139		19.0989	19.2859	17.7105				22.9063				12.7389
		20.4474				19.9194				21.4923		30.271	12.0869	19.6585				25.1249				36.5599
		17.9461				22.251				24.1032		28.6216	24.1597	17.4841				20.2986				32.7964
		25.4869				23.8155				21.098		33.6174	40.6258	28.9938				31.4126				17.1989
		13.801				27.7499				22.1875		28.4788	9.35611	17.6559				25.6771				23.3196
		13.4281				29.742				17.2259		39.348	16.5547	17.4674				17.4036				16.1069
		23.1517				8.22936				17.5365		26.6344	13.7424	22.9624				81.1405				13.7842
		20.6526				21.4334				20.6954		37.496	14.17	15.7369				34.4397				16.1269
		17.172				16.7334				16.7834		20.6477	7.47924	16.7945				25.3768				13.657
		26.2583				26.886				25.0583		12.0817	10.1439	23.8965				38.0528				20.2535
		13.4727				33.5728				26.2053			11.5299	18.8498				28.1761				20.2897
		19.34				20.5036				14.3464			14.0003	14.282				27.5571				20.2607
		14.9797				21.8609				16.127			24.8726	17.8496				26.2394				14.1211
		32.0104				20.7835				10.2872			15.6174	17.6241				16.3878				21.5323
		31.2861				15.8859				15.2501			13.575	10.47				40.6918				20.5784
		16.8102				14.1302				36.6256			12.3448	17.0816				48.8984				19.7514
		18.3365				17.3126				23.7342			23.3466	28.0846				63.3253				21.3635
		21.1713				17.913				25.1888			15.251	23.9568				23.1588				22.0315
		19.1634				19.4676				19.7016			12.4156	18.5092				23.1615				29.268
		11.8885				25.0753				17.6559			13.1633	20.3897				22.1949				26.4165
		9.29505				37.0861				28.3839			17.4556	26.6294				22.0442				16.5542
		17.1763				28.1733				16.5605			11.2558	15.0277				33.509				22.7484
		26.3557				29.3133				10.7308			12.9432	17.3453				20.024				20.3606
		25.557				19.7735				19.9151			15.1297	14.7352				27.8866				29.867
		28.6287				39.7799				18.8853			14.8571	13.7514				35.4201				18.9283
		15.3202				49.1693				18.3461			13.8844	14.9221				28.398				26.1334
		16.5384				55.7461				17.4673			21.9377	16.1832				41.5132				13.9832
		16.8322				38.0249				16.3886			15.5236	22.4397				17.3216				11.8067
		25.5083				32.9486				25.7161			14.7876	18.7432				13.48				19.0657
		29.4831				43.2099				21.9565			11.6601	19.5424				20.6174				42.797
		17.4923				28.9491				21.6997			15.3138	17.523				17.1233				16.1321
		18.8343				25.0499				16.472			13.7972	28.3094				14.7272				22.1605
		16.7638				29.3128				15.0391			13.3355	12.9282				18.5335				34.2278
		10.1316				20.401				37.3361			14.2663	10.519				17.4385				22.9128
		22.1169				22.1159				20.5188			13.2855	20.114				20.1239				19.3964
		44.7361				19.3751				43.7699			22.4821	12.0944				12.6599				20.3981
		27.8961				24.4184				29.176			23.2656	12.6126				20.7532				16.9232
		26.7643				32.3618				27.9382			19.2019	17.4433				19.2649				19.6636
		28.6194				46.574				10.2871			24.0433	12.0053				16.829				15.9471
		26.9351				39.7092				31.1163			27.68	22.0758				20.844				18.2079
		30.1493				30.4439				28.2643			33.9734	24.5141				19.5794				9.99417
		20.4411				25.6088				33.5054			29.0054	14.9407				14.9812				16.6324
		24.2959				21.2705				22.8425			60.5344	17.0987				14.2727				15.5509
		24.9889				19.6146				26.4618			48.9578	13.7735				21.2188				16.3983
		18.321				25.4126				29.0067			26.8043	18.3682				20.3696				25.9843
		28.5298				30.4028				16.249			22.47	24.6448				20.2402				22.435
		32.2517				44.8936				30.2834			20.8554	17.0079				17.5242				22.5125
		37.6917				28.826				20.8238			13.1748	19.4517				20.7088				23.1815
		27.3448				26.2772				17.2875			17.5145	22.7804				12.3061				14.2597
		105.291				25.6828				18.9472			20.4058	24.5912				29.8643				11.5402
		21.3385				25.6982				19.6127			18.0744	24.0887				17.0526				16.8361
		24.2923				29.6012				25.7431			10.5032	20.7559				12.7218				17.8953
		23.1361				28.2997				21.342			14.3616	27.4349				14.3468				29.9142
		20.4532				20.3419				20.5467			14.5364	19.3455				18.014				23.7413
		24.3238				28.1308				13.7577			20.7628	21.6833				18.811				25.9877
		36.0223				18.6613				14.488			11.5358	13.1088				13.6525				22.7388
		22.1178				22.037				31.3145			18.8675	17.6997				16.6073				23.6185
		33.2035				29.2471				26.0501			18.7146	18.0933				23.7281				28.2413
		23.9046				23.2748				29.0883			21.8626	21.983				15.3088				32.8653
		24.3933				22.4389				28.5592			21.6202	13.7153				15.6855				25.6213
		18.4845				25.0166				17.8145			31.0515	17.571				22.0319				34.503
		23.127				38.5527				19.5814			18.9683	18.6278				22.555				33.3016
		32.5062				20.9777				15.9427			16.7408	20.5006				38.2627				35.2544
		33.6946				27.8869				17.2385			18.5667	20.6964				16.8483				29.5033
		22.6083				64.0347				36.3437			21.1876	19.0417				29.765				32.7794
		45.8498				20.4507				18.1538			19.3597	20.2962				25.7468				19.6331
		28.8326				25.6369				19.6944			14.4506	13.3439				27.9339				16.5993
		28.8258				24.8506				32.9424			21.1284	24.6499				18.1379				23.8576
		21.6943				34.3718				23.4569			24.3461	23.2724				37.9963				28.2433
		23.2855				27.2576				29.2544			9.73215	19.2391				36.1859				17.003
		16.24				20.7548				12.8106				20.282				31.9842				19.7185
		22.5841				17.985				20.3863				12.3321				20.1607				20.0635
		30.5536				17.1528				19.8448				25.0364				27.9039				20.1326
		26.2658				30.7312				14.4284				20.9053				23.5692				31.7441
		33.7046				18.6225				30.4923				14.0498				28.4867				21.0157
		22.0814				19.7429				33.7577				14.7835				27.2919				25.6553
		31.2362				20.7209				28.8661				17.6192				27.5422				29.8536
		30.8535				18.784				21.9199				14.3299				19.7802				28.053
		23.9715				24.5141				20.9704				20.9316				26.4573				20.9152
		33.8025				22.8531				22.8944				22.36				19.3827				25.4521
		21.4958				23.7937				23.8523				20.4743				23.7275				28.0282
		35.8853				26.7164				18.8627				12.5722				16.2605				17.2738
		27.3293				27.3048				29.3623				21.5565				30.6163				25.8221
		38.5176				21.3001				20.2079				47.6689				33.6337				24.495
		28.2591				21.2295				23.212				16.3763				27.888				26.7546
		36.9688				27.0514				19.0918				16.4554				25.6616				24.3448
		24.0958				19.8739				20.9935				20				21.5064				31.4544
		24.8696				19.1781				14.3885				20.7243				23.9692				25.0945
		17.1659				25.1656				28.3549				29.1931				32.4679				22.0535
		17.9417				28.8166				16.9202				35.3928				17.1974				22.4982
		23.854				26.8197				18.0013				43.598				23.537				24.7543
		60.9151				25.5644				15.7867				20.2192				23.6067				21.8863
		43.4824				25.4296				18.8796				14.6953				20.2829				25.2681
		43.5457				29.1596				25.4781				14.1872				19.4113				24.093
		118.608				20.1763				10.1359				23.4556				24.4588				33.9554
		24.8545				18.765				15.0099				25.1198				30.7239				23.0253
		73.1954				11.9947				14.4055				23.7402				20.1259				28.2382
		50.6372				17.4631				17.2256				15.8618				25.473				17.294
		30.9255				20.8323				14.6087				44.8797				27.282				24.5998
		45.2194				24.7622				15.331				21.5379				33.8261				22.364
		64.7078				23.4191				15.9715				22.072				18.5136				10.1988
		39.4492				24.1715				31.4872				14.8219				23.3401				19.3559
		57.1073				22.4404				20.6883				16.5911				24.5658				16.6188
		48.2371				25.163				18.7008				27.7403				18.4439				14.5001
		37.9694				19.5318				27.9499				22.9669				20.8407				20.8894
		72.4698				18.904				29.7603				35.3363				33.5656				17.7362
		43.0736				18.7581				16.312				38.0299				18.7989				16.8097
		29.7889				29.5411				28.1511				11.1154				17.8145				20.9125
		66.7902				22.947				26.6292				29.4534				17.1607				18.4453
		50.4535				35.7245				17.4661				21.053				25.9274				26.5871
		51.908				15.6982				20.3869				16.5134				30.1672				26.6019
		78.2468				22.4769				28.7331				21.4052				32.1696				20.4551
		27.488				24.428				16.3829				19.6521				25.987				22.8069
		48.9573				85.6387				19.8789				19.0877				29.5574				17.0452
		63.8809				27.361				19.2687				19.5216				33.0763				12.1862
		57.7478				42.976				18.7987				27.7037				26.0539				10.0558
		55.6378				62.4615				26.8636				23.9209				53.356				17.6284
		35.7886				24.0477				13.9968				18.2754				25.8945				27.8554
		27.1155				40.9259				11.4685				38.5567				18.5248				15.1499
		34.3566				35.9183				19.7135				22.4665				27.0272				19.5481
		39.2873				44.8088				12.8208				20.9639				33.7067				17.7919
		49.7766				31.6869				18.7817				18.9509				16.6597				20.404
		31.5299				47.5403				17.6486				16.4493				29.4782				16.6858
		48.7867				32.371				27.7736				17.3275				31.3362				9.60993
		63.0105				26.5092				15.423				12.1439				31.3648				17.6692
		21.0372				74.4286				20.1477				19.9221				29.4788				9.25446
		46.5821				36.0398				20.3219				11.7588				21.6487				10.7731
		71.6896				36.7693				20.3406				19.7678				26.0604				12.499
		59.5293				42.0068				22.6317				15.2202				30.879				16.184
		43.0945				64.7903				23.5438				20.6653				28.1673				14.4725
		36.4527				25.9189				32.3398				36.4698				21.1319				17.779
		39.5268				40.5136				35.0036				28.0701				36.7059				18.9344
		41.5635				46.5785				38.4604				18.9237				45.7694				11.3534
		39.9754				35.4996				38.6128				31.889				25.425				10.1162
		91.4622				32.106				50.7856				25.1226				30.57				24.789
		36.7083				68.6873				34.7611				16.6728				26.0101				17.3377
		42.7247				17.3997				36.3168				23.2945				34.3427				22.1012
		35.4881				21.0248				22.7794				16.8865				32.8205				12.5758
		53.4366				49.6174				30.1882				21.1807				17.3511				17.7499
		26.4646				25.7038				18.7715				16.2771				29.7262				15.1143
		18.0939				52.2656				21.1272				26.4742				24.9006				19.2198
		23.9198				20.9067				27.8136				19.1707				23.5731				10.0992
		76.4934				31.9569				22.5541				19.664				24.8474				10.2982
		21.8351				23.6316				44.4208				17.5029				24.4242				21.2475
		20.3506				18.1885				44.5899				28.6075				12.4909				15.2959
		48.5134				33.5864				38.3917				19.7215				15.7871				14.7008
		38.0765				25.8992				31.0535				21.5504				15.8778				14.2357
		38.1193				23.2127				24.7444				27.534				25.8245				16.5834
		58.8101				23.996				22.1817				19.1483				14.4349				14.4388
		32.6489				38.7641				34.0946				20.3863				14.0559				23.9394
		47.4653				25.7345				24.6664				29.5597				16.4383				21.6332
		68.1202				41.8859				28.7826				23.0588				14.7174				18.9076
		28.1181				28.4868				38.7103				19.3974				15.7383				20.6948
		49.6819				38.1353				30.0171				21.8436				19.513				19.155
		24.8827				45.3124				23.1801				31.0452				17.7545				10.7742
		17.2879				36.8205				32.7293				25.3232				18.9142				15.8606
		16.9455				37.6577				15.8762				18.5454				16.6994				12.6095
		37.2301				32.5736				15.521				28.8886				13.4274				15.4746
		20.6845				35.8971				22.6413				46.1582				13.5536				13.316
		29.3405				39.0043				26.5055				27.5957				20.0761				14.563
		23.0238				30.4335				23.4452				15.1632				16.5079				21.5933
		51.5263				28.229				19.353				21.767				22.3473				13.7764
		21.7565				35.2597				23.8972				14.0061				10.846				25.6119
		80.0164				34.8133				13.652				16.5912				15.1357				14.8583
		38.2599				21.1197				24.4351				24.2				10.5488				15.0829
		29.7967				21.1848				24.7896				27.1203				17.823				14.7987
		29.9031				23.906				18.4286				24.9436				9.94726				14.4697
		48.6447				47.501				15.0323				21.3702				11.3423				14.2185
		40.024				23.9517				12.5408				21.7991				15.6418				9.95508
		24.3341				28.1112				19.6515				26.5874				16.0135				12.7298
		34.7626				21.2581				12.6243				20.8356				18.2034				14.9412
		35.7809				28.6234				18.6004				25.1106				29.1285				14.5757
		33.4222				30.6366				17.8234				19.6674				14.6913				14.1207
		39.0627				13.9304				27.5791				22.2251				14.2707				14.6609
		66.6623				11.8889				20.8298				28.6519				17.1369				11.847
		33.5656				15.7662				30.9962				19.6288				15.2518				17.5464
		65.9509				17.4029				22.4312				33.2703				26.7461				17.4955
		29.9355				20.7889				25.2823				30.6314				14.3434				10.0418
		67.575				36.4172				25.7675				24.591				25.0103				12.8358
		35.8466				24.181				25.2673				37.1466				14.4833				13.0915
		61.3148				30.2197				19.0091				30.1327				14.1511				11.8597
		35.594				21.8198				18.6592				38.8038				17.1994				19.8447
		66.0209				25.3877				19.7455				27.4129				13.4535				13.3726
		41.7015				33.8005				14.3749				28.2345				14.1597				16.4512
		25.9501				49.5069				25.3066				21.5075				14.7036				12.8282
		24.5721				27.7261				18.0444				47.7765				17.0455				15.3426
		32.9812				33.77				19.1089				26.3251				16.8054				17.2658
		23.943				41.4877				15.0131				35.973				20.08				12.2172
		43.4734				28.6729				12.4776				33.3023				16.7152				11.5897
		74.0813				39.2864				21.6795				25.4858				13.508				12.8421
		22.4527				26.8317				11.9696				28.2257				34.6811				13.8066
		15.8691				41.9353				12.7903				28.1863				13.607				20.1688
		31.1742				45.8529				18.1308				33.09				10.9143				11.0504
		20.0843				37.8744				16.3682				43.4419				11.7969				12.1275
		41.5126				30.4735				42.3405				40.6882				14.4101				12.6631
		34.8907				24.6579				15.6139				24.6373				26.1833				18.8383
		75.1199				25.3654				17.7371				28.2169				28.2269				15.1136
		42.3772				24.7907				24.5526				44.3275				13.6585
		42.129				21.4691				21.474				36.6067				16.2685
		28.3214				33.6789				19.6641				33.042				18.1987
		35.0356				42.9797				21.9143				26.548				20.0624
		68.6959				32.5134				28.911				22.8877				27.2506
		25.1838				16.972				43.7955				26.6157				16.457
		42.1083				26.0873				37.047				19.2314				16.0602
		43.9811				36.3433				29.1134				18.8298				29.2516
		39.4647				18.5633				23.0548				18.0729				17.8991
		44.364				44.4105				51.5624				14.4641				33.3017
		36.9207				23.6215				26.556				12.9026				14.4866
		52.0716				21.024				25.5974				14.2605				21.2741
		34.8447				33.7979				49.4609				17.0507				16.0986
		39.5283				25.5247				42.4289				18.0261				15.8776
		34.5465				17.5647				29.08				26.9709				21.7617
		30.632				37.4013				24.7023				14.2334				34.8223
		26.9036				14.4716				46.5478				19.4061				17.5903
		23.3337				17.0326				45.2182				16.6831				14.6267
		35.4436				15.7696				25.4744				21.9844				31.146
		54.3498				16.954				44.2646				21.055				15.8961
		114.506				28.2965				29.6708				20.1937				12.5197
		36.4308				67.8808				26.6583				13.307				16.218
		22.9316				36.3539				51.1426				14.5798				25.6096
		41.7081				26.7629				24.4701				18.5589				26.8553
		56.8389				10.7508				37.15				21.9827				18.9579
		37.9337				29.2902				53.0254				17.0427				15.2464
		47.232				14.7873				52.182				19.7147				29.2327
		46.0987				16.6955				27.8138				19.2368				14.9495
		42.5255				21.2992				40.0908				22.697				12.6219
		8.50753				21.675				42.9189				28.6555				13.412
		8.27293				20.4317				28.9129				16.6856				9.89879
		10.3625				39.7005				20.1394				56.9086				13.8381
		7.59902				15.9534				26.2277				42.5047				19.9997
		27.174				18.7078				19.8175				50.5839				19.5943
		7.303				16.2184				26.1607				33.1428				22.5894
		23.2059				18.5012				38.5781				32.1729				14.6547
		11.6951				18.4172				15.3497				37.5631				15.34
		14.217				19.0435				34.7339				22.5193				20.218
		23.6343				18.5334				21.6727				24.9897				22.5891
		26.4843				16.0151				29.4161				52.9057				11.6855
		7.31844				16.6911				19.0721				32.638				26.4096
		12.904				22.2362				37.6528				29.8751				22.2384
		14.2799				17.1502				27.7087				28.7139				12.8022
		14.9289				18.3775				21.0051				23.9568				14.7596
		37.572				26.434				28.556				22.7626				15.7143
		72.1228				23.1759				31.8001				27.0724				24.119
		42.5376				22.4513				24.4165				19.0921				11.2524
		20.4233				12.7505				24.1488				14.9083				23.3313
		18.2942				24.7248				13.2951				25.2255				11.2057
		14.5221				23.6245				57.5047				35.0114				15.4421
		23.1252				15.3897				28.2857				38.62				11.8503
		13.4734				26.6741				34.5693				21.6426				15.2561
		33.9621				16.435				26.2707				26.002				18.373
		10.3258				18.0904				43.9354				18.6499				14.8735
		2.01446				31.2252				43.3167				14.2182				17.0295
		22.73				21.8073				35.7658				17.6172				14.6196
		27.6395				22.082				28.8269				19.1583				16.4164
		27.3676				19.879				42.7114				21.8899				19.3568
		14.5586				16.1864				44.2438				22.026				16.3084
		38.4921				21.0204				18.2258				27.8948				10.397
		15.0364				19.5489				21.6122				19.0108				12.4413
		21.7145				27.2516				28.2638				18.1125				17.5407
		19.3496				16.5254				29.0024				14.8941				18.7297
		19.749				16.6916				17.9111				31.4173				15.4392
		18.5871				22.2111				17.8395				20.9349				17.598
		46.916				18.0913				24.93				22.6101				10.9067
		18.61				21.5143				20.769				23.8825				11.9105
		18.5113				19.3429				39.6968				19.4526				19.6744
		10.7721				15.4487				23.4834				23.2928				21.7037
						16.4846				24.2388				21.031				14.4242
						17.2514				26.7731				17.6769				30.217
						24.9851				16.8112				16.6448				13.6625
						19.1472				29.5928				22.2495				19.5872
						21.8905				10.8097				11.6727				18.467
						13.6562				19.7871				15.9441				17.9921
						22.8266				13.6497				20.5555				17.4203
						20.1046				21.3973				16.0633				18.3
						18.0314				21.4506				25.2537				17.9906
										23.4952				19.2788				20.0339
										18.687				13.0541				19.2909
										14.0454				15.0937				26.2285
										17.222				18.6247				11.8199
										42.1911				31.4152				10.6807
										20.1862				19.0489				21.0807
										25.1757				20.8039				22.1464
										27.0748				17.3746				15.9731
										28.8708				19.5508				14.1533
										33.6632				24.9469				12.9738
										31.8314				17.6437				14.2118
										24.5217				23.6243				21.8658
										31.199				23.0082				12.9827
										39.6848				21.8847				16.6295
										24.6569				24.4178				18.4995
										27.6822				31.0809				15.7172
										21.9694				23.1398				20.5273
										28.782				29.4369				17.0129
										24.7723				23.8514				30.1918
										22.6365				20.9783				11.8493
										20.787				22.147				17.0932
										30.9586				15.1269				25.6567
										28.2225				28.1502				33.9114
										22.1142				21.6308				27.0796
										28.1995				24.7476				19.3416
										24.7855				20.6194				19.2335
										62.2501				18.8992				16.3021
										21.9098				20.2173				11.9705
										11.581				19.2434				17.0457
										28.6868				32.4314				14.9299
										15.2552				26.8514				14.5794
										26.8068				22.2981				23.2385
										32.2774				18.3354				18.8722
										37.3189				18.8146				17.8724
										17.8716				18.63				15.8589
										19.1883				29.4359				21.2503
										25.7761				29.1401
										27.8444				15.5478
										22.6615				16.1372
										23.44				16.6901
										20.5315				18.5275
										19.0313				20.5253
										25.5943				14.8594
										31.0005				22.6735
										34.066				18.1344
										31.2321				15.4673
										14.3844				20.6011
										21.1585				28.0795
										16.2619				33.8708
										32.5917				19.0109
										18.7951				40.0921
										15.1393				24.0159
										23.9324				35.1621
										20.5293				24.6532
										27.1544				32.0969
										19.9984				18.7676
										21.6973				19.6793
										20.2215				20.1129
										30.5027				18.7509
										32.9601				22.3489
										29.7357				19.6418
										30.0311				27.0756
										18.199				11.4425
										16.7806				14.1348
										26.8634				20.0286
										16.8438				13.4157
										17.5672				16.3807
										22.4879				18.9132
										19.5781				15.6848
										37.3761				30.4415
										16.5531				25.452
										22.7488				19.4017
										36.6399				22.1332
										19.9319				14.6572
										33.9206				23.8521
										24.1543				16.6686
										33.2946				20.2565
										30.8459				19.3158
										23.0756				19.2366
										19.3382				17.3033
										22.0325				12.0257
										30.5381				14.0973
										41.8624				18.3717
										44.7742				27.1763
										28.3203				26.8145
										21.4171				17.5728
										29.0421				15.2431
										27.2099				25.5312
										30.2488				16.684
										33.5847				24.6572
										46.7231				13.1686
										29.4377				26.9859
										29.5681				11.5665
										28.5629				22.2086
										29.8934				18.2861
										25.3686				14.5756
										28.4731				11.7597
										36.8419				17.4084
										34.4545				20.6969
										27.1051				22.0205
										23.3555				11.9335
										16.2456				11.517
										17.4241				15.3864
										25.1985				15.7408
										40.0701				26.4566
										18.8749				11.5217
										23.2911				12.0377
										19.9942				15.3852
										19.6336				14.9384
										28.6922				14.6519
										31.1971				15.5138
										26.0515				16.9075
										28.298				13.52
										34.1861				29.8802
										25.7952				12.061
										20.7415				12.0501
										15.4343				14.869
										23.4603				23.5563
										16.9198				8.97494
										24.6507				11.0202
										26.5327				12.3989
										29.3994				14.9834
										42.0323				13.6187
										32.6498				19.3007
										24.2903				11.2559
										22.5505				13.5927
										26.5479				23.6699
										20.2413				11.8258
										25.1734				17.5176
										35.1899				12.1692
										18.417
										23.4311
										21.0128
										18.6007
										53.5205
										23.9147
										15.5831
										22.7797
										24.5621
										68.2303
										23.3439
										27.9069
										43.2501
										32.4992
										28.3544
										21.4548
										84.876
										19.5922
										35.9985
										20.3884
										25.3363
										22.8554
										70.0161
										31.5138
										28.4799
										51.8867
										24.7206
										47.6444
										22.9328
										20.3798
										21.5359
										44.9515
										22.3091
										47.9414
										25.8816
										20.2865
										22.7513
										15.0665
										27.5058
										20.048
										17.1519
										26.9554
										22.2836
										23.1504
										16.0319
										22.8303
										19.6397
										30.7457
										22.4166
										28.0031
										25.1404
										21.9913
										21.7179
										22.0576
										28.6499
										23.747
										27.6119
										24.5874
										29.5893
										25.9109
										21.4943
										30.5997
										23.2
										18.4628
										19.5392
										20.2509
										21.8659
										20.9789
										21.3409
										19.9224
										18.3018
										16.651
										26.183
										27.8897
										22.4502
										30.7132
										23.8915
