# Supplementary material for: Experience-driven development of decision-related representations in the auditory cortex
Source: EMBO Rep. 2024 Nov 11;26(1):84–100. doi: 10.1038/s44319-024-00309-0 (PMC11723978; doi:10.1038/s44319-024-00309-0)
Supplement: Supplementary file 4 — Source data Fig. 2 [file 44319_2024_309_MOESM4_ESM.zip › Fig. 2/2h/2h.xlsx]

## Sheet: Sheet1
	Bin ID		Cell ID		data
	1		1		0.113638
	1		1		0.145432
	1		1		0.113089
	1		1		0.133278
	1		1		0.117848
	1		1		0.0831046
	1		1		0.0799948
	1		1		0.0664814
	1		1		0.246223
	1		1		0.0508523
	1		1		0.145369
	1		1		0.0871049
	1		1		0.0585762
	1		1		0.0828226
	1		1		0.0674913
	1		1		0.135108
	1		1		0.122401
	1		1		0.143868
	1		1		0.164576
	1		1		0.196421
	1		1		0.0788496
	1		1		0.150571
	1		1		0.146926
	1		1		0.0728153
	1		1		0.116618
	1		1		0.172046
	1		1		0.203182
	1		1		0.140846
	1		1		0.0374066
	1		1		0.122444
	1		1		0.144316
	1		1		0.185134
	1		1		0.0358977
	1		1		0.0587945
	1		1		0.087476
	1		1		0.235827
	1		1		0.236417
	1		1		0.0468414
	1		1		0.0771758
	1		1		0.079278
	1		1		0.107203
	1		1		0.230682
	1		1		0.228017
	1		1		0.0990146
	1		1		0.284227
	1		1		0.381293
	1		1		0.122022
	1		1		0.0542554
	1		1		0.027991
	1		1		0.351514
	1		1		0.143528
	1		1		0.156242
	1		1		0.163774
	1		1		0.195166
	1		1		0.0551935
	1		2		-0.211455
	1		2		-0.299051
	1		2		-0.362139
	1		2		-0.1265
	1		2		-0.178596
	1		2		-0.586015
	1		2		-0.10565
	1		2		-0.319272
	1		2		-0.227759
	1		2		-0.229594
	1		2		-0.633544
	1		2		-0.478478
	1		2		-0.391812
	1		2		-0.32575
	1		2		-0.477429
	1		2		-0.242615
	1		2		-0.348602
	1		2		-0.160119
	1		2		-0.196217
	1		2		-0.350147
	1		2		-0.207644
	1		2		-0.102454
	1		2		-0.386566
	1		2		-0.195612
	1		2		-0.224191
	1		2		-0.163432
	1		2		-0.151463
	1		2		-0.21161
	1		2		-0.421991
	1		2		-0.200001
	1		2		-0.104972
	1		2		-0.0898225
	1		2		-0.173459
	1		2		-0.148352
	1		2		-0.253048
	1		2		-0.191915
	1		2		-0.192666
	1		2		-0.285009
	1		2		-0.22504
	1		2		-0.440889
	1		2		-0.272373
	1		2		-0.371718
	1		2		-0.32388
	1		2		-0.286475
	1		2		-0.323724
	1		2		-0.380698
	1		2		-0.0250921
	1		2		-0.330616
	1		2		-0.219092
	1		2		-0.208317
	1		2		-0.245597
	1		2		-0.213495
	1		2		-0.527173
	1		2		-0.218595
	1		2		-0.303796
	1		2		-0.224802
	1		2		-0.299599
	1		2		-0.345444
	1		2		-0.235872
	1		2		-0.249546
	1		2		-0.214386
	1		2		-0.214623
	1		2		-0.25539
	1		2		-0.249925
	1		2		-0.269131
	1		2		-0.68586
	1		2		-0.261204
	1		2		-0.209783
	1		2		-0.537544
	1		2		-0.307171
	1		2		-0.348621
	1		2		-0.385462
	1		2		-0.136169
	1		2		-0.1337
	1		2		-0.132829
	1		2		-0.184449
	1		2		-0.16959
	1		2		-0.131679
	1		2		-0.313524
	1		2		-0.187744
	1		2		-0.218975
	1		2		-0.118955
	1		2		-0.215998
	1		2		-0.19494
	1		2		-0.241203
	1		2		-0.143125
	1		2		-0.117635
	1		2		-0.232139
	1		2		-0.0627389
	1		2		-0.291142
	1		2		-0.284449
	1		2		-0.29193
	1		2		-0.117556
	1		2		-0.328065
	1		2		-0.117185
	1		2		-0.207566
	1		2		-0.166074
	1		2		-0.100404
	1		2		-0.222801
	1		2		-0.209692
	1		2		-0.257058
	1		2		-0.154812
	1		2		-0.15767
	1		2		-0.201263
	1		2		-0.201803
	1		2		-0.300701
	1		2		-0.150939
	1		2		-0.0969588
	1		2		-0.0362935
	1		2		-0.2296
	1		2		-0.107827
	1		2		-0.141273
	1		2		-0.219555
	1		2		-0.143157
	1		2		-0.211927
	1		2		-0.238906
	1		2		-0.16752
	1		2		-0.064275
	1		2		-0.163066
	1		2		-0.0622806
	1		2		-0.117337
	1		2		-0.0722038
	1		2		-0.119754
	1		2		-0.101834
	1		2		-0.32599
	1		2		-0.166458
	1		2		-0.188326
	1		2		-0.106393
	1		2		-0.195781
	1		2		-0.0556688
	1		2		-0.243914
	1		2		-0.0707703
	1		2		-0.0227565
	1		2		-0.0887733
	1		2		-0.0818985
	1		2		-0.123113
	1		2		-0.168493
	1		2		-0.161633
	1		2		-0.316007
	1		2		-0.171071
	1		2		-0.104419
	1		2		-0.177563
	1		2		-0.0807655
	1		2		-0.285676
	1		2		-0.264784
	1		2		-0.314491
	1		2		-0.0618883
	1		3		0.0585586
	1		3		0.0525832
	1		3		0.00572822
	1		3		-0.140404
	1		3		-0.0659277
	1		3		-0.129967
	1		3		-0.083837
	1		3		-0.00680575
	1		3		0.024227
	1		3		-0.0606995
	1		3		-0.121448
	1		3		-0.271655
	1		3		0.0605718
	1		3		-0.145072
	1		3		-0.0976516
	1		3		0.0047812
	1		3		-0.0987973
	1		3		-0.217188
	1		3		-0.185034
	1		3		0.0692432
	1		3		0.0136775
	1		3		-0.200475
	1		3		-0.248825
	1		3		-0.0350773
	1		3		0.0201013
	1		3		-0.105478
	1		3		-0.0855628
	1		3		-0.152997
	1		3		-0.445719
	1		3		-0.101375
	1		3		-0.125134
	1		3		-0.0987412
	1		3		-0.113499
	1		3		0.120929
	1		3		-0.0322513
	1		3		0.0369381
	1		3		-0.0863744
	1		3		0.180892
	1		3		-0.108291
	1		3		0.168352
	1		3		-0.0222653
	1		3		0.100796
	1		3		0.111121
	1		3		0.0710692
	1		3		-0.100589
	1		3		-0.044446
	1		3		-0.154892
	1		3		-0.029217
	1		3		-0.103441
	1		3		-0.0484681
	1		3		-0.150852
	1		3		-0.0574272
	1		3		-0.00377678
	1		3		-0.0281478
	1		3		-0.0596415
	1		3		0.0625555
	1		3		-0.0419372
	1		3		-0.10758
	1		3		-0.0874511
	1		3		0.0563714
	1		3		-0.0151106
	1		3		0.0846155
	1		3		0.0434576
	1		3		0.0303227
	1		3		0.00673871
	1		3		-0.076943
	1		3		-0.00700749
	1		3		-0.190863
	1		3		-0.0955262
	1		3		0.000779048
	1		3		-0.0877959
	1		3		0.134522
	1		3		-0.013929
	1		3		-0.0656909
	1		3		0.094548
	1		3		0.0446798
	1		3		0.013378
	1		3		0.0547047
	1		3		0.0802509
	1		3		-0.017872
	1		3		0.0156034
	1		3		-0.0537202
	1		3		-0.0753473
	1		3		-0.099069
	1		3		0.0222516
	1		3		-0.0610569
	1		3		0.0107333
	1		3		-0.112436
	1		3		0.0728828
	1		3		0.015539
	1		3		0.0434599
	1		3		0.0148339
	1		3		0.0571793
	1		3		-0.0275702
	1		3		0.0520141
	1		3		0.0444883
	1		3		-0.0800547
	1		3		0.076835
	1		3		-0.0677877
	1		3		-0.0719707
	1		3		-0.114366
	1		3		-0.134603
	1		3		-0.151015
	1		3		0.0201781
	1		3		-0.0958003
	1		3		-0.136525
	1		3		-0.00400451
	1		3		0.0234072
	1		3		0.0524491
	1		3		-0.000179065
	1		3		0.0544425
	1		3		-0.0681099
	1		3		-0.105829
	1		3		-0.0486068
	1		3		0.0317946
	1		3		-0.0123533
	1		3		-0.119838
	1		3		-0.00490833
	1		3		-0.033674
	1		3		-0.000595414
	1		3		-0.00578929
	1		3		-0.130739
	1		3		0.000274557
	1		3		0.0439729
	1		3		-0.158124
	1		3		-0.0587289
	1		3		-0.0500396
	1		3		-0.0169413
	1		3		0.0804299
	1		3		0.0168278
	1		3		0.135514
	1		3		-0.0070357
	1		3		-0.0896906
	1		3		-0.102528
	1		3		0.0935194
	1		3		0.1293
	1		3		-0.0335528
	1		3		-0.024087
	1		3		0.0404534
	1		3		0.0067691
	1		3		0.0296843
	1		3		-0.00772571
	1		3		-0.132887
	1		3		0.0105713
	1		3		-0.074812
	1		3		-0.0570835
	1		3		0.0867993
	1		3		0.169442
	1		3		-0.10551
	1		3		0.0826109
	1		3		0.0290441
	1		3		0.0885719
	1		3		-0.0241611
	1		3		0.00138301
	1		3		0.0800918
	1		3		0.0170443
	1		3		0.021836
	1		3		0.0165549
	1		3		-0.0662456
	1		3		-0.00212311
	1		3		0.0682732
	1		3		-0.00127468
	1		3		0.0245742
	1		3		0.0347761
	1		3		0.0642256
	1		3		-0.0534601
	1		3		0.00767375
	1		3		0.11158
	1		3		0.0731352
	1		3		0.00257911
	1		3		-0.010824
	1		3		-0.0197976
	1		3		0.0691338
	1		3		-0.0488729
	1		3		-0.0122321
	1		3		-0.0332894
	1		3		0.0483543
	1		3		-0.157318
	1		3		-0.0928744
	1		3		-0.114342
	1		3		0.0070161
	1		3		0.0146555
	1		3		-0.00462168
	1		3		-0.0117253
	1		3		-0.0483791
	1		3		0.0447502
	1		3		-0.00962499
	1		3		-0.122497
	1		3		0.0217148
	1		3		0.0232403
	1		3		-0.0163537
	1		3		0.123055
	1		3		0.0661149
	1		3		0.00920004
	1		3		0.0102923
	1		3		-0.10675
	1		3		0.0961143
	1		3		-0.00283706
	1		3		-0.0332861
	1		3		0.00240031
	1		3		-0.119242
	1		3		-0.0185246
	1		3		-0.00730772
	1		3		0.029286
	1		3		-0.0775876
	1		3		0.0350811
	1		3		-0.0360287
	1		3		-0.0554217
	1		3		-0.161284
	1		3		-0.0132151
	1		3		-0.156563
	1		3		-0.0248026
	1		3		0.0252053
	1		3		-0.0179272
	1		3		0.0333374
	1		3		0.0106705
	1		3		0.176656
	1		3		0.0624562
	1		3		-0.0777557
	1		3		-0.00621835
	1		3		-0.0623118
	1		3		0.0743138
	1		3		0.0140781
	1		3		-0.0412826
	1		3		-0.0274092
	1		3		0.0752235
	1		3		-0.0177345
	1		3		-0.144401
	1		3		0.00209861
	1		3		0.0099099
	1		3		0.0995865
	1		3		-0.0910459
	1		3		0.0737766
	1		3		0.00148099
	1		3		0.0345976
	1		3		0.0321746
	1		3		-0.000332027
	1		3		-0.062602
	1		3		-0.00147565
	1		3		-0.0135276
	1		3		-0.0164648
	1		3		0.0175587
	1		3		0.0056456
	1		3		-0.0811313
	1		3		-0.0813269
	1		3		-0.0203959
	1		3		-0.0278348
	1		3		-0.0490482
	1		3		0.0241978
	1		3		0.0184773
	1		3		0.115173
	1		3		-0.0284563
	1		3		0.0301476
	1		3		-0.0775905
	1		3		0.0328257
	1		3		-0.40975
	1		3		-0.24709
	1		3		-0.0203712
	1		3		0.167747
	1		3		0.237498
	1		3		0.148649
	1		3		0.417173
	1		3		0.0832225
	1		3		0.179327
	1		3		0.131122
	1		3		-0.0373612
	1		3		0.0530838
	1		3		0.21647
	1		3		-0.069759
	1		3		-0.0487069
	1		3		-0.0559174
	1		3		0.189753
	1		3		0.201724
	1		3		-0.0765147
	1		3		-0.177725
	1		3		0.150408
	1		3		-0.0814397
	1		3		-0.0890959
	1		3		0.0527391
	1		3		0.21185
	1		3		0.269968
	1		3		0.0294587
	1		3		0.0114861
	1		3		0.220703
	1		3		0.0216756
	1		3		0.113389
	1		3		0.220082
	1		3		-0.106838
	1		3		-0.174491
	1		3		0.163141
	1		3		0.0617679
	1		3		0.233623
	1		3		0.0313872
	1		3		0.0489554
	1		3		0.297557
	1		3		0.232661
	1		3		0.221282
	1		3		0.107624
	1		3		0.0346753
	1		3		-0.0460721
	1		3		-0.0592401
	1		3		0.192017
	1		3		0.192148
	1		3		0.0363195
	1		3		-0.0195412
	1		3		0.0242672
	1		3		-0.0794052
	1		3		-0.296977
	1		3		-0.0333249
	1		3		0.326147
	1		3		-0.0330138
	1		3		-0.00179917
	1		3		0.110543
	1		3		0.0226767
	1		3		-0.00439554
	1		3		0.067495
	1		3		-0.00703266
	1		3		-0.0277706
	1		3		0.258786
	1		3		0.124045
	1		3		0.0251281
	1		3		0.126353
	1		3		0.00858028
	1		3		0.0563355
	1		3		-0.116101
	1		3		-0.083147
	1		3		0.114451
	1		3		-0.0998163
	1		3		-0.044704
	1		3		-0.0399063
	1		3		0.174125
	1		3		-0.0797335
	1		3		0.0369394
	1		3		0.0121361
	1		3		0.0106504
	1		3		0.142398
	1		3		-0.0717295
	1		3		0.0658618
	1		3		-0.0761621
	1		3		-0.0437501
	1		3		0.0357951
	1		3		0.182545
	1		3		0.041919
	1		3		0.0905352
	1		3		0.152181
	1		3		-0.037163
	1		3		0.0100839
	1		3		0.187651
	1		3		0.0505811
	1		3		0.163896
	1		3		-0.163533
	1		3		-0.188318
	1		3		-0.0368037
	1		3		0.0671595
	1		3		-0.3893
	1		3		0.196903
	1		3		-0.122745
	1		3		0.114875
	1		3		-0.0463606
	1		3		-0.0167032
	1		3		0.106844
	1		3		-0.0823644
	1		3		0.0894455
	1		3		-0.00381572
	1		3		0.0426781
	1		3		-0.0469458
	1		3		-0.0139007
	1		3		0.0021406
	1		3		0.132786
	1		3		-0.00552386
	1		3		0.051835
	1		3		0.169055
	1		3		0.151437
	1		3		-0.0633938
	1		3		-0.0824713
	1		3		-0.0545549
	1		3		0.114614
	1		3		0.0660712
	1		3		-0.0118762
	1		3		0.0652509
	1		3		0.123681
	1		3		-0.00664177
	1		3		0.0236333
	1		3		0.0865393
	1		3		0.0650648
	1		3		-0.0126103
	1		3		0.0100611
	1		3		0.0689844
	1		3		0.097747
	1		3		-0.0280273
	1		3		-0.13392
	1		3		-0.016177
	1		3		0.277014
	1		3		-0.0599669
	1		3		-0.238551
	1		3		-0.401651
	1		3		-0.211797
	1		3		0.114852
	1		3		0.233311
	1		3		-0.0579083
	1		3		-0.0968264
	1		3		-0.183383
	1		3		0.157491
	1		3		0.000325322
	1		3		0.0886763
	1		3		0.202721
	1		3		-0.0571758
	1		3		0.184524
	1		3		0.257833
	1		3		0.194904
	1		3		0.206466
	1		3		-0.00671568
	1		3		-0.0647962
	1		3		-0.044944
	1		3		0.0625929
	1		3		-0.106046
	1		3		0.0528341
	1		3		-0.103138
	1		3		-0.721346
	1		3		-0.0492353
	1		3		0.199353
	1		3		0.03671
	1		3		-0.00472168
	1		3		-0.00237173
	1		3		-0.0179182
	1		3		0.113821
	1		3		-0.0441465
	1		3		0.164285
	1		3		0.0543799
	1		3		-0.173475
	1		3		0.00172536
	1		3		-0.0528671
	1		3		-0.148432
	2		1		0.101765
	2		1		0.175962
	2		1		0.116281
	2		1		0.0384169
	2		1		0.100627
	2		1		0.100477
	2		1		0.12879
	2		1		0.138882
	2		1		0.145205
	2		1		0.0716418
	2		1		0.0848219
	2		1		0.0522979
	2		1		0.138711
	2		1		0.0736743
	2		1		0.130571
	2		1		0.136067
	2		1		0.0540843
	2		1		0.100206
	2		1		0.14288
	2		1		0.129004
	2		1		0.15474
	2		1		0.125048
	2		1		0.0793093
	2		1		0.0461033
	2		1		0.237116
	2		1		0.257783
	2		1		0.407022
	2		1		0.592528
	2		1		0.116016
	2		1		0.0817165
	2		1		0.212166
	2		1		0.311911
	2		1		0.11896
	2		1		0.150376
	2		1		0.0544045
	2		1		0.0889736
	2		1		0.0954762
	2		1		0.091442
	2		1		0.262584
	2		1		0.162951
	2		1		0.372784
	2		1		0.18622
	2		1		0.13803
	2		1		0.0617185
	2		1		0.101999
	2		1		0.172929
	2		1		0.36983
	2		1		0.139955
	2		1		0.398128
	2		1		0.346695
	2		1		0.0889185
	2		1		0.239962
	2		1		0.292476
	2		1		0.223821
	2		1		0.43751
	2		1		0.125777
	2		1		0.0953041
	2		1		0.241879
	2		1		0.101328
	2		1		0.103322
	2		1		0.0937789
	2		1		0.220758
	2		1		0.160249
	2		1		0.0572128
	2		1		0.208278
	2		1		0.122304
	2		1		0.0980614
	2		1		0.0545467
	2		1		0.0775168
	2		1		0.0873844
	2		1		0.298455
	2		1		0.0897525
	2		1		0.167488
	2		1		0.0882772
	2		1		0.01433
	2		1		0.0233063
	2		1		0.0872669
	2		1		0.148103
	2		1		0.0788641
	2		1		0.0779209
	2		1		0.0583583
	2		1		0.0205185
	2		1		0.0291815
	2		1		0.134955
	2		1		0.0840521
	2		1		0.0376872
	2		1		0.106168
	2		1		0.300533
	2		1		0.158485
	2		1		0.361467
	2		1		0.19443
	2		1		0.472223
	2		1		0.125813
	2		1		0.348876
	2		1		0.368902
	2		1		0.519065
	2		1		0.0878018
	2		1		0.23125
	2		1		0.100468
	2		1		0.292164
	2		1		0.255455
	2		1		0.220211
	2		1		0.152917
	2		2		-0.148653
	2		2		-0.387065
	2		2		-0.177635
	2		2		-0.162096
	2		2		-0.298201
	2		2		-0.19902
	2		2		-0.39731
	2		2		-0.443581
	2		2		-0.327914
	2		2		-0.267983
	2		2		-0.437318
	2		2		-0.441743
	2		2		-0.198346
	2		2		-0.263618
	2		2		-0.291166
	2		2		-0.308897
	2		2		-0.138349
	2		2		-0.163335
	2		2		-0.272897
	2		2		-0.406226
	2		2		-0.113047
	2		2		-0.143215
	2		2		-0.165733
	2		2		-0.204133
	2		2		-0.075621
	2		2		-0.128517
	2		2		-0.0831058
	2		2		-0.195723
	2		2		-0.337977
	2		2		-0.183136
	2		2		-0.312665
	2		2		-0.236622
	2		2		-0.26262
	2		2		-0.0576162
	2		2		-0.318012
	2		2		-0.386112
	2		2		-0.294701
	2		2		-0.356614
	2		2		-0.321704
	2		2		-0.104005
	2		2		-0.516898
	2		2		-0.225435
	2		2		-0.222186
	2		2		-0.352561
	2		2		-0.269854
	2		2		-0.202045
	2		2		-0.0357892
	2		2		-0.0653653
	2		2		-0.196496
	2		2		-0.395978
	2		2		-0.241618
	2		2		-0.0580117
	2		2		-0.289034
	2		2		-0.26963
	2		2		-0.14486
	2		2		-0.312043
	2		2		-0.0434828
	2		2		-0.291373
	2		2		-0.323288
	2		2		-0.28501
	2		2		-0.345013
	2		2		-0.0898612
	2		2		-0.109517
	2		2		-0.17522
	2		2		-0.161203
	2		2		-0.214568
	2		2		-0.0623766
	2		2		-0.161867
	2		2		-0.187439
	2		2		-0.168787
	2		2		-0.133086
	2		2		-0.148883
	2		2		-0.110599
	2		2		-0.159065
	2		2		-0.0632907
	2		2		-0.274682
	2		2		-0.129128
	2		2		-0.27454
	2		2		-0.233848
	2		2		-0.261277
	2		2		-0.277673
	2		2		-0.137886
	2		2		-0.0208052
	2		2		-0.245876
	2		2		-0.205168
	2		2		-0.105752
	2		2		-0.107096
	2		2		-0.199083
	2		2		-0.157718
	2		2		-0.0267033
	2		2		-0.17092
	2		2		-0.102941
	2		2		-0.160995
	2		2		-0.174361
	2		2		-0.0911556
	2		2		-0.134971
	2		2		-0.0884609
	2		2		-0.0475662
	2		2		-0.0962215
	2		2		-0.0412842
	2		2		-0.0438057
	2		2		-0.0923724
	2		2		-0.198699
	2		2		-0.164717
	2		2		-0.117795
	2		2		-0.149091
	2		2		-0.177222
	2		2		-0.150981
	2		2		-0.183271
	2		3		-0.00391823
	2		3		-0.0248519
	2		3		0.0126547
	2		3		0.0340719
	2		3		0.0361086
	2		3		-0.0422296
	2		3		0.0548255
	2		3		0.0701267
	2		3		-0.0562492
	2		3		-0.0469586
	2		3		0.0138587
	2		3		0.021696
	2		3		0.0217201
	2		3		0.0380364
	2		3		0.0821367
	2		3		0.0375378
	2		3		0.009876
	2		3		-0.0944138
	2		3		-0.030926
	2		3		0.0596238
	2		3		-0.00129006
	2		3		-0.0165968
	2		3		-0.0370706
	2		3		-0.00770713
	2		3		-0.0649892
	2		3		-0.0119066
	2		3		0.0391445
	2		3		0.0699242
	2		3		-0.0733968
	2		3		-0.0233181
	2		3		-0.0582182
	2		3		0.13118
	2		3		0.0252926
	2		3		0.117168
	2		3		-0.0335268
	2		3		0.0551804
	2		3		-0.040548
	2		3		-0.137055
	2		3		-0.0030003
	2		3		0.0227553
	2		3		0.029858
	2		3		0.0606698
	2		3		-0.0805924
	2		3		0.0185941
	2		3		0.201373
	2		3		0.124758
	2		3		-0.0336005
	2		3		-0.00444919
	2		3		-0.0414029
	2		3		-0.0599604
	2		3		0.0466337
	2		3		-0.00800818
	2		3		-0.0555585
	2		3		-0.0571569
	2		3		-0.0578161
	2		3		0.11612
	2		3		0.13691
	2		3		0.0029168
	2		3		-0.0288797
	2		3		-0.0498101
	2		3		0.0778498
	2		3		-0.106862
	2		3		-0.0808148
	2		3		-0.0606954
	2		3		-0.00170923
	2		3		-0.0362861
	2		3		-0.04257
	2		3		0.120665
	2		3		-0.0833932
	2		3		-0.0517017
	2		3		-0.0598469
	2		3		0.0255349
	2		3		0.0205683
	2		3		0.0299746
	2		3		-0.0542251
	2		3		0.0631883
	2		3		0.0755298
	2		3		0.0601987
	2		3		-0.115355
	2		3		0.0378425
	2		3		0.0223045
	2		3		-0.0330543
	2		3		0.0210592
	2		3		-0.0360504
	2		3		-0.0172697
	2		3		0.0653272
	2		3		0.00159435
	2		3		-0.068133
	2		3		-0.077116
	2		3		-0.00732667
	2		3		-0.00923116
	2		3		0.0639202
	2		3		0.0499623
	2		3		0.0675566
	2		3		-0.0879262
	2		3		0.0279332
	2		3		0.0246067
	2		3		-0.0172814
	2		3		0.0560541
	2		3		0.102335
	2		3		0.0227077
	2		3		-0.0132267
	2		3		-0.0366801
	2		3		0.115281
	2		3		-0.131691
	2		3		-0.0160077
	2		3		0.0265864
	2		3		0.0260959
	2		3		-0.042417
	2		3		0.0708166
	2		3		-0.00993042
	2		3		-0.0580205
	2		3		-0.00610607
	2		3		0.0525502
	2		3		0.0338418
	2		3		-0.0446877
	2		3		0.0587833
	2		3		0.0725301
	2		3		-0.119892
	2		3		0.0487059
	2		3		0.0788094
	2		3		0.06821
	2		3		0.0924059
	2		3		0.0577052
	2		3		-0.0512448
	2		3		0.0300087
	2		3		0.0529021
	2		3		0.173749
	2		3		0.0939661
	2		3		0.0155784
	2		3		0.10139
	2		3		0.0830812
	2		3		0.0704632
	2		3		0.200602
	2		3		-0.090869
	2		3		-0.0402628
	2		3		0.0400102
	2		3		-0.0199717
	2		3		0.0252697
	2		3		0.00705785
	2		3		0.00909784
	2		3		0.0744487
	2		3		-0.0244939
	2		3		0.0575853
	2		3		0.157487
	2		3		0.0258609
	2		3		-0.0647989
	2		3		-0.0725378
	2		3		-0.0355954
	2		3		0.131069
	2		3		0.00366499
	2		3		-0.0337359
	2		3		0.0472778
	2		3		-0.0898136
	2		3		-0.00877461
	2		3		0.0545583
	2		3		-0.0836546
	2		3		-0.0562619
	2		3		0.0615154
	2		3		-0.028021
	2		3		0.0610381
	2		3		0.0450355
	2		3		0.0123812
	2		3		0.00067932
	2		3		0.0566767
	2		3		0.113161
	2		3		0.0234967
	2		3		0.0226634
	2		3		0.048103
	2		3		0.0526066
	2		3		0.0562369
	2		3		0.140088
	2		3		0.0547218
	2		3		-0.151341
	2		3		-0.00581627
	2		3		-0.00885057
	2		3		0.0288498
	2		3		0.0927449
	2		3		-0.000773132
	2		3		0.013524
	2		3		-0.041268
	2		3		0.0225013
	2		3		0.0138095
	2		3		0.0563386
	2		3		-0.0148278
	2		3		-0.00111393
	2		3		-0.0219607
	2		3		-0.0281403
	2		3		0.00466666
	2		3		-0.00799841
	2		3		-0.0213693
	2		3		0.0234801
	2		3		0.0553734
	2		3		-0.133058
	2		3		0.0498846
	2		3		-0.0271301
	2		3		-0.0134892
	2		3		-0.021605
	2		3		0.0557604
	2		3		0.0341119
	2		3		0.0410972
	2		3		-0.0128162
	2		3		0.0525964
	2		3		0.0348491
	2		3		0.0177771
	2		3		-0.0485282
	2		3		-0.0534707
	2		3		0.0264169
	2		3		0.0757539
	2		3		-0.00514491
	2		3		-0.00726952
	2		3		-0.00165812
	2		3		0.0641885
	2		3		0.0299062
	2		3		0.0169406
	2		3		-0.0694535
	2		3		0.0497551
	2		3		-0.000930538
	2		3		0.0109685
	2		3		-0.0339044
	2		3		-0.00231776
	2		3		0.0620638
	2		3		-0.0121628
	2		3		0.0478314
	2		3		-0.00337551
	2		3		0.0290626
	2		3		-0.0196644
	2		3		-0.0207902
	2		3		-0.0578886
	2		3		-0.0331237
	2		3		-0.0197597
	2		3		0.0407603
	2		3		0.02326
	2		3		0.08595
	2		3		0.00105815
	2		3		0.018262
	2		3		0.0370764
	2		3		0.0355024
	2		3		-0.015877
	2		3		0.0322674
	2		3		0.0128275
	2		3		0.0097776
	2		3		-0.00192116
	2		3		0.0213649
	2		3		-0.00945733
	2		3		0.0268621
	2		3		-0.0178324
	2		3		0.00835795
	2		3		-0.0336405
	2		3		-0.0372721
	2		3		-0.0223623
	2		3		0.0248223
	2		3		0.00805623
	2		3		-0.000115907
	2		3		0.00530859
	2		3		0.0189809
	2		3		0.0349012
	2		3		0.0162105
	2		3		0.0356969
	2		3		-0.0151161
	2		3		-0.0200173
	2		3		0.0270209
	2		3		0.0302396
	2		3		-0.0532898
	2		3		-0.0111214
	2		3		-0.0413784
	2		3		-0.0330949
	2		3		-0.0179821
	2		3		-0.010334
	2		3		0.0041918
	2		3		0.0398043
	2		3		0.0274705
	2		3		-0.0434963
	2		3		-0.00768278
	2		3		0.0116406
	2		3		-0.0187153
	2		3		0.216411
	2		3		-0.00797517
	2		3		-0.00844702
	2		3		0.070292
	2		3		-0.0524539
	2		3		0.0909262
	2		3		-0.044124
	2		3		0.023375
	2		3		-0.110114
	2		3		0.0242544
	2		3		0.173701
	2		3		0.00130385
	2		3		-0.00479783
	2		3		-0.0222969
	2		3		-0.188214
	2		3		-0.14522
	2		3		0.0171663
	2		3		0.00868999
	2		3		0.08808
	2		3		-0.00950558
	2		3		-0.0235236
	2		3		0.0381061
	2		3		-0.166092
	2		3		-0.0261541
	2		3		0.0532975
	2		3		0.135705
	2		3		0.0480126
	2		3		-0.121621
	2		3		0.0537036
	2		3		0.0248432
	2		3		0.0525327
	2		3		-0.0130239
	2		3		0.0259803
	2		3		0.0189366
	2		3		0.177627
	2		3		0.0793788
	2		3		0.10695
	2		3		-0.0176263
	2		3		-0.039282
	2		3		-0.023596
	2		3		-0.0616489
	2		3		0.0168736
	2		3		0.14298
	2		3		0.0384831
	2		3		0.119459
	2		3		-0.0274644
	2		3		0.00831676
	2		3		-0.00911564
	2		3		0.056966
	2		3		0.029904
	2		3		-0.108535
	2		3		0.0558036
	2		3		0.0238307
	2		3		-0.00479318
	2		3		0.148798
	2		3		0.0540156
	2		3		-0.0813964
	2		3		-0.0506459
	2		3		-0.114411
	2		3		-0.0130795
	2		3		0.0681858
	2		3		-0.0445684
	2		3		0.0455179
	2		3		-0.00883527
	2		3		-0.0636635
	2		3		-0.0117419
	2		3		0.0151601
	2		3		-0.0550368
	2		3		-0.00198069
	2		3		0.00110292
	2		3		-0.119287
	2		3		0.0276242
	2		3		0.0162921
	2		3		-0.0131405
	2		3		-0.013871
	2		3		-0.0554252
	2		3		0.0574102
	2		3		0.178474
	2		3		-0.0561385
	2		3		-0.205892
	2		3		-0.0215985
	2		3		-0.0449847
	2		3		0.141211
	2		3		0.313581
	2		3		-0.0759301
	2		3		0.00692791
	2		3		0.0784376
	2		3		0.057714
	2		3		0.0420095
	2		3		-0.0577556
	2		3		0.00484826
	2		3		-0.117341
	2		3		-0.0171827
	2		3		-0.0771352
	2		3		-0.220975
	2		3		-0.160563
	2		3		-0.141239
	2		3		0.00682376
	2		3		0.0441285
	2		3		0.0018257
	2		3		-0.00890937
	2		3		-0.122399
	2		3		-0.359913
	2		3		-0.016397
	2		3		-0.142865
	2		3		-0.052261
	2		3		-0.0695394
	2		3		-0.0653833
	2		3		-0.0978995
	2		3		0.00206098
	2		3		-0.0875191
	2		3		0.0154965
	2		3		-0.289193
	2		3		-0.021767
	2		3		-0.0484449
	2		3		-0.0670105
	2		3		-0.0377345
	2		3		-0.0229404
	2		3		-0.030218
	2		3		-0.0123756
	2		3		-0.13167
	2		3		-0.0710507
	2		3		-0.0490037
	2		3		-0.110597
	2		3		-0.0910611
	2		3		-0.0669042
	2		3		-0.0163666
	2		3		-0.0374336
	2		3		-0.0911341
	2		3		-0.111618
	2		3		-0.107038
	2		3		-0.0611974
	2		3		-0.00192902
	2		3		0.107785
	2		3		-0.122733
	2		3		-0.0318535
	2		3		0.0270705
	2		3		0.0287448
	2		3		-0.0853939
	2		3		0.113112
	2		3		0.051653
	2		3		0.0246872
	2		3		-0.0883397
	2		3		-0.0536269
	2		3		-0.0581444
	2		3		0.0342033
	2		3		0.0318157
	2		3		-0.00362537
	2		3		0.00155588
	2		3		0.0260791
	2		3		-0.0203531
	2		3		0.00087585
	2		3		-0.0935892
	2		3		-0.0854014
	2		3		-0.0103638
	2		3		-0.00672657
	2		3		-0.025912
	2		3		-0.0111135
	2		3		-0.0506522
	2		3		0.0285081
	2		3		0.0224596
	2		3		0.010419
	2		3		-0.0698371
	2		3		-0.00453622
	2		3		-0.0174516
	2		3		0.0282357
	3		1		0.0455005
	3		1		0.0918215
	3		1		0.165041
	3		1		0.412278
	3		1		0.223329
	3		1		0.358617
	3		1		0.385678
	3		1		0.381859
	3		1		0.158936
	3		1		0.301264
	3		1		0.484877
	3		1		0.125687
	3		1		0.134964
	3		1		0.159434
	3		1		0.132186
	3		1		0.167699
	3		1		0.0738315
	3		1		0.283524
	3		1		0.253035
	3		1		0.313694
	3		1		0.0697278
	3		1		0.251874
	3		1		0.0791689
	3		1		0.229771
	3		1		0.357752
	3		1		0.193014
	3		1		0.142453
	3		1		0.296791
	3		1		0.194435
	3		1		0.288089
	3		1		0.0840995
	3		1		0.233906
	3		1		0.106354
	3		1		0.239192
	3		1		0.135206
	3		1		0.0758856
	3		1		0.21993
	3		1		-0.0310766
	3		1		0.0652275
	3		1		0.0487674
	3		1		0.101251
	3		1		0.0824494
	3		1		0.0762991
	3		1		0.0651574
	3		1		0.260523
	3		1		0.0807784
	3		1		0.118028
	3		1		0.0670683
	3		1		0.222247
	3		1		0.125668
	3		1		0.0979551
	3		1		0.177809
	3		1		0.0824449
	3		1		0.128187
	3		1		0.138266
	3		1		0.279778
	3		1		0.341546
	3		1		0.298542
	3		1		0.165572
	3		1		0.114393
	3		1		0.170191
	3		1		0.136185
	3		1		0.0541069
	3		1		0.219002
	3		1		0.283438
	3		1		0.0839251
	3		1		0.411666
	3		1		0.212935
	3		1		0.137493
	3		1		0.498607
	3		1		0.182065
	3		1		0.117595
	3		1		-0.0111868
	3		1		0.696629
	3		1		0.204677
	3		1		0.425359
	3		1		0.191187
	3		1		0.181703
	3		1		0.187246
	3		1		0.112679
	3		1		0.15366
	3		1		0.21822
	3		1		0.351951
	3		1		0.235405
	3		1		0.45721
	3		1		0.0987901
	3		1		0.0799232
	3		1		0.322543
	3		1		0.270018
	3		1		0.228644
	3		1		0.0872549
	3		1		0.0874934
	3		1		0.130116
	3		1		0.072425
	3		1		0.272729
	3		1		0.118566
	3		1		0.0150246
	3		1		0.226305
	3		1		0.0623243
	3		1		0.0771989
	3		1		0.0224521
	3		1		0.018515
	3		1		0.0112844
	3		1		0.0883094
	3		1		0.0774198
	3		1		0.0850704
	3		1		0.029276
	3		1		0.0744084
	3		1		0.0872097
	3		1		0.0540426
	3		1		0.114334
	3		1		0.238567
	3		1		0.245524
	3		1		0.105319
	3		1		0.332737
	3		1		0.269595
	3		1		0.289478
	3		1		0.115403
	3		1		0.145522
	3		1		0.0616423
	3		1		0.163114
	3		1		0.152897
	3		2		-0.0256364
	3		2		-0.0622362
	3		2		-0.0435311
	3		2		-0.0583187
	3		2		-0.0200164
	3		2		-0.0108189
	3		2		-0.00905668
	3		2		-0.10749
	3		2		-0.0378192
	3		2		0.00365256
	3		2		-0.0641224
	3		2		-0.0998802
	3		2		-0.0402723
	3		2		-0.0030146
	3		2		-0.0717098
	3		2		-0.0267072
	3		2		-0.0494355
	3		2		-0.0979883
	3		2		-0.178763
	3		2		-0.318731
	3		2		-0.136236
	3		2		-0.111232
	3		2		-0.196681
	3		2		-0.158286
	3		2		-0.195261
	3		2		-0.376394
	3		2		-0.0119258
	3		2		-0.201108
	3		2		-0.145865
	3		2		-0.228442
	3		2		-0.135265
	3		2		-0.206531
	3		2		-0.212256
	3		2		-0.0447844
	3		2		-0.157843
	3		2		-0.120702
	3		2		-0.307181
	3		2		-0.133261
	3		2		-0.109961
	3		2		-0.0797624
	3		2		-0.138171
	3		2		-0.11323
	3		2		-0.0896453
	3		2		-0.0684107
	3		2		-0.0876564
	3		2		-0.0543702
	3		2		-0.0691402
	3		2		-0.040809
	3		2		-0.333986
	3		2		-0.0348352
	3		2		-0.530703
	3		2		-0.270126
	3		2		-0.0756998
	3		2		-0.0434383
	3		2		-0.422504
	3		2		-0.0449855
	3		2		-0.199754
	3		2		-0.140678
	3		2		-0.162066
	3		2		-0.114976
	3		2		-0.0511398
	3		2		-0.0582661
	3		2		-0.291751
	3		2		-0.261618
	3		2		-0.359194
	3		2		-0.15164
	3		2		-0.270411
	3		2		-0.29906
	3		2		-0.233438
	3		2		-0.138408
	3		2		-0.244469
	3		2		-0.470465
	3		2		-0.1436
	3		2		-0.0658336
	3		2		-0.00689899
	3		2		-0.124472
	3		2		-0.158828
	3		2		-0.0515698
	3		2		-0.163425
	3		2		-0.136983
	3		3		0.00661554
	3		3		0.0512551
	3		3		-0.0299998
	3		3		0.019994
	3		3		0.0405706
	3		3		0.0322815
	3		3		0.109921
	3		3		0.0336012
	3		3		0.0743169
	3		3		0.0457485
	3		3		-0.0066922
	3		3		-0.00786288
	3		3		0.0448586
	3		3		-0.00163185
	3		3		-0.0198091
	3		3		0.0121815
	3		3		0.00982761
	3		3		0.00309183
	3		3		-0.0391241
	3		3		-0.0235556
	3		3		0.0258248
	3		3		-0.0122824
	3		3		-0.0255759
	3		3		-0.0416277
	3		3		0.0340896
	3		3		0.0141697
	3		3		-0.00914778
	3		3		-0.00255862
	3		3		0.00731861
	3		3		-0.00151238
	3		3		-0.0577253
	3		3		0.0601524
	3		3		0.0461687
	3		3		0.048808
	3		3		0.0274533
	3		3		-0.014556
	3		3		0.00515381
	3		3		0.00556124
	3		3		0.0206603
	3		3		0.0113346
	3		3		0.0193176
	3		3		-0.049352
	3		3		-0.0015178
	3		3		-0.00916591
	3		3		0.0508675
	3		3		-0.00288186
	3		3		-0.0154208
	3		3		-0.0434353
	3		3		0.0286399
	3		3		0.0207352
	3		3		0.0132045
	3		3		0.0102419
	3		3		-0.02152
	3		3		0.0182582
	3		3		-0.0420693
	3		3		0.0110009
	3		3		-0.0357673
	3		3		-0.0655565
	3		3		-0.0226653
	3		3		-0.00234948
	3		3		0.0120728
	3		3		-0.0149637
	3		3		-0.0130554
	3		3		-0.0218855
	3		3		-0.0346526
	3		3		-0.00460243
	3		3		-0.0243976
	3		3		-0.00980627
	3		3		0.0255721
	3		3		0.00151669
	3		3		-0.0513593
	3		3		-0.00935126
	3		3		0.0351521
	3		3		0.00422929
	3		3		0.0492586
	3		3		-0.00861288
	3		3		-0.0483687
	3		3		0.00100049
	3		3		-0.00771646
	3		3		0.0293458
	3		3		0.0080451
	3		3		0.0107215
	3		3		-0.02873
	3		3		0.0264902
	3		3		-0.0330699
	3		3		-0.0122447
	3		3		0.00578805
	3		3		0.026444
	3		3		-0.00486558
	3		3		0.0323898
	3		3		0.0398663
	3		3		-0.00712325
	3		3		-0.0200538
	3		3		-0.00489243
	3		3		0.0266649
	3		3		0.0125402
	3		3		-0.0132966
	3		3		-0.00463738
	3		3		-0.037575
	3		3		-0.0392375
	3		3		-0.0093835
	3		3		-0.00991825
	3		3		0.0231737
	3		3		-0.0134998
	3		3		-0.0122334
	3		3		0.030639
	3		3		-0.0273642
	3		3		0.0312196
	3		3		-0.0361194
	3		3		0.0520981
	3		3		0.0392521
	3		3		0.161788
	3		3		-0.00863463
	3		3		0.051804
	3		3		-0.00484618
	3		3		0.0725783
	3		3		0.190196
	3		3		0.0240189
	3		3		0.087754
	3		3		0.0130161
	3		3		-0.0864993
	3		3		0.0548521
	3		3		-0.124452
	3		3		0.0690588
	3		3		0.129997
	3		3		0.0155244
	3		3		0.114006
	3		3		0.0953548
	3		3		-0.0113304
	3		3		0.0825649
	3		3		-0.125662
	3		3		0.190426
	3		3		0.0371408
	3		3		-0.0881953
	3		3		-0.000784788
	3		3		-0.129983
	3		3		0.0314391
	3		3		0.0844769
	3		3		-0.0255234
	3		3		-0.102749
	3		3		0.0291449
	3		3		0.0776341
	3		3		-0.102934
	3		3		-0.0114844
	3		3		0.0839635
	3		3		0.0220092
	3		3		0.0536502
	3		3		-0.0101922
	3		3		-0.0516689
	3		3		0.0198547
	3		3		0.0500893
	3		3		0.0405609
	3		3		0.0761665
	3		3		0.0602661
	3		3		0.042949
	3		3		-0.0537081
	3		3		0.0697361
	3		3		-0.0358018
	3		3		0.0615216
	3		3		-0.131084
	3		3		-0.236783
	3		3		-0.107488
	3		3		0.0683156
	3		3		-0.0657005
	3		3		0.0150623
	3		3		-0.0899402
	3		3		0.0167464
	3		3		-0.0558634
	3		3		-0.00426752
	3		3		-0.0831047
	3		3		0.0589616
	3		3		0.0900214
	3		3		0.0847399
	3		3		-0.045432
	3		3		-0.0788933
	3		3		0.019262
	3		3		0.129712
	3		3		0.0397567
	3		3		-0.110977
	3		3		0.0093198
	3		3		-0.150287
	3		3		0.129717
	3		3		0.0117727
	3		3		0.0131341
	3		3		0.016527
	3		3		0.0706245
	3		3		-0.0292118
	3		3		0.142171
	3		3		-0.100235
	3		3		-0.173444
	3		3		-0.00281212
	3		3		0.0126265
	3		3		-0.0124246
	3		3		-0.0318751
	3		3		0.0413279
	3		3		0.0683634
	3		3		0.00453268
	3		3		0.0317247
	3		3		-0.0944491
	3		3		-0.0208134
	3		3		-0.0742332
	3		3		-0.00407603
	3		3		-0.00815457
	3		3		0.0206252
	3		3		0.0191318
	3		3		-0.109123
	3		3		-0.0702754
	3		3		-0.0228841
	3		3		0.0885082
	3		3		-0.123265
	3		3		0.00971402
	3		3		-0.00417028
	3		3		-0.0957948
	3		3		0.0144587
	3		3		-0.0147784
	3		3		0.0170555
	3		3		0.0185441
	3		3		-0.0135869
	3		3		0.0543522
	3		3		0.0180875
	3		3		0.0208233
	3		3		0.0333275
	3		3		0.00933739
	3		3		-0.0343231
	3		3		0.045265
	3		3		0.0388732
	3		3		0.0499401
	3		3		0.0637074
	3		3		0.0193929
	3		3		0.0674702
	3		3		-0.0413843
	3		3		-0.052429
	3		3		-0.0141238
	3		3		0.0397851
	3		3		-0.0208172
	3		3		0.0415728
	3		3		-0.0348856
	3		3		0.06943
	3		3		0.109083
	3		3		0.0571368
	3		3		0.059691
	3		3		-0.0641202
	3		3		-0.0261927
	3		3		-0.0116585
	3		3		0.00988021
	3		3		-0.0288181
	3		3		-0.0729489
	3		3		-0.00821622
	3		3		0.0194927
	3		3		-0.0087977
	3		3		-0.062907
	3		3		-0.0240268
	3		3		-0.0921
	3		3		-0.000118903
	3		3		-0.00266651
	3		3		0.0701093
	3		3		-0.105024
	3		3		0.0257311
	3		3		0.0266879
	3		3		-0.013698
	3		3		0.0389478
	3		3		-0.0739809
	3		3		0.0523063
	3		3		0.0450078
	3		3		-0.0648328
	3		3		-0.0969342
	3		3		-0.0593187
	3		3		0.0105988
	3		3		0.02696
	3		3		-0.0067415
	3		3		-0.0539873
	3		3		-0.0160598
	3		3		-0.00846679
	3		3		0.0549559
	3		3		0.0198156
	3		3		-0.0369267
	3		3		-0.0107286
	3		3		-0.0518061
	3		3		0.0154905
	3		3		0.0438157
	3		3		-0.0304533
	3		3		0.0318452
	3		3		0.0129346
	3		3		0.0215359
	3		3		-0.00288558
	3		3		-0.033172
	3		3		0.0204962
	3		3		-0.00161647
	3		3		0.017049
	3		3		0.000447798
	3		3		0.057098
	3		3		-0.0848928
	3		3		-0.0180383
	3		3		0.0182401
	3		3		-0.0560743
	3		3		-0.00816291
	3		3		-0.00927608
	3		3		0.0356492
	3		3		0.0780107
	3		3		0.118551
	3		3		0.0616328
	3		3		0.0485195
	3		3		0.0492604
	3		3		-0.0570958
	3		3		-0.0508411
	3		3		-0.069859
	3		3		-0.0421228
	3		3		-0.0734973
	3		3		-0.00294838
	3		3		-0.0640799
	3		3		-0.012107
	3		3		0.0254307
	3		3		0.107364
	3		3		0.0292345
	3		3		-0.033358
	3		3		0.0164914
	3		3		0.0750392
	3		3		0.0226118
	3		3		0.0167398
	3		3		0.0665247
	3		3		-0.00359242
	3		3		-0.00466149
	3		3		0.0123621
	3		3		-0.0523427
	3		3		-0.00143291
	3		3		0.0469084
	3		3		0.139258
	3		3		0.108253
	3		3		0.180559
	3		3		0.0720252
	3		3		-0.0500027
	3		3		0.00490101
	3		3		0.164585
	3		3		0.122586
	3		3		0.0811784
	3		3		-0.101895
	3		3		0.0167328
	3		3		-0.0550622
	3		3		-0.00469681
	3		3		0.129534
	3		3		-0.0308295
	3		3		-0.0793331
	3		3		0.0434217
	3		3		0.0385793
	3		3		0.020791
	3		3		0.0421661
	3		3		-0.159367
	3		3		0.153493
	3		3		0.130839
	3		3		0.104006
	3		3		-0.068804
	3		3		-0.053279
	3		3		0.0169374
	3		3		0.0440786
	3		3		0.0898457
	3		3		0.0599846
	3		3		0.0459144
	3		3		0.0255924
	3		3		0.0668502
	3		3		0.0395703
	3		3		0.0439517
	3		3		0.05034
	3		3		-0.0421663
	3		3		0.00125131
	3		3		0.0422148
	3		3		-0.0249886
	3		3		0.0293223
	3		3		-0.0043066
	3		3		0.0477443
	3		3		0.0974338
	3		3		0.0115496
	3		3		0.0583331
	3		3		-0.0421576
	3		3		-0.0641378
	3		3		-0.127395
	3		3		0.0244289
	3		3		-0.0663463
	3		3		0.0366185
	3		3		0.14655
	3		3		-0.174907
	3		3		-0.155002
	3		3		0.108826
	3		3		-0.0137281
	3		3		0.0418339
	3		3		-0.121071
	3		3		-0.039893
	3		3		-0.0670006
	3		3		-0.0782152
	3		3		-0.00886724
	3		3		0.0412502
	3		3		0.0467367
	3		3		-0.0328978
	3		3		-0.0225107
	3		3		0.20356
	3		3		0.0430473
	3		3		-0.0351617
	3		3		0.0506626
	3		3		-0.0342369
	3		3		-0.071943
	3		3		-0.018117
	3		3		0.0415761
	3		3		0.00569206
	3		3		-0.0410489
	3		3		0.129336
	3		3		-0.0365153
	3		3		-0.0815562
	3		3		0.0795644
	3		3		-0.0621023
	3		3		0.0908483
	3		3		0.000675253
	3		3		0.0564024
	3		3		0.0943691
	3		3		-0.174015
	3		3		-0.0967174
	3		3		0.0280606
	3		3		0.0535881
	3		3		0.0149245
	3		3		0.000825235
	3		3		3.1996e-06
	3		3		0.11058
	3		3		0.0368938
	3		3		0.200976
	3		3		0.00832405
	3		3		0.08934
	3		3		0.0599733
	3		3		-0.0632052
	3		3		-0.0434065
	3		3		0.110444
	3		3		0.0124013
	3		3		0.0207247
	3		3		-0.0870481
	3		3		0.0279343
	3		3		0.0724193
	3		3		0.088846
	3		3		-0.161878
	3		3		-0.0190839
	3		3		-0.0213412
	3		3		-0.0719611
	3		3		0.0177981
	3		3		-0.051195
	3		3		-0.00767318
	3		3		0.0939174
	3		3		0.020012
	3		3		0.0843977
	3		3		-0.040041
	3		3		0.0268024
	3		3		0.0982144
	3		3		-0.0572075
	3		3		-0.0584714
	3		3		0.107286
	3		3		-0.015811
	3		3		-0.116835
	3		3		0.01317
	3		3		0.0577912
	3		3		0.0248832
	3		3		0.0197006
	3		3		0.0554016
	3		3		0.0166558
	3		3		-0.104373
	3		3		-0.00714901
	3		3		0.0396318
	3		3		0.0808709
	3		3		0.0274464
	3		3		-0.131979
	3		3		-0.0796349
	3		3		-0.130226
	3		3		0.0896341
	3		3		0.186505
	3		3		0.375978
	3		3		-0.0187931
	3		3		-0.0183255
	3		3		-0.0610163
	3		3		-0.0158864
	3		3		-0.102898
	3		3		0.0322219
	3		3		0.0460381
	3		3		-0.0296138
	3		3		0.0157034
	3		3		0.0725037
	3		3		0.0158702
	3		3		0.0710252
	3		3		-0.06274
	3		3		0.0542575
	3		3		-0.0723853
	3		3		-0.0302715
	3		3		0.043506
	3		3		0.0305581
	3		3		-0.0740761
	3		3		-0.117905
	3		3		-0.0655793
	3		3		0.00862277
	3		3		-0.0783074
	3		3		-0.106667
	3		3		-0.0364467
	3		3		0.0198188
	3		3		-0.105758
	3		3		-0.0708448
	3		3		-0.0371898
	3		3		-0.0184141
	3		3		-0.0467771
	3		3		0.0217147
	3		3		-0.0201033
	3		3		0.00709916
	3		3		0.0041062
	3		3		-0.016877
	3		3		-0.00479648
	3		3		0.0535883
	3		3		-0.0396992
[truncated: 2,336 more rows]
