# Supplementary material for: Experience-driven development of decision-related representations in the auditory cortex
Source: EMBO Rep. 2024 Nov 11;26(1):84–100. doi: 10.1038/s44319-024-00309-0 (PMC11723978; doi:10.1038/s44319-024-00309-0)
Supplement: Supplementary file 5 — Source data Fig. 3 [file 44319_2024_309_MOESM5_ESM.zip]

Archive with 3 entries (2 files):
- Fig. 3/
- Fig. 3/Fig 3.xlsx
- Fig. 3/fig3.mat
