# Supplementary material for: Experience-driven development of decision-related representations in the auditory cortex
Source: EMBO Rep. 2024 Nov 11;26(1):84–100. doi: 10.1038/s44319-024-00309-0 (PMC11723978; doi:10.1038/s44319-024-00309-0)
Supplement: Supplementary file 5 — Source data Fig. 3 [file 44319_2024_309_MOESM5_ESM.zip › Fig. 3/Fig 3.xlsx]

## Sheet: pre sound
67.8945 61.8718 51.5225 54.7233 36.7384 77.6435
65.2283 25.6919 39.6725 53.2955 62.2568 46.9886
51.4371 55.4417 68.8921 37.3863 75.6043 41.9048
54.7571 72.4193 83.0279 29.4790 90.7425 76.0240
98.1584 45.9204 44.6238 56.6459 29.6909 53.4433
51.2554 62.3585 27.6511 54.7657 65.9688 48.9515
81.8269 56.4266 45.1750 82.2280 70.3902 44.1895
63.0420 24.1391 71.0297 58.8487 13.8666 33.5673
65.4683 36.1886 28.0616 73.5864 57.7683 18.4220
83.6200 42.5150 13.9190 57.3044 104.6642 44.8197
57.7247 65.0078 14.0042 28.2736 25.8234 74.3367
94.6927 31.5845 43.7757 58.0831 1.8729 77.2483
82.5559 70.0878 22.0668 44.9906 57.8446 67.7000
77.0221 81.6547 49.8403 30.9596 17.8826 49.1693
68.4232 66.9560 34.8822 3.7755 46.2821 46.0310
66.3924 45.3126 74.5274 60.3982 28.9465 62.2232
76.3645 91.3683 84.4753 93.1042 63.7751 69.3945
47.0790 40.1021 86.6987 39.7673 37.4869 33.4318
56.9285 45.1098 42.7931 65.9192 16.4903 76.5261
54.4587 38.7054 63.7051 84.3277 91.4075 32.0085
50.1361 75.3852 59.0976 52.4160 31.1152 69.6225
23.2654 37.9410 36.6273 10.8538 16.7526 41.3815
80.5771 54.9271 76.1578 52.9295 33.4119 32.8627
100.6442 16.6826 9.6881 52.9908 31.3540 39.8031
59.6856 87.1164 57.7925 109.7397 80.8926 26.5377
73.8082 61.2355 47.7713 40.0479 63.8972 77.6293
76.9258 26.8809 69.2603 47.0477 69.7997 42.2253
39.4430 72.1097 74.9590 69.2452 75.4719 64.3143
87.0723 63.9777 68.2808 71.4683 55.2745 25.5566
66.5461 67.8720 47.0396 17.4243 39.0863 41.9851
77.6168 64.3070 59.7717 83.6216 16.3716 54.1741
47.1990 50.4344 78.6024 62.5116 58.8848 28.0741
74.3638 25.4155 36.3354 36.0394 25.9891 69.6468
57.5129 22.5761 27.5931 33.0385 51.8248 81.1559
85.6604 51.0053 71.2339 20.4467 68.9147 49.5483
70.6520 43.9812 75.4877 45.8287 102.3066 56.9544
68.8670 63.7796 48.0937 19.7221 62.5541 1.8077
110.6165 105.8926 24.4309 31.9307 37.9101 18.6976
78.1137 55.7011 59.1786 52.3610 58.7861 62.8757
56.0133 91.7909 32.3882 20.7311 110.6570 60.1392
28.2665 41.3172 59.2026 48.3893 61.7480 54.1562
77.2988 44.1740 41.6024 68.6180 67.5829 7.2234
68.4371 53.6240 16.5771 58.5629 13.7652 81.5321
81.7084 114.0406 19.2100 41.5630 21.6472 23.9490
56.1062 34.6028 54.2438 51.7820 51.8629 72.2654
80.9807 73.7635 69.5697 55.1663 30.9952 34.1232
68.8983 31.8148 43.5909 18.3428 10.0035 45.1895
75.9446 102.7232 37.8572 50.0519 36.0849 78.5711
84.9777 34.6816 83.0617 43.1886 38.6150 34.5443
57.8768 74.1492 11.7814 35.5413 56.9280 110.1272
54.7597 55.8279 43.4895 11.7749 61.9817 18.7226
63.3649 93.5662 57.0758 30.9527 36.8038 44.9036
38.5485 50.2771 73.9594 80.7975 40.3041 55.2758
60.3458 63.4302 44.8917 24.2240 32.1269 38.5064
56.6423 78.9352 55.8129 28.5506 85.6403 16.7249
102.1840 40.2816 22.0960 23.6287 65.6764 38.7003
45.5407 57.3728 34.8218 59.7401 11.5579 12.7482
85.1750 8.5415 35.7152 41.8349 76.8676 5.3965
39.0342 55.8091 69.7931 74.8925 27.4352 0.6314
60.1350 76.3568 39.8263 21.3410 86.6430 46.2412
31.5803 37.0249 81.0192 59.9312 44.5236 29.1176
85.0447 69.4154 53.1775 18.4817 13.3265 11.9052
43.4278 31.6357 37.1533 47.0436 61.2093 49.6810
57.4961 92.3433 57.3343 26.3623 93.3967 35.6123
94.0662 51.8051 43.1934 103.3115 75.6647 -7.6593
89.7199 69.0232 54.6069 33.5339 54.1266 47.8807
50.4883 76.9252 36.2370 68.0625 9.9697 16.0457
65.3767 42.5784 49.9569 38.6868 30.9575 16.9474
50.0052 31.4337 52.0781 45.1222 28.0169 87.9729
66.6127 54.1587 50.2790 43.2183 37.4363 45.1889
53.5998 53.4059 57.3338 62.7104 4.1030 40.6287
91.4279 53.6320 50.7698 41.4634 67.6983 58.4184
76.8187 91.2841 38.1702 67.6119 39.5808 -8.0530
91.4160 91.3075 28.1195 0.0897 67.4961 55.6629
91.9308 74.1006 48.9421 13.1473 40.0761 53.8784
73.6251 42.4887 66.3882 67.4451 35.8389 10.9298
49.6711 61.6669 68.5394 75.7552 70.6136 24.3879
81.1206 39.6529 19.3593 43.7596 31.8480 23.0554
68.0168 34.4687 68.0978 28.5239 75.0875 13.8307
47.2233 22.0755 48.0266 61.7968 13.7928 84.2732
50.1416 0.7170 38.4468 54.6056 100.8697 12.5974
65.7772 91.8329 66.9469 48.9087 52.7999 38.5655
83.1348 64.8014 86.8424 28.5975 18.7633 22.4357
65.6071 26.0763 64.2323 85.2820 65.4808 85.6842
70.0059 2.1941 79.6098 52.8109 39.6390 42.7367
55.2874 55.7098 49.8654 62.4254 96.2163 71.7277
54.7946 123.1037 29.9139 82.9546 93.5250 36.3935
65.0424 61.1034 43.5240 62.3277 70.8304 45.8970
72.0438 68.7624 65.3964 56.9154 25.6216 20.9165
81.8208 11.9602 51.6456 52.9137 44.1867 60.8017
50.3768 90.6875 16.0673 35.4068 70.8378 89.3838
45.4272 69.4211 57.1189 57.7717 61.3302 73.6716
93.7892 33.8220 41.0907 65.7798 26.7174 59.3500
38.6240 50.9082 58.5812 60.8787 41.0536 68.8485
35.6370 29.3568 84.8579 46.0653 31.4794 40.2985
67.5025 74.4305 36.7843 17.2060 97.0638 10.8356
56.7413 41.5623 17.6467 6.8591 18.2439 16.4863
82.1286 69.1181 106.9798 50.9666 38.2499 88.7443
72.1082 51.5812 65.8818 36.9841 30.8299 23.1809
63.4117 56.8712 68.6509 21.3111 87.7992 40.0510
68.6988 56.2190 54.6509 48.5106 74.3509 80.3520
70.8139 34.4029 64.4331 30.9220 59.8551 71.1429
46.9840 23.5258 46.7817 57.5556 16.3835 14.8216
78.6600 81.3639 39.2010 48.6116 53.8919 13.3098
64.7064 38.7297 40.8518 46.5906 32.4904 31.2667
61.4244 23.3541 59.0270 61.1100 5.4247 60.5315
48.8338 70.6048 63.2824 57.1698 27.8001 1.9977
77.4403 56.0353 61.5574 21.9015 66.4943 52.2177
94.8167 4.3260 55.7581 15.0989 54.3459 62.0734
66.5225 51.7326 55.4091 64.6979 15.0063 64.1515
36.0888 47.1726 58.0443 61.6383 43.0004 64.3214
99.0365 70.8916 43.0987 69.4980 43.2811 36.5833
80.3925 51.8900 51.0702 25.7683 43.9289 37.0044
56.7020 63.1910 42.3980 42.5528 67.7598 59.4147
76.8278 88.6995 63.7085 10.6522 26.6751 118.6579
48.1061 42.1222 56.4665 20.1779 62.3211 64.6052
77.2808 61.9353 57.0733 47.5342 20.1751 19.8440
57.1903 97.4647 73.8529 28.3054 33.1635 21.9621
36.8421 107.9767 40.2572 33.2200 18.0825 50.7613
47.6798 57.0246 30.4310 35.4067 73.8203 65.7273
84.4622 76.7580 47.7680 32.9687 47.6538 8.9707
34.3714 49.5547 7.6239 54.8623 81.7679 48.2828
71.5578 10.5722 25.7536 67.2256 25.8516 55.8553
85.3860 48.2352 81.2736 78.3851 39.1060 28.6594
58.0630 99.8896 26.5443 75.9546 59.0738 3.6405
70.7906 63.7448 56.5545 28.4117 83.8602 13.2428
75.5721 15.1364 46.8744 34.0854 76.8039 4.3413
61.3537 48.3883 62.5182 60.4831 66.6076 68.3286
56.5833 64.6439 NaN 32.7258 49.1733 40.3066
59.0896 12.5706 NaN 88.2213 22.6390 102.3870
47.8322 22.9282 NaN 55.7874 38.5778 67.5950
86.3750 31.8314 NaN 68.4436 0.9333 51.2259
66.8657 NaN NaN 52.5090 71.7214 0.9518
38.4957 NaN NaN 61.5057 62.7119 58.2939
58.6712 NaN NaN 27.6502 0.2599 50.3002
51.4957 NaN NaN 28.1170 64.7918 34.6499
80.0688 NaN NaN 29.8385 65.0307 7.9428
68.4475 NaN NaN 45.4948 37.1358 29.9855
56.9110 NaN NaN 64.2844 29.1604 111.4342
62.3092 NaN NaN 30.8076 47.1834 27.7930
37.2849 NaN NaN 41.9817 6.2292 41.8065
65.8520 NaN NaN 51.0700 55.3621 86.7295
55.2748 NaN NaN 17.0793 10.5634 23.4311
NaN NaN NaN 45.4006 39.4683 54.2953
NaN NaN NaN 51.9037 37.5893 35.8683
NaN NaN NaN 19.9188 71.4921 48.9786
NaN NaN NaN 59.4514 21.8499 52.7696
NaN NaN NaN 56.9483 39.0830 69.2457
NaN NaN NaN 59.0686 62.4345 NaN
NaN NaN NaN 25.5190 67.4432 NaN
NaN NaN NaN 57.5137 31.9739 NaN
NaN NaN NaN 70.1138 34.7923 NaN
NaN NaN NaN 40.1193 13.4412 NaN
NaN NaN NaN 47.7009 58.4047 NaN
NaN NaN NaN NaN 74.9636 NaN
NaN NaN NaN NaN 22.5347 NaN
NaN NaN NaN NaN 81.0889 NaN
NaN NaN NaN NaN 35.7974 NaN
NaN NaN NaN NaN 51.6153 NaN
NaN NaN NaN NaN 11.8508 NaN
NaN NaN NaN NaN 30.3787 NaN
NaN NaN NaN NaN 53.3278 NaN
NaN NaN NaN NaN NaN NaN
NaN NaN NaN NaN NaN NaN
NaN NaN NaN NaN NaN NaN

## Sheet: post sound
167.3535 185.1172 155.9916 264.3996 156.3183 167.2345
128.2967 165.7668 211.1706 245.3505 233.5503 182.4175
113.8097 185.9678 205.4113 231.5288 245.3524 123.6170
140.1511 188.9508 223.7792 234.4605 236.5520 237.3493
169.6761 178.2229 149.7685 237.8620 171.2135 181.4065
109.7461 179.4520 142.8875 245.6816 197.1131 159.3345
164.1827 158.9551 179.8521 246.5775 194.9940 170.4802
122.4903 171.0489 194.8964 263.6998 184.9126 121.9885
135.2844 174.6474 152.2928 274.9521 179.9597 157.1140
162.6910 156.8729 139.1545 226.5521 303.4638 155.7568
133.9027 183.7235 154.0707 201.4690 206.6452 186.7321
180.1584 176.6346 183.3188 244.5947 159.9803 210.8894
177.7504 184.9592 178.1659 239.3942 178.0028 158.6619
147.4087 213.5095 176.6411 242.5784 176.8165 196.8944
136.8356 213.0825 146.9361 229.5213 188.8751 148.6556
142.4616 195.4895 196.7420 256.2332 217.2574 232.0824
151.8303 209.6825 248.6195 304.9832 194.9276 200.1717
106.6232 185.9108 235.0287 232.3365 166.8485 104.8921
160.7548 169.5086 220.0778 267.9832 163.5491 221.5183
125.5261 149.3229 232.7978 267.6732 222.7587 116.6094
119.2179 187.2720 227.7118 261.8716 177.1780 193.5366
83.6926 150.7795 171.4690 197.9834 168.9976 144.3560
155.1925 181.9131 215.7132 247.1388 187.8016 177.2022
154.6690 130.1651 129.5366 228.6187 218.3222 197.0438
142.3437 213.2425 217.6166 308.1135 246.1565 118.3175
156.2080 173.4929 167.0514 234.3721 166.0293 237.2051
125.9468 166.5494 186.7863 260.3667 215.7933 187.6639
116.3260 195.4944 243.7186 271.6345 209.4857 164.5343
156.2724 209.6305 186.9076 272.1852 236.2830 134.5308
143.6045 200.7500 147.1963 207.6010 206.1693 152.4412
146.0296 193.6216 206.6840 274.3197 166.3135 153.6931
110.9252 174.6802 208.2151 256.9458 175.1678 111.9766
137.3836 164.1432 169.3045 225.9525 150.6711 201.1199
128.7975 153.7293 168.3570 221.5477 199.0917 261.6803
138.1147 174.0792 202.0312 218.2769 179.6974 216.9840
138.3032 162.5613 226.7781 246.2799 269.1792 184.5647
137.9422 185.0893 182.8830 206.0868 234.2363 193.9073
186.6480 260.1588 185.2389 238.0227 187.2731 166.2720
157.6828 152.5479 203.0457 249.4042 249.7898 174.9355
139.1765 215.4797 187.5163 217.7263 240.3702 188.6046
100.4609 162.4654 186.6986 244.6117 216.3984 176.7106
145.4978 151.9101 166.5694 274.1480 236.6762 133.7430
154.6687 159.8579 126.1086 251.3307 110.7350 152.4918
164.4420 231.2867 167.5952 227.0327 167.3962 126.6971
135.6575 165.2587 189.5842 223.5547 186.9735 225.2840
183.0477 202.6289 217.0198 250.3009 206.6224 144.6013
144.8379 164.5012 168.2428 210.1447 199.0365 203.7287
159.7704 237.8685 156.6777 275.5366 191.1221 193.9203
151.6198 189.1788 226.4352 223.9277 223.3154 180.7507
117.5648 188.5287 175.5725 228.3187 154.2427 221.0120
154.6460 152.6428 225.3026 235.8114 214.4042 150.8907
134.8001 201.1174 227.7339 227.1430 177.5572 185.8076
131.1685 172.1226 224.0631 292.7497 212.7789 154.8871
140.0711 187.5337 172.9598 214.6193 216.2766 150.2288
155.4351 202.8120 183.7173 232.1529 231.5424 107.7996
168.5447 159.0986 168.9672 256.3060 204.3893 139.9804
121.6253 186.7261 157.0907 256.0349 194.5593 126.5601
155.5572 120.3661 177.5566 235.0241 236.4469 139.0647
100.1055 177.4796 179.0563 252.5687 202.3294 159.8759
126.9466 216.5450 186.9243 215.8690 242.0255 150.6587
79.4365 167.7229 214.9467 252.2347 204.6827 94.1770
142.9156 146.2932 183.9432 211.3919 131.9369 180.1785
116.1268 164.7517 158.1454 233.6941 232.8073 182.5194
118.8453 184.1079 230.8189 202.6655 246.0559 132.9119
170.5464 175.7214 178.9970 309.8657 246.7901 91.3215
171.0940 199.8049 228.4109 212.5072 177.7326 172.1735
107.2956 205.7347 190.8260 255.3127 187.1857 128.8373
122.7563 136.0909 161.3673 236.7660 193.2479 150.2638
127.2226 172.4441 190.7987 248.0040 208.2661 189.5924
142.3058 209.8846 163.6654 242.6984 176.7796 194.9154
135.2082 172.2714 164.9169 263.0169 149.8125 166.1352
149.6162 198.9906 171.8063 227.2893 242.2788 145.8401
135.8689 216.0629 165.2947 271.7917 187.5139 71.8037
164.5111 212.8184 168.0160 184.4029 195.4102 182.5744
142.1344 203.7913 192.5543 232.9659 172.1436 188.6778
143.8729 171.3141 204.3126 257.7329 137.3537 105.9920
104.3535 182.2984 194.9548 288.6868 213.1427 188.5316
135.1454 163.0328 162.6902 239.6590 192.6174 139.3576
141.4428 138.0463 168.5384 194.1934 190.0851 142.4963
126.1284 142.4015 208.1150 250.5097 161.5365 196.3620
115.5704 121.4066 199.0335 256.7075 248.3357 128.9603
123.7140 233.0859 216.7783 228.3546 179.4345 175.0841
150.4715 215.8643 252.3441 211.1721 215.8162 125.6872
136.1499 150.2052 190.0576 270.7209 219.2159 225.7115
167.7674 119.9597 208.8791 248.9114 193.0394 140.8706
114.0983 183.3366 182.3997 262.8551 309.9350 227.2928
154.6624 258.1326 203.7204 274.2739 240.4685 145.2029
142.0330 181.5342 160.0643 249.5003 203.1103 136.2546
140.5571 215.9397 197.1631 255.8928 153.5447 109.0192
141.9479 144.0154 185.7779 262.9987 234.4631 226.7762
131.7959 205.1749 183.1065 219.1064 222.1992 239.0180
134.5487 201.6436 238.1662 238.0000 216.8145 258.9746
184.5955 176.0913 172.8982 253.8840 202.0557 171.9370
105.6657 206.8418 203.8464 265.5291 163.3045 139.8490
117.4901 162.8670 192.4327 233.9867 205.7513 197.5937
155.6772 185.9359 154.1513 238.4227 286.6753 133.8278
122.2597 166.6005 163.6039 195.7510 197.9649 132.0965
158.1180 209.8272 217.5584 259.9531 175.8423 207.1765
122.5388 140.6314 203.4854 267.8370 191.5108 147.2518
134.7468 209.5200 194.5388 222.2016 255.7595 168.8774
110.3881 167.8886 213.5482 239.3690 238.8193 193.7827
145.4840 131.4080 217.6380 214.8347 184.2328 179.5869
105.5172 126.2788 184.7291 271.5661 150.3984 146.2759
164.8576 197.8061 140.5318 247.9103 214.1877 143.5021
138.4445 187.0418 179.7453 247.7811 182.6240 151.1246
133.2720 166.8896 176.7994 263.0585 202.3008 163.1615
122.2718 176.1506 187.3989 254.1198 126.9442 91.8470
170.8941 172.7916 205.9344 231.9143 223.3008 213.0177
158.2780 128.8286 167.1433 224.4465 219.7795 178.5730
148.7337 163.8326 168.9879 272.4676 187.7257 150.8259
127.6647 180.3364 209.7961 270.0899 222.6669 180.8349
169.6036 183.7738 205.2266 264.2099 210.7123 144.7731
165.2430 180.0034 204.0141 233.8554 240.8564 136.6712
117.7496 203.1219 141.9776 236.0112 255.4507 200.0352
152.8112 232.3919 210.3383 230.4262 176.5029 236.6558
116.1628 156.5054 145.8566 216.1137 211.5594 192.8145
149.3970 180.1727 206.3082 243.5995 164.6721 123.9424
118.1246 217.6103 183.8676 224.1680 185.4759 186.5391
115.3817 201.0223 221.0073 230.8706 160.3964 149.8611
118.6796 176.3486 205.6284 222.9815 215.2243 207.7563
146.4130 195.8461 203.6850 203.6486 195.6945 111.6622
107.8496 166.6482 136.0241 245.5610 220.0006 204.3362
114.0752 110.4677 152.7362 239.5353 182.9109 224.1941
157.8358 170.9290 222.1657 256.0847 179.5651 169.2665
151.0383 230.5200 188.1947 281.4906 197.1792 144.3463
140.3671 208.4615 199.0798 207.5679 219.6786 181.1310
132.1204 145.6593 200.6803 228.6958 206.1969 134.7492
117.8190 147.1310 187.0673 249.9377 219.7834 208.1873
129.4349 184.6227 NaN 224.9710 203.2296 168.9236
117.2236 154.6029 NaN 282.1648 151.4806 201.1506
116.6916 160.7966 NaN 278.7122 227.4354 203.5968
146.9245 187.3009 NaN 259.6359 134.6228 178.1251
145.2105 NaN NaN 249.0555 281.0776 110.2909
112.1177 NaN NaN 263.1965 237.6148 208.9073
125.0208 NaN NaN 226.1601 138.5579 206.9066
110.2654 NaN NaN 222.3440 207.1823 149.7387
168.2519 NaN NaN 227.6792 218.9833 135.9303
137.2784 NaN NaN 239.1070 182.4568 170.1199
124.3515 NaN NaN 257.1460 170.5101 294.0851
129.1707 NaN NaN 219.2055 251.2562 116.6545
118.1349 NaN NaN 221.2817 200.3267 162.2289
136.0222 NaN NaN 258.2711 216.6970 216.0494
133.4494 NaN NaN 196.6195 162.5991 100.5642
NaN NaN NaN 234.5255 203.6780 168.6639
NaN NaN NaN 236.3808 241.4101 152.0229
NaN NaN NaN 231.0173 274.3730 109.3288
NaN NaN NaN 256.9283 192.3326 161.6861
NaN NaN NaN 258.5678 199.8040 212.4516
NaN NaN NaN 245.5848 204.3396 NaN
NaN NaN NaN 198.2064 256.2576 NaN
NaN NaN NaN 253.2747 201.9409 NaN
NaN NaN NaN 248.5534 206.3079 NaN
NaN NaN NaN 238.2571 169.7439 NaN
NaN NaN NaN 237.6657 171.5086 NaN
NaN NaN NaN NaN 204.1723 NaN
NaN NaN NaN NaN 206.4489 NaN
NaN NaN NaN NaN 235.9893 NaN
NaN NaN NaN NaN 189.5321 NaN
NaN NaN NaN NaN 216.6939 NaN
NaN NaN NaN NaN 158.6569 NaN
NaN NaN NaN NaN 208.4432 NaN
NaN NaN NaN NaN 247.8166 NaN
NaN NaN NaN NaN NaN NaN
NaN NaN NaN NaN NaN NaN
NaN NaN NaN NaN NaN NaN

## Sheet: post minus pre
99.4590 123.2454 104.4691 209.6762 119.5799 89.5911
63.0684 140.0750 171.4981 192.0550 171.2934 135.4289
62.3726 130.5262 136.5191 194.1424 169.7480 81.7122
85.3941 116.5315 140.7513 204.9815 145.8095 161.3254
71.5177 132.3025 105.1446 181.2160 141.5225 127.9632
58.4907 117.0936 115.2364 190.9159 131.1443 110.3830
82.3557 102.5284 134.6771 164.3496 124.6038 126.2907
59.4482 146.9098 123.8667 204.8511 171.0460 88.4212
69.8161 138.4588 124.2312 201.3657 122.1914 138.6919
79.0710 114.3579 125.2356 169.2478 198.7996 110.9370
76.1781 118.7157 140.0665 173.1954 180.8218 112.3954
85.4657 145.0501 139.5430 186.5115 158.1075 133.6411
95.1945 114.8713 156.0991 194.4036 120.1582 90.9619
70.3866 131.8548 126.8008 211.6188 158.9338 147.7252
68.4124 146.1265 112.0539 225.7458 142.5929 102.6246
76.0692 150.1769 122.2146 195.8350 188.3109 169.8592
75.4659 118.3142 164.1442 211.8790 131.1525 130.7773
59.5443 145.8087 148.3300 192.5692 129.3617 71.4602
103.8262 124.3989 177.2847 202.0640 147.0587 144.9923
71.0674 110.6175 169.0927 183.3455 131.3512 84.6008
69.0818 111.8868 168.6142 209.4556 146.0629 123.9141
60.4273 112.8385 134.8416 187.1296 152.2450 102.9744
74.6154 126.9860 139.5553 194.2093 154.3897 144.3395
54.0248 113.4825 119.8486 175.6279 186.9682 157.2407
82.6581 126.1262 159.8241 198.3738 165.2639 91.7798
82.3998 112.2574 119.2801 194.3242 102.1322 159.5758
49.0209 139.6685 117.5259 213.3190 145.9936 145.4386
76.8830 123.3847 168.7596 202.3893 134.0137 100.2201
69.2001 145.6527 118.6268 200.7170 181.0085 108.9742
77.0584 132.8780 100.1567 190.1767 167.0830 110.4561
68.4128 129.3146 146.9123 190.6981 149.9419 99.5191
63.7262 124.2458 129.6127 194.4341 116.2830 83.9025
63.0198 138.7277 132.9690 189.9130 124.6820 131.4732
71.2846 131.1533 140.7639 188.5091 147.2669 180.5245
52.4543 123.0739 130.7973 197.8302 110.7827 167.4357
67.6512 118.5801 151.2903 200.4512 166.8725 127.6103
69.0751 121.3097 134.7893 186.3647 171.6822 192.0996
76.0315 154.2662 160.8080 206.0919 149.3631 147.5744
79.5692 96.8468 143.8672 197.0431 191.0037 112.0597
83.1632 123.6888 155.1281 196.9951 129.7132 128.4654
72.1945 121.1482 127.4960 196.2224 154.6504 122.5544
68.1990 107.7361 124.9670 205.5299 169.0933 126.5196
86.2316 106.2339 109.5315 192.7678 96.9699 70.9597
82.7336 117.2461 148.3852 185.4696 145.7490 102.7481
79.5513 130.6559 135.3404 171.7727 135.1106 153.0186
102.0671 128.8654 147.4501 195.1346 175.6272 110.4780
75.9396 132.6864 124.6519 191.8019 189.0330 158.5392
83.8258 135.1453 118.8206 225.4847 155.0372 115.3492
66.6421 154.4972 143.3735 180.7390 184.7004 146.2063
59.6880 114.3796 163.7911 192.7774 97.3147 110.8847
99.8863 96.8149 181.8131 224.0366 152.4226 132.1680
71.4352 107.5512 170.6581 196.1903 140.7534 140.9040
92.6201 121.8455 150.1037 211.9522 172.4748 99.6113
79.7253 124.1034 128.0681 190.3954 184.1497 111.7223
98.7929 123.8768 127.9043 203.6023 145.9020 91.0747
66.3608 118.8169 146.8711 232.6773 138.7129 101.2801
76.0846 129.3532 122.2689 196.2948 183.0014 113.8119
70.3822 111.8247 141.8413 193.1892 159.5794 133.6682
61.0714 121.6706 109.2632 177.6761 174.8942 159.2445
66.8116 140.1882 147.0979 194.5280 155.3824 104.4175
47.8561 130.6980 133.9275 192.3035 160.1590 65.0593
57.8708 76.8778 130.7656 192.9102 118.6104 168.2732
72.6990 133.1159 120.9921 186.6505 171.5980 132.8383
61.3492 91.7646 173.4845 176.3033 152.6592 97.2996
76.4802 123.9162 135.8036 206.5542 171.1254 98.9809
81.3741 130.7817 173.8040 178.9733 123.6060 124.2928
56.8073 128.8095 154.5890 187.2501 177.2159 112.7916
57.3797 93.5125 111.4103 198.0793 162.2904 133.3165
77.2174 141.0104 138.7206 202.8818 180.2492 101.6194
75.6931 155.7258 113.3864 199.4801 139.3433 149.7265
81.6083 118.8656 107.5831 200.3065 145.7094 125.5065
58.1883 145.3587 121.0365 185.8259 174.5805 87.4217
59.0502 124.7788 127.1244 204.1798 147.9331 79.8567
73.0950 121.5110 139.8965 184.3132 127.9141 126.9116
50.2036 129.6906 143.6122 219.8186 132.0675 134.7994
70.2478 128.8255 137.9244 190.2878 101.5148 95.0622
54.6824 120.6315 126.4155 212.9316 142.5291 164.1437
54.0248 123.3798 143.3308 195.8994 160.7695 116.3022
73.4259 103.5776 100.4406 165.6695 114.9976 128.6657
78.9051 120.3260 160.0885 188.7129 147.7437 112.0888
65.4288 120.6895 160.5867 202.1020 147.4661 116.3629
57.9368 141.2530 149.8315 179.4459 126.6346 136.5186
67.3367 151.0629 165.5018 182.5745 197.0529 103.2515
70.5428 124.1289 125.8253 185.4390 153.7351 140.0272
97.7615 117.7656 129.2693 196.1004 153.4004 98.1339
58.8109 127.6268 132.5343 200.4298 213.7187 155.5652
99.8678 135.0288 173.8065 191.3194 146.9435 108.8095
76.9906 120.4308 116.5403 187.1726 132.2799 90.3577
68.5133 147.1773 131.7668 198.9774 127.9231 88.1027
60.1271 132.0552 134.1323 210.0850 190.2764 165.9744
81.4191 114.4874 167.0392 183.6996 151.3614 149.6342
89.1215 132.2225 181.0473 180.2283 155.4843 185.3030
90.8063 142.2693 131.8074 188.1042 175.3384 112.5871
67.0417 155.9336 145.2652 204.6504 122.2508 71.0004
81.8530 133.5102 107.5748 187.9214 174.2719 157.2952
88.1747 111.5055 117.3670 221.2167 189.6115 122.9922
65.5184 125.0382 145.9572 188.8919 179.7209 115.6102
75.9894 140.7092 110.5786 208.9865 137.5924 118.4322
50.4305 89.0501 137.6036 230.8529 160.6809 124.0709
71.3351 152.6488 125.8879 200.8905 167.9604 128.8264
41.6892 111.6696 158.8973 190.8584 164.4684 113.4307
74.6701 97.0051 153.2049 183.9127 124.3777 108.4440
58.5332 102.7530 137.9474 214.0104 134.0149 131.4542
86.1976 116.4421 101.3308 199.2987 160.2957 130.1923
73.7381 148.3121 138.8935 201.1905 150.1336 119.8580
71.8476 143.5355 117.7724 201.9485 196.8761 102.6300
73.4380 105.5458 124.1165 196.9500 99.1441 89.8492
93.4537 116.7563 144.3771 210.0128 156.8066 160.8000
63.4613 124.5025 111.3852 209.3475 165.4337 116.4996
82.2111 112.1000 113.5788 207.7697 172.7194 86.6744
91.5759 133.1638 151.7518 208.4516 179.6665 116.5135
70.5672 112.8823 162.1279 194.7119 167.4312 108.1898
84.8505 128.1134 152.9439 208.0872 196.9275 99.6668
61.0475 139.9309 99.5795 193.4584 187.6909 140.6205
75.9834 143.6924 146.6298 219.7740 149.8278 117.9979
68.0566 114.3832 89.3901 195.9358 149.2383 128.2092
72.1163 118.2375 149.2349 196.0653 144.4970 104.0984
60.9343 120.1456 110.0146 195.8626 152.3125 164.5770
78.5396 93.0456 180.7501 197.6507 142.3139 99.0997
70.9999 119.3240 175.1975 187.5747 141.4040 142.0290
61.9508 119.0881 155.9171 170.6799 148.0407 102.6914
73.4782 117.0934 128.4002 190.6988 138.2327 156.0534
42.5175 99.8955 126.9825 172.3097 157.0593 168.3388
72.4498 122.6939 140.8920 177.6996 140.4591 140.6070
92.9753 130.6304 161.6504 205.5361 138.1054 140.7058
69.5765 144.7168 142.5254 179.1561 135.8184 167.8882
56.5483 130.5228 153.8060 194.6104 129.3930 130.4079
56.4653 98.7427 124.5491 189.4546 153.1758 139.8587
72.8516 119.9789 NaN 192.2452 154.0563 128.6170
58.1340 142.0323 NaN 193.9435 128.8416 98.7636
68.8593 137.8684 NaN 222.9249 188.8576 136.0018
60.5495 155.4695 NaN 191.1923 133.6895 126.8992
78.3449 NaN NaN 196.5465 209.3563 109.3392
73.6220 NaN NaN 201.6908 174.9028 150.6135
66.3496 NaN NaN 198.5099 138.2980 156.6063
58.7697 NaN NaN 194.2270 142.3905 115.0888
88.1831 NaN NaN 197.8406 153.9527 127.9875
68.8310 NaN NaN 193.6121 145.3210 140.1344
67.4405 NaN NaN 192.8616 141.3497 182.6510
66.8615 NaN NaN 188.3979 204.0728 88.8615
80.8501 NaN NaN 179.3001 194.0975 120.4224
70.1703 NaN NaN 207.2010 161.3349 129.3199
78.1746 NaN NaN 179.5402 152.0357 77.1331
NaN NaN NaN 189.1248 164.2097 114.3686
NaN NaN NaN 184.4770 203.8208 116.1546
NaN NaN NaN 211.0985 202.8809 60.3502
NaN NaN NaN 197.4769 170.4828 108.9166
NaN NaN NaN 201.6195 160.7210 143.2058
NaN NaN NaN 186.5162 141.9051 NaN
NaN NaN NaN 172.6875 188.8144 NaN
NaN NaN NaN 195.7610 169.9670 NaN
NaN NaN NaN 178.4396 171.5156 NaN
NaN NaN NaN 198.1378 156.3026 NaN
NaN NaN NaN 189.9648 113.1038 NaN
NaN NaN NaN NaN 129.2087 NaN
NaN NaN NaN NaN 183.9142 NaN
NaN NaN NaN NaN 154.9003 NaN
NaN NaN NaN NaN 153.7347 NaN
NaN NaN NaN NaN 165.0786 NaN
NaN NaN NaN NaN 146.8061 NaN
NaN NaN NaN NaN 178.0645 NaN
NaN NaN NaN NaN 194.4887 NaN
NaN NaN NaN NaN NaN NaN
NaN NaN NaN NaN NaN NaN
NaN NaN NaN NaN NaN NaN
