# Supplementary material for: Experience-driven development of decision-related representations in the auditory cortex
Source: EMBO Rep. 2024 Nov 11;26(1):84–100. doi: 10.1038/s44319-024-00309-0 (PMC11723978; doi:10.1038/s44319-024-00309-0)
Supplement: Supplementary file 6 — Source data Fig. 4 [file 44319_2024_309_MOESM6_ESM.zip]

Archive with 19 entries (14 files):
- Fig. 4/
- Fig. 4/5a/
- Fig. 4/5a/4a.xlsx
- Fig. 4/5a/CCs 4a.mat
- Fig. 4/5b/
- Fig. 4/5b/5b.mat
- Fig. 4/5b/5b.xlsx
- Fig. 4/5c/
- Fig. 4/5c/enhance.mat
- Fig. 4/5c/enhanced.xlsx
- Fig. 4/5c/none.mat
- Fig. 4/5c/none.xlsx
- Fig. 4/5c/supressed.mat
- Fig. 4/5c/supressed.xlsx
- Fig. 4/5e supp.mat
- Fig. 4/extra dist/
- Fig. 4/extra dist/diff enhanced.mat
- Fig. 4/extra dist/diff none.mat
- Fig. 4/extra dist/diff supressed.mat
