# Supplementary material for: Experience-driven development of decision-related representations in the auditory cortex
Source: EMBO Rep. 2024 Nov 11;26(1):84–100. doi: 10.1038/s44319-024-00309-0 (PMC11723978; doi:10.1038/s44319-024-00309-0)
Supplement: Supplementary file 6 — Source data Fig. 4 [file 44319_2024_309_MOESM6_ESM.zip › Fig. 4/5a/4a.xlsx]

## Sheet: Sheet1
	4vs 5					4 vs 6					4 shuff				unaligned 4 vs 5				unaligned 4 vs 6
	0.625154	0.615936	0.597036			0.564175	0.55691	0.550441			0.928146	0.925188	0.919858		0.0655401	0.0619419	0.058659		0.123457	0.0712653	0.0679992
	0.605132	0.589901	0.583067			0.572166	0.559996	0.541907			0.927014	0.922963	0.921358		0.0970107	0.082214	0.0744372		0.0871436	0.0674803	0.0670111
	0.636129	0.627185	0.61729			0.567018	0.557976	0.551362			0.929445	0.922378	0.920411		0.0911785	0.0854618	0.084427		0.113363	0.0979695	0.07103
	0.633623	0.617036	0.609582			0.590517	0.567167	0.547497			0.943871	0.927785	0.926432		0.0702148	0.0536757	0.0438589		0.0819335	0.0787359	0.0715132
	0.631216	0.610753	0.601749			0.583975	0.574709	0.566268			0.938304	0.923585	0.92109		0.0854266	0.0760255	0.0685798		0.0743081	0.0725669	0.0721834
	0.619468	0.608142	0.600338			0.58097	0.559941	0.548216			0.929152	0.923521	0.92182		0.0909273	0.0723671	0.0677278		0.0706819	0.0585115	0.0581081
	0.626434	0.613076	0.598733			0.565344	0.553699	0.547497			0.93074	0.927957	0.922744		0.155091	0.0737121	0.0680175		0.124469	0.0615161	0.0606035
	0.620251	0.602318	0.600376			0.566321	0.553069	0.546404			0.935796	0.928506	0.921053		0.083977	0.0610116	0.0584985		0.0893872	0.0671764	0.0639203
	0.621507	0.606824	0.58786			0.585876	0.551494	0.539321			0.931904	0.92491	0.923389		0.0996894	0.0936463	0.0743963		0.0670343	0.0656566	0.0613481
	0.621441	0.601892	0.595605			0.57677	0.554751	0.548694			0.93227	0.923812	0.921539		0.0814382	0.0650236	0.062569		0.0875893	0.0717356	0.0640863
	0.606132	0.603684	0.595517			0.569093	0.55481	0.546838			0.929209	0.927468	0.922871		0.0580459	0.0515197	0.0478855		0.0807681	0.0774716	0.074153
	0.606991	0.605549	0.597721			0.587898	0.555397	0.546432			0.92568	0.92133	0.919419		0.100812	0.0986499	0.0705846		0.101617	0.0763941	0.0684531
	0.614676	0.611436	0.598072			0.578749	0.5758	0.552606			0.932711	0.926831	0.919609		0.142941	0.0893448	0.0640026		0.0803468	0.0738695	0.055683
	0.653189	0.607942	0.590131			0.568804	0.564252	0.556826			0.930871	0.926173	0.918882		0.102031	0.0930306	0.0906322		0.120073	0.0989256	0.0816814
	0.621807	0.611739	0.587242			0.605103	0.56915	0.560684			0.931263	0.927267	0.923782		0.138707	0.0773619	0.0650199		0.0554769	0.053381	0.0493377
	0.619495	0.606652	0.601916			0.572973	0.560857	0.556902			0.92706	0.922733	0.922295		0.0944804	0.0854808	0.0831091		0.0809524	0.0761039	0.0676715
	0.640365	0.604297	0.598873			0.572852	0.56553	0.554763			0.931564	0.924182	0.921224		0.174172	0.0825181	0.0713952		0.0986499	0.0729382	0.0681975
	0.613996	0.605618	0.602496			0.567019	0.557448	0.546934			0.932878	0.928932	0.922605		0.119405	0.100545	0.0929584		0.0924567	0.0723521	0.0721756
	0.619787	0.613333	0.600653			0.574254	0.569796	0.562155			0.93501	0.930804	0.921033		0.115351	0.106928	0.0893462		0.0955492	0.0765083	0.0569571
	0.636584	0.607533	0.605451			0.591569	0.58274	0.558975			0.936631	0.929382	0.925508		0.116984	0.0891829	0.0831912		0.11907	0.0965551	0.0897204
	0.627369	0.625359	0.608845			0.592079	0.564062	0.551874			0.930465	0.922481	0.919001		0.0877889	0.0693733	0.0665301		0.086743	0.0733902	0.0687927
	0.616003	0.601457	0.581765			0.579436	0.561842	0.556653			0.932822	0.927149	0.923971		0.0823897	0.0707198	0.067301		0.0675965	0.06287	0.0615832
	0.624341	0.597566	0.593165			0.584909	0.563813	0.558008			0.927845	0.924862	0.920147		0.109566	0.0963639	0.0908687		0.0912353	0.0752284	0.0743414
	0.618472	0.603346	0.590295			0.573393	0.551005	0.543108			0.931299	0.929257	0.921524		0.127437	0.112134	0.0854461		0.0710955	0.0618821	0.060808
	0.648312	0.612916	0.601893			0.571486	0.554216	0.540614			0.932797	0.926009	0.92189		0.106139	0.0777128	0.0745493		0.0550665	0.0484894	0.0415979
	0.642984	0.606297	0.596298			0.576129	0.559661	0.555134			0.931618	0.927713	0.92601		0.119308	0.109473	0.0901007		0.0748527	0.0675723	0.0644347
	0.631568	0.609244	0.589728			0.597061	0.567664	0.561619			0.93323	0.925922	0.920623		0.103346	0.0837501	0.0750755		0.0625932	0.0615909	0.0571085
	0.633834	0.618488	0.608494			0.580349	0.574202	0.550803			0.927587	0.923418	0.921216		0.122039	0.114383	0.0739929		0.0867254	0.0768498	0.0721907
	0.603883	0.599257	0.59444			0.56192	0.552188	0.542658			0.929238	0.926916	0.923021		0.127867	0.116765	0.0973996		0.0896329	0.0766059	0.0747755
	0.619989	0.610102	0.592924			0.568398	0.557009	0.545368			0.929318	0.926507	0.922681		0.0969095	0.080751	0.0744132		0.0932777	0.0655599	0.0594509
	0.616559	0.600359	0.596997			0.583312	0.573494	0.548101			0.934769	0.926555	0.919288		0.102485	0.0944205	0.0873744		0.0641452	0.0629878	0.055521
	0.615143	0.606905	0.599165			0.565534	0.55777	0.551208			0.93235	0.926492	0.920208		0.0923739	0.0777162	0.0711826		0.0874819	0.0716526	0.0583628
	0.631488	0.610107	0.596767			0.564373	0.559045	0.550854			0.932785	0.927144	0.918559		0.0902629	0.0824544	0.0694826		0.0842213	0.0720663	0.0587092
	0.625272	0.606401	0.596843			0.592279	0.573719	0.568415			0.929921	0.921999	0.9202		0.101905	0.0726645	0.0615619		0.0964839	0.0948865	0.068812
	0.618656	0.600786	0.587131			0.569178	0.562016	0.553024			0.932682	0.925724	0.920874		0.0910272	0.0869303	0.076767		0.0850061	0.0623168	0.055636
	0.622062	0.605458	0.597614			0.581658	0.578716	0.555695			0.92593	0.919814	0.919506		0.0725994	0.0581697	0.0553417		0.0706923	0.0599833	0.0546078
	0.632593	0.608386	0.603759			0.591026	0.579925	0.572256			0.92949	0.921659	0.919719		0.106587	0.100201	0.0946233		0.0952106	0.0883136	0.0844171
	0.621328	0.611085	0.607003			0.587798	0.564852	0.560776			0.933293	0.924228	0.921525		0.180624	0.0919535	0.0845999		0.0931455	0.0653805	0.0631545
	0.622452	0.599175	0.595034			0.569582	0.551165	0.537705			0.936877	0.928912	0.922177		0.117152	0.0946383	0.0698702		0.107971	0.100801	0.0681739
	0.620473	0.612888	0.595074			0.583265	0.573223	0.560836			0.927863	0.924383	0.922288		0.200968	0.08531	0.0828263		0.122419	0.108856	0.0925951
	0.641703	0.624306	0.597795			0.569925	0.563757	0.551005			0.931422	0.927529	0.925308		0.080841	0.0802676	0.0715186		0.0722281	0.0675925	0.0594451
	0.634293	0.613227	0.595531			0.575571	0.561931	0.555145			0.928299	0.924081	0.920926		0.115232	0.0923467	0.0912972		0.122114	0.0892814	0.0813816
	0.61438	0.606582	0.588955			0.58119	0.565454	0.55812			0.928103	0.923851	0.923028		0.0910447	0.0902883	0.0743938		0.0728572	0.0719094	0.0458678
	0.641104	0.629132	0.599006			0.57441	0.562206	0.559776			0.927862	0.923585	0.921637		0.0615952	0.0572876	0.0553745		0.0968299	0.0852568	0.0728593
	0.622573	0.613201	0.596566			0.578298	0.556496	0.554475			0.936912	0.926332	0.924212		0.0809986	0.0719101	0.0609666		0.0976477	0.0652795	0.0633738
	0.629617	0.6133	0.592768			0.575626	0.563902	0.554468			0.92765	0.926619	0.920877		0.0778162	0.0730376	0.064888		0.0911441	0.0628421	0.0623671
	0.619605	0.610896	0.592856			0.57462	0.570708	0.555996			0.929694	0.926063	0.921828		0.0878712	0.0831707	0.0735603		0.0645694	0.057597	0.0476997
	0.624952	0.619102	0.603153			0.577607	0.566602	0.564673			0.93184	0.926967	0.92407		0.0941208	0.0869847	0.0773941		0.0757145	0.0536789	0.0465926
	0.620759	0.615982	0.606989			0.569485	0.563183	0.559865			0.932162	0.929457	0.923543		0.114529	0.0640321	0.0592595		0.111009	0.0744223	0.0693964
	0.624128	0.613044	0.58864			0.567078	0.555835	0.543165			0.934253	0.92949	0.923402		0.0877827	0.0874913	0.083968		0.0880349	0.0622641	0.0561197
	0.616564	0.599233	0.593851			0.570102	0.566413	0.555668			0.930415	0.927823	0.926741		0.0871061	0.0815262	0.0760418		0.0760074	0.0710692	0.0562733
	0.637341	0.616545	0.613665			0.59424	0.578556	0.553201			0.929697	0.91962	0.918328		0.0921905	0.0748675	0.0709138		0.097887	0.0819148	0.0710175
	0.611742	0.608938	0.598536			0.58056	0.563867	0.551648			0.927996	0.92395	0.920834		0.0565264	0.0563244	0.0516767		0.0691887	0.0683286	0.0596614
	0.6287	0.615495	0.59816			0.574125	0.561351	0.555592			0.930334	0.925472	0.919218		0.094347	0.0899689	0.0872291		0.0593853	0.0479842	0.0476075
	0.616817	0.605706	0.591067			0.580988	0.566358	0.561181			0.92918	0.923558	0.919091		0.0842752	0.0785929	0.0649139		0.0763339	0.0672062	0.0649059
	0.636867	0.604634	0.600478			0.577105	0.563371	0.558072			0.93056	0.927155	0.921908		0.0907165	0.084424	0.0785487		0.0841605	0.0748959	0.0679561
	0.633181	0.615632	0.609024			0.576137	0.568316	0.55847			0.931533	0.925883	0.920885		0.128535	0.0981524	0.074627		0.115008	0.101532	0.0974442
	0.619666	0.617528	0.597399			0.568584	0.559294	0.546828			0.933153	0.924355	0.912671		0.0944599	0.0744457	0.0718995		0.0768316	0.0755339	0.0658982
	0.618408	0.601492	0.58271			0.580088	0.561476	0.551704			0.93165	0.922053	0.920923		0.0916381	0.0670389	0.0669687		0.0746873	0.068114	0.0680188
	0.639294	0.608326	0.603298			0.588624	0.572203	0.558284			0.936463	0.928178	0.923393		0.104234	0.0906723	0.0617385		0.064942	0.056954	0.05501
	0.61703	0.605371	0.588053			0.56843	0.560522	0.546722			0.933283	0.927046	0.92503		0.0676445	0.0531973	0.0511126		0.107337	0.078629	0.0754043
	0.623936	0.614304	0.602698			0.576599	0.562617	0.550378			0.931909	0.926939	0.924365		0.0992873	0.0726598	0.0716008		0.109311	0.097171	0.0816668
	0.618395	0.617549	0.599448			0.580041	0.569386	0.556328			0.925714	0.921391	0.917453		0.10634	0.0795986	0.0729171		0.0919937	0.091896	0.0806013
	0.611077	0.591936	0.585666			0.5701	0.564852	0.559446			0.930567	0.928401	0.926429		0.106542	0.0926638	0.089498		0.071935	0.0634808	0.0583193
	0.619371	0.594403	0.582599			0.579763	0.568291	0.553955			0.929033	0.924499	0.918277		0.110334	0.0744339	0.0611132		0.0941364	0.0870087	0.086754
	0.638661	0.632343	0.603872			0.584617	0.572107	0.553919			0.930478	0.927362	0.924769		0.0855988	0.0832454	0.0687077		0.116761	0.0850884	0.0838076
	0.61007	0.603934	0.596351			0.594269	0.562535	0.549921			0.93274	0.920523	0.919366		0.100413	0.0684377	0.0650078		0.110257	0.0906229	0.0827474
	0.626546	0.614711	0.594777			0.587198	0.570151	0.561195			0.931956	0.924747	0.923663		0.0811466	0.0715194	0.0697093		0.101277	0.0939853	0.0699298
	0.618171	0.607763	0.599379			0.600654	0.573949	0.560653			0.938088	0.931435	0.920413		0.0975088	0.091329	0.0826024		0.102644	0.077728	0.0704892
	0.62791	0.610721	0.602483			0.583657	0.560396	0.556059			0.933243	0.929283	0.923945		0.0828382	0.0649197	0.0518896		0.098027	0.0800388	0.0757331
	0.632251	0.622513	0.590303			0.573844	0.557602	0.548611			0.933305	0.930001	0.925414		0.0933908	0.0849039	0.0770512		0.0710401	0.0656354	0.0634614
	0.629355	0.616283	0.60551			0.582444	0.560944	0.546622			0.931626	0.928351	0.923359		0.0960377	0.0803575	0.0755285		0.0849039	0.0738882	0.0576678
	0.622376	0.614896	0.60611			0.574098	0.560433	0.557622			0.93285	0.925343	0.921808		0.126294	0.0776987	0.0658162		0.0804438	0.0799365	0.073433
	0.636775	0.626713	0.617231			0.577045	0.566225	0.557085			0.939676	0.93596	0.924126		0.0751785	0.073973	0.067685		0.0695425	0.0566226	0.0493529
	0.63711	0.607529	0.598831			0.574898	0.569294	0.562268			0.930903	0.922608	0.919702		0.0846088	0.0780442	0.0698105		0.11573	0.0761102	0.0630925
	0.636573	0.619781	0.608389			0.590601	0.562503	0.548019			0.924674	0.919057	0.917864		0.0921361	0.0863701	0.0664645		0.0621476	0.0600518	0.058549
	0.631772	0.606214	0.602927			0.588741	0.558826	0.548979			0.931513	0.925855	0.923996		0.105273	0.0940087	0.0923012		0.0742249	0.0601176	0.0562072
	0.617986	0.607681	0.600703			0.570976	0.561415	0.552287			0.930542	0.927173	0.925175		0.0894126	0.0799244	0.0735125		0.0707338	0.0697703	0.0619163
	0.626263	0.617044	0.60498			0.590095	0.564354	0.559146			0.926887	0.923084	0.921046		0.0853196	0.0845698	0.080962		0.0921561	0.0725932	0.0581552
	0.631355	0.623166	0.612706			0.597171	0.573379	0.556718			0.933828	0.929715	0.923912		0.0986854	0.0796985	0.0781641		0.0655873	0.0626732	0.0595121
	0.635692	0.607073	0.599117			0.562869	0.556686	0.553953			0.929379	0.92777	0.921055		0.064286	0.0641425	0.0580282		0.0701425	0.0607408	0.0509292
	0.610928	0.590085	0.575063			0.591249	0.56471	0.555396			0.937038	0.924155	0.922049		0.0749611	0.0658927	0.0579613		0.131416	0.0689427	0.0650601
	0.619551	0.602876	0.596315			0.578958	0.562938	0.54726			0.932164	0.926058	0.918714		0.0663233	0.0649727	0.0471646		0.0784963	0.0725992	0.0700227
	0.614693	0.594698	0.588111			0.59026	0.564331	0.560257			0.930584	0.927148	0.922982		0.127572	0.0995871	0.0906514		0.0607327	0.0579515	0.0527741
	0.607	0.597936	0.590089			0.580065	0.563508	0.556891			0.933224	0.927886	0.924128		0.130797	0.0813965	0.0810101		0.0880958	0.0786024	0.0762163
	0.636445	0.610995	0.601879			0.58894	0.583325	0.558039			0.926704	0.919957	0.917883		0.0733568	0.0686981	0.067631		0.075333	0.052448	0.0494208
	0.611473	0.605499	0.587652			0.57092	0.561008	0.557647			0.932418	0.928878	0.927285		0.120462	0.0795163	0.0771258		0.114015	0.0792568	0.0738381
	0.626415	0.606621	0.592332			0.569976	0.550757	0.546005			0.932834	0.930821	0.928117		0.105832	0.0963496	0.0689154		0.0846371	0.0735387	0.068066
	0.618269	0.607177	0.601807			0.576787	0.56408	0.554253			0.93263	0.926977	0.923992		0.0679777	0.0667588	0.0651704		0.0813499	0.0760814	0.0616625
	0.629198	0.616217	0.604161			0.566322	0.550764	0.544401			0.93696	0.926596	0.92126		0.0710615	0.063561	0.0631386		0.115346	0.0713158	0.0664656
	0.617884	0.613233	0.598658			0.572729	0.549505	0.537115			0.928586	0.926727	0.922194		0.0977421	0.0817029	0.0662882		0.0760925	0.0631168	0.0575036
	0.613373	0.605661	0.602366			0.573752	0.566365	0.550465			0.926404	0.92419	0.92025		0.100042	0.076064	0.0757051		0.0909592	0.0908996	0.0749344
	0.613218	0.609527	0.594944			0.578707	0.556107	0.552909			0.930733	0.929261	0.924399		0.0824544	0.077898	0.0756625		0.0605317	0.0563475	0.0530514
	0.62667	0.604976	0.597268			0.595764	0.568618	0.554236			0.940344	0.928692	0.92563		0.069272	0.0621503	0.0534438		0.0593625	0.0534773	0.0529018
	0.618179	0.613026	0.596006			0.588617	0.560843	0.545576			0.934181	0.929101	0.926919		0.0848997	0.0763678	0.073753		0.0910113	0.0746418	0.0665576
	0.625302	0.615831	0.606335			0.583632	0.562887	0.5495			0.928921	0.927967	0.922252		0.0999442	0.0954332	0.0870533		0.0719899	0.0702077	0.0683886
	0.622951	0.602062	0.589757			0.581201	0.578871	0.571			0.928703	0.926799	0.919509		0.0994355	0.092059	0.0869474		0.115977	0.0852535	0.0676056
	0.634617	0.60898	0.602304			0.576534	0.558547	0.541969			0.93534	0.921095	0.919536		0.0811507	0.0667006	0.0661606		0.0935474	0.0623448	0.0616317
	0.619509	0.605168	0.598625			0.584999	0.558163	0.557318			0.929264	0.925173	0.924598		0.12568	0.0890261	0.0863118		0.0654403	0.0623562	0.0581943
	0.627067	0.624261	0.605655			0.589097	0.555474	0.548264			0.930899	0.924252	0.92158		0.128414	0.100136	0.0994811		0.109415	0.0900969	0.0669063
	0.616175	0.606675	0.597114			0.582784	0.571452	0.565466			0.930227	0.927498	0.921905		0.0989565	0.0886142	0.0600394		0.0769776	0.0766753	0.0660546
	0.617398	0.615492	0.59201			0.582019	0.571256	0.555399			0.930093	0.926253	0.923637		0.120649	0.0840293	0.07218		0.115715	0.103767	0.0946279
	0.641945	0.604162	0.596753			0.586513	0.565496	0.560046			0.930971	0.926779	0.920488		0.0877723	0.0704481	0.0701662		0.0846306	0.082669	0.072967
	0.612564	0.606804	0.602113			0.574479	0.570039	0.551348			0.932241	0.923862	0.91703		0.101306	0.0954882	0.084598		0.100623	0.0581139	0.0571502
	0.635439	0.615528	0.600534			0.588352	0.568	0.554009			0.927561	0.924468	0.920002		0.107631	0.0870683	0.0828437		0.122846	0.0797353	0.0652549
	0.623353	0.602241	0.595538			0.581626	0.552491	0.5384			0.929308	0.926224	0.921134		0.0781751	0.0708035	0.0699626		0.150789	0.10923	0.088689
	0.631427	0.605431	0.599705			0.557489	0.549611	0.536321			0.933789	0.928343	0.922822		0.0951473	0.0569829	0.056403		0.0742521	0.0659854	0.0657926
	0.619504	0.601768	0.596628			0.582345	0.570055	0.550985			0.936011	0.928249	0.923165		0.0778788	0.0631178	0.0627499		0.0834702	0.0747487	0.065442
	0.625788	0.612492	0.601868			0.575608	0.561732	0.548688			0.938777	0.930174	0.924724		0.130544	0.0930614	0.066814		0.0749672	0.0565536	0.0504129
	0.628601	0.604911	0.591744			0.588239	0.566914	0.560055			0.932808	0.928012	0.922538		0.0913769	0.0868593	0.0767593		0.0639367	0.053071	0.048533
	0.630824	0.608697	0.589195			0.571691	0.560558	0.553765			0.932883	0.92311	0.921824		0.0960559	0.0759278	0.0526404		0.0646377	0.0520021	0.0511204
	0.633975	0.621323	0.602166			0.573855	0.570787	0.562986			0.936176	0.93198	0.924226		0.106175	0.0955386	0.06681		0.113123	0.0762182	0.0735146
	0.629061	0.62499	0.607293			0.56951	0.563032	0.552346			0.927726	0.921298	0.920314		0.104402	0.0873381	0.0749002		0.0710207	0.0572933	0.056838
	0.630284	0.608326	0.602495			0.568888	0.55312	0.54992			0.929841	0.92489	0.920378		0.110596	0.109532	0.0734212		0.0974264	0.0950826	0.0722336
	0.617946	0.612186	0.596069			0.595378	0.572211	0.565868			0.928635	0.924627	0.922369		0.0911806	0.089209	0.0870212		0.131627	0.0759347	0.0726827
	0.62226	0.612748	0.597721			0.583342	0.571439	0.557384			0.934733	0.926654	0.920433		0.0809828	0.0656107	0.0605982		0.102133	0.0726587	0.0627336
	0.638638	0.610062	0.594922			0.576735	0.57147	0.554474			0.931786	0.928557	0.92142		0.0959246	0.0897832	0.0867808		0.0867245	0.0789658	0.0782025
	0.622307	0.612923	0.599511			0.587759	0.563517	0.553149			0.929009	0.926712	0.919812		0.0823177	0.0812808	0.0685987		0.101751	0.0867843	0.0534367
	0.619993	0.60334	0.59399			0.557833	0.552341	0.535205			0.934076	0.93059	0.924101		0.129323	0.104586	0.0925863		0.0746621	0.0641233	0.0545184
	0.61774	0.593454	0.589405			0.569544	0.560159	0.552044			0.932522	0.928278	0.923344		0.0679135	0.0636721	0.063457		0.0597566	0.0545794	0.0531524
	0.638792	0.599286	0.587936			0.583644	0.567149	0.553151			0.931309	0.927277	0.923106		0.0668486	0.060563	0.0592083		0.078473	0.0602078	0.0601333
	0.632161	0.614595	0.601549			0.593042	0.570221	0.564282			0.933643	0.926396	0.919376		0.0899385	0.0816117	0.0700129		0.0890834	0.064798	0.0572949
	0.626417	0.603049	0.592692			0.569256	0.565867	0.551074			0.928944	0.924147	0.919322		0.111439	0.0905341	0.0868573		0.0619294	0.0590538	0.0562723
	0.620579	0.611786	0.597803			0.578587	0.57308	0.557547			0.933656	0.924832	0.92034		0.103518	0.0897558	0.0697416		0.0820547	0.0559601	0.0536088
	0.618055	0.613005	0.596524			0.594572	0.568075	0.555114			0.931556	0.928663	0.926459		0.0786099	0.0700517	0.0626627		0.0679076	0.0543753	0.0481931
	0.615943	0.601612	0.587799			0.585367	0.574447	0.56017			0.929253	0.922765	0.920205		0.0735433	0.0639778	0.0525519		0.0792822	0.0687153	0.0597443
	0.620589	0.614626	0.598693			0.603421	0.577545	0.557845			0.928382	0.923854	0.918884		0.0595863	0.0554539	0.0536717		0.0900795	0.0831895	0.0786127
	0.616208	0.612178	0.600653			0.598645	0.58495	0.549413			0.933438	0.928788	0.920396		0.134141	0.0825418	0.0656869		0.0988367	0.0814819	0.0802307
	0.626371	0.609657	0.5986			0.573162	0.559022	0.552995			0.925775	0.921552	0.917559		0.0591622	0.0576027	0.0536497		0.0802659	0.0666459	0.0647273
	0.628559	0.602244	0.592185			0.574057	0.560493	0.559093			0.931741	0.926668	0.920923		0.109713	0.106589	0.0793299		0.0923873	0.0616743	0.0501772
	0.637013	0.6111	0.606451			0.584509	0.57376	0.560342			0.930957	0.924782	0.920272		0.085898	0.0740817	0.0700514		0.081444	0.0690222	0.0671454
	0.626254	0.612486	0.596823			0.589191	0.571136	0.551507			0.932151	0.927335	0.922479		0.088083	0.0739376	0.0690788		0.0670834	0.0623424	0.0578968
	0.623606	0.607723	0.592851			0.582498	0.570994	0.557082			0.932209	0.92903	0.924498		0.0885785	0.0758632	0.0677996		0.069195	0.0610353	0.0607637
	0.639931	0.624421	0.593826			0.574669	0.561038	0.559538			0.930679	0.927602	0.924809		0.0781613	0.075298	0.0717926		0.0947162	0.0751078	0.0733419
	0.621697	0.607154	0.601164			0.579632	0.563183	0.550851			0.933564	0.932003	0.925898		0.0776461	0.0709103	0.0669123		0.123301	0.105923	0.0789261
	0.615001	0.599098	0.59276			0.593746	0.565018	0.555758			0.931297	0.922335	0.920002		0.0992928	0.0747541	0.0708489		0.0803856	0.069167	0.0612104
	0.630609	0.603602	0.601227			0.594679	0.58601	0.562758			0.930676	0.92492	0.921444		0.0812258	0.0756462	0.0748312		0.0880851	0.079971	0.0779367
	0.651572	0.610876	0.596089			0.572758	0.556442	0.546215			0.92364	0.921854	0.919881		0.0998856	0.0962335	0.0956827		0.0855881	0.061085	0.0589832
	0.628243	0.612282	0.600332			0.58499	0.571554	0.554482			0.934127	0.927099	0.924641		0.110818	0.109636	0.109343		0.0791282	0.0761883	0.0587813
	0.625837	0.608562	0.597733			0.591147	0.57443	0.565715			0.93024	0.925319	0.923582		0.0968991	0.0887711	0.0833259		0.0849428	0.0839303	0.0746363
	0.636795	0.621391	0.606818			0.58652	0.558793	0.537394			0.935417	0.933701	0.923413		0.0845218	0.0795397	0.0763014		0.0980177	0.068333	0.0515366
	0.624048	0.618922	0.607212			0.571208	0.558079	0.530363			0.93887	0.929177	0.925974		0.0919478	0.0717027	0.0687817		0.0589361	0.0588539	0.057165
	0.615028	0.603955	0.599373			0.574667	0.566155	0.545535			0.927389	0.921194	0.918034		0.121325	0.0928166	0.0831527		0.0851016	0.083419	0.0831275
	0.626506	0.594005	0.590035			0.578119	0.567708	0.556263			0.928219	0.926689	0.924344		0.0910549	0.0825955	0.0703957		0.0679456	0.065594	0.0569545
	0.624519	0.615377	0.611835			0.574236	0.56925	0.556028			0.932822	0.930283	0.92528		0.0685362	0.0625751	0.0602208		0.102144	0.092253	0.0774175
	0.616572	0.609331	0.584605			0.577974	0.568323	0.555778			0.935974	0.929918	0.925912		0.101801	0.0841064	0.0658685		0.0790827	0.0661388	0.0560364
	0.618714	0.616968	0.60336			0.574805	0.559969	0.552487			0.933525	0.927365	0.925329		0.0951869	0.0894769	0.0861153		0.0945974	0.070822	0.0595766
	0.62458	0.61302	0.592012			0.578076	0.555652	0.550607			0.929403	0.925557	0.919721		0.0691923	0.067672	0.0670903		0.0621363	0.0538002	0.0515878
	0.612284	0.601716	0.594488			0.600013	0.57138	0.551472			0.931151	0.920765	0.919789		0.116543	0.071315	0.0662523		0.083721	0.0766706	0.0504116
	0.646304	0.625617	0.616224			0.58721	0.572559	0.570949			0.934124	0.925266	0.921253		0.102454	0.0807957	0.0785213		0.0917657	0.0838631	0.0793155
	0.617422	0.606069	0.596712			0.57426	0.557568	0.539632			0.930239	0.925787	0.921308		0.0945451	0.0563272	0.0550426		0.0833427	0.0776041	0.0569612
	0.639009	0.609674	0.60292			0.568589	0.564103	0.551782			0.929045	0.924953	0.924235		0.0817407	0.0756467	0.0736677		0.0810671	0.0718825	0.0612566
	0.618998	0.606543	0.600705			0.588033	0.56204	0.557615			0.929701	0.924078	0.916184		0.113435	0.096431	0.0917509		0.063519	0.0614209	0.0543311
	0.617389	0.610697	0.601103			0.585083	0.562379	0.555904			0.930805	0.92544	0.922877		0.121275	0.092829	0.0868096		0.103844	0.0791048	0.0752757
	0.621429	0.607049	0.596085			0.56347	0.561567	0.549175			0.930723	0.924761	0.921057		0.115253	0.0849507	0.0705612		0.0816793	0.0619554	0.0615918
	0.623638	0.607393	0.595506			0.595714	0.564462	0.558715			0.928873	0.924932	0.918862		0.0907349	0.0858417	0.072326		0.0721914	0.0478055	0.0430976
	0.616683	0.607083	0.591631			0.574031	0.566281	0.553461			0.929985	0.925592	0.919828		0.112293	0.103634	0.0908307		0.091823	0.0820159	0.0735899
	0.621246	0.607226	0.582725			0.577563	0.566287	0.551434			0.932316	0.926098	0.923884		0.0969989	0.0835025	0.0645086		0.0995405	0.0719657	0.0554011
	0.621384	0.610525	0.601902			0.566	0.562777	0.547554			0.925523	0.921227	0.916453		0.0866906	0.0762887	0.0715347		0.0539797	0.0476344	0.0446169
	0.620498	0.599994	0.592067			0.588449	0.565083	0.550335			0.930098	0.927269	0.919506		0.102631	0.0596655	0.0588375		0.087622	0.0786376	0.0652424
	0.622873	0.60458	0.598281			0.570851	0.556788	0.54955			0.926948	0.92288	0.919131		0.103921	0.0991388	0.0939734		0.117789	0.0829476	0.0714652
	0.625681	0.605602	0.599369			0.577505	0.570344	0.552512			0.933983	0.926074	0.923678		0.0985299	0.0761833	0.0755229		0.0654035	0.0569442	0.0561073
	0.620438	0.610256	0.602013			0.587108	0.562191	0.546036			0.923735	0.920495	0.917059		0.0795536	0.0693213	0.0617935		0.087524	0.0768561	0.0740009
	0.64917	0.6157	0.610484			0.583269	0.566769	0.55553			0.930937	0.926463	0.921286		0.0714437	0.0708051	0.0659671		0.0740774	0.0540081	0.0524893
	0.616825	0.605033	0.591106			0.583762	0.564429	0.559763			0.927965	0.925363	0.919177		0.10398	0.0977553	0.0841261		0.0756849	0.0601352	0.0565002
	0.621262	0.615638	0.592631			0.581074	0.555383	0.546544			0.929226	0.928109	0.925748		0.117497	0.106271	0.0849845		0.115179	0.0647487	0.0558628
	0.633406	0.61465	0.60062			0.576835	0.560382	0.543798			0.929905	0.920248	0.917831		0.0779208	0.0717461	0.0690424		0.0786092	0.0714994	0.0609895
	0.604212	0.598867	0.592702			0.580306	0.577795	0.542871			0.931179	0.925865	0.922295		0.082176	0.0745027	0.0543988		0.0639971	0.0635632	0.0612801
	0.627644	0.602451	0.599207			0.578403	0.562005	0.557418			0.933585	0.925105	0.918206		0.108896	0.0899515	0.0757697		0.112012	0.0847582	0.068953
	0.622996	0.604592	0.584332			0.586412	0.572397	0.560305			0.928346	0.92641	0.91961		0.0733669	0.0695425	0.0651702		0.0961914	0.0838484	0.0534287
	0.636532	0.630439	0.597029			0.575834	0.563357	0.553927			0.928362	0.926105	0.92115		0.118243	0.0936152	0.0797172		0.0650133	0.0617823	0.0598776
	0.640961	0.614319	0.597659			0.559113	0.551077	0.542314			0.935401	0.929371	0.925493		0.101512	0.0988265	0.0748471		0.101134	0.0761831	0.0577784
	0.617152	0.60901	0.598705			0.580699	0.577006	0.555112			0.928379	0.924335	0.923269		0.104886	0.0899415	0.0672914		0.0778856	0.0748415	0.0550594
	0.628023	0.602221	0.593899			0.566209	0.560016	0.549771			0.934259	0.925849	0.921722		0.119276	0.0765575	0.0750205		0.093943	0.0679454	0.0655855
	0.638991	0.623477	0.600615			0.586019	0.559178	0.553654			0.931374	0.922245	0.92078		0.100101	0.0825885	0.0660798		0.0912003	0.0720588	0.0498574
	0.63648	0.626295	0.614389			0.583527	0.579041	0.560487			0.926385	0.925369	0.921301		0.104767	0.0722462	0.0706336		0.0750983	0.0724532	0.0602645
	0.639523	0.609883	0.602418			0.581713	0.565373	0.547398			0.92962	0.924573	0.920934		0.0805676	0.0770321	0.0681972		0.0983182	0.085765	0.0801947
	0.61574	0.606399	0.597185			0.586536	0.567198	0.545088			0.926374	0.925175	0.920954		0.0797818	0.0737017	0.0609045		0.147228	0.0671352	0.0597411
	0.622824	0.608432	0.590371			0.573351	0.560233	0.54726			0.923151	0.918729	0.916282		0.0791101	0.0722653	0.0702343		0.0803864	0.0801806	0.0791118
	0.621783	0.597093	0.591523			0.57806	0.56369	0.542693			0.936691	0.925451	0.922539		0.0949268	0.0923499	0.0540169		0.0968189	0.0648498	0.0589972
	0.626314	0.602194	0.597682			0.576153	0.555743	0.538644			0.931489	0.927744	0.924189		0.0919928	0.0841424	0.0783436		0.0723449	0.0683014	0.0674524
	0.640479	0.617853	0.606975			0.57388	0.556056	0.554417			0.938045	0.929436	0.923468		0.115015	0.0890838	0.0853344		0.0727726	0.068794	0.067619
	0.618705	0.613229	0.596775			0.584019	0.574367	0.551			0.934082	0.929278	0.923227		0.0839932	0.0774741	0.0715378		0.0675394	0.0620622	0.0563457
	0.611676	0.59587	0.589571			0.583045	0.566608	0.564296			0.929206	0.92606	0.918586		0.0773483	0.0722882	0.070291		0.0842901	0.0666	0.0649977
	0.622794	0.598535	0.596466			0.576096	0.564084	0.553405			0.931684	0.926902	0.922214		0.111003	0.0824462	0.0678343		0.0851467	0.0785579	0.0665571
	0.649487	0.629103	0.612791			0.562141	0.556663	0.541686			0.934908	0.926324	0.922955		0.103724	0.0849549	0.0669383		0.0979332	0.0855575	0.073974
	0.632776	0.618282	0.588339			0.569264	0.558404	0.549001			0.932036	0.926894	0.921168		0.0792296	0.0728826	0.072662		0.0787566	0.0771542	0.0712
	0.620477	0.613974	0.593034			0.578577	0.562908	0.558267			0.932587	0.929374	0.924575		0.0745115	0.0732892	0.0708385		0.0855736	0.0802	0.0789464
	0.611957	0.60395	0.581333			0.568767	0.559623	0.543203			0.933856	0.92519	0.924163		0.0811965	0.0724986	0.0642942		0.0844141	0.0841808	0.0691814
	0.602354	0.597234	0.595654			0.571945	0.562569	0.546874			0.932863	0.924148	0.921833		0.119402	0.0968274	0.0652635		0.105836	0.0902934	0.0788658
	0.627872	0.605694	0.596228			0.586849	0.560999	0.551937			0.928932	0.926206	0.925086		0.160483	0.127244	0.076603		0.0785389	0.0765152	0.0587621
	0.61713	0.610674	0.607621			0.574122	0.561467	0.54651			0.931928	0.919628	0.918878		0.0783231	0.0722229	0.0699995		0.0933259	0.0715391	0.0669675
	0.625845	0.606428	0.595128			0.58304	0.581424	0.569972			0.932245	0.927631	0.925317		0.0662872	0.0648408	0.0597768		0.113616	0.0927641	0.0926701
	0.621229	0.602847	0.596207			0.59193	0.564705	0.559479			0.936487	0.923435	0.920936		0.129387	0.0975715	0.078386		0.104479	0.100064	0.0819338
	0.620664	0.605595	0.59252			0.583568	0.557816	0.55562			0.925779	0.92241	0.918104		0.0853171	0.0701635	0.0587846		0.105782	0.0853856	0.0770592
	0.615665	0.603596	0.599912			0.570558	0.557361	0.549707			0.929357	0.924275	0.919349		0.110107	0.0869458	0.0796642		0.103918	0.0649173	0.0601115
	0.63951	0.615102	0.607568			0.567695	0.557677	0.55404			0.926693	0.922055	0.920219		0.108705	0.0921651	0.0825434		0.0874763	0.0676425	0.0615781
	0.61797	0.604263	0.59299			0.579188	0.553084	0.54776			0.928028	0.921745	0.91983		0.101908	0.0866757	0.0746468		0.0774576	0.0761848	0.0604205
	0.63086	0.60903	0.607458			0.57051	0.558019	0.547637			0.927649	0.920634	0.918808		0.0821462	0.0819027	0.0565376		0.063646	0.0612022	0.0523644
	0.621722	0.608627	0.595577			0.580577	0.5532	0.545553			0.930643	0.925248	0.919608		0.100633	0.0739526	0.0715		0.0811581	0.0745292	0.0727673
	0.614049	0.602129	0.595786			0.581011	0.554789	0.544091			0.935179	0.924928	0.921255		0.0759563	0.0676943	0.0671152		0.0782304	0.0740864	0.0707482
	0.622033	0.610282	0.601002			0.579133	0.569864	0.559657			0.927652	0.923126	0.922844		0.120013	0.0974721	0.0734235		0.113792	0.0839261	0.0722726
	0.618245	0.593166	0.587125			0.565082	0.557166	0.547345			0.935352	0.92604	0.919774		0.0704818	0.0652017	0.0591592		0.119814	0.0839216	0.071641
	0.625076	0.620485	0.602379			0.568194	0.562474	0.538091			0.931343	0.926485	0.922899		0.0928535	0.081528	0.0746774		0.0673743	0.0651632	0.0583293
	0.616746	0.60604	0.597037			0.583753	0.559616	0.554796			0.928972	0.925474	0.91841		0.0544813	0.0538055	0.0476476		0.0700117	0.0683985	0.0669619
	0.61045	0.605654	0.59489			0.58757	0.581983	0.56853			0.929073	0.927138	0.92635		0.110743	0.0885485	0.0701899		0.0603286	0.0533652	0.0509866
	0.630998	0.605133	0.597552			0.579988	0.571126	0.553414			0.926629	0.920813	0.918409		0.0855838	0.0753048	0.070672		0.0635928	0.0494812	0.0491497
	0.637325	0.613297	0.611256			0.573332	0.55665	0.554878			0.931983	0.928359	0.923329		0.0919329	0.0700399	0.0564546		0.0684597	0.0659578	0.0659068
	0.636519	0.621525	0.598244			0.581831	0.564891	0.560012			0.92922	0.924051	0.91899		0.114423	0.103999	0.0954782		0.0784196	0.0533958	0.0525578
	0.639823	0.608919	0.601738			0.581403	0.567815	0.56114			0.925959	0.920349	0.91918		0.071805	0.0660875	0.063876		0.0788047	0.05722	0.056251
	0.613993	0.611078	0.595212			0.563933	0.559074	0.548984			0.935703	0.928775	0.928268		0.0913049	0.0650622	0.0636248		0.0760271	0.0744384	0.0661071
	0.620564	0.603757	0.597991			0.573249	0.553127	0.546105			0.933793	0.926241	0.919975		0.0804973	0.069578	0.0684239		0.081134	0.0796528	0.0740843
	0.619433	0.604375	0.59044			0.60029	0.558347	0.541388			0.931328	0.925299	0.921775		0.0942076	0.0773594	0.0740055		0.0709053	0.0616049	0.0526332
	0.607109	0.594715	0.586929			0.576166	0.545245	0.541566			0.930807	0.924505	0.921511		0.0962921	0.0926516	0.0906314		0.0647765	0.0603059	0.0602507
	0.60888	0.597763	0.587003			0.574338	0.559081	0.554615			0.933448	0.926067	0.923233		0.0802447	0.073878	0.0662787		0.103233	0.0860851	0.0794032
	0.629443	0.61256	0.605351			0.572908	0.550357	0.5319			0.930772	0.928132	0.923486		0.112891	0.0844863	0.0741982		0.0916857	0.0734673	0.0698712
	0.619743	0.607612	0.583687			0.583556	0.566639	0.550474			0.937088	0.92854	0.926423		0.124385	0.105425	0.103438		0.0904308	0.0642511	0.0617037
	0.614957	0.608031	0.591857			0.590037	0.56306	0.560461			0.930529	0.926789	0.92228		0.0884936	0.0877906	0.0851756		0.09079	0.0901277	0.0826363
	0.60569	0.600138	0.582794			0.587789	0.566332	0.548003			0.935188	0.930039	0.927321		0.0806696	0.076344	0.0714566		0.106616	0.0709104	0.0640519
	0.61472	0.6057	0.602017			0.565041	0.558874	0.55389			0.932285	0.923735	0.919464		0.182511	0.0688629	0.0535901		0.0987436	0.0548104	0.0519503
	0.623692	0.615849	0.60248			0.575465	0.560535	0.557108			0.932417	0.9248	0.9206		0.0737756	0.0681835	0.0660982		0.0822956	0.0612472	0.061135
	0.623662	0.613943	0.600651			0.586951	0.561449	0.552574			0.930788	0.929316	0.923126		0.0923089	0.0733788	0.0672045		0.084818	0.0668922	0.0658912
	0.624718	0.610333	0.589013			0.57632	0.567786	0.562725			0.927331	0.923757	0.920869		0.117116	0.0653193	0.0650197		0.0926739	0.0839361	0.0815241
	0.612602	0.600277	0.594116			0.575897	0.550027	0.539894			0.935011	0.926818	0.922543		0.0881053	0.0833215	0.0581274		0.0887751	0.0847836	0.0598428
	0.635089	0.62944	0.612316			0.584056	0.564371	0.561662			0.931364	0.927196	0.922607		0.089351	0.074225	0.0680936		0.0787282	0.0715511	0.0661515
	0.634754	0.605585	0.594992			0.560636	0.556861	0.550038			0.931379	0.925983	0.923457		0.0973873	0.0814874	0.0802197		0.113886	0.085931	0.0550589
	0.622831	0.606424	0.592243			0.581295	0.573361	0.560744			0.934028	0.927932	0.924068		0.141856	0.077026	0.0710255		0.119445	0.0906241	0.0855501
	0.630815	0.610122	0.603564			0.585607	0.576471	0.570188			0.933604	0.929271	0.923717		0.106423	0.105079	0.085313		0.102276	0.0979594	0.0642125
	0.614024	0.607686	0.59488			0.576774	0.560588	0.54899			0.930449	0.929047	0.921338		0.0620077	0.0616265	0.055857		0.103422	0.0810504	0.0708173
	0.620298	0.604028	0.595807			0.585225	0.569915	0.556729			0.930521	0.921402	0.91996		0.0759282	0.071262	0.070096		0.0841063	0.0727421	0.0627627
	0.637503	0.612508	0.598714			0.584006	0.567596	0.539064			0.929826	0.927484	0.924691		0.16582	0.115427	0.0989396		0.0708471	0.0672226	0.0575359
	0.633294	0.631218	0.602189			0.583133	0.563545	0.552851			0.932413	0.923815	0.919077		0.122051	0.0677716	0.0641981		0.0958733	0.0903853	0.086744
	0.604598	0.599674	0.591903			0.576502	0.570337	0.555122			0.939832	0.926561	0.921995		0.134407	0.119718	0.0777739		0.102023	0.0970951	0.0712206
	0.628474	0.614569	0.605823			0.589964	0.568089	0.55271			0.927438	0.926075	0.922968		0.129552	0.0754923	0.0607497		0.0623044	0.0573247	0.0544611
	0.619952	0.607657	0.591992			0.576718	0.566295	0.555152			0.925805	0.924123	0.921795		0.0806587	0.0579387	0.057474		0.0985967	0.0950743	0.0730527
	0.63689	0.619287	0.614841			0.586598	0.579264	0.571255			0.929441	0.924344	0.919355		0.0939383	0.0896067	0.0864289		0.135274	0.0808846	0.0705766
	0.626569	0.608234	0.599589			0.577957	0.570364	0.554372			0.935016	0.931311	0.922518		0.0873382	0.0872477	0.0825724		0.0757404	0.0723405	0.0660117
	0.623405	0.608109	0.599709			0.5828	0.572973	0.553969			0.927511	0.92485	0.920324		0.0981239	0.0934879	0.0867634		0.0930157	0.063305	0.0549251
	0.618139	0.6092	0.601456			0.564717	0.564054	0.550134			0.931618	0.926024	0.922993		0.133789	0.0746691	0.0718972		0.0959881	0.0778666	0.0672177
	0.625538	0.610014	0.598396			0.572462	0.560469	0.535467			0.930058	0.924161	0.918488		0.10315	0.0705089	0.0656369		0.104	0.0627955	0.0603141
	0.622141	0.600554	0.595894			0.577645	0.56224	0.548564			0.932886	0.927949	0.921548		0.111043	0.0937125	0.0878114		0.108409	0.0808569	0.0720917
	0.629264	0.604421	0.599406			0.586735	0.567445	0.555579			0.931195	0.923772	0.920886		0.0762101	0.066703	0.0661072		0.109657	0.0698829	0.0606567
	0.616811	0.605426	0.597128			0.593292	0.577607	0.56255			0.935567	0.928745	0.924864		0.107988	0.106212	0.0746848		0.0692898	0.0653075	0.0632873
	0.633591	0.611331	0.604217			0.592213	0.574625	0.554232			0.933915	0.924205	0.919596		0.0902135	0.0805316	0.0713463		0.111478	0.0767574	0.0670188
	0.626988	0.60654	0.586024			0.570791	0.559722	0.556324			0.930709	0.930329	0.920855		0.0741146	0.0712319	0.0669046		0.0854826	0.0848408	0.0743833
	0.62318	0.599213	0.588651			0.568184	0.564383	0.561813			0.931889	0.929164	0.923935		0.141968	0.102069	0.0831664		0.0742524	0.0681435	0.0519834
	0.610549	0.603682	0.597957			0.583213	0.569257	0.557846			0.928848	0.919774	0.918977		0.10363	0.0856476	0.0848018		0.103518	0.102956	0.0944629
	0.618985	0.602579	0.59921			0.594802	0.575989	0.566199			0.926298	0.922565	0.918175		0.0885205	0.0872774	0.0774151		0.0692624	0.0619166	0.0548838
	0.622561	0.595937	0.581458			0.572441	0.561473	0.553808			0.926369	0.924291	0.922637		0.137496	0.0907461	0.088717		0.0746246	0.072537	0.0721957
	0.620642	0.608084	0.597758			0.574238	0.566144	0.553156			0.928508	0.925703	0.919345		0.0686403	0.0515336	0.04838		0.0828201	0.0821618	0.0792826
	0.622045	0.608679	0.591879			0.612783	0.573529	0.561997			0.933252	0.927673	0.923889		0.102585	0.0756535	0.0673359		0.070495	0.0578854	0.0452364
	0.621862	0.616773	0.60878			0.571222	0.562923	0.556269			0.931365	0.927487	0.923455		0.0690267	0.0654174	0.0630471		0.0732178	0.0621988	0.0563405
	0.61994	0.603335	0.598813			0.586341	0.554643	0.548989			0.928433	0.923959	0.922713		0.104209	0.0748121	0.0638507		0.102385	0.0962257	0.0912695
	0.614611	0.605728	0.591343			0.593979	0.565811	0.558983			0.931708	0.926022	0.922294		0.0768243	0.074014	0.0677677		0.0937083	0.075856	0.0683693
	0.63898	0.599813	0.594184			0.580403	0.568609	0.555166			0.932834	0.920011	0.917984		0.13114	0.0862982	0.0827596		0.126548	0.0646974	0.0645848
	0.619029	0.604043	0.597048			0.582501	0.561042	0.548085			0.930086	0.921751	0.92141		0.161995	0.0867516	0.0777575		0.107457	0.0829096	0.0737499
	0.634608	0.615564	0.605648			0.587318	0.557443	0.537633			0.931214	0.926662	0.925028		0.131832	0.106777	0.0911013		0.0698083	0.0688564	0.0599046
	0.639447	0.605039	0.59576			0.573803	0.562775	0.555982			0.931796	0.928536	0.924458		0.0917721	0.0717796	0.0627391		0.0844987	0.0834248	0.081547
	0.62316	0.612168	0.600394			0.56893	0.560125	0.543196			0.928128	0.924401	0.923252		0.0896574	0.0842514	0.0804023		0.0968594	0.0838669	0.0753659
	0.617063	0.60896	0.590209			0.587171	0.559702	0.539181			0.932047	0.930122	0.921474		0.0933712	0.0645466	0.0633829		0.0885234	0.0807236	0.0696478
	0.639606	0.619368	0.600131			0.587912	0.567282	0.55071			0.927188	0.925683	0.918264		0.0928337	0.0769854	0.0707037		0.0914768	0.0715289	0.0597242
	0.631484	0.612949	0.589659			0.572035	0.567033	0.548519			0.932133	0.928048	0.925558		0.0974602	0.090641	0.0789584		0.09145	0.0563808	0.0537269
	0.626566	0.6169	0.611183			0.582826	0.566803	0.546143			0.931727	0.925429	0.918619		0.0783568	0.0734277	0.0696949		0.0869095	0.0644911	0.0624617
	0.61561	0.605802	0.595323			0.589198	0.574007	0.555332			0.931899	0.926828	0.921704		0.0917489	0.0770824	0.0755768		0.0561019	0.0544531	0.0491284
	0.615688	0.602668	0.591514			0.577717	0.570774	0.556065			0.935631	0.928366	0.922191		0.111451	0.0728677	0.071607		0.0841568	0.0731483	0.0655497
	0.61737	0.60292	0.599712			0.583405	0.572016	0.554968			0.93027	0.922214	0.920456		0.103282	0.0872822	0.0764163		0.11381	0.0970971	0.0688736
	0.630866	0.610373	0.600142			0.591251	0.573037	0.565266			0.933241	0.927069	0.923649		0.0700289	0.0680324	0.0605176		0.0945694	0.082941	0.079696
	0.612675	0.602958	0.591382			0.562466	0.561468	0.551376			0.928902	0.925545	0.922975		0.096788	0.0854516	0.0825786		0.074059	0.0689588	0.0549471
	0.616354	0.60307	0.596827			0.569739	0.552898	0.550067			0.934779	0.931793	0.922579		0.0921976	0.0909301	0.0831844		0.0746291	0.0705403	0.0694596
	0.625821	0.608825	0.588202			0.583829	0.572177	0.556861			0.930432	0.924529	0.918221		0.0989184	0.0612198	0.0591785		0.123273	0.0612635	0.0586675
	0.636966	0.618393	0.600004			0.577469	0.553741	0.547375			0.927267	0.920759	0.912871		0.100805	0.0845213	0.0683343		0.0729587	0.0652162	0.0645508
	0.619954	0.607711	0.595308			0.578479	0.56528	0.552462			0.927066	0.920811	0.916351		0.107493	0.0854791	0.0632438		0.0688666	0.0601766	0.0593663
	0.625754	0.612598	0.600189			0.592225	0.559892	0.553147			0.929873	0.924688	0.920262		0.0952932	0.0795041	0.0499243		0.062913	0.0603084	0.0585913
	0.619278	0.609364	0.604014			0.577152	0.572545	0.561649			0.926111	0.923142	0.918969		0.100315	0.0961534	0.0835413		0.074807	0.0655839	0.0648095
	0.626434	0.602687	0.595117			0.581021	0.568932	0.56045			0.925476	0.922074	0.92042		0.0827548	0.0647487	0.0635681		0.0583847	0.0575293	0.0571018
	0.612393	0.609254	0.601866			0.589806	0.567399	0.554599			0.931899	0.928939	0.926539		0.101941	0.0969143	0.0945873		0.0729723	0.0702928	0.0696343
	0.603429	0.587147	0.581471			0.587919	0.562503	0.55729			0.933676	0.932742	0.922564		0.0808262	0.0692297	0.0580079		0.103729	0.0958446	0.0717336
	0.620194	0.614414	0.60146			0.575395	0.567185	0.557891			0.924792	0.923598	0.918964		0.0692477	0.0677802	0.0632364		0.0703281	0.0644718	0.0637568
	0.62491	0.614768	0.608616			0.58358	0.55937	0.547111			0.93299	0.925425	0.923963		0.0871189	0.0856473	0.0713182		0.109706	0.0862444	0.0837203
	0.620344	0.609329	0.594261			0.564913	0.558966	0.546856			0.928416	0.922449	0.920149		0.0799433	0.0732756	0.0704848		0.077368	0.0736768	0.0662864
	0.6279	0.600401	0.586364			0.593162	0.557067	0.552769			0.933733	0.926524	0.922638		0.10235	0.0779448	0.0754651		0.0681655	0.0653738	0.0623433
	0.633314	0.611146	0.600134			0.589289	0.562935	0.552622			0.930267	0.921707	0.917066		0.082208	0.0719236	0.0716767		0.0989636	0.0944437	0.0651982
	0.618982	0.615821	0.6087			0.581246	0.567108	0.546372			0.930721	0.925136	0.923939		0.0737322	0.0640509	0.060081		0.0808719	0.0608189	0.0541283
	0.635972	0.614082	0.60454			0.573932	0.567021	0.566206			0.925458	0.919124	0.916616		0.0888808	0.0670943	0.0583462		0.0743322	0.063946	0.061632
	0.633759	0.629325	0.597792			0.595437	0.577873	0.55358			0.927975	0.925479	0.922264		0.0610098	0.0537036	0.0530149		0.075601	0.0711129	0.0604581
	0.616528	0.59428	0.587114			0.587237	0.563651	0.561267			0.926197	0.922335	0.919315		0.0816896	0.0753797	0.0737349		0.100007	0.0969489	0.0798528
	0.636657	0.6239	0.602147			0.590879	0.574121	0.56677			0.930131	0.921463	0.917393		0.112363	0.111539	0.0796327		0.107707	0.0908302	0.0884351
	0.63751	0.611725	0.595278			0.595217	0.559234	0.554373			0.93868	0.925734	0.924392		0.0900272	0.0862316	0.0827074		0.0939871	0.0873473	0.0728468
	0.613089	0.601554	0.592198			0.586216	0.577993	0.563435			0.931891	0.92766	0.920212		0.113499	0.0893462	0.0719814		0.117348	0.100938	0.0830993
	0.619241	0.611211	0.590812			0.580285	0.575361	0.549661			0.934443	0.925192	0.925014		0.088669	0.0749703	0.0670074		0.0730505	0.0643478	0.0623498
	0.614437	0.607324	0.592646			0.58634	0.567288	0.553951			0.935403	0.927787	0.926088		0.0875106	0.0762605	0.0645316		0.0807092	0.0712886	0.0699836
	0.625246	0.614679	0.607024			0.572745	0.557023	0.551026			0.937442	0.926404	0.921494		0.104469	0.0757173	0.066195		0.0747162	0.0660999	0.0649204
	0.629518	0.606123	0.601234			0.572031	0.566621	0.551654			0.931109	0.924945	0.921079		0.104795	0.0718414	0.0715577		0.0745204	0.070644	0.0703115
	0.625221	0.615177	0.602838			0.575466	0.567192	0.559636			0.930618	0.923938	0.921224		0.0713165	0.0643456	0.0621618		0.0917716	0.0686959	0.0647451
	0.614827	0.597862	0.592128			0.609755	0.569567	0.56463			0.930835	0.927845	0.925544		0.0819629	0.0646616	0.0597009		0.0861795	0.0764104	0.0667163
	0.621871	0.605491	0.604742			0.572503	0.563566	0.546404			0.931805	0.923058	0.92134		0.109787	0.0929948	0.0923827		0.0752909	0.0746014	0.0744235
	0.628987	0.607001	0.599867			0.580145	0.572418	0.549456			0.932985	0.924511	0.922495		0.133653	0.0799734	0.0625558		0.060639	0.0594833	0.0529644
	0.612104	0.608582	0.587505			0.594488	0.56594	0.550801			0.931391	0.925327	0.923513		0.131733	0.0854979	0.0649945		0.0788754	0.0672203	0.0583568
	0.615741	0.61388	0.605255			0.571905	0.56289	0.558676			0.932815	0.930354	0.927749		0.0771189	0.0718755	0.0716375		0.118127	0.0767839	0.0734706
	0.622284	0.621889	0.602822			0.581803	0.574046	0.559193			0.932652	0.92999	0.925603		0.0860128	0.0773573	0.064038		0.143107	0.0895885	0.0827332
	0.617159	0.59966	0.589126			0.582512	0.571122	0.564641			0.930951	0.928359	0.922578		0.0904772	0.089405	0.0839605		0.0800385	0.0701595	0.0634069
	0.61897	0.606548	0.58775			0.568652	0.561039	0.548398			0.936776	0.930287	0.921561		0.0865108	0.0807565	0.0757731		0.0845648	0.0578758	0.0469111
	0.607086	0.596816	0.584617			0.593152	0.566313	0.541116			0.926835	0.92412	0.920931		0.103116	0.0812143	0.0709954		0.0791804	0.0655276	0.0606489
	0.61966	0.602451	0.584456			0.576338	0.559391	0.553253			0.930381	0.92973	0.924769		0.0799391	0.0677765	0.0615843		0.077652	0.0709724	0.0689452
	0.630979	0.62468	0.603336			0.589647	0.573981	0.568729			0.936145	0.931901	0.928522		0.0797332	0.0649726	0.0582424		0.0807942	0.0779588	0.06573
	0.606833	0.59959	0.589254			0.570763	0.556252	0.555381			0.930798	0.928131	0.923082		0.0660048	0.0547307	0.0536483		0.13447	0.085976	0.067644
	0.62726	0.597845	0.589483			0.589724	0.562255	0.55322			0.935343	0.931302	0.924167		0.0697251	0.0630167	0.0585848		0.07438	0.0666672	0.0636663
	0.624718	0.606093	0.587403			0.587952	0.567259	0.557003			0.9305	0.926114	0.923895		0.0932829	0.0929545	0.0732251		0.0787219	0.0676993	0.0585648
	0.620016	0.594855	0.587256			0.578259	0.55998	0.556596			0.932128	0.927024	0.92005		0.0662544	0.0658232	0.0648132		0.0799839	0.0637936	0.062595
	0.628986	0.601622	0.591867			0.585258	0.581819	0.560814			0.931525	0.926295	0.925287		0.0862196	0.0827832	0.0794542		0.107944	0.0994283	0.0610053
	0.613151	0.599227	0.594946			0.580536	0.569139	0.565924			0.934189	0.930334	0.927985		0.0858235	0.0789786	0.0680655		0.0753799	0.0662958	0.0587223
	0.623857	0.618351	0.60946			0.567768	0.546848	0.539996			0.937061	0.92567	0.92303		0.0804009	0.0775427	0.0749427		0.0957541	0.0795689	0.0731809
	0.63766	0.631339	0.594621			0.586115	0.581267	0.555037			0.92786	0.925135	0.919497		0.10088	0.0743332	0.0579554		0.0819693	0.072283	0.0572849
	0.65466	0.622269	0.608482			0.577141	0.558639	0.555902			0.928528	0.92393	0.921192		0.102059	0.0826698	0.0677533		0.094154	0.0875795	0.0754419
	0.630514	0.605186	0.596922			0.582602	0.570341	0.553305			0.928754	0.924236	0.916532		0.0802207	0.0786741	0.0741821		0.0903275	0.0702395	0.0642855
	0.633384	0.622765	0.594498			0.56361	0.557058	0.551954			0.934558	0.926496	0.91888		0.096058	0.0942891	0.086825		0.0640796	0.059504	0.0558686
	0.635391	0.620126	0.603687			0.573484	0.563911	0.558692			0.931723	0.924111	0.922		0.123699	0.0795046	0.0722483		0.0875867	0.0637723	0.0624257
	0.6325	0.607058	0.587049			0.570201	0.557668	0.552099			0.932862	0.926415	0.921009		0.0896051	0.0759718	0.064673		0.113428	0.074198	0.0651071
	0.60746	0.598624	0.586952			0.574456	0.558459	0.546553			0.931083	0.924913	0.919896		0.0652667	0.0621343	0.0595614		0.0980699	0.0906118	0.0902532
	0.620163	0.610729	0.593994			0.582467	0.566741	0.544759			0.932006	0.925415	0.921015		0.0863687	0.0850814	0.0784807		0.0705482	0.0633867	0.0590247
	0.614675	0.608499	0.602385			0.566933	0.548972	0.543645			0.930065	0.926221	0.92196		0.102767	0.0852427	0.0676243		0.106261	0.0831283	0.0788196
	0.616021	0.609922	0.599457			0.593358	0.569434	0.562851			0.930637	0.926897	0.924721		0.118622	0.0969866	0.0653335		0.075545	0.0738028	0.0574678
	0.621149	0.610395	0.602958			0.579001	0.558653	0.547211			0.934281	0.924167	0.920594		0.0990154	0.0818752	0.059092		0.0750028	0.072042	0.0628902
	0.611096	0.600119	0.592435			0.578367	0.560875	0.557888			0.925891	0.923605	0.922615		0.117368	0.082072	0.0792161		0.0868278	0.0764781	0.0653021
	0.61211	0.596531	0.588362			0.570239	0.565232	0.562943			0.935248	0.925215	0.923853		0.092992	0.0869504	0.0794594		0.107422	0.101036	0.0895085
	0.62435	0.601926	0.59094			0.573514	0.566994	0.558622			0.930433	0.928199	0.924976		0.111164	0.111007	0.0661554		0.156063	0.111051	0.0833422
	0.617005	0.606591	0.586923			0.580973	0.571394	0.566139			0.936214	0.924942	0.920863		0.0873461	0.0709437	0.0577064		0.0803646	0.0771212	0.0641448
	0.621183	0.60262	0.5943			0.564358	0.559467	0.555043			0.924342	0.921617	0.917239		0.149084	0.086583	0.0791943		0.0680286	0.0653251	0.0575503
	0.635186	0.605026	0.595664			0.578254	0.573088	0.553358			0.926747	0.923448	0.92261		0.0966319	0.0798386	0.0788619		0.0863539	0.0744578	0.0667077
	0.618788	0.615623	0.603375			0.578969	0.567505	0.56019			0.930161	0.92202	0.917999		0.0803741	0.0762158	0.0701396		0.0870743	0.0723912	0.0712923
	0.615054	0.597491	0.587761			0.574316	0.562318	0.550388			0.930261	0.924494	0.918066		0.0946412	0.0909705	0.0810961		0.0937312	0.0897299	0.0708571
	0.607752	0.59845	0.578635			0.59116	0.565554	0.548971			0.927811	0.924805	0.919058		0.119675	0.104626	0.0818053		0.0684376	0.0585278	0.0506476
	0.625197	0.621603	0.59645			0.584803	0.561703	0.553082			0.929324	0.92627	0.925469		0.0773444	0.0766664	0.0729563		0.104437	0.102434	0.0860584
	0.620284	0.608605	0.598923			0.577291	0.558531	0.554866			0.931115	0.925463	0.920232		0.113396	0.0672922	0.0656224		0.0857441	0.0850326	0.0758737
	0.624828	0.615553	0.599695			0.57367	0.562909	0.559555			0.927397	0.923084	0.919052		0.0927329	0.0838173	0.0829753		0.0737138	0.0686047	0.0617744
	0.612111	0.60688	0.591532			0.587072	0.567162	0.563631			0.930605	0.924932	0.923149		0.0742302	0.0723364	0.0619009		0.121157	0.0797925	0.0602508
	0.617986	0.611508	0.590286			0.574527	0.563144	0.556744			0.936379	0.928112	0.926129		0.100232	0.0895958	0.0799886		0.0854041	0.0834569	0.0746628
	0.618651	0.611745	0.594332			0.569962	0.559883	0.554771			0.932554	0.926534	0.915856		0.136059	0.0834988	0.0824281		0.123903	0.10142	0.0841319
	0.636404	0.619274	0.614934			0.563974	0.558624	0.547796			0.936275	0.930091	0.926788		0.102838	0.0975719	0.0820508		0.0620688	0.0582523	0.0580344
	0.618743	0.611844	0.585183			0.578641	0.550618	0.543365			0.930722	0.925163	0.923148		0.0864337	0.0788422	0.0772259		0.089404	0.0860321	0.0763233
	0.627785	0.613996	0.598159			0.56625	0.564647	0.542935			0.928823	0.924287	0.922139		0.0917896	0.0758604	0.0653174		0.0592911	0.0567371	0.0448024
	0.614953	0.605477	0.591727			0.579111	0.564744	0.554831			0.928114	0.926689	0.923695		0.100337	0.0933394	0.07394		0.103712	0.100627	0.0560109
	0.622192	0.613017	0.585685			0.569181	0.556994	0.548113			0.931114	0.928597	0.917838		0.109742	0.097151	0.0601517		0.0845124	0.0818325	0.0771654
	0.623461	0.609019	0.604429			0.560936	0.547849	0.541216			0.928575	0.921649	0.91719		0.073763	0.0630428	0.0630208		0.06189	0.0597088	0.0568187
	0.620121	0.603554	0.59709			0.572341	0.559915	0.550465			0.934994	0.927775	0.924755		0.0766299	0.0758705	0.067647		0.081507	0.0600957	0.0576288
	0.619165	0.610204	0.591165			0.567119	0.562969	0.551765			0.932311	0.92792	0.925502		0.100081	0.0934082	0.0729185		0.0803598	0.0547612	0.050776
	0.633335	0.614749	0.597083			0.573996	0.560837	0.555481			0.93226	0.930476	0.922791		0.146091	0.0970206	0.083349		0.0696066	0.0666585	0.059956
	0.626883	0.609269	0.602098			0.589384	0.570695	0.561356			0.933495	0.930762	0.923338		0.065692	0.0632088	0.0631712		0.0914114	0.0869034	0.0535501
	0.61587	0.593014	0.585102			0.57491	0.566354	0.558859			0.935649	0.927711	0.926042		0.105386	0.0770094	0.0649501		0.101039	0.0948571	0.0885564
	0.631696	0.609685	0.597343			0.587853	0.57128	0.558363			0.926806	0.924207	0.920323		0.0740113	0.0719531	0.0667443		0.0708962	0.0705292	0.068752
	0.617237	0.600126	0.594092			0.593418	0.565288	0.5577			0.94008	0.931751	0.92568		0.117263	0.0791171	0.0639337		0.10952	0.0703706	0.0689351
	0.620511	0.604359	0.588456			0.577385	0.568087	0.55958			0.929097	0.918742	0.917927		0.09095	0.0882536	0.0840547		0.119569	0.0802642	0.075387
	0.637348	0.607248	0.593311			0.591055	0.570779	0.55419			0.932112	0.926056	0.924026		0.0914963	0.0890345	0.0743901		0.0673177	0.0643986	0.0568986
	0.625912	0.603381	0.594478			0.582673	0.574455	0.562831			0.931399	0.928941	0.919768		0.130796	0.0687742	0.0584077		0.0818969	0.0600628	0.0527278
	0.62266	0.589799	0.587409			0.593596	0.571677	0.559541			0.93765	0.931242	0.927435		0.0995171	0.0846048	0.0838647		0.101097	0.0917902	0.0819705
	0.605773	0.593471	0.586494			0.591069	0.564821	0.55498			0.932347	0.929972	0.924185		0.0683533	0.0666758	0.0634321		0.0830764	0.0744335	0.0729296
	0.610013	0.595855	0.584307			0.576399	0.557374	0.543078			0.931571	0.925197	0.921386		0.143733	0.101167	0.0877513		0.0762448	0.0675452	0.0604234
	0.621431	0.608592	0.601948			0.577524	0.562737	0.559419			0.936468	0.922642	0.919627		0.0802416	0.0740184	0.0609715		0.0889796	0.068384	0.0621484
	0.626105	0.615352	0.612634			0.578837	0.550715	0.539944			0.933018	0.926226	0.922017		0.110223	0.106398	0.0976712		0.0926314	0.0790173	0.0742358
	0.626108	0.614803	0.606888			0.564003	0.553759	0.542643			0.936411	0.926089	0.922571		0.0837486	0.0760467	0.0634056		0.131861	0.109937	0.102418
	0.613323	0.609897	0.595921			0.566603	0.562144	0.545346			0.937005	0.927653	0.924832		0.105235	0.0963142	0.0803266		0.104485	0.0725578	0.0685044
	0.621652	0.599416	0.588194			0.594473	0.579373	0.576394			0.937763	0.929181	0.921864		0.0847437	0.0698578	0.0682975		0.0659199	0.0655905	0.0533676
	0.62267	0.616271	0.608341			0.590286	0.579163	0.558178			0.929793	0.927294	0.924662		0.10541	0.0808205	0.0785221		0.101985	0.0867398	0.084213
	0.628024	0.611461	0.598495			0.573404	0.561695	0.557673			0.931258	0.923932	0.919231		0.114033	0.077352	0.0757181		0.0943291	0.0905791	0.0654331
	0.624161	0.608125	0.59919			0.596269	0.575092	0.544258			0.924843	0.922672	0.919512		0.105124	0.0852487	0.0666772		0.105877	0.0877607	0.0791873
	0.63599	0.614282	0.605373			0.57582	0.559131	0.54406			0.930222	0.924421	0.921146		0.142836	0.0848718	0.0796995		0.0878018	0.0860777	0.0829458
	0.622239	0.611657	0.601854			0.582249	0.563035	0.548414			0.936643	0.922572	0.919859		0.0912202	0.0791188	0.0669836		0.119114	0.115204	0.0908023
	0.636571	0.61759	0.607567			0.569132	0.558052	0.551386			0.93142	0.928225	0.922588		0.0826458	0.0614528	0.055571		0.0853493	0.0749513	0.0545292
	0.617541	0.604295	0.597428			0.599186	0.572319	0.560161			0.934715	0.927264	0.923139		0.110005	0.096242	0.0741799		0.111138	0.0784965	0.0708564
	0.617981	0.610592	0.59856			0.587234	0.576464	0.559681			0.928917	0.926604	0.918078		0.0808913	0.0712125	0.067995		0.1079	0.0869165	0.0848401
	0.619067	0.612111	0.601157			0.577143	0.55896	0.545732			0.931932	0.928726	0.922769		0.0729434	0.0690136	0.0596711		0.0780308	0.0704577	0.0670453
	0.62604	0.603299	0.589739			0.570008	0.557789	0.547423			0.927678	0.926095	0.922404		0.169449	0.10518	0.0920584		0.069447	0.0693435	0.0678557
	0.628763	0.616233	0.608542			0.583188	0.569708	0.562508			0.930714	0.923916	0.920848		0.0909501	0.0772053	0.0759716		0.062187	0.0578587	0.052012
	0.633067	0.612501	0.59954			0.582726	0.576114	0.570077			0.928053	0.923792	0.922678		0.114332	0.111524	0.0851633		0.0800015	0.0747825	0.0708202
	0.615683	0.598094	0.591066			0.568627	0.564593	0.563414			0.932719	0.927327	0.920697		0.133482	0.0937623	0.089962		0.0809659	0.0742969	0.0737594
	0.614084	0.609008	0.590011			0.59692	0.574011	0.559275			0.928525	0.92584	0.923988		0.105888	0.100122	0.0861636		0.0991861	0.0879909	0.0798572
	0.630253	0.61009	0.603501			0.578301	0.566237	0.548362			0.929955	0.923376	0.918785		0.115337	0.0752209	0.061218		0.0924436	0.0707449	0.0705536
	0.631723	0.624199	0.609382			0.574459	0.564368	0.545884			0.927026	0.923574	0.921383		0.096318	0.047348	0.0443436		0.074319	0.0575228	0.0515965
	0.633335	0.620793	0.600193			0.588068	0.564373	0.560722			0.929559	0.925891	0.920789		0.0809262	0.0673025	0.0666959		0.0826407	0.0807481	0.0483392
	0.628612	0.614431	0.604557			0.573822	0.561055	0.552238			0.928136	0.924469	0.921337		0.0895971	0.0894488	0.0666065		0.0748596	0.0650245	0.0638064
	0.620625	0.606958	0.594282			0.583037	0.563397	0.559771			0.934217	0.928431	0.922032		0.0740694	0.071234	0.0567338		0.11247	0.0801402	0.0657386
	0.625888	0.611737	0.602107			0.583337	0.566885	0.554768			0.931286	0.928115	0.925553		0.100734	0.0655839	0.0615696		0.0928352	0.0759364	0.0562419
	0.632072	0.613697	0.601036			0.580523	0.563683	0.541404			0.925455	0.920784	0.917484		0.113699	0.0821932	0.077101		0.0707418	0.0652864	0.0607024
	0.630571	0.619728	0.599478			0.593744	0.566352	0.555399			0.928816	0.92241	0.92022		0.0905228	0.0688236	0.0604417		0.0976127	0.0619696	0.0584613
	0.606891	0.595091	0.590006			0.581653	0.564157	0.54672			0.929615	0.926705	0.922376		0.0976673	0.097377	0.0705003		0.072816	0.0706061	0.0561281
	0.613431	0.605301	0.599501			0.572863	0.564213	0.558501			0.926111	0.922288	0.920037		0.0855549	0.0778406	0.0700069		0.0972202	0.0926187	0.0807105
	0.622426	0.610025	0.602632			0.575821	0.567581	0.547284			0.931275	0.928111	0.921171		0.14043	0.136423	0.113814		0.108566	0.0962739	0.0743236
	0.604183	0.589916	0.58926			0.583773	0.569433	0.557011			0.929078	0.920164	0.917798		0.0851959	0.0821668	0.0765958		0.097951	0.088789	0.0824625
	0.647004	0.629997	0.609416			0.581194	0.559385	0.546139			0.931619	0.922601	0.920584		0.0787517	0.0761908	0.0698701		0.0876699	0.0860024	0.0727932
	0.629083	0.606965	0.605912			0.585906	0.566105	0.537667			0.929017	0.923258	0.918905		0.149271	0.0932389	0.0732711		0.0869466	0.0828829	0.0735963
	0.620259	0.599653	0.593204			0.602412	0.559666	0.55328			0.938274	0.930885	0.924371		0.0858383	0.0821825	0.0805873		0.116707	0.0887502	0.07379
	0.621402	0.616409	0.604076			0.589924	0.581124	0.565897			0.929969	0.923086	0.922096		0.0709274	0.0694624	0.0687151		0.0819885	0.0778799	0.0730814
	0.61012	0.601772	0.592046			0.583047	0.5673	0.550543			0.932385	0.926839	0.92209		0.138759	0.0923537	0.0666098		0.0870034	0.0796503	0.0793861
	0.645856	0.612112	0.599864			0.573706	0.562841	0.556011			0.935767	0.925375	0.92207		0.115832	0.0972297	0.075916		0.0636355	0.0626422	0.0596589
	0.61537	0.604835	0.601125			0.563535	0.560995	0.547215			0.926973	0.923116	0.920068		0.0749503	0.062369	0.0600516		0.0990919	0.085857	0.0664582
	0.630401	0.606679	0.594834			0.589189	0.579502	0.562217			0.934641	0.928644	0.924977		0.0880701	0.0637273	0.0603013		0.0929543	0.086954	0.0671041
	0.637574	0.613525	0.595932			0.573285	0.566379	0.558592			0.938466	0.930863	0.929504		0.0874015	0.0793705	0.0787125		0.0899412	0.0835638	0.071316
	0.622872	0.605901	0.599474			0.584381	0.56735	0.554398			0.935708	0.923347	0.918158		0.0723121	0.0702914	0.0614238		0.089397	0.0833515	0.0720053
	0.621133	0.615857	0.596411			0.581361	0.5669	0.551525			0.929726	0.925101	0.920432		0.126427	0.100267	0.0758269		0.0835935	0.0738701	0.0690626
	0.614052	0.601589	0.595075			0.575982	0.548165	0.54505			0.92882	0.925096	0.917945		0.0968005	0.0753629	0.0632402		0.0910062	0.0724587	0.0666127
	0.613738	0.599399	0.589069			0.582704	0.572308	0.559755			0.93304	0.92524	0.920742		0.0975288	0.0819101	0.0818542		0.075555	0.0724772	0.0582952
	0.622818	0.606167	0.596125			0.579201	0.558039	0.550108			0.934171	0.922282	0.920223		0.0852089	0.071248	0.069872		0.0894444	0.0809029	0.0799444
	0.619632	0.617955	0.604604			0.576334	0.555411	0.544641			0.927025	0.923917	0.922122		0.101008	0.0797222	0.0793245		0.061073	0.0603929	0.0599438
	0.626918	0.612898	0.601625			0.585325	0.559208	0.544252			0.928365	0.925522	0.921872		0.0961827	0.0681067	0.0621775		0.062495	0.0548997	0.0546707
	0.622112	0.606187	0.598745			0.581465	0.570388	0.555015			0.932012	0.924483	0.923008		0.0916291	0.0891308	0.0837164		0.0757767	0.0751026	0.0643044
	0.615605	0.607642	0.594856			0.58258	0.571994	0.55222			0.936391	0.931258	0.92198		0.0867902	0.0850653	0.0835992		0.0707941	0.0697834	0.0693132
	0.643099	0.622441	0.611109			0.570593	0.567113	0.557324			0.933262	0.925891	0.922961		0.103415	0.0949354	0.0943446		0.0867213	0.0804541	0.0685595
	0.632506	0.613629	0.599892			0.574084	0.556444	0.54334			0.935709	0.924213	0.921308		0.0864915	0.0738317	0.0686718		0.0703015	0.0616303	0.0554467
	0.627539	0.606713	0.600803			0.580211	0.55885	0.543082			0.933907	0.92557	0.921864		0.0828003	0.0827159	0.0614326		0.106245	0.0835365	0.0819437
	0.614893	0.601305	0.595058			0.589295	0.576419	0.55342			0.931283	0.925403	0.919084		0.0727015	0.0636779	0.0514798		0.10785	0.0670654	0.0582356
	0.626253	0.608878	0.588329			0.583359	0.564591	0.557521			0.931005	0.924291	0.922859		0.1055	0.088523	0.0773601		0.0759165	0.0715954	0.0670782
	0.632483	0.612377	0.595223			0.582132	0.561776	0.555415			0.92615	0.924642	0.921169		0.0973201	0.0865444	0.0826561		0.0627379	0.0612962	0.054504
	0.637779	0.630331	0.610993			0.584571	0.569349	0.553137			0.934318	0.927416	0.92163		0.102613	0.0681264	0.0674345		0.068851	0.0683018	0.0592732
	0.638468	0.627607	0.596053			0.5881	0.582905	0.556223			0.935398	0.930682	0.922876		0.112824	0.0857151	0.0745769		0.0671178	0.0542661	0.0491956
	0.6434	0.608393	0.594288			0.592001	0.571294	0.560567			0.930927	0.928313	0.921852		0.120843	0.0936587	0.0718103		0.105051	0.0664048	0.0570904
	0.615189	0.607084	0.602051			0.580046	0.553254	0.545479			0.931192	0.926701	0.92657		0.0737211	0.064483	0.0570285		0.102339	0.0849476	0.0843697
	0.634338	0.61709	0.599575			0.581578	0.577157	0.560454			0.929624	0.924695	0.920348		0.0954018	0.0908118	0.0768121		0.101425	0.0884535	0.070293
	0.621927	0.61032	0.594062			0.564463	0.550016	0.536269			0.928949	0.925646	0.919752		0.0843068	0.0822306	0.0796152		0.0813173	0.0768899	0.0758608
	0.629578	0.623492	0.610207			0.572536	0.556732	0.546799			0.933397	0.928057	0.923069		0.113501	0.0899786	0.0701281		0.0935896	0.0887224	0.0816274
	0.607174	0.592067	0.585194			0.564216	0.55485	0.546308			0.931559	0.92518	0.922767		0.124222	0.117173	0.073104		0.128193	0.088755	0.0711564
	0.64718	0.605265	0.595237			0.586306	0.574124	0.556105			0.929376	0.925373	0.923206		0.0887834	0.074433	0.0630102		0.132633	0.0983794	0.0819932
	0.626405	0.612865	0.602664			0.579735	0.567643	0.545158			0.929102	0.92528	0.92402		0.0700988	0.0696119	0.0676018		0.0732549	0.0538832	0.0537837
	0.624697	0.597085	0.593319			0.580259	0.563857	0.542013			0.933326	0.93049	0.922278		0.135152	0.0915797	0.081491		0.0720168	0.0658597	0.0615374
	0.618106	0.600337	0.592688			0.583525	0.559685	0.547973			0.934301	0.927812	0.924436		0.0834722	0.0736778	0.0691132		0.0748957	0.0596042	0.0582447
	0.632042	0.627785	0.606827			0.57351	0.555216	0.548103			0.933994	0.930007	0.923293		0.0794166	0.0669259	0.0629605		0.0790843	0.0655729	0.0575222
	0.614926	0.598072	0.591767			0.583689	0.571477	0.560005			0.934967	0.92507	0.921689		0.0865504	0.0667867	0.0625956		0.0794317	0.0742857	0.0559385
	0.62594	0.609851	0.60697			0.582893	0.56392	0.560012			0.930909	0.929491	0.924398		0.0831831	0.0747451	0.072112		0.0652894	0.0630476	0.0538338
	0.61909	0.602784	0.601636			0.574977	0.561757	0.546944			0.933836	0.923914	0.922016		0.0796489	0.0558877	0.0532175		0.105311	0.0828947	0.0683643
	0.625987	0.615483	0.602065			0.585239	0.577712	0.556319			0.933545	0.929514	0.920261		0.0784847	0.0673612	0.0620818		0.0959811	0.084786	0.0766824
	0.626499	0.623885	0.606433			0.573941	0.563416	0.555564			0.927107	0.92659	0.919662		0.0828932	0.0825731	0.0803124		0.0895257	0.0798824	0.0671514
	0.631376	0.588104	0.582981			0.572115	0.563946	0.557423			0.932362	0.926024	0.922455		0.112024	0.0891202	0.0753716		0.115967	0.104217	0.0849095
	0.610855	0.588187	0.580045			0.584139	0.551056	0.542504			0.930421	0.926184	0.923002		0.128069	0.0864522	0.0657169		0.091953	0.088717	0.0839011
	0.626338	0.600831	0.593245			0.560037	0.553718	0.542913			0.939292	0.924392	0.92183		0.0676514	0.0641286	0.0580679		0.0877872	0.0748666	0.0614463
	0.637094	0.607292	0.597296			0.570623	0.559343	0.55326			0.927699	0.923841	0.920788		0.0748284	0.0710866	0.0623623		0.074282	0.0707935	0.0638327
	0.628911	0.612392	0.596492			0.579177	0.565966	0.544798			0.927628	0.923461	0.921684		0.111593	0.0878476	0.0808942		0.081988	0.081926	0.0792828
	0.607362	0.599624	0.595486			0.582715	0.5652	0.547741			0.932491	0.925594	0.922859		0.103905	0.0801637	0.077059		0.0779255	0.0737722	0.060266
	0.62799	0.607961	0.596667			0.566917	0.555612	0.548117			0.925445	0.922554	0.919684		0.0889055	0.0646815	0.0637942		0.0940496	0.0605854	0.053878
	0.620708	0.609429	0.5969			0.592419	0.57248	0.558621			0.937761	0.92975	0.920049		0.12474	0.0774553	0.0719041		0.107154	0.0850754	0.080274
	0.622277	0.609763	0.598301			0.587713	0.561167	0.555031			0.928315	0.925676	0.921698		0.104966	0.081644	0.0745111		0.0777729	0.0664711	0.0653414
	0.652105	0.606802	0.595275			0.590455	0.555498	0.551749			0.932635	0.923544	0.918737		0.12089	0.0882944	0.0875851		0.0889343	0.0697132	0.0669913
	0.622201	0.611414	0.593453			0.578128	0.56386	0.557132			0.928415	0.921571	0.920277		0.113637	0.0863491	0.0585801		0.0898249	0.0842	0.0758422
	0.622239	0.615441	0.598621			0.564597	0.554561	0.551603			0.927863	0.925082	0.921703		0.114243	0.091147	0.0894472		0.132094	0.0712827	0.0690716
	0.637551	0.604889	0.59676			0.570211	0.562414	0.559482			0.931151	0.924119	0.922747		0.136026	0.0804751	0.0726271		0.0958764	0.0862774	0.0857864
	0.642689	0.614439	0.597372			0.59227	0.575919	0.567954			0.927402	0.923806	0.918813		0.0688617	0.0643025	0.061551		0.0861057	0.0800222	0.0796318
	0.633639	0.628142	0.605581			0.586674	0.552936	0.552456			0.925993	0.92413	0.922089		0.0867739	0.0829716	0.0790445		0.105575	0.0877989	0.0669517
	0.617495	0.603842	0.598701			0.571858	0.555651	0.539063			0.93089	0.92455	0.922617		0.0994806	0.0797827	0.0558791		0.139704	0.0615982	0.0613466
	0.637953	0.623617	0.609901			0.578876	0.570201	0.558273			0.93658	0.927676	0.922251		0.0967535	0.0801712	0.0722096		0.10451	0.0778295	0.052589
	0.633503	0.625025	0.585915			0.578182	0.559403	0.55354			0.931605	0.926836	0.920956		0.100154	0.09117	0.0859		0.12002	0.0649384	0.0504859
	0.638262	0.601858	0.590225			0.588952	0.571973	0.549346			0.930964	0.926232	0.922702		0.0903099	0.0826012	0.05839		0.10328	0.0791566	0.0730848
	0.618844	0.600642	0.594029			0.564851	0.55577	0.54958			0.924555	0.921214	0.914319		0.0844395	0.0834317	0.0804309		0.0850181	0.0795773	0.0598024
	0.621427	0.600576	0.58439			0.565895	0.553872	0.549816			0.928838	0.926044	0.920332		0.0974632	0.0661441	0.0596494		0.101471	0.0881722	0.0817353
	0.627699	0.613726	0.596589			0.584002	0.574004	0.557221			0.928701	0.924654	0.923209		0.0944416	0.0930861	0.0801754		0.0790429	0.0628088	0.0610052
	0.622029	0.608421	0.597611			0.569622	0.555253	0.546561			0.927722	0.923905	0.922291		0.0953083	0.0909308	0.0679		0.0955637	0.0798852	0.0605712
	0.612	0.602713	0.583648			0.586244	0.562791	0.550089			0.930031	0.924507	0.922903		0.123036	0.113439	0.083756		0.0975038	0.0938145	0.0801525
	0.627106	0.607347	0.592879			0.577926	0.566851	0.553412			0.929579	0.926124	0.923674		0.0898405	0.0705422	0.0687067		0.0927196	0.0902056	0.0669898
	0.639069	0.612871	0.602932			0.580283	0.567563	0.561648			0.932472	0.930671	0.927262		0.100117	0.0798061	0.0754064		0.0799499	0.0733077	0.0683518
	0.62021	0.616867	0.600371			0.579973	0.564939	0.562468			0.928166	0.926577	0.923302		0.0885887	0.0661841	0.0634936		0.0809408	0.0797245	0.0761519
	0.627297	0.615004	0.596846			0.585807	0.575186	0.560673			0.938125	0.92516	0.917665		0.0740053	0.0530511	0.0529976		0.079023	0.0730028	0.0574126
	0.615413	0.612084	0.595534			0.567914	0.560245	0.551873			0.929567	0.926277	0.922464		0.0614493	0.0599973	0.0597247		0.0964586	0.0759788	0.074138
	0.621423	0.605372	0.591822			0.59596	0.557258	0.552709			0.925776	0.921688	0.91791		0.0892318	0.0836077	0.0831629		0.153624	0.132779	0.0586267
	0.648102	0.613314	0.609231			0.590485	0.561548	0.559872			0.933476	0.922114	0.920753		0.106225	0.0854273	0.0631944		0.0946356	0.073419	0.072316
	0.61974	0.611524	0.607787			0.598804	0.577611	0.556087			0.932443	0.926561	0.922761		0.100919	0.0997182	0.0867826		0.086578	0.0571773	0.0564131
	0.636138	0.617928	0.614417			0.587369	0.567044	0.556629			0.930178	0.923378	0.921279		0.102468	0.082174	0.0806366		0.0956786	0.0689685	0.0687264
	0.629988	0.625265	0.609883			0.579349	0.562676	0.549193			0.935378	0.928098	0.922305		0.0814595	0.0666099	0.0623652		0.0958616	0.0931412	0.0535932
	0.623669	0.607313	0.598512			0.575146	0.564106	0.553826			0.930179	0.924489	0.921525		0.0831622	0.0778539	0.0691036		0.0804041	0.0791293	0.0670545
	0.626753	0.610623	0.600542			0.571221	0.560071	0.552329			0.93112	0.926802	0.925566		0.0766442	0.056809	0.0542662		0.0669749	0.0461261	0.0439665
	0.61634	0.607124	0.594649			0.582858	0.568887	0.558389			0.928817	0.92168	0.919196		0.0990921	0.0936915	0.0858815		0.100913	0.0823402	0.0712994
	0.609371	0.600741	0.588908			0.594134	0.570334	0.561896			0.924649	0.921132	0.917637		0.0865314	0.0799626	0.0738512		0.118337	0.114998	0.0796889
	0.617833	0.607921	0.595861			0.566637	0.555638	0.544239			0.928537	0.926106	0.922939		0.0981563	0.0971185	0.0781312		0.0849077	0.0834964	0.0803447
	0.621309	0.598989	0.58491			0.569964	0.562461	0.553563			0.930892	0.928459	0.924098		0.0729379	0.0724137	0.0681565		0.0774077	0.062007	0.0599648
	0.635612	0.607048	0.589094			0.584671	0.565968	0.553228			0.941095	0.929438	0.927116		0.114951	0.0980941	0.0857317		0.0742356	0.0629367	0.0602759
	0.620488	0.606613	0.595858			0.590126	0.567624	0.552619			0.930228	0.925163	0.924775		0.0704568	0.0701609	0.0678333		0.0845705	0.0640216	0.0610069
	0.61221	0.605062	0.59923			0.589635	0.577696	0.55933			0.935649	0.928101	0.923514		0.0929825	0.088164	0.0625965		0.0878206	0.0793177	0.0775
	0.630084	0.622601	0.600204			0.579799	0.569598	0.56328			0.927181	0.919585	0.916756		0.0917862	0.0888022	0.0833292		0.103007	0.0698209	0.0631375
	0.62446	0.603334	0.591597			0.57454	0.556039	0.549442			0.929945	0.926881	0.92139		0.0755105	0.064397	0.0631862		0.0874932	0.084294	0.0756802
	0.640401	0.631392	0.621201			0.568222	0.563347	0.544232			0.934509	0.930013	0.923891		0.0809134	0.0771248	0.0690264		0.112184	0.0896784	0.0584504
	0.620077	0.613114	0.606091			0.571292	0.56522	0.558058			0.927937	0.92571	0.921205		0.0668261	0.0665912	0.0641651		0.0601923	0.0563261	0.0512651
	0.626372	0.619994	0.604799			0.588074	0.568152	0.563726			0.937168	0.927712	0.921317		0.142281	0.0888259	0.0708808		0.11268	0.0780693	0.0772441
	0.617917	0.607649	0.596504			0.575281	0.570239	0.550616			0.928114	0.923437	0.917549		0.107555	0.0819073	0.0746054		0.0542697	0.053076	0.0506904
	0.627349	0.613009	0.590402			0.587287	0.576319	0.545052			0.92937	0.924981	0.924526		0.077553	0.065985	0.0626257		0.11054	0.0980043	0.0915557
	0.613185	0.604045	0.596176			0.60424	0.571043	0.562215			0.93317	0.923192	0.918673		0.109318	0.0922547	0.0713325		0.13609	0.11402	0.0802287
	0.612921	0.60848	0.595777			0.5943	0.574361	0.556654			0.932755	0.922682	0.919282		0.080808	0.0671619	0.0576897		0.142833	0.0741969	0.0710605
	0.625632	0.609633	0.602474			0.568431	0.550648	0.546485			0.936547	0.926146	0.924857		0.0939577	0.0710916	0.0706555		0.0751633	0.069424	0.0636441
	0.625098	0.616173	0.601048			0.584894	0.549761	0.542733			0.935464	0.927098	0.924081		0.0943602	0.0907188	0.0753729		0.127073	0.0770546	0.0632245
	0.643055	0.618588	0.604813			0.592221	0.574769	0.557382			0.929485	0.928511	0.921089		0.0963162	0.0806242	0.0798657		0.0771458	0.0678451	0.0564581
	0.632092	0.616556	0.603185			0.585952	0.575391	0.557378			0.924706	0.920851	0.918498		0.105485	0.0668959	0.0661283		0.0615681	0.0606242	0.0583084
	0.628053	0.602775	0.591701			0.597556	0.565482	0.546345			0.929092	0.923061	0.916864		0.0679189	0.0624305	0.0578105		0.137604	0.0905737	0.0800049
	0.628398	0.619321	0.601896			0.566518	0.549561	0.545416			0.936376	0.931823	0.92382		0.100364	0.0846743	0.0794726		0.088376	0.0877613	0.0768911
	0.629836	0.617966	0.606043			0.566421	0.554344	0.546646			0.931992	0.92537	0.921383		0.0696939	0.066378	0.0539968		0.0906148	0.0846226	0.0759849
	0.619315	0.609298	0.600226			0.583107	0.562016	0.554687			0.92851	0.922638	0.915649		0.113183	0.0863786	0.0784026		0.109738	0.0577072	0.0493342
	0.61794	0.610027	0.589535			0.570071	0.560119	0.550141			0.934018	0.931291	0.927634		0.0879711	0.0762798	0.0756161		0.0754981	0.0533646	0.0480923
	0.628403	0.61132	0.608935			0.592401	0.558298	0.553428			0.924082	0.916106	0.914609						0.0881429	0.0559983	0.0549405
	0.625187	0.607131	0.595897			0.573802	0.570235	0.549058			0.928355	0.926794	0.923997						0.114633	0.0833003	0.0767168
	0.626015	0.60072	0.587273			0.573888	0.569486	0.555478			0.923335	0.918823	0.915394						0.0714637	0.0702563	0.0670926
	0.627399	0.621012	0.601123			0.595551	0.568686	0.552367			0.929184	0.925566	0.92049						0.0774163	0.0736595	0.0648983
	0.635054	0.612866	0.600034			0.584773	0.55892	0.552019			0.932013	0.925107	0.92172						0.109579	0.0823186	0.0753467
	0.61498	0.60281	0.58608			0.575909	0.572217	0.546424			0.931287	0.925526	0.920979						0.118391	0.0819812	0.0729218
	0.628601	0.606233	0.594107			0.576991	0.563628	0.556003			0.924083	0.923276	0.919465						0.0736303	0.0465317	0.0461715
	0.610611	0.601525	0.595577			0.563728	0.559923	0.552894			0.937532	0.927553	0.925334						0.0812047	0.0700066	0.0660985
	0.612599	0.591469	0.584969			0.584278	0.562887	0.552447			0.930521	0.926882	0.923868						0.115602	0.0810574	0.0706887
