# Supplementary material for: Experience-driven development of decision-related representations in the auditory cortex
Source: EMBO Rep. 2024 Nov 11;26(1):84–100. doi: 10.1038/s44319-024-00309-0 (PMC11723978; doi:10.1038/s44319-024-00309-0)
Supplement: Supplementary file 6 — Source data Fig. 4 [file 44319_2024_309_MOESM6_ESM.zip › Fig. 4/5b/5b.xlsx]

## Sheet: Sheet1
1.86975	1.83388	1.88099	1.91054
1.79731	1.9174	1.94766	1.93905
1.76828	1.88104	1.79456	1.83027
1.86377	1.96263	1.82911	1.91056
1.77689	1.86106	1.78011	1.84771
1.82894	1.886	1.82031	1.94598
1.81409	1.95727	1.87378	1.8559
1.84724	1.95029	1.86547	1.94628
1.75794	1.9229	1.81429	1.81785
1.86106	1.86809	1.76766	1.89678
1.77285	1.76651	1.89709	1.88591
1.83183	1.96249	1.88058	1.91504
1.75058	1.93228	1.71002	1.87497
1.91458	1.94738	1.79993	1.84489
1.82724	1.9114	1.72688	1.85502
1.76107	1.78155	1.78959	1.79648
1.8838	1.85491	1.88514	1.81615
1.84196	1.90481	1.86058	1.79895
1.79681	1.92331	1.72908	1.82342
1.90449	1.89912	1.73367	1.91943
1.79824	1.84709	1.82764	1.8674
1.83478	1.8548	1.94258	1.90384
1.72957	1.86987	1.89775	1.81235
1.83996	1.89746	1.93952	1.86008
1.85968	1.88201	1.85667	1.81106
1.90352	1.90911	1.79254	1.88469
1.87561	1.93942	1.74388	1.86866
1.78274	1.94375	1.85821	1.94767
1.76894	1.88107	1.76731	1.87381
1.7393	1.84901	1.7712	1.92242
1.88812	1.9127	1.78682	1.91321
1.86107	1.72109	1.76825	1.82155
1.7929	1.79422	1.87504	1.96958
1.79053	1.9493	1.87339	1.90865
1.73074	1.90852	1.73893	1.84889
1.8511	1.95943	1.87536	1.90349
1.80252	1.92152	1.71086	1.72572
1.86105	1.86174	1.66047	1.7629
1.83738	1.86584	1.91913	1.86163
1.71392	1.93631	1.78529	1.89113
1.71687	1.9055	1.7748	1.91851
1.87001	1.82604	1.8407	1.87621
1.83178	1.89553	1.69249	1.88609
1.81402	1.90565	1.73718	1.93871
1.82077	1.91158	1.72678	1.95475
1.8111	1.94673	1.71836	1.84413
1.84333	1.87157	1.88015	1.85714
1.75718	1.89807	1.84121	1.82441
1.82798	1.96605	1.84112	1.84524
1.83416	1.89063	1.86343	1.98959
1.88257	1.76751	1.80818	1.80401
1.88248	1.89586	1.7993	1.86314
1.86535	1.89599	1.88654	1.945
1.85014	1.96401	1.74655	1.83634
1.87847	1.93099	1.85202	2.01974
1.80265	1.95406	1.87727	1.80253
1.86598	1.90783	1.76509	1.89376
1.70605	1.91377	1.83413	1.989
1.80204	1.85725	1.82917	1.85723
1.84648	1.91664	1.87641	1.89012
1.86158	1.97216	1.77619	1.88363
1.81271	1.95007	1.82836	1.90346
1.85216	1.91885	1.94108	1.80209
1.79088	1.84282	1.6892	1.83344
1.83853	1.81007	1.74872	1.86838
1.86593	1.90325	1.90796	1.77003
1.82894	1.89421	1.86192	1.87913
1.84711	1.91595	1.79796	1.84784
1.88031	1.887	1.71375	1.78999
1.69366	1.82979	1.85616	1.93364
1.74817	1.92588	1.8859	1.96099
1.86477	1.89765	1.88554	1.86773
1.82088	1.87164	1.72754	1.85705
1.80838	1.81672	1.86136	1.86287
1.80398	1.92965	1.75127	1.84433
1.82307	1.948	1.84236	1.96943
1.83909	1.93471	1.79388	1.85468
1.80842	1.92568	1.93704	1.98254
1.78138	1.96707	1.80584	1.89141
1.84146	1.85266	1.96176	1.83635
1.87131	1.83662	1.80215	1.97077
1.8171	1.9558	1.74671	1.91591
1.80565	1.89705	1.83522	1.89774
1.8903	1.95386	1.77249	1.81984
1.8071	1.8278	1.88917	1.80436
1.79181	1.91272	1.71086	1.82573
1.83767	1.81166	1.74942	1.86904
1.74053	1.81366	1.81104	1.83522
1.88359	1.88479	1.8215	1.90813
1.85336	1.88824	1.89037	1.95806
1.83252	1.9136	1.86033	1.99957
1.87631	1.88268	1.87273	1.88868
1.79931	1.90109	1.76977	1.62341
1.8779	1.89151	1.81276	1.87151
1.76141	1.98511	1.78601	1.83315
1.86814	1.78235	1.79298	1.93429
1.83309	1.96991	1.87945	1.91177
1.83733	1.93072	1.79538	1.93407
1.86558	1.82721	1.88293	1.87736
1.93781	1.71411	1.9788	1.89897
1.83914	1.95644	1.88706	1.83083
1.83251	1.89855	1.85416	1.91149
1.86651	1.78521	1.81731	1.94017
1.86055	1.87451	1.74341	1.88177
1.79773	1.8619	1.72235	1.87941
1.7974	1.92307	1.8544	1.90788
1.81126	1.93753	1.78527	1.97515
1.80119	1.89288	1.80427	1.79146
1.7688	1.86974	1.75944	1.93285
1.83222	1.93895	1.93156	1.94354
1.82839	1.92682	1.79749	1.6272
1.84469	1.90432	1.8438	1.98586
1.8331	1.94036	1.76181	1.82212
1.82243	1.9478	1.91569	1.85805
1.79831	1.89977	1.9112	1.87756
1.8335	1.97473	1.76934	1.91234
1.84019	1.91085	1.74371	1.82043
1.77927	1.8921	1.92264	1.81144
1.83713	1.90842	1.67775	1.93567
1.7729	1.77835	1.88521	1.85232
1.79825	1.96074	1.83989	1.84117
1.86524	1.95431	1.75655	1.88937
1.80231	1.85376	1.8451	1.85129
1.89638	1.88451	1.88994	1.78779
1.91407	1.91887	1.85099	1.87343
1.76518	1.92743	1.75312	1.7804
1.75207	1.86895	1.79869	1.68885
1.84831	1.89785	1.8871	1.95087
1.90682	1.78709	1.86244	1.9452
1.7689	1.96063	1.9089	1.85567
1.83533	1.77297	1.78805	1.94899
1.863	1.93828	1.89874	1.89024
1.84608	1.90137	1.85589	1.84048
1.79148	1.88026	1.87241	1.99708
1.74951	1.90018	1.86419	1.92797
1.77097	1.91595	1.71654	1.82799
1.77704	1.97403	1.78229	1.84858
1.88382	1.97451	1.8775	1.92135
1.85119	1.88768	1.84802	1.95303
1.84606	1.88775	1.77771	1.93256
1.84418	1.9514	1.81246	1.8815
1.835	1.86433	1.66795	1.97275
1.81848	1.91554	1.78797	1.84057
1.82136	1.91046	1.81197	1.79038
1.80074	1.88795	1.71268	1.81904
1.80299	1.83535	1.82273	1.86101
1.68951	1.9295	1.7333	1.89522
1.84497	1.90766	1.7583	1.88972
1.83785	1.98192	1.79865	1.76161
1.86942	1.85809	1.67615	1.90874
1.85957	1.95964	1.82728	1.90305
1.81847	1.93228	1.73884	1.88919
1.80748	1.96475	1.86552	1.87206
1.77442	1.89778	1.82212	2.00257
1.82418	1.91955	1.74308	1.86015
1.83833	1.92174	1.83153	1.91876
1.79789	1.98445	1.85827	1.91207
1.75644	1.91777	1.86263	1.96603
1.83649	1.84057	1.64622	1.83669
1.8328	1.96807	1.91481	2.02833
1.71037	1.8441	1.8966	1.78232
1.83588	1.92911	1.7982	1.86878
1.87	1.87412	1.8342	1.80961
1.78582	1.77352	1.85476	1.87591
1.88832	1.94064	1.82493	1.85856
1.80778	1.86842	1.88768	1.6588
1.85209	1.87315	1.881	1.86729
1.82987	1.91353	1.88788	1.83034
1.80223	1.91877	1.87312	1.90162
1.87162	1.93185	1.7964	1.77528
1.82416	1.9153	1.83373	1.90189
1.7955	1.95529	1.76898	1.86584
1.82378	1.83986	1.80879	1.87877
1.89979	1.82814	1.83062	1.91096
1.75877	1.93829	1.88124	1.84253
1.81046	1.94871	1.79197	1.87075
1.85109	1.90197	1.88072	1.84127
1.89283	1.83828	1.68988	1.93047
1.83887	2.00618	1.87287	1.79819
1.83606	1.87223	1.88616	1.96541
1.84078	1.91396	1.83872	1.8627
1.78687	1.83345	1.7755	1.7894
1.86774	1.92311	1.83602	1.93925
1.89454	1.87752	1.90154	1.81955
1.73931	1.90907	1.87393	1.91647
1.82681	1.95063	1.76965	1.9395
1.81692	1.93835	1.86896	1.80235
1.82646	1.79475	1.92206	1.87176
1.88266	1.92006	1.78418	1.84343
1.84385	1.88765	1.87479	1.89046
1.79947	1.74918	1.91107	1.83087
1.79182	1.92577	1.83767	1.82127
1.90908	1.91566	1.8664	1.75656
1.73778	1.94121	1.79962	1.86016
1.85083	1.79202	1.74599	1.92355
1.84708	1.83575	1.88961	1.9334
1.65361	1.86334	1.85561	1.86223
1.65538	1.91499	1.86506	1.77487
1.91915	1.8454	1.88812	1.86545
1.90974	1.92975	1.82942	1.92031
1.75704	1.8559	1.83133	1.90111
1.81908	1.8476	1.83414	1.86208
1.74033	1.93411	1.83432	1.87043
1.81915	1.91429	1.83664	1.921
1.84145	1.93092	1.75757	1.86131
1.825	1.94403	1.7565	1.67356
1.83777	1.90927	1.82429	1.84068
1.78829	1.97961	1.71839	1.90562
1.78512	1.88906	1.90041	1.86162
1.77856	1.89466	1.77346	1.79072
1.86802	1.94011	1.82042	2.0012
1.88185	1.94212	1.75284	1.87886
1.76427	1.87631	1.78324	1.79597
1.85793	1.98088	1.67231	1.84815
1.84976	1.89589	1.78913	1.92394
1.83656	1.92114	1.806	1.87837
1.81083	1.85633	1.87395	1.84145
1.84249	1.81088	1.7857	1.95227
1.82344	1.80733	1.8405	1.74028
1.80823	1.83528	1.86036	1.86082
1.74077	1.8745	1.85619	1.74274
1.84588	1.89983	1.79534	1.79834
1.74654	1.90983	1.90211	1.85046
1.84466	1.90105	1.78881	1.92643
1.88093	1.83579	1.84353	1.9556
1.79991	1.89918	1.93022	1.90151
1.84053	1.87553	1.85956	1.89723
1.84288	1.93493	1.88119	1.87982
1.76184	1.94647	1.69374	1.95966
1.84133	1.88979	1.84407	1.7374
1.83704	1.94118	1.91918	1.89467
1.824	1.94418	1.81088	1.93289
1.83669	1.91965	1.7835	1.99005
1.7347	1.93783	1.82545	1.79562
1.86711	1.99994	1.80812	1.91953
1.85484	1.92141	1.92337	1.87547
1.87172	1.93275	1.8121	1.90338
1.67906	1.93111	1.89398	1.82014
1.83978	1.91645	1.83909	1.94416
1.78736	1.85059	1.77491	1.90518
1.83297	1.96954	1.85212	1.97298
1.84853	1.88203	1.76136	1.85024
1.8858	1.91829	1.80548	1.95721
1.91862	1.94375	1.81871	1.79364
1.75076	1.91954	1.74957	1.88184
1.78565	1.89141	1.81249	1.91439
1.85715	1.94872	1.86496	1.80343
1.86491	1.90254	1.84779	1.90588
1.8494	1.95438	1.84802	1.83537
1.85281	1.92411	1.87303	1.97232
1.83685	1.86249	1.69519	1.87303
1.7595	1.88886	1.79929	1.94035
1.85542	1.90723	1.76624	1.7844
1.85934	1.91438	1.9713	1.87945
1.87678	1.98475	1.72586	1.89628
1.84676	1.99544	1.82096	1.94146
1.78494	1.90353	1.91588	1.86184
1.85182	1.80342	1.80045	1.82345
1.8704	1.94292	1.75264	1.94496
1.7729	1.94849	1.9018	1.95906
1.84987	1.94887	1.95375	1.83181
1.83198	1.923	1.83213	1.85574
1.81084	1.93812	1.81238	1.7197
1.91352	1.96103	1.84189	1.86083
1.83305	1.85394	1.87811	1.90011
1.77915	1.94748	1.90469	1.87846
1.8558	1.95211	1.89045	1.88499
1.75905	1.85288	1.83506	1.76421
1.83643	1.93999	1.7719	1.87212
1.79823	1.88111	1.84429	1.78105
1.73513	1.82876	1.89468	1.82908
1.85725	1.96378	1.9114	1.84472
1.69437	1.94335	1.74686	1.80256
1.76604	1.88848	1.89211	1.84663
1.80281	1.79518	1.79101	1.69076
1.76486	1.87342	1.82762	1.84166
1.84855	1.85982	1.7789	1.89709
1.85913	1.89461	1.82015	1.95353
1.83003	1.95031	1.87506	1.90137
1.89582	1.88737	1.70969	1.85107
1.8454	1.93523	1.76299	1.75457
1.77129	1.9271	1.89972	1.73376
1.8244	1.8201	1.87121	1.93536
1.79342	1.98925	1.74861	1.68862
1.82468	1.77307	1.80439	1.89443
1.87398	1.92964	1.81745	1.97944
1.84941	2.00081	1.8409	1.91484
1.87757	1.9659	1.79349	1.92105
1.89189	1.90271	1.85514	1.90026
1.84952	1.83146	1.9058	1.99584
1.83316	1.94373	1.76497	1.87802
1.89954	1.92472	1.73931	1.85429
1.84218	1.78148	1.8623	1.94416
1.85792	1.90378	1.86234	1.86786
1.83584	1.9165	1.8545	1.90707
1.84011	1.83033	1.84845	1.97456
1.82483	1.967	1.89252	1.88136
1.82214	1.87728	1.73449	1.89851
1.80218	1.89154	1.89047	1.82969
1.86138	1.94902	1.8267	1.96268
1.71726	1.90295	1.717	1.87679
1.85672	1.93341	1.87385	1.90105
1.86547	1.92676	1.88699	1.77739
1.7508	1.93807	1.84178	1.85088
1.82199	1.896	1.77729	1.91745
1.77746	1.85695	1.71261	1.85828
1.85105	1.89897	1.89723	1.83514
1.81258	1.81421	1.91328	1.88125
1.86726	1.92399	1.86644	1.83315
1.789	1.85246	1.83571	1.81682
1.82471	1.94695	1.81518	1.90304
1.79928	1.87151	1.75523	1.82249
1.7168	1.94874	1.74996	1.65443
1.89009	1.91417	1.80218	1.81468
1.75221	1.88709	1.85293	1.93888
1.78412	1.89896	1.81489	1.93771
1.81368	1.96731	1.72826	1.84506
1.76459	1.93375	1.83403	1.88964
1.83484	1.93939	1.81354	1.83677
1.77427	1.92667	1.74929	1.98794
1.83829	1.92098	1.70376	1.78581
1.81266	1.92748	1.78172	1.96596
1.7937	1.84866	1.80463	1.93857
1.86383	1.93182	1.79349	1.88424
1.80456	1.94552	1.82174	1.86575
1.73075	1.94637	1.8641	1.77812
1.71886	1.83867	1.80523	1.90476
1.83049	1.88568	1.8009	1.88067
1.73981	1.96625	1.84645	1.89924
1.77018	1.92792	1.85418	1.78005
1.79699	1.86071	1.65696	1.79997
1.84676	1.8981	1.8815	1.89736
1.73591	1.85193	1.62978	1.84071
1.77016	1.87453	1.82024	1.88406
1.83822	1.95324	1.87273	1.81092
1.86036	1.96308	1.85753	1.97806
1.77484	1.89369	1.93808	1.97415
1.84463	1.99874	1.87439	1.79901
1.77467	1.82913	1.73727	1.84791
1.85717	1.80271	1.72975	1.88177
1.81309	1.87964	1.77684	1.82692
1.79677	1.86125	1.73992	1.89085
1.76749	1.95441	1.8965	1.94141
1.84483	1.8012	1.78356	1.86344
1.7028	1.92472	1.80055	1.79882
1.85472	1.85827	1.79108	1.8953
1.71082	1.96677	1.80525	1.82291
1.90245	1.84508	1.79599	1.84786
1.85485	1.92695	1.83176	1.95598
1.68895	1.90329	1.81054	1.93325
1.79897	1.98988	1.80884	1.90663
1.89552	1.84364	1.86341	1.88156
1.76707	1.85045	1.79918	1.97866
1.8186	1.90315	1.88557	1.94199
1.79396	1.86332	1.7718	1.96313
1.88267	1.90361	1.76509	1.87852
1.90238	1.9479	1.90287	1.8949
1.72586	1.88653	1.79333	1.9098
1.82733	1.85404	1.89971	1.84954
1.79222	1.8385	1.86999	1.8234
1.91976	1.94967	1.78257	1.92395
1.7947	1.91669	1.69923	1.77938
1.86545	1.89289	1.74476	1.70463
1.79406	1.89129	1.75574	1.90546
1.84728	1.88594	1.84753	1.91469
1.85482	1.86267	1.84856	1.90428
1.81475	1.95758	1.86903	1.711
1.82011	1.95725	1.72306	1.91672
1.81256	1.87782	1.88463	1.80698
1.75931	1.88943	1.75402	1.99786
1.76795	1.87898	1.87526	1.86242
1.69681	1.92979	1.796	1.86329
1.82376	1.8879	1.66878	1.85516
1.77584	1.84581	1.75852	1.9527
1.79227	1.92024	1.85174	1.71102
1.79525	1.91254	1.81939	1.86941
1.91159	1.90116	1.74355	1.92012
1.88832	1.92186	1.85902	1.90314
1.85229	1.90011	1.77244	1.83119
1.82906	1.9177	1.74921	1.91225
1.76903	1.94929	1.79927	1.77633
1.86334	1.77165	1.80524	1.77969
1.90363	1.93592	1.89451	1.88855
1.84322	1.89026	1.65658	1.89186
1.84163	1.88644	1.84499	1.95913
1.78736	1.79979	1.88324	1.8424
1.83778	1.87519	1.73183	1.9207
1.8213	1.91504	1.90663	1.94565
1.87028	1.86485	1.77103	1.79323
1.84232	1.88713	1.69936	1.97598
1.73241	1.86534	1.90681	1.83332
1.8082	1.96579	1.90362	1.8865
1.8222	1.8291	1.89533	1.85001
1.86996	1.78293	1.82018	1.80197
1.79983	1.90203	1.81097	1.86266
1.77383	1.91483	1.95579	1.81891
1.80348	1.9967	1.91752	1.84049
1.81459	1.88271	1.76358	1.86044
1.83166	1.8749	1.82677	1.94521
1.81605	1.91637	1.93034	1.88126
1.80626	1.93778	1.88455	1.84448
1.82929	1.88828	1.82945	1.82234
1.82217	1.9614	1.78151	1.89838
1.79944	1.8131	1.86938	1.83709
1.82709	1.96203	1.88629	1.8794
1.8903	1.84403	1.76128	1.83895
1.74004	1.85514	1.86353	1.94422
1.78815	1.90107	1.88751	1.85058
1.72554	1.90132	1.81867	1.77421
1.82312	1.86142	1.79246	1.85823
1.85436	1.96617	1.81842	1.90586
1.87971	1.85714	1.87913	1.77986
1.76718	1.90768	1.78512	1.80248
1.78879	1.92412	1.73669	1.86301
1.7942	1.90815	1.79173	1.93225
1.86445	1.86083	1.78727	1.70611
1.87645	1.90578	1.84646	1.83709
1.80145	1.84609	1.78296	1.94207
1.90607	1.85907	1.84551	1.93706
1.83671	1.91376	1.73115	1.96189
1.74919	1.90325	1.71174	1.927
1.83631	1.96996	1.73155	1.91652
1.78571	1.8956	1.87456	1.87328
1.87148	1.96186	1.78639	1.76166
1.82785	1.81403	1.75144	1.87075
1.79807	1.93385	1.92065	1.91992
1.7623	1.82766	1.90697	1.88766
1.71724	1.90466	1.83857	1.96097
1.76076	1.89375	1.87435	1.88361
1.89905	1.97325	1.89259	1.96979
1.85262	1.85819	1.78419	1.77489
1.89799	1.94915	1.7828	1.92067
1.8129	1.74484	1.80167	1.90561
1.80739	1.9416	1.83917	1.90794
1.86741	1.92837	1.70538	1.81867
1.81416	1.80042	1.86498	1.87612
1.79447	1.9384	1.84079	1.93052
1.81523	1.83061	1.78813	1.75598
1.89075	1.78403	1.82651	1.99099
1.87742	1.81134	1.67431	1.86677
1.72745	1.79418	1.80766	1.92244
1.89502	1.95841	1.75331	1.84131
1.90692	1.89325	1.89854	1.78821
1.82664	1.92521	1.84328	1.76522
1.79417	1.89993	1.84314	1.91
1.8832	1.90367	1.75673	1.75098
1.7801	1.89139	1.73736	1.95386
1.887	1.96348	1.79743	1.87981
1.85718	1.79666	1.91083	1.83006
1.85329	1.89671	1.66867	1.78027
1.84753	1.85075	1.88569	1.92708
1.84532	1.86646	1.82339	1.92682
1.77616	1.7522	1.75528	1.78791
1.855	1.86764	1.83886	1.77806
1.917	1.80401	1.70823	1.88828
1.86539	1.87318	1.85135	1.76621
1.81345	1.9327	1.83917	1.80299
1.8347	1.9648	1.76963	1.92501
1.83958	1.90502	1.84199	1.89661
1.77572	1.88984	1.77798	1.97758
1.74651	1.82427	1.82984	1.83865
1.80554	1.91773	1.89483	1.87084
1.85183	1.91788	1.80186	1.89077
1.83832	1.92894	1.83291	1.95069
1.93384	1.95525	1.82193	1.75515
1.82075	1.8921	1.74851	1.82392
1.8344	1.92963	1.76712	1.92902
1.77701	1.95796	1.8401	1.90342
1.83852	1.91596	1.77001	1.8823
1.78248	1.89631	1.73802	1.93454
1.7303	1.82191	1.83159	1.93927
1.80657	1.94706	1.86563	1.95129
1.88835	1.95638	1.72053	1.93171
1.79744	1.82336	1.72195	1.76553
1.87181	1.92204	1.83796	1.75805
1.79536	1.79455	1.80339	1.88647
1.82745	1.90456	1.82686	1.9289
1.86199	1.98937	1.79371	1.8584
1.87382	1.88254	1.84061	1.76887
1.88416	1.92727	1.74963	1.84184
1.88475	1.8918	1.78404	1.87191
1.76501	1.86993	1.82487	1.82203
1.82986	1.86635	1.84809	1.93502
1.84068	1.96158	1.8667	1.88732
1.84742	1.83939	1.82789	1.92266
1.90218	1.90471	1.75902	1.7911
1.92418	1.92464	1.8615	1.86217
1.91309	1.97209	1.77412	1.83722
1.8497	1.80567	1.79667	1.74509
1.85012	1.98729	1.80688	2.0141
1.76394	1.96325	1.84042	1.89516
1.82828	1.85504	1.74873	1.89585
1.7313	1.96016	1.8638	1.85264
1.78126	1.95772	1.95848	1.88325
1.79144	1.85585	1.8856	1.86125
1.82262	1.87952	1.78351	1.71463
1.80069	1.85998	1.83996	1.94075
1.81863	1.88435	1.8994	1.84437
1.80272	1.90085	1.75425	1.89629
1.74227	1.93304	1.9164	1.70689
