# Supplementary material for: Experience-driven development of decision-related representations in the auditory cortex
Source: EMBO Rep. 2024 Nov 11;26(1):84–100. doi: 10.1038/s44319-024-00309-0 (PMC11723978; doi:10.1038/s44319-024-00309-0)
Supplement: Supplementary file 6 — Source data Fig. 4 [file 44319_2024_309_MOESM6_ESM.zip › Fig. 4/5c/enhanced.xlsx]

## Sheet: Sheet1
	val(:,:,1) =
	1.4098 1.4756 1.4938 1.4699
	1.6177 1.4665 1.4950 1.4831
	1.5685 1.4999 1.4604 1.6587
	1.4171 1.4866 1.6488 1.5484
	1.6800 1.6177 1.4652 1.6230
	1.8832 1.5504 1.5249 1.5729
	1.6020 1.6807 1.5490 1.5629
	1.5549 1.6341 1.5729 1.8022
	1.4505 1.4766 1.6007 1.5360
	1.5085 1.3775 1.5158 1.4145
	1.4721 1.5835 1.5857 1.5212
	1.6544 1.2815 1.4748 1.5757
	1.5570 1.5817 1.4303 1.5438
	1.5868 1.5063 1.2649 1.6597
	1.4576 1.1836 1.4595 1.4018
	1.4968 1.6671 1.4910 1.5777
	1.4092 1.6284 1.5114 1.4963
	1.5700 1.5633 1.6243 1.5205
	1.5091 1.3107 1.5456 1.3885
	1.5777 1.5789 1.7373 1.6782
	1.5348 1.5639 1.5316 1.4538
	1.4308 1.7085 1.4382 1.7517
	1.5925 1.7608 1.2942 1.3197
	1.6194 1.6918 1.4955 1.4032
	1.5095 1.5428 1.4100 1.5127
	1.5021 1.4788 1.6141 1.6298
	1.5467 1.6036 1.4236 1.7012
	1.4112 1.6374 1.5826 1.5143
	1.5042 1.5573 1.6357 1.4707
	1.5756 1.6552 1.6353 1.4614
	1.6018 1.5343 1.4120 1.4342
	1.6559 1.6314 1.3875 1.6279
	1.5250 1.7696 1.3875 1.4330
	1.5161 1.7203 1.5150 1.8363
	1.4927 1.5762 1.6616 1.3501
	1.5263 1.6845 1.5758 1.3452
	1.5250 1.6681 1.4885 1.6533
	1.4764 1.4747 1.3877 1.5303
	1.4756 1.6905 1.5185 1.6776
	1.5419 1.7154 1.4677 1.6181
	1.4839 1.6495 1.4721 1.5403
	1.3839 1.4042 1.6165 1.4966
	1.5697 1.5662 1.5234 1.5172
	1.6629 1.3940 1.5303 1.4421
	1.6633 1.5067 1.5821 1.2916
	1.3085 1.6396 1.6733 1.5948
	1.6751 1.4528 1.4487 1.4566
	1.3674 1.6826 1.5168 1.3757
	1.6979 1.7492 1.5094 1.6498
	1.3453 1.4570 1.3826 1.6024
	1.6238 1.5076 1.4812 1.3994
	1.6274 1.5165 1.3594 1.5312
	1.5501 1.5965 1.5859 1.6133
	1.5149 1.4190 1.3318 1.5294
	1.4211 1.4878 1.7057 1.5291
	1.3754 1.4921 1.5334 1.3871
	1.5566 1.5478 1.5034 1.5434
	1.4158 1.6832 1.3395 1.6586
	1.6757 1.3922 1.5043 1.4829
	1.5125 1.7063 1.5030 1.6202
	1.5480 1.5746 1.5409 1.6150
	1.6350 1.6311 1.6051 1.5380
	1.7195 1.9030 1.5652 1.4590
	1.5310 1.5398 1.4616 1.5769
	1.5555 1.6756 1.5126 1.5318
	1.6529 1.7029 1.5642 1.7249
	1.4736 1.6488 1.5843 1.5906
	1.5570 1.5245 1.4844 1.4084
	1.5402 1.5130 1.6239 1.4120
	1.4155 1.7778 1.4059 1.7053
	1.5838 1.6340 1.5420 1.4236
	1.4401 1.4701 1.5321 1.5649
	1.4367 1.6832 1.5371 1.3084
	1.4975 1.6162 1.6449 1.4888
	1.6371 1.4640 1.4957 1.7134
	1.4719 1.6939 1.6047 1.4556
	1.6659 1.7510 1.5677 1.4680
	1.6790 1.5506 1.6513 1.5343
	1.5320 1.4069 1.5301 1.6309
	1.4413 1.6021 1.5926 1.3327
	1.3218 1.5672 1.6546 1.5483
	1.3199 1.1624 1.4280 1.5820
	1.5531 1.4489 1.4906 1.6686
	1.6773 1.5968 1.6534 1.6645
	1.5949 1.6279 1.4532 1.4907
	1.5847 1.4570 1.6416 1.7748
	1.4281 1.5628 1.2340 1.4375
	1.4987 1.7617 1.4415 1.4642
	1.5442 1.7061 1.4113 1.6087
	1.5253 1.6891 1.7159 1.6843
	1.4627 1.6794 1.5140 1.5483
	1.6854 1.4902 1.5424 1.3511
	1.5749 1.4900 1.4708 1.4134
	1.5904 1.4089 1.4244 1.5172
	1.5406 1.4752 1.4431 1.5796
	1.6508 1.6077 1.4676 1.7522
	1.2751 1.5506 1.3824 1.6125
	1.7334 1.5524 1.2608 1.3968
	1.4111 1.5416 1.5209 1.5080
	1.6757 1.5138 1.5101 1.6368
	1.4134 1.5236 1.4250 1.4866
	1.4443 1.3405 1.4331 1.5892
	1.5849 1.5732 1.5966 1.6486
	1.4935 1.6333 1.5148 1.6541
	1.3162 1.4865 1.3544 1.1938
	1.4548 1.6652 1.4957 1.6733
	1.5050 1.5637 1.5905 1.5779
	1.5987 1.6244 1.5754 1.3944
	1.5823 1.4076 1.6672 1.4759
	1.4749 1.6097 1.5277 1.4161
	1.5946 1.5057 1.5344 1.4423
	1.5216 1.5007 1.6797 1.5707
	1.5735 1.4501 1.4592 1.5481
	1.4833 1.5489 1.4851 1.5896
	1.4196 1.7420 1.4134 1.4530
	1.3753 1.6349 1.3528 1.6698
	1.5395 1.4282 1.4430 1.6013
	1.4039 1.5461 1.6864 1.4727
	1.4961 1.4601 1.5578 1.5236
	1.6061 1.5218 1.5835 1.4589
	1.4407 1.4538 1.5201 1.5974
	1.4326 1.6096 1.5180 1.5483
	1.4891 1.5285 1.6476 1.3460
	1.4041 1.7703 1.6375 1.5123
	1.6796 1.3376 1.6566 1.6293
	1.5444 1.5118 1.5209 1.6075
	1.6976 1.2962 1.5323 1.4205
	1.5812 1.5914 1.4589 1.5752
	1.5836 1.4561 1.5314 1.6006
	1.3183 1.6852 1.5989 1.6491
	1.5148 1.3231 1.6750 1.5364
	1.3051 1.6244 1.6815 1.3976
	1.5712 1.5459 1.4924 1.4751
	1.3871 1.6111 1.5300 1.4460
	1.4783 1.5438 1.2861 1.5490
	1.7148 1.7082 1.5773 1.5694
	1.4201 1.5802 1.5475 1.5794
	1.5532 1.3838 1.5275 1.4265
	1.6360 1.5964 1.4973 1.4510
	1.5560 1.6133 1.3051 1.4739
	1.5056 1.5229 1.5425 1.5426
	1.5255 1.4744 1.3936 1.2738
	1.4203 1.7102 1.5014 1.5869
	1.5677 1.3075 1.4072 1.5761
	1.3321 1.5438 1.4552 1.6663
	1.4518 1.5804 1.6121 1.4124
	1.5041 1.6386 1.4000 1.7277
	1.6448 1.7441 1.5336 1.4456
	1.6533 1.6247 1.5280 1.4490
	1.5349 1.4474 1.3590 1.5118
	1.3734 1.5808 1.5000 1.3576
	1.5403 1.5740 1.4562 1.6965
	1.6405 1.3210 1.6606 1.4874
	1.6047 1.4906 1.7207 1.5403
	1.7222 1.4974 1.5717 1.5598
	1.7522 1.5964 1.4249 1.5012
	1.5195 1.7158 1.6967 1.6315
	1.3419 1.6731 1.2719 1.5009
	1.4739 1.7515 1.5836 1.4266
	1.4415 1.4260 1.4242 1.6213
	1.4205 1.6371 1.5412 1.5087
	1.6463 1.4360 1.2650 1.6674
	1.7269 1.4614 1.6451 1.6176
	1.2520 1.7017 1.5189 1.4849
	1.4907 1.6445 1.4563 1.6769
	1.5117 1.7012 1.4355 1.5831
	1.5893 1.5035 1.4664 1.6132
	1.3722 1.7763 1.3337 1.5556
	1.5698 1.4550 1.5327 1.6263
	1.5904 1.5565 1.6267 1.4060
	1.4902 1.7516 1.5569 1.4585
	1.6742 1.5603 1.4763 1.6096
	1.6248 1.4793 1.4971 1.5764
	1.6014 1.7896 1.5320 1.4016
	1.4589 1.5810 1.5767 1.4738
	1.5179 1.6784 1.4066 1.4850
	1.5619 1.6941 1.3864 1.6799
	1.5728 1.8170 1.4311 1.8057
	1.6088 1.6787 1.6629 1.5137
	1.3558 1.5664 1.4091 1.5087
	1.4890 1.5216 1.5028 1.8472
	1.4219 1.5508 1.6868 1.4768
	1.6204 1.5180 1.4409 1.3454
	1.4236 1.7620 1.5492 1.5505
	1.5409 1.5294 1.6804 1.5652
	1.5176 1.5783 1.4544 1.6532
	1.3018 1.6409 1.5382 1.4454
	1.7260 1.5709 1.5934 1.5529
	1.5391 1.5700 1.6811 1.7024
	1.5726 1.5657 1.3017 1.4375
	1.5048 1.7190 1.5216 1.5219
	1.7273 1.5216 1.4180 1.8221
	1.4276 1.7344 1.5639 1.5031
	1.4373 1.5349 1.6200 1.4640
	1.4117 1.6217 1.6871 1.6510
	1.3695 1.5531 1.6587 1.7064
	1.6520 1.7019 1.7347 1.4764
	1.1886 1.5770 1.5301 1.8595
	1.3482 1.5014 1.5532 1.4828
	1.4542 1.6571 1.5295 1.5492
	1.6978 1.6346 1.3419 1.6615
	1.4476 1.5297 1.4449 1.7658
	1.5274 1.6402 1.5421 1.3916
	1.4475 1.6249 1.2692 1.4675
	1.6456 1.7878 1.5803 1.5737
	1.5980 1.7421 1.6207 1.6856
	1.7210 1.5655 1.5667 1.4457
	1.6516 1.7675 1.6065 1.5128
	1.3720 1.4764 1.5289 1.5998
	1.3722 1.4758 1.6627 1.5574
	1.4950 1.5739 1.4500 1.4434
	1.3970 1.7572 1.5862 1.6271
	1.5002 1.5866 1.4507 1.4285
	1.6614 1.4897 1.4777 1.4308
	1.7217 1.5805 1.6307 1.4050
	1.5377 1.6853 1.4217 1.7270
	1.4366 1.6034 1.4509 1.6552
	1.4240 1.5517 1.5873 1.5739
	1.5683 1.4736 1.4932 1.4773
	1.4824 1.4668 1.6792 1.5345
	1.5679 1.5267 1.4058 1.4678
	1.6170 1.3369 1.3086 1.4919
	1.4845 1.6683 1.4671 1.4377
	1.6381 1.4777 1.4514 1.4329
	1.3448 1.2430 1.5409 1.4937
	1.6289 1.4281 1.5393 1.5592
	1.7082 1.5398 1.5336 1.4986
	1.4554 1.7527 1.5401 1.6306
	1.4474 1.6799 1.3727 1.7032
	1.5305 1.4522 1.5112 1.7358
	1.5817 1.7178 1.5183 1.4801
	1.3532 1.5340 1.5074 1.5600
	1.5680 1.3528 1.5875 1.4654
	1.5287 1.4814 1.6331 1.4747
	1.5274 1.6093 1.5300 1.4338
	1.4597 1.5999 1.3843 1.5867
	1.5660 1.4590 1.4011 1.5606
	1.5529 1.3851 1.4563 1.5304
	1.5888 1.5759 1.5929 1.6138
	1.5662 1.4921 1.5096 1.4950
	1.4466 1.7164 1.5219 1.4175
	1.6228 1.5899 1.4870 1.5570
	1.6141 1.6731 1.3886 1.3900
	1.1571 1.5675 1.6256 1.5910
	1.6329 1.5836 1.6264 1.4606
	1.2499 1.4943 1.5205 1.5511
	1.4049 1.5076 1.3727 1.5268
	1.3454 1.5676 1.5636 1.7739
	1.7065 1.6164 1.4685 1.5034
	1.2779 1.5387 1.2805 1.5077
	1.5549 1.7149 1.5273 1.8071
	1.5039 1.6090 1.5841 1.3931
	1.4423 1.7396 1.6032 1.4349
	1.4654 1.5481 1.5489 1.5318
	1.3391 1.6647 1.4448 1.6601
	1.7234 1.6179 1.5703 1.7984
	1.5594 1.4204 1.4968 1.6315
	1.3594 1.5729 1.3160 1.6136
	1.5738 1.6773 1.5474 1.5783
	1.4543 1.6515 1.5264 1.5035
	1.6293 1.6159 1.5832 1.5394
	1.5719 1.6154 1.3609 1.5538
	1.2475 1.5379 1.5022 1.4416
	1.4916 1.5526 1.6087 1.5062
	1.5814 1.5428 1.5767 1.4708
	1.7075 1.6508 1.6441 1.7290
	1.4905 1.3301 1.3570 1.4738
	1.6139 1.4345 1.5627 1.5169
	1.3138 1.5594 1.6468 1.3804
	1.4029 1.4293 1.7615 1.6354
	1.6622 1.6281 1.5928 1.6228
	1.4786 1.5683 1.5980 1.4829
	1.6087 1.5390 1.4845 1.4936
	1.5014 1.6000 1.3503 1.5972
	1.4900 1.6570 1.3459 1.3391
	1.4812 1.4511 1.5251 1.5864
	1.4350 1.6502 1.4031 1.6763
	1.7799 1.4822 1.3977 1.7613
	1.7137 1.3839 1.5261 1.4272
	1.6070 1.4373 1.5894 1.3986
	1.6534 1.6971 1.5945 1.4064
	1.4576 1.7023 1.6605 1.3929
	1.4720 1.5767 1.5243 1.6372
	1.3948 1.6834 1.4037 1.5335
	1.5532 1.5270 1.6363 1.8526
	1.4799 1.5271 1.4936 1.4053
	1.5378 1.6232 1.6674 1.5273
	1.7414 1.5545 1.4614 1.6099
	1.5019 1.2530 1.5578 1.3943
	1.4222 1.4305 1.5544 1.4404
	1.6296 1.4381 1.4540 1.3903
	1.4925 1.6600 1.6452 1.6085
	1.7507 1.4804 1.6763 1.4930
	1.6716 1.7371 1.6918 1.3969
	1.4083 1.6734 1.7059 1.2458
	1.5656 1.6249 1.5058 1.5023
	1.5678 1.6844 1.6992 1.4071
	1.4212 1.5128 1.6185 1.5489
	1.3216 1.3405 1.7232 1.4351
	1.2646 1.4429 1.4847 1.7793
	1.5287 1.6238 1.6570 1.5330
	1.6072 1.7010 1.5628 1.5769
	1.6289 1.7098 1.4382 1.6722
	1.4264 1.5845 1.3445 1.4424
	1.6054 1.5091 1.3303 1.7946
	1.5478 1.5397 1.5395 1.5134
	1.5176 1.5141 1.5925 1.5960
	1.6657 1.6867 1.5855 1.6325
	1.4464 1.6786 1.4482 1.6301
	1.4326 1.6162 1.3744 1.5091
	1.4129 1.5049 1.4700 1.6452
	1.5114 1.5078 1.5739 1.6829
	1.6077 1.7338 1.4287 1.5009
	1.4788 1.5575 1.4591 1.6171
	1.2922 1.6027 1.5531 1.3649
	1.6306 1.6124 1.5044 1.4274
	1.6854 1.6403 1.4219 1.5098
	1.5847 1.4470 1.5621 1.7088
	1.6823 1.5086 1.6375 1.6237
	1.4120 1.5172 1.5907 1.5336
	1.5627 1.3345 1.5050 1.5291
	1.4975 1.2589 1.6751 1.3744
	1.4509 1.5842 1.4959 1.6056
	1.4408 1.5827 1.3299 1.5473
	1.4501 1.4796 1.5516 1.3867
	1.5683 1.6957 1.5376 1.5532
	1.4084 1.4566 1.5390 1.5407
	1.2593 1.5451 1.5890 1.4693
	1.4949 1.5392 1.4999 1.3751
	1.6170 1.6844 1.8520 1.5204
	1.4954 1.7245 1.5181 1.6320
	1.4262 1.5608 1.3954 1.5962
	1.4687 1.6669 1.6201 1.6225
	1.6344 1.3620 1.6705 1.5667
	1.2644 1.5217 1.4863 1.4759
	1.4848 1.6275 1.5701 1.5452
	1.5103 1.4931 1.5872 1.6657
	1.4844 1.4595 1.4592 1.4733
	1.4694 1.5929 1.6029 1.4773
	1.3731 1.5956 1.4371 1.4437
	1.5101 1.6746 1.6518 1.5144
	1.6750 1.4759 1.5378 1.8405
	1.6269 1.7607 1.4757 1.6261
	1.5036 1.4691 1.5504 1.5989
	1.5707 1.6746 1.4946 1.7517
	1.7061 1.6315 1.4917 1.5224
	1.6455 1.6154 1.5414 1.6073
	1.5284 1.8413 1.5187 1.5855
	1.4167 1.5791 1.5016 1.6573
	1.4504 1.5189 1.3008 1.7319
	1.5551 1.3534 1.5894 1.4041
	1.4965 1.5463 1.6521 1.5855
	1.3870 1.5440 1.4420 1.6724
	1.5200 1.5017 1.6274 1.5799
	1.4146 1.4421 1.4544 1.6506
	1.4863 1.7395 1.3452 1.4425
	1.4535 1.5735 1.5940 1.5193
	1.6726 1.5398 1.6055 1.3134
	1.6525 1.4239 1.4588 1.5116
	1.3864 1.5407 1.2865 1.4588
	1.6629 1.6599 1.3416 1.6374
	1.3552 1.6271 1.6363 1.6432
	1.7298 1.5839 1.6634 1.5871
	1.3012 1.6213 1.5451 1.4122
	1.6683 1.4579 1.6275 1.4105
	1.5951 1.6173 1.4394 1.5466
	1.2944 1.6630 1.2699 1.4296
	1.5377 1.7448 1.4883 1.3280
	1.3921 1.4353 1.5176 1.6216
	1.6619 1.4902 1.5229 1.5075
	1.5414 1.7052 1.5008 1.6161
	1.4463 1.5941 1.5820 1.5201
	1.5937 1.7461 1.4960 1.4506
	1.3166 1.6037 1.5453 1.6278
	1.6732 1.3919 1.4402 1.6561
	1.6310 1.3840 1.7601 1.5336
	1.4940 1.3922 1.5168 1.4079
	1.4771 1.6769 1.5374 1.5245
	1.5158 1.4600 1.5493 1.6905
	1.4938 1.5358 1.5547 1.5589
	1.4034 1.7750 1.4890 1.3719
	1.4179 1.5369 1.5871 1.4954
	1.4447 1.3445 1.4706 1.5459
	1.5096 1.5417 1.4293 1.3736
	1.4761 1.5103 1.5647 1.4502
	1.4340 1.6083 1.6954 1.4129
	1.5747 1.6343 1.5543 1.3866
	1.5357 1.5199 1.3349 1.4219
	1.5906 1.5262 1.6916 1.5545
	1.5431 1.6729 1.5428 1.5634
	1.5279 1.4289 1.5524 1.4568
	1.5959 1.5244 1.5253 1.5242
	1.4649 1.4427 1.5754 1.4700
	1.4602 1.6872 1.5345 1.7488
	1.5029 1.6613 1.5911 1.4075
	1.2942 1.4446 1.4206 1.2816
	1.6905 1.6127 1.4962 1.8681
	1.7302 1.7414 1.6216 1.4366
	1.6268 1.3490 1.6378 1.5910
	1.5589 1.5953 1.5573 1.6997
	1.5640 1.5659 1.6169 1.4303
	1.6397 1.6482 1.4994 1.7383
	1.5566 1.7523 1.6848 1.4150
	1.4780 1.5587 1.4957 1.6437
	1.4104 1.5850 1.6096 1.6249
	1.5846 1.5681 1.7934 1.5768
	1.4116 1.4650 1.5580 1.5640
	1.5507 1.4320 1.4552 1.5932
	1.4722 1.4931 1.5703 1.5386
	1.6907 1.2938 1.5686 1.5757
	1.4460 1.6240 1.6314 1.6157
	1.5076 1.6810 1.4557 1.6082
	1.2782 1.4091 1.4618 1.6221
	1.6952 1.7146 1.6390 1.4585
	1.5809 1.5792 1.5392 1.6178
	1.4913 1.5436 1.5506 1.4527
	1.4405 1.4969 1.6191 1.4431
	1.6824 1.6959 1.3428 1.7087
	1.5193 1.6258 1.5799 1.4752
	1.4895 1.4768 1.5471 1.6125
	1.5189 1.6643 1.5037 1.5654
	1.3843 1.6298 1.3993 1.5609
	1.4943 1.5680 1.4158 1.6183
	1.5030 1.4636 1.3785 1.4868
	1.6968 1.3806 1.6183 1.2578
	1.3330 1.5859 1.4957 1.5705
	1.5340 1.6860 1.6368 1.5726
	1.4582 1.5571 1.3604 1.6440
	1.4951 1.6925 1.3392 1.4813
	1.4964 1.5242 1.6894 1.5440
	1.4681 1.4843 1.5559 1.3776
	1.4053 1.6925 1.4812 1.5253
	1.4514 1.5912 1.5676 1.6185
	1.5216 1.7096 1.6289 1.5365
	1.5394 1.6514 1.5486 1.4535
	1.4089 1.4050 1.5020 1.7191
	1.5628 1.6206 1.6273 1.6636
	1.5598 1.3341 1.3652 1.6124
	1.4854 1.6974 1.5579 1.4383
	1.4525 1.7278 1.6318 1.7482
	1.6716 1.6770 1.7375 1.6211
	1.6039 1.7421 1.5075 1.6702
	1.3921 1.6593 1.5449 1.4755
	1.6832 1.4610 1.3926 1.6715
	1.5103 1.6417 1.6124 1.5947
	1.6810 1.7997 1.5538 1.6729
	1.4572 1.5700 1.5014 1.5711
	1.4906 1.6200 1.5099 1.6572
	1.5272 1.4776 1.4551 1.4290
	1.5503 1.6607 1.5358 1.4277
	1.4501 1.4938 1.5783 1.4705
	1.6506 1.4416 1.4101 1.4613
	1.5044 1.5952 1.6201 1.5545
	1.5105 1.6887 1.6270 1.4192
	1.6585 1.5800 1.6042 1.4404
	1.4900 1.3635 1.5044 1.6057
	1.6673 1.5906 1.6063 1.5171
	1.6111 1.5369 1.2916 1.5149
	1.4262 1.7233 1.4830 1.4997
	1.5681 1.2425 1.3999 1.4011
	1.5928 1.6619 1.5095 1.6179
	1.7305 1.5365 1.4999 1.5313
	1.7063 1.5157 1.5129 1.5548
	1.3973 1.5481 1.5043 1.5458
	1.4324 1.4956 1.4630 1.6054
	1.5488 1.1208 1.5184 1.8744
	1.3987 1.7192 1.4373 1.5664
	1.5059 1.5900 1.6560 1.5160
	1.3908 1.4593 1.3147 1.3970
	1.5516 1.2465 1.5386 1.6814
	1.3557 1.4679 1.4146 1.4143
	1.5889 1.5852 1.4666 1.4882
	1.5458 1.6906 1.3467 1.5700
	1.5518 1.3929 1.5142 1.5481
	1.5801 1.4138 1.3922 1.6033
	1.4243 1.3167 1.6553 1.6920
	1.5615 1.5284 1.4708 1.5308
	1.5660 1.4703 1.5486 1.5845
	1.5267 1.7493 1.6725 1.4684
	1.7165 1.4630 1.4147 1.5050
	1.5753 1.5907 1.6176 1.6690
	1.6080 1.6525 1.2762 1.5372
	1.2222 1.6232 1.6354 1.5592
	1.6314 1.5118 1.5882 1.5434
	1.4340 1.6549 1.3505 1.6130
	1.4428 1.2023 1.4428 1.3917
	1.5364 1.7281 1.6676 1.4989
	1.5872 1.4499 1.5384 1.4469
	1.3878 1.5656 1.4329 1.6072
	1.4984 1.4949 1.5001 1.7691
	1.4180 1.3472 1.4057 1.6673
	1.4937 1.6034 1.5891 1.5558
	1.4735 1.7210 1.6590 1.7190
	1.3825 1.6409 1.6026 1.5261
	1.6974 1.4934 1.5171 1.4139
	1.4375 1.4974 1.5787 1.4819
	1.4495 1.3207 1.5356 1.6724
	1.5208 1.6245 1.4854 1.6112
	1.5204 1.6706 1.7029 1.6603
	1.4730 1.6804 1.3783 1.6082
	val(:,:,2) =
	1.3811 1.5734 1.6534 1.5268
	1.4405 1.4875 1.4890 1.6171
	1.6583 1.5328 1.3695 1.5031
	1.5118 1.7269 1.4889 1.5613
	1.4138 1.8274 1.3624 1.6494
	1.3939 1.6320 1.6024 1.6276
	1.4259 1.5568 1.6638 1.4530
	1.5134 1.8655 1.7328 1.4017
	1.4388 1.6652 1.7171 1.4163
	1.6116 1.5495 1.5510 1.6284
	1.4614 1.8405 1.4418 1.6748
	1.7611 1.6104 1.5520 1.8221
	1.6312 1.6381 1.4799 1.5269
	1.5750 1.5219 1.6782 1.6516
	1.6232 1.6872 1.6316 1.8399
	1.5990 1.3776 1.6040 1.3383
	1.6852 1.6483 1.5502 1.6407
	1.6730 1.7006 1.6290 1.6059
	1.6740 1.6260 1.4751 1.5994
	1.5792 1.6023 1.5072 1.3622
	1.5348 1.4699 1.4879 1.5450
	1.6699 1.5687 1.3915 1.6219
	1.5399 1.5318 1.6288 1.6051
	1.4816 1.4643 1.4669 1.5248
	1.3725 1.5466 1.4762 1.5776
	1.5235 1.6882 1.4912 1.5658
	1.6778 1.5743 1.6038 1.7200
	1.5884 1.7793 1.6655 1.7341
	1.6109 1.6347 1.6553 1.6467
	1.3556 1.4425 1.7077 1.7438
	1.5658 1.6461 1.5251 1.6585
	1.2553 1.6956 1.4277 1.7044
	1.4524 1.5587 1.5146 1.5409
	1.7134 1.6711 1.5782 1.6737
	1.5174 1.6600 1.6986 1.6175
	1.5570 1.5523 1.4615 1.7138
	1.3931 1.6913 1.7951 1.7779
	1.6208 1.3829 1.4913 1.5610
	1.3552 1.4650 1.5564 1.5820
	1.6089 1.5339 1.6042 1.7483
	1.6639 1.6366 1.6691 1.5753
	1.5955 1.6670 1.5584 1.5618
	1.4999 1.6283 1.5177 1.6794
	1.5808 1.4669 1.6943 1.5113
	1.7013 1.3663 1.6810 1.8990
	1.5265 1.7861 1.5546 1.7463
	1.7192 1.4623 1.6035 1.6764
	1.4035 1.6644 1.6566 1.6465
	1.4197 1.5504 1.7300 1.7615
	1.4629 1.6312 1.4671 1.4073
	1.4188 1.5470 1.6990 1.6708
	1.6005 1.6273 1.3916 1.8104
	1.4523 1.7725 1.6734 1.8341
	1.6934 1.7268 1.6857 1.6144
	1.5517 1.6321 1.4226 1.6068
	1.4355 1.6119 1.5502 1.8986
	1.4956 1.4767 1.5863 1.4736
	1.6068 1.4739 1.6194 1.7239
	1.7682 1.5643 1.4845 1.5522
	1.3989 1.6104 1.5331 1.5248
	1.8090 1.6501 1.4969 1.6361
	1.4738 1.5640 1.5653 1.6410
	1.5043 1.5743 1.6791 1.6118
	1.4620 1.7687 1.6567 1.6378
	1.6041 1.6809 1.6114 1.7175
	1.5782 1.5279 1.8622 1.6229
	1.7548 1.6717 1.4381 1.5354
	1.3610 1.5479 1.4880 1.5960
	1.5113 1.4156 1.6127 1.7308
	1.6098 1.8145 1.4914 1.5113
	1.2962 1.4918 1.3196 1.5677
	1.3204 1.7448 1.5720 1.7386
	1.5494 1.6539 1.5416 1.4326
	1.6783 1.3369 1.5620 1.3911
	1.6213 1.7607 1.5478 1.7478
	1.4075 1.6669 1.6193 1.6114
	1.5694 1.5120 1.5873 1.5531
	1.5026 1.6505 1.4362 1.2523
	1.6103 1.6315 1.4731 1.5737
	1.4752 1.6451 1.3701 1.5057
	1.5840 1.6986 1.5138 1.6192
	1.3437 1.6285 1.5093 1.6434
	1.5796 1.7356 1.6506 1.4559
	1.5298 1.5320 1.4816 1.6151
	1.5192 1.6831 1.4579 1.4162
	1.4486 1.6558 1.5233 1.6214
	1.3972 1.5814 1.5962 1.4732
	1.3009 1.6501 1.5146 1.6921
	1.5662 1.6891 1.5681 1.6240
	1.7003 1.5545 1.5641 1.4703
	1.5934 1.5716 1.6386 1.5467
	1.5779 1.8235 1.6467 1.7241
	1.4642 1.4248 1.5064 1.4720
	1.6247 1.7904 1.4689 1.5790
	1.5527 1.5827 1.6246 1.6645
	1.4277 1.6689 1.6243 1.6522
	1.4402 1.6920 1.4668 1.6719
	1.5064 1.4178 1.5829 1.6013
	1.6886 1.6176 1.4197 1.5921
	1.6685 1.6723 1.5662 1.5582
	1.4258 1.6544 1.5825 1.7416
	1.5742 1.7876 1.5204 1.5640
	1.3144 1.4278 1.5855 1.5730
	1.5188 1.4557 1.5372 1.5677
	1.6772 1.6335 1.7192 1.6360
	1.4888 1.6598 1.4520 1.5260
	1.6460 1.2425 1.7014 1.6300
	1.5135 1.7417 1.6708 1.6292
	1.4662 1.5367 1.6277 1.6466
	1.6422 1.6696 1.6087 1.6705
	1.4317 1.6657 1.6705 1.7538
	1.7086 1.5691 1.5032 1.6157
	1.4297 1.6497 1.3660 1.6932
	1.4596 1.7823 1.6301 1.6336
	1.2835 1.6644 1.4744 1.5983
	1.5633 1.5059 1.6448 1.6042
	1.6238 1.5995 1.5658 1.7757
	1.5531 1.4272 1.6487 1.6056
	1.2634 1.6003 1.5509 1.7473
	1.5512 1.6632 1.4898 1.3985
	1.5568 1.6556 1.5432 1.7297
	1.3392 1.6698 1.7232 1.5834
	1.6114 1.5294 1.4477 1.7526
	1.5748 1.7708 1.4639 1.5944
	1.6676 1.7243 1.3887 1.4618
	1.6512 1.5722 1.6229 1.6705
	1.5851 1.4928 1.5778 1.7031
	1.6625 1.5363 1.4949 1.6408
	1.4272 1.5720 1.5196 1.5884
	1.6349 1.6557 1.4736 1.6254
	1.6964 1.5828 1.5668 1.4710
	1.4767 1.6209 1.3339 1.6936
	1.6683 1.6437 1.4512 1.5979
	1.4586 1.6649 1.6085 1.6265
	1.5077 1.6379 1.4155 1.7399
	1.4611 1.7398 1.6628 1.6564
	1.7273 1.5620 1.4309 1.4508
	1.6366 1.6443 1.5416 1.4882
	1.7119 1.6681 1.5403 1.6770
	1.5671 1.5497 1.5021 1.7539
	1.5234 1.3579 1.6716 1.7214
	1.2344 1.7165 1.5284 1.7204
	1.5989 1.6144 1.5930 1.5762
	1.6898 1.4607 1.6419 1.6858
	1.5747 1.3937 1.5880 1.5184
	1.5366 1.7675 1.4562 1.6161
	1.6338 1.3413 1.6052 1.6392
	1.6125 1.4623 1.4934 1.5122
	1.5098 1.5760 1.5883 1.6408
	1.2858 1.8055 1.6447 1.6538
	1.4979 1.6302 1.5344 1.6486
	1.4349 1.7682 1.7520 1.7325
	1.6483 1.7174 1.5609 1.6457
	1.4596 1.5064 1.6423 1.6065
	1.5149 1.6084 1.5854 1.5782
	1.5970 1.5271 1.2963 1.6394
	1.6529 1.6731 1.5591 1.7736
	1.5071 1.5521 1.6056 1.4001
	1.6744 1.6918 1.5312 1.6274
	1.6061 1.6303 1.4971 1.6457
	1.7816 1.6242 1.4244 1.4947
	1.4828 1.7051 1.5125 1.5609
	1.5572 1.7273 1.5165 1.4663
	1.4886 1.5184 1.7675 1.6047
	1.4390 1.7017 1.4641 1.3572
	1.6563 1.5758 1.4349 1.6642
	1.2960 1.5707 1.6103 1.6820
	1.5817 1.6186 1.6956 1.5855
	1.4010 1.7303 1.4471 1.7052
	1.5688 1.7528 1.6819 1.6202
	1.4794 1.6180 1.5766 1.5461
	1.3835 1.5208 1.5155 1.5419
	1.4711 1.5638 1.5453 1.5207
	1.5534 1.6610 1.7561 1.5170
	1.5084 1.5577 1.7572 1.4605
	1.5423 1.7296 1.6610 1.3533
	1.7200 1.7141 1.3773 1.5652
	1.6081 1.6648 1.5736 1.5531
	1.3952 1.7736 1.6880 1.5070
	1.5480 1.6443 1.6762 1.6324
	1.6823 1.6624 1.4123 1.5075
	1.6979 1.4538 1.7486 1.5082
	1.4356 1.6933 1.5346 1.6499
	1.6353 1.4661 1.6942 1.5890
	1.5940 1.6129 1.7805 1.7046
	1.5195 1.6838 1.6996 1.4526
	1.7530 1.5494 1.5607 1.5347
	1.6608 1.4751 1.5607 1.5551
	1.5535 1.6886 1.5453 1.5322
	1.5608 1.6495 1.4703 1.4936
	1.5156 1.4937 1.6505 1.7307
	1.3560 1.7123 1.5231 1.7103
	1.7105 1.3999 1.6566 1.6712
	1.5080 1.6205 1.5695 1.6660
	1.6853 1.5786 1.4099 1.7788
	1.7718 1.6659 1.6617 1.7624
	1.5721 1.7714 1.5014 1.7217
	1.3880 1.3881 1.6234 1.5304
	1.4961 1.6345 1.6064 1.5970
	1.4865 1.6278 1.5791 1.6035
	1.7505 1.8459 1.6058 1.6222
	1.3217 1.5672 1.4443 1.6899
	1.5340 1.6589 1.5587 1.7868
	1.6849 1.6258 1.4133 1.5579
	1.6332 1.4189 1.5706 1.7426
	1.3397 1.6506 1.6293 1.7272
	1.7558 1.6352 1.5434 1.8643
	1.5037 1.5442 1.6489 1.5731
	1.5024 1.3483 1.5875 1.4009
	1.4227 1.4515 1.4710 1.5304
	1.5873 1.6785 1.7427 1.4220
	1.6295 1.7762 1.6512 1.7406
	1.5050 1.6795 1.4446 1.7260
	1.6085 1.5028 1.4706 1.3637
	1.5948 1.6531 1.4786 1.5010
	1.5668 1.6728 1.7688 1.6126
	1.4911 1.4827 1.5794 1.5080
	1.5778 1.2947 1.5304 1.7548
	1.5455 1.7459 1.4162 1.6415
	1.4487 1.7969 1.4772 1.4760
	1.3528 1.5287 1.4689 1.4951
	1.4490 1.6214 1.5844 1.5868
	1.5588 1.5874 1.5897 1.4992
	1.4949 1.7075 1.6966 1.5472
	1.4080 1.6267 1.6792 1.7709
	1.6107 1.3601 1.4868 1.7386
	1.3596 1.5171 1.4389 1.7383
	1.6114 1.6758 1.5635 1.8801
	1.3043 1.6766 1.5502 1.5596
	1.5823 1.7480 1.4005 1.6401
	1.5438 1.5143 1.5059 1.4147
	1.4179 1.6230 1.4303 1.6209
	1.5449 1.7686 1.6307 1.5604
	1.3269 1.6949 1.7092 1.7067
	1.5475 1.6968 1.2548 1.4522
	1.5270 1.5624 1.6921 1.7811
	1.3553 1.7814 1.5864 1.4182
	1.4213 1.6097 1.5493 1.6456
	1.5308 1.7648 1.4953 1.6256
	1.5925 1.5222 1.4418 1.6931
	1.4531 1.5832 1.6368 1.6903
	1.3432 1.5804 1.5055 1.5344
	1.6046 1.7067 1.4837 1.7023
	1.6336 1.4417 1.3919 1.5095
	1.5925 1.5674 1.5724 1.5871
	1.2966 1.6109 1.7729 1.7432
	1.5892 1.7367 1.4328 1.5845
	1.4947 1.5576 1.5688 1.6419
	1.5284 1.8045 1.5698 1.7960
	1.5346 1.6058 1.6843 1.6147
	1.5771 1.3543 1.4509 1.3764
	1.7247 1.5468 1.6605 1.6277
	1.6586 1.5492 1.6562 1.4805
	1.6952 1.5637 1.4826 1.6295
	1.4852 1.5860 1.6354 1.5723
	1.6135 1.5683 1.6204 1.7714
	1.4680 1.5890 1.5781 1.5524
	1.4181 1.8440 1.4935 1.6683
	1.6470 1.6945 1.5915 1.6976
	1.4469 1.5856 1.5107 1.4323
	1.1710 1.6212 1.5792 1.5291
	1.5945 1.6894 1.4025 1.7824
	1.5939 1.6078 1.6500 1.6729
	1.7211 1.5664 1.5284 1.7009
	1.4731 1.5080 1.5395 1.4282
	1.5359 1.5832 1.5270 1.5112
	1.6302 1.6886 1.5983 1.5514
	1.5863 1.3489 1.5407 1.6689
	1.5793 1.6185 1.6959 1.6384
	1.5588 1.5572 1.3670 1.7838
	1.3665 1.8070 1.6313 1.6346
	1.5404 1.4127 1.5058 1.4946
	1.4830 1.5107 1.6716 1.5524
	1.6753 1.8445 1.3956 1.6359
	1.5033 1.7523 1.5552 1.5321
	1.6753 1.6067 1.7130 1.3364
	1.5538 1.6383 1.5818 1.7119
	1.3177 1.4929 1.5704 1.6669
	1.5133 1.6884 1.4257 1.7142
	1.5103 1.4954 1.5676 1.6430
	1.5885 1.7048 1.6152 1.5482
	1.5946 1.5797 1.6039 1.5982
	1.7740 1.5922 1.6428 1.7058
	1.5755 1.7333 1.4566 1.5343
	1.3897 1.7135 1.5158 1.5551
	1.5131 1.6196 1.5282 1.5245
	1.4274 1.5002 1.6704 1.8009
	1.3597 1.7259 1.4708 1.6817
	1.5757 1.6706 1.6598 1.7923
	1.6642 1.5995 1.5269 1.6630
	1.5195 1.6460 1.5385 1.8028
	1.6172 1.4248 1.5350 1.6962
	1.5356 1.5114 1.6019 1.7575
	1.4228 1.6053 1.4490 1.5326
	1.4376 1.5926 1.6653 1.6133
	1.4270 1.5300 1.4840 1.5769
	1.5857 1.6892 1.5783 1.5551
	1.5741 1.6699 1.4372 1.5862
	1.4704 1.6521 1.5384 1.8674
	1.3945 1.4194 1.3516 1.6016
	1.4133 1.5778 1.6211 1.6747
	1.5453 1.5563 1.4454 1.5066
	1.4428 1.6034 1.4005 1.6160
	1.3048 1.5605 1.6389 1.4634
	1.5215 1.7700 1.6581 1.7122
	1.5323 1.4298 1.5070 1.3959
	1.3988 1.5949 1.6301 1.5125
	1.5596 1.5194 1.5484 1.3666
	1.5552 1.4976 1.7092 1.5318
	1.3445 1.8027 1.3928 1.6571
	1.5603 1.5235 1.4819 1.4485
	1.5903 1.6676 1.5859 1.6550
	1.5614 1.7030 1.6035 1.6937
	1.4533 1.6855 1.6126 1.7059
	1.6222 1.7026 1.4299 1.6176
	1.4103 1.8655 1.4783 1.5840
	1.4554 1.7152 1.7756 1.6154
	1.4441 1.7459 1.6391 1.6616
	1.7475 1.6535 1.5599 1.6621
	1.4803 1.6154 1.6132 1.7167
	1.5706 1.7354 1.6241 1.4073
	1.6270 1.6697 1.5358 1.7353
	1.7003 1.6451 1.5290 1.5357
	1.6694 1.7004 1.6661 1.6079
	1.5827 1.6066 1.5444 1.6635
	1.5898 1.8386 1.6096 1.6618
	1.5519 1.5397 1.6157 1.6158
	1.5994 1.6354 1.6756 1.4277
	1.4248 1.5081 1.5785 1.5961
	1.4276 1.6919 1.6095 1.5879
	1.5469 1.6810 1.5075 1.3465
	1.5823 1.5540 1.5319 1.5400
	1.4206 1.4009 1.5365 1.6825
	1.4148 1.2654 1.5670 1.6389
	1.7174 1.7011 1.7122 1.7980
	1.3407 1.5319 1.4531 1.7037
	1.4979 1.5591 1.5098 1.4950
	1.5442 1.7473 1.4553 1.5901
	1.5283 1.5510 1.5717 1.7601
	1.6769 1.3977 1.7404 1.4828
	1.4879 1.7145 1.4683 1.6379
	1.3304 1.5768 1.5825 1.5904
	1.5622 1.5000 1.5546 1.4419
	1.4888 1.7063 1.6494 1.7384
	1.5329 1.5454 1.5068 1.7000
	1.6003 1.6260 1.5818 1.5737
	1.5968 1.6123 1.5568 1.7161
	1.4524 1.7130 1.5441 1.5491
	1.4407 1.8130 1.5364 1.6499
	1.4289 1.6609 1.6820 1.5895
	1.3800 1.5409 1.4431 1.6490
	1.5840 1.4709 1.6394 1.6215
	1.4412 1.7596 1.7020 1.6705
	1.4948 1.7525 1.5433 1.6603
	1.1235 1.6579 1.6146 1.5837
	1.4648 1.7366 1.5447 1.6087
	1.4394 1.7667 1.5368 1.7230
	1.6851 1.5431 1.5717 1.5229
	1.5811 1.7470 1.6098 1.6249
	1.6468 1.5669 1.6564 1.6603
	1.2796 1.7673 1.6409 1.5403
	1.4522 1.6527 1.5028 1.6195
	1.6646 1.7352 1.6369 1.7166
	1.4762 1.6692 1.4157 1.6877
	1.5457 1.8239 1.3568 1.7343
	1.6227 1.8305 1.6107 1.6436
	1.7755 1.6829 1.6819 1.4685
	1.4503 1.7922 1.7010 1.6768
	1.4840 1.4827 1.7331 1.5700
	1.4771 1.4241 1.4826 1.3386
	1.5613 1.6544 1.6350 1.5877
	1.6692 1.5690 1.3099 1.7164
	1.3483 1.6078 1.7687 1.6323
	1.3863 1.5603 1.5460 1.7046
	1.3516 1.2601 1.6664 1.5684
	1.5037 1.5702 1.5873 1.7764
	1.6013 1.4782 1.3911 1.5069
	1.2601 1.5572 1.4760 1.7259
	1.6146 1.5062 1.6067 1.6700
	1.5545 1.6436 1.6667 1.5359
	1.3462 1.7700 1.4508 1.6933
	1.2649 1.4609 1.7253 1.7101
	1.4955 1.7540 1.5414 1.5861
	1.5450 1.6666 1.6840 1.5977
	1.4689 1.6013 1.4915 1.7244
	1.5444 1.8364 1.4688 1.6870
	1.6046 1.4983 1.6179 1.4947
	1.4467 1.7192 1.7016 1.4943
	1.4328 1.4952 1.6015 1.6206
	1.4366 1.6434 1.7626 1.8448
	1.6743 1.5697 1.5103 1.5682
	1.3327 1.6970 1.4719 1.6182
	1.4453 1.7531 1.3641 1.7252
	1.4676 1.5903 1.4872 1.6088
	1.4486 1.7702 1.6846 1.5773
	1.5304 1.7752 1.5373 1.4826
	1.5322 1.4416 1.3309 1.4882
	1.7123 1.4594 1.5913 1.4952
	1.4500 1.5001 1.6423 1.6434
	1.5861 1.6985 1.6277 1.4794
	1.5213 1.2806 1.3634 1.7720
	1.5088 1.5464 1.6085 1.6539
	1.4397 1.4557 1.7667 1.6011
	1.4012 1.5917 1.3731 1.5295
	1.5953 1.4624 1.6704 1.6798
	1.5423 1.6532 1.3189 1.6366
	1.5637 1.6424 1.4967 1.5204
	1.5594 1.6425 1.6913 1.4810
	1.6168 1.5919 1.4241 1.5140
	1.3736 1.7671 1.6906 1.5990
	1.5457 1.6389 1.6867 1.7524
	1.4359 1.4262 1.6762 1.6566
	1.6608 1.7349 1.6685 1.8072
	1.4087 1.6773 1.6406 1.6771
	1.4020 1.6462 1.8215 1.6306
	1.6197 1.5974 1.4349 1.5119
	1.3985 1.6629 1.4975 1.4662
	1.6170 1.7601 1.5620 1.6859
	1.7054 1.6863 1.6424 1.7174
	1.5585 1.3893 1.5694 1.6881
	1.5127 1.6358 1.6389 1.6444
	1.5509 1.7653 1.6154 1.7662
	1.5181 1.4240 1.3234 1.3968
	1.5440 1.8029 1.5491 1.5938
	1.6370 1.7184 1.5164 1.5278
	1.4680 1.1977 1.6257 1.7354
	1.4986 1.7337 1.3946 1.5530
	1.5043 1.7519 1.2224 1.4519
	1.7093 1.7154 1.4669 1.6266
	1.7045 1.8015 1.5433 1.5948
	1.3783 1.5864 1.4795 1.8177
	1.3296 1.7211 1.4307 1.6086
	1.6674 1.5024 1.4877 1.7455
	1.6359 1.6328 1.6580 1.3977
	1.5482 1.5934 1.5786 1.6404
	1.6317 1.5234 1.5579 1.5411
	1.6048 1.6342 1.4460 1.3927
	1.6135 1.6966 1.3345 1.6024
	1.5000 1.7793 1.4672 1.7003
	1.5462 1.3784 1.7209 1.5477
	1.5491 1.3624 1.5575 1.7195
	1.4400 1.4144 1.3889 1.7556
	1.5639 1.7110 1.5548 1.5903
	1.3910 1.5775 1.5783 1.8230
	1.7185 1.6218 1.6051 1.5430
	1.4732 1.6290 1.5506 1.6947
	1.6516 1.6664 1.4440 1.5530
	1.5939 1.4032 1.5758 1.5856
	1.5473 1.6945 1.3962 1.7355
	1.5243 1.5837 1.5606 1.5744
	1.6823 1.6354 1.6158 1.5905
	1.7192 1.6306 1.6457 1.6779
	1.6049 1.6358 1.6827 1.7117
	1.5907 1.4771 1.4986 1.6170
	1.4548 1.5907 1.7040 1.7157
	1.5655 1.6636 1.6035 1.4821
	1.6863 1.5249 1.7220 1.8476
	1.6344 1.5300 1.3523 1.7390
	1.4178 1.6327 1.5966 1.6794
	1.2971 1.6958 1.7694 1.6859
	1.5451 1.7681 1.6134 1.7147
	1.6453 1.5896 1.7041 1.6841
	1.5133 1.6808 1.5539 1.6454
	1.6197 1.5040 1.5307 1.7032
	1.5872 1.3966 1.3523 1.5284
	1.4242 1.5748 1.5526 1.7810
	1.4820 1.4735 1.6117 1.7098
	1.3584 1.7589 1.5222 1.5861
	1.4986 1.7195 1.4738 1.6354
	1.5514 1.6204 1.4879 1.5238
	1.7720 1.5654 1.4177 1.5930
	1.4566 1.6822 1.6511 1.5358
	1.4942 1.6280 1.4979 1.6421
	1.5075 1.7509 1.4948 1.5053
	1.6471 1.7150 1.4316 1.4612
	1.3890 1.7391 1.4611 1.5993
	1.3532 1.5487 1.6110 1.3444
	1.3115 1.3564 1.5997 1.5764
	1.3862 1.6881 1.6663 1.6418
	1.6638 1.8239 1.4276 1.6037
	1.5075 1.8840 1.5797 1.5927
	1.6854 1.6088 1.5655 1.5623
	1.3427 1.5593 1.5270 1.6144
	1.4766 1.5253 1.6392 1.6282
	1.7057 1.5406 1.6053 1.5467
	1.6109 1.6760 1.5725 1.7048
	1.3929 1.5449 1.5750 1.5621
	1.4176 1.5574 1.5098 1.4523
	1.4288 1.6952 1.4061 1.6036
	1.6510 1.5622 1.5195 1.3863
	1.5507 1.6141 1.5264 1.6269
	1.6445 1.2539 1.4588 1.2809
	1.4883 1.6237 1.3921 1.5690
	1.5746 1.5962 1.4416 1.5876
	1.5082 1.4983 1.5757 1.6257
	1.4795 1.4802 1.5943 1.4682
	1.6737 1.3350 1.5369 1.7246
	1.5145 1.4891 1.2890 1.7359
	1.5572 1.5528 1.4878 1.6231
	1.5859 1.6143 1.4939 1.6180
