# Supplementary material for: Experience-driven development of decision-related representations in the auditory cortex
Source: EMBO Rep. 2024 Nov 11;26(1):84–100. doi: 10.1038/s44319-024-00309-0 (PMC11723978; doi:10.1038/s44319-024-00309-0)
Supplement: Supplementary file 6 — Source data Fig. 4 [file 44319_2024_309_MOESM6_ESM.zip › Fig. 4/5c/none.xlsx]

## Sheet: Sheet1
		val(:,:,1) =
		0.3375 0.3658 0.3746 0.3793
		0.3050 0.3431 0.3134 0.4177
		0.4323 0.3562 0.3129 0.3551
		0.3312 0.3819 0.3498 0.4216
		0.4428 0.3744 0.3342 0.2982
		0.4379 0.2670 0.3553 0.3071
		0.4197 0.3960 0.2987 0.3649
		0.3452 0.3451 0.3110 0.3728
		0.3693 0.3836 0.4291 0.3888
		0.3998 0.3801 0.3165 0.2748
		0.3677 0.3254 0.2905 0.2668
		0.4084 0.3400 0.3656 0.3127
		0.4182 0.3616 0.3524 0.3419
		0.3180 0.3568 0.4294 0.2992
		0.3337 0.3256 0.3472 0.3558
		0.2865 0.4172 0.3716 0.4377
		0.4266 0.3885 0.4410 0.2696
		0.4819 0.3584 0.4160 0.3493
		0.5264 0.3935 0.3731 0.3944
		0.4293 0.2709 0.2912 0.3425
		0.4695 0.3220 0.3980 0.2512
		0.2827 0.3569 0.4653 0.3413
		0.3768 0.3631 0.3146 0.3449
		0.5099 0.4960 0.3879 0.3708
		0.4159 0.4240 0.3068 0.3845
		0.3829 0.3871 0.4035 0.3575
		0.3703 0.3790 0.2655 0.3613
		0.4147 0.3805 0.3346 0.3391
		0.4506 0.3430 0.2782 0.3622
		0.4725 0.4467 0.3495 0.3505
		0.4635 0.3031 0.3430 0.3747
		0.3792 0.3760 0.2740 0.3975
		0.4358 0.3418 0.3582 0.3692
		0.3284 0.3892 0.3826 0.4073
		0.2922 0.3855 0.3914 0.3454
		0.3937 0.3680 0.4147 0.4357
		0.3785 0.3825 0.4075 0.3469
		0.3252 0.4215 0.4280 0.4043
		0.3471 0.3864 0.3671 0.3639
		0.4035 0.2902 0.3727 0.3237
		0.4616 0.3860 0.4332 0.4070
		0.4157 0.3468 0.3683 0.3031
		0.3660 0.3759 0.2906 0.3373
		0.3591 0.3508 0.3045 0.3740
		0.4025 0.3792 0.3185 0.3653
		0.4451 0.3948 0.4312 0.3900
		0.4436 0.3409 0.4168 0.3911
		0.3554 0.4028 0.3159 0.4056
		0.4012 0.3034 0.3728 0.3940
		0.3676 0.3126 0.4219 0.3654
		0.3946 0.4459 0.3123 0.3212
		0.4482 0.3662 0.3555 0.4665
		0.3632 0.3398 0.3089 0.3740
		0.4165 0.2965 0.4293 0.3811
		0.3796 0.3106 0.4144 0.3591
		0.3801 0.3849 0.3613 0.4015
		0.3704 0.3472 0.3103 0.3740
		0.3403 0.3383 0.4655 0.3286
		0.3757 0.4132 0.3773 0.3484
		0.4493 0.3742 0.3696 0.2966
		0.4322 0.2864 0.3217 0.3686
		0.4260 0.3750 0.3006 0.3754
		0.3974 0.3302 0.4027 0.3313
		0.4032 0.3731 0.3247 0.3551
		0.4763 0.3882 0.3129 0.3448
		0.4002 0.2308 0.4575 0.3519
		0.4281 0.3539 0.3270 0.3542
		0.3472 0.4407 0.3698 0.4189
		0.3932 0.3947 0.3490 0.3334
		0.3204 0.3678 0.3758 0.3524
		0.3555 0.3774 0.3577 0.3549
		0.4174 0.3888 0.3946 0.3693
		0.2939 0.3710 0.3829 0.4260
		0.3481 0.3442 0.4142 0.2796
		0.3925 0.3347 0.4109 0.3717
		0.4385 0.3550 0.3954 0.3836
		0.3825 0.3637 0.3582 0.3593
		0.4634 0.3935 0.3698 0.4057
		0.5176 0.3747 0.3578 0.3271
		0.4039 0.3280 0.3352 0.3216
		0.3877 0.3637 0.4038 0.4244
		0.4047 0.4335 0.3260 0.3630
		0.3420 0.3218 0.4044 0.3675
		0.4295 0.3317 0.4188 0.3877
		0.3849 0.3440 0.3420 0.4022
		0.5095 0.4326 0.3861 0.3179
		0.4152 0.3678 0.3245 0.3781
		0.3902 0.3899 0.3262 0.3086
		0.4081 0.3682 0.4080 0.2730
		0.3419 0.3305 0.3032 0.3843
		0.4187 0.3938 0.4144 0.3299
		0.4335 0.4415 0.3459 0.3124
		0.4096 0.3884 0.3684 0.3476
		0.4822 0.2733 0.3421 0.3576
		0.3986 0.3847 0.3668 0.3759
		0.3585 0.3590 0.4248 0.3733
		0.3867 0.4220 0.3103 0.3432
		0.3998 0.3651 0.2836 0.3567
		0.4065 0.3724 0.3284 0.4053
		0.3626 0.3164 0.3125 0.3689
		0.3927 0.3838 0.3535 0.3798
		0.5082 0.4276 0.3641 0.3493
		0.4351 0.3305 0.3089 0.4139
		0.4366 0.3701 0.3287 0.3656
		0.3723 0.3384 0.4078 0.3849
		0.4350 0.3474 0.2163 0.3384
		0.4221 0.3275 0.3189 0.3302
		0.3576 0.4054 0.3981 0.2795
		0.3623 0.3496 0.3712 0.4146
		0.3966 0.3369 0.3143 0.3059
		0.3099 0.3826 0.3537 0.3787
		0.3533 0.4502 0.4284 0.3271
		0.4056 0.3399 0.3342 0.3484
		0.4448 0.2346 0.4133 0.3634
		0.4097 0.3230 0.3598 0.3412
		0.3729 0.3548 0.4540 0.3610
		0.5248 0.4190 0.3186 0.4070
		0.3520 0.2944 0.5376 0.3661
		0.4376 0.2491 0.3736 0.3597
		0.3563 0.3834 0.4422 0.4069
		0.4328 0.3638 0.4199 0.3642
		0.3950 0.3989 0.4247 0.3619
		0.3708 0.3823 0.3496 0.3434
		0.4544 0.3855 0.4377 0.3521
		0.3756 0.4623 0.4491 0.3861
		0.2972 0.4524 0.3153 0.3313
		0.4880 0.3911 0.2931 0.3228
		0.4273 0.5027 0.3573 0.3771
		0.3945 0.3687 0.3181 0.3171
		0.3562 0.4050 0.3042 0.3362
		0.3386 0.3432 0.3646 0.3694
		0.3702 0.3161 0.3128 0.4089
		0.4155 0.3674 0.3469 0.3841
		0.3749 0.3556 0.4069 0.3788
		0.4445 0.3352 0.4039 0.3700
		0.3447 0.3641 0.3373 0.3056
		0.3775 0.3974 0.3149 0.3017
		0.3944 0.4747 0.3532 0.2658
		0.3178 0.3595 0.4044 0.3036
		0.4057 0.2423 0.3545 0.4437
		0.4240 0.3531 0.3194 0.3351
		0.5196 0.3184 0.4630 0.3673
		0.4944 0.3850 0.3436 0.3408
		0.3219 0.4353 0.3763 0.3446
		0.4735 0.3899 0.2954 0.3180
		0.4159 0.4425 0.3783 0.3750
		0.3734 0.3493 0.3414 0.3703
		0.3151 0.3451 0.2887 0.3050
		0.3915 0.3740 0.3441 0.3539
		0.4293 0.3859 0.3338 0.3441
		0.4108 0.3224 0.3104 0.3490
		0.4428 0.2794 0.3084 0.3576
		0.4210 0.4040 0.3767 0.3349
		0.3272 0.3562 0.3868 0.3540
		0.3376 0.3546 0.3627 0.3564
		0.3512 0.3565 0.4310 0.2553
		0.4944 0.3619 0.3123 0.2783
		0.3890 0.3736 0.3260 0.3596
		0.4234 0.3027 0.3981 0.3234
		0.3512 0.4043 0.2864 0.3563
		0.3629 0.3479 0.4248 0.3039
		0.5208 0.3386 0.3036 0.3857
		0.3792 0.2407 0.3920 0.4314
		0.5103 0.3232 0.3478 0.3716
		0.3809 0.4149 0.3221 0.4531
		0.3527 0.3372 0.4050 0.4012
		0.4391 0.3225 0.3548 0.3251
		0.3894 0.3589 0.3855 0.2961
		0.3799 0.4530 0.3924 0.3570
		0.4397 0.3947 0.3577 0.3091
		0.4263 0.3921 0.4315 0.3479
		0.3225 0.4367 0.3480 0.3837
		0.3430 0.4056 0.3523 0.3958
		0.4334 0.3830 0.3357 0.3737
		0.4322 0.2898 0.3532 0.3374
		0.4277 0.4021 0.2864 0.3721
		0.3603 0.3233 0.3278 0.4035
		0.3597 0.3424 0.3178 0.3628
		0.3700 0.3517 0.2871 0.2956
		0.4040 0.3779 0.4298 0.2972
		0.3805 0.3382 0.4673 0.4056
		0.4953 0.3274 0.3278 0.3497
		0.3565 0.3215 0.3667 0.3735
		0.3932 0.4045 0.3704 0.3990
		0.3989 0.2351 0.3618 0.2939
		0.2888 0.3127 0.3852 0.3272
		0.3769 0.4401 0.3480 0.4066
		0.5347 0.2967 0.3567 0.3215
		0.4072 0.3946 0.3335 0.3261
		0.3812 0.4055 0.3159 0.3723
		0.4512 0.2663 0.3563 0.3461
		0.4810 0.3535 0.2949 0.3735
		0.3699 0.3732 0.4871 0.3521
		0.3975 0.4618 0.4520 0.3351
		0.3878 0.3567 0.3408 0.3601
		0.5248 0.3491 0.3427 0.4034
		0.4292 0.3183 0.3938 0.3795
		0.3824 0.4168 0.4110 0.4341
		0.4761 0.3708 0.3607 0.4439
		0.3819 0.3267 0.3733 0.3578
		0.3656 0.3206 0.3741 0.3705
		0.3579 0.3125 0.3367 0.3402
		0.3961 0.3385 0.3193 0.3294
		0.3384 0.3200 0.4159 0.2793
		0.3937 0.3534 0.3689 0.3065
		0.3811 0.2859 0.3679 0.3014
		0.3581 0.2990 0.3105 0.3023
		0.4899 0.3017 0.3455 0.3760
		0.4315 0.3378 0.3534 0.4071
		0.4747 0.3943 0.4273 0.3531
		0.3015 0.3430 0.3975 0.4083
		0.4059 0.3137 0.4155 0.4171
		0.4295 0.3141 0.3533 0.3828
		0.5395 0.3284 0.3422 0.3893
		0.4484 0.3188 0.3974 0.4131
		0.3571 0.4255 0.3798 0.3310
		0.3927 0.3610 0.3833 0.3728
		0.4861 0.3286 0.4225 0.2128
		0.2374 0.4001 0.3987 0.3287
		0.4115 0.3650 0.3130 0.3826
		0.3451 0.3508 0.3707 0.3292
		0.3804 0.3155 0.3334 0.3290
		0.3392 0.3520 0.3989 0.4106
		0.3984 0.2777 0.3331 0.3665
		0.3703 0.4093 0.3486 0.4347
		0.3623 0.3543 0.2876 0.3963
		0.4594 0.3924 0.3235 0.4464
		0.4590 0.3284 0.3800 0.4005
		0.3504 0.2913 0.3826 0.3460
		0.4258 0.3455 0.2925 0.3772
		0.3971 0.3844 0.4768 0.3618
		0.4051 0.3397 0.3054 0.3400
		0.3681 0.3484 0.2927 0.2701
		0.3266 0.3571 0.2869 0.3269
		0.4064 0.3709 0.3768 0.3437
		0.3884 0.3813 0.3052 0.2880
		0.4702 0.3297 0.3941 0.3495
		0.5051 0.3311 0.3431 0.3969
		0.4165 0.3332 0.3750 0.3725
		0.3610 0.4445 0.3714 0.4103
		0.3281 0.3709 0.2770 0.3067
		0.3621 0.3229 0.3227 0.3465
		0.4538 0.4049 0.3598 0.4078
		0.4584 0.3000 0.3084 0.3130
		0.4432 0.3323 0.3240 0.3653
		0.4036 0.3749 0.3833 0.3212
		0.4246 0.3534 0.4647 0.3999
		0.3497 0.3415 0.3195 0.3699
		0.4601 0.3999 0.3473 0.3188
		0.3602 0.4127 0.3768 0.3913
		0.4055 0.3817 0.3290 0.3739
		0.4462 0.4321 0.4434 0.3036
		0.4597 0.3149 0.3343 0.3201
		0.3925 0.3903 0.3593 0.3329
		0.3707 0.3498 0.3652 0.4214
		0.3584 0.3844 0.3155 0.3857
		0.3177 0.3032 0.4616 0.3929
		0.3908 0.4190 0.4204 0.4088
		0.4661 0.4084 0.3561 0.3588
		0.4291 0.2912 0.3697 0.3721
		0.4113 0.3945 0.3337 0.2932
		0.4381 0.2879 0.3185 0.3996
		0.3825 0.2940 0.3770 0.3310
		0.4046 0.2898 0.4350 0.3044
		0.3527 0.3324 0.3043 0.3175
		0.3976 0.3720 0.4288 0.3124
		0.4352 0.3089 0.3279 0.3063
		0.3781 0.3922 0.3526 0.3425
		0.3666 0.3752 0.2883 0.3519
		0.3578 0.4170 0.3118 0.1954
		0.4110 0.3561 0.3011 0.3632
		0.3181 0.3671 0.3001 0.2962
		0.3969 0.3697 0.3240 0.3170
		0.4432 0.3185 0.3970 0.3320
		0.3372 0.3929 0.4299 0.3528
		0.4491 0.3317 0.4359 0.3380
		0.4142 0.4003 0.4237 0.3807
		0.3204 0.3787 0.2553 0.3880
		0.3598 0.3546 0.4237 0.3432
		0.3423 0.3309 0.3699 0.3061
		0.3132 0.3815 0.3279 0.3155
		0.4208 0.3218 0.3617 0.3998
		0.3810 0.2972 0.2573 0.3761
		0.3519 0.2732 0.3425 0.3931
		0.3973 0.3982 0.4913 0.3607
		0.3872 0.3817 0.3810 0.3644
		0.3669 0.3851 0.4195 0.4007
		0.3759 0.3773 0.4032 0.2539
		0.4142 0.3644 0.3701 0.3109
		0.3866 0.4352 0.3589 0.2987
		0.3606 0.2421 0.3204 0.3530
		0.3498 0.2926 0.4036 0.4223
		0.3257 0.3604 0.2879 0.3486
		0.4437 0.3974 0.3541 0.3378
		0.3151 0.3363 0.3532 0.3354
		0.4653 0.3177 0.3353 0.3450
		0.3579 0.3571 0.3935 0.4022
		0.4482 0.3538 0.4191 0.3853
		0.3457 0.4114 0.3030 0.3723
		0.3897 0.3546 0.4090 0.3710
		0.4356 0.3506 0.3342 0.3732
		0.4821 0.3662 0.3155 0.3801
		0.3304 0.3248 0.3230 0.3639
		0.3861 0.4455 0.3427 0.3803
		0.4813 0.4084 0.3140 0.3183
		0.3540 0.3693 0.4796 0.3258
		0.2858 0.3163 0.3278 0.3370
		0.3998 0.3348 0.3224 0.3484
		0.3993 0.3804 0.3786 0.3962
		0.4303 0.2730 0.3137 0.2829
		0.4060 0.3894 0.3051 0.2848
		0.3950 0.3444 0.3442 0.3071
		0.3768 0.3350 0.3364 0.3294
		0.4490 0.3088 0.3005 0.2913
		0.3468 0.3939 0.3768 0.2437
		0.3144 0.4490 0.3329 0.3344
		0.4280 0.3246 0.4128 0.3183
		0.3914 0.3883 0.3414 0.3178
		0.4187 0.3110 0.3755 0.3019
		0.4086 0.3787 0.2601 0.3528
		0.3838 0.4115 0.3669 0.3878
		0.4581 0.3560 0.3398 0.3631
		0.4654 0.3436 0.3532 0.3656
		0.3699 0.3566 0.3550 0.3060
		0.4100 0.3281 0.3465 0.2434
		0.3888 0.3384 0.3318 0.3661
		0.3920 0.3031 0.3890 0.3566
		0.3953 0.3444 0.3080 0.3154
		0.3959 0.3803 0.4449 0.3285
		0.4111 0.3263 0.4130 0.3293
		0.3548 0.3481 0.4196 0.3885
		0.3300 0.3699 0.3278 0.3394
		0.3742 0.3684 0.3391 0.3757
		0.3546 0.4382 0.4494 0.3653
		0.3862 0.3622 0.3625 0.3980
		0.3478 0.3597 0.4384 0.3161
		0.3296 0.4165 0.3509 0.3935
		0.4398 0.3801 0.3537 0.3782
		0.4207 0.2538 0.2813 0.3175
		0.3623 0.3668 0.3934 0.3572
		0.3780 0.4012 0.2314 0.2917
		0.3612 0.3491 0.3468 0.4431
		0.3459 0.3665 0.3629 0.2888
		0.4444 0.2639 0.3498 0.3371
		0.4303 0.3770 0.3615 0.3561
		0.3841 0.4014 0.3573 0.3334
		0.3889 0.3782 0.3985 0.3128
		0.5016 0.3426 0.3125 0.3494
		0.3911 0.3031 0.4137 0.3907
		0.5189 0.3235 0.3499 0.2179
		0.4477 0.3715 0.4470 0.3102
		0.3735 0.3153 0.2801 0.3217
		0.4976 0.2745 0.3244 0.4319
		0.4676 0.2878 0.3819 0.3600
		0.3821 0.3655 0.3021 0.2969
		0.3643 0.4182 0.3813 0.3248
		0.4207 0.3519 0.3850 0.3968
		0.3989 0.3022 0.3950 0.3679
		0.3264 0.3418 0.4040 0.3394
		0.3021 0.3451 0.3494 0.3951
		0.4309 0.3128 0.4064 0.3868
		0.3750 0.4546 0.4143 0.2965
		0.3533 0.4087 0.3278 0.3299
		0.3429 0.3745 0.3576 0.3550
		0.3249 0.3564 0.3851 0.3523
		0.4589 0.4033 0.3801 0.3312
		0.3487 0.3293 0.3114 0.3300
		0.4803 0.3637 0.5065 0.4272
		0.3277 0.3356 0.3802 0.3870
		0.4628 0.2815 0.3241 0.2914
		0.3186 0.3676 0.4620 0.2720
		0.4528 0.3553 0.4646 0.3805
		0.3846 0.2356 0.3529 0.3061
		0.4456 0.2767 0.3342 0.3250
		0.4074 0.2756 0.3312 0.3851
		0.3894 0.3075 0.3590 0.3704
		0.3259 0.4608 0.3448 0.4686
		0.4620 0.2981 0.4030 0.3869
		0.3696 0.3910 0.3562 0.4134
		0.3326 0.3286 0.3476 0.3023
		0.4720 0.3567 0.3584 0.3539
		0.3636 0.2564 0.4491 0.3223
		0.4133 0.3642 0.3135 0.3616
		0.4114 0.3524 0.3143 0.3399
		0.3624 0.3949 0.4225 0.2802
		0.4706 0.3682 0.3489 0.3068
		0.3745 0.4210 0.4012 0.3134
		0.3547 0.3051 0.2537 0.2774
		0.3491 0.4253 0.3467 0.3602
		0.4169 0.3693 0.3562 0.4271
		0.4134 0.3207 0.3775 0.3598
		0.3614 0.3491 0.4234 0.3922
		0.4271 0.2504 0.2782 0.3218
		0.4047 0.3502 0.4946 0.3276
		0.3839 0.3511 0.2949 0.3496
		0.3412 0.3338 0.3930 0.3904
		0.3906 0.3657 0.3163 0.3726
		0.4391 0.2941 0.3898 0.3377
		0.3516 0.3617 0.3760 0.2862
		0.5496 0.3732 0.3704 0.3809
		0.3192 0.3941 0.3853 0.3820
		0.3374 0.3557 0.3996 0.3610
		0.3892 0.3248 0.4019 0.3786
		0.3907 0.4364 0.3684 0.3494
		0.4415 0.3127 0.3920 0.3221
		0.4288 0.3404 0.3721 0.4346
		0.4225 0.3061 0.3837 0.3207
		0.3857 0.3947 0.3814 0.3881
		0.3739 0.3572 0.3527 0.3983
		0.4507 0.4012 0.4023 0.3233
		0.3547 0.2575 0.2742 0.3039
		0.3708 0.4231 0.3164 0.3582
		0.4680 0.3394 0.3504 0.3278
		0.4230 0.3500 0.3120 0.3709
		0.3411 0.4197 0.3829 0.3361
		0.4224 0.4363 0.3389 0.3126
		0.4502 0.2776 0.4170 0.3911
		0.4865 0.3068 0.3825 0.4722
		0.4368 0.3811 0.4034 0.3488
		0.3501 0.3137 0.4302 0.4417
		0.4082 0.4010 0.4242 0.2424
		0.3978 0.3144 0.2884 0.3862
		0.3228 0.3496 0.3326 0.3477
		0.4260 0.4001 0.3866 0.3407
		0.3476 0.4512 0.4141 0.4195
		0.4287 0.3386 0.3321 0.3329
		0.3613 0.3566 0.4329 0.3384
		0.3902 0.4250 0.3622 0.4147
		0.3830 0.4326 0.4495 0.4058
		0.3961 0.3252 0.3905 0.3341
		0.4403 0.2953 0.2805 0.3082
		0.3614 0.3839 0.3315 0.4173
		0.3622 0.3348 0.3855 0.3237
		0.3997 0.3864 0.4190 0.3604
		0.3584 0.3677 0.2782 0.3766
		0.4769 0.3094 0.3496 0.3297
		0.3870 0.3515 0.3845 0.4203
		0.3649 0.3904 0.3690 0.3014
		0.4387 0.2928 0.3966 0.3930
		0.3789 0.3397 0.3891 0.3739
		0.4413 0.3548 0.4169 0.4161
		0.3405 0.3812 0.3251 0.3035
		0.4582 0.4437 0.4332 0.2984
		0.3139 0.3430 0.3442 0.3708
		0.3790 0.4557 0.2837 0.3726
		0.4473 0.3501 0.3735 0.3859
		0.3977 0.3604 0.4187 0.3227
		0.3454 0.2697 0.3532 0.3423
		0.4785 0.3431 0.4126 0.3744
		0.3257 0.3885 0.2878 0.3265
		0.4120 0.3870 0.3830 0.3282
		0.4271 0.2733 0.3018 0.3773
		0.3630 0.2799 0.3704 0.3358
		0.4994 0.3007 0.3723 0.2650
		0.4998 0.3933 0.2854 0.3169
		0.3601 0.2877 0.3633 0.2838
		0.3498 0.3683 0.3798 0.4299
		0.4243 0.3269 0.3302 0.3496
		0.4361 0.4424 0.3301 0.2889
		0.3947 0.3396 0.4114 0.3346
		0.4059 0.3250 0.3568 0.3626
		0.5202 0.4214 0.4366 0.3754
		0.3263 0.3679 0.4178 0.3998
		0.3749 0.3232 0.3281 0.3744
		0.4419 0.3390 0.3775 0.3964
		0.4189 0.3673 0.3143 0.3895
		0.4558 0.3460 0.4445 0.3399
		0.4091 0.3321 0.4010 0.3357
		0.4937 0.3723 0.3581 0.3347
		0.4056 0.3863 0.4004 0.3002
		0.3070 0.3925 0.2935 0.3610
		0.3421 0.3992 0.3310 0.3726
		0.4414 0.3742 0.4371 0.3464
		0.3951 0.3625 0.3285 0.3803
		0.4164 0.4150 0.2925 0.3615
		0.3647 0.3226 0.3366 0.4224
		0.3607 0.4008 0.3950 0.3552
		0.3107 0.3704 0.3594 0.3358
		0.4093 0.3486 0.3408 0.3084
		0.4440 0.3457 0.3637 0.3089
		0.4101 0.3715 0.4001 0.3757
		0.3283 0.3283 0.3656 0.2691
		0.3665 0.4124 0.4090 0.4095
		0.4309 0.3667 0.4135 0.3698
		0.2938 0.3467 0.3065 0.3365
		0.3432 0.3618 0.3054 0.3208
		0.3828 0.3514 0.3946 0.3191
		0.3845 0.4254 0.3253 0.3289
		0.4554 0.3085 0.3050 0.3191
		0.3887 0.3337 0.3586 0.3442
		0.4576 0.3427 0.4093 0.3560
		0.2976 0.3146 0.3710 0.2651
		0.4344 0.3719 0.3130 0.3393
		0.4435 0.3167 0.4243 0.3702
		0.3763 0.3456 0.3473 0.3851
		0.4766 0.3495 0.2623 0.3169
		0.4454 0.3474 0.3582 0.4017
		0.4048 0.3216 0.3864 0.3686
		0.5219 0.3525 0.4279 0.3718
		0.4805 0.3334 0.3482 0.3129
		val(:,:,2) =
		0.4197 0.3483 0.3567 0.2928
		0.3649 0.4060 0.3500 0.3438
		0.4939 0.4093 0.3496 0.3122
		0.4097 0.3115 0.3339 0.3849
		0.3356 0.3456 0.3249 0.4436
		0.4871 0.2624 0.3835 0.3488
		0.3826 0.3032 0.3524 0.3664
		0.4170 0.3413 0.3303 0.4114
		0.3330 0.3657 0.3912 0.3904
		0.4215 0.2822 0.3589 0.3390
		0.3246 0.3519 0.3450 0.2662
		0.4400 0.4106 0.3996 0.3530
		0.3708 0.3913 0.3204 0.3648
		0.3745 0.3542 0.4271 0.2943
		0.4403 0.3393 0.3223 0.3560
		0.3967 0.3462 0.3408 0.3346
		0.3698 0.3972 0.4455 0.3377
		0.3630 0.3752 0.3447 0.3931
		0.4749 0.4102 0.3220 0.3602
		0.4536 0.4041 0.3550 0.4043
		0.4069 0.4684 0.3159 0.4373
		0.4301 0.3408 0.3463 0.3584
		0.4060 0.4821 0.3487 0.4096
		0.3536 0.3506 0.3226 0.3390
		0.3865 0.3909 0.4393 0.3984
		0.4569 0.4235 0.3159 0.3469
		0.4159 0.4206 0.3438 0.3991
		0.3684 0.3435 0.2903 0.3962
		0.3738 0.4181 0.3290 0.3238
		0.4324 0.3655 0.3780 0.3199
		0.3207 0.3724 0.4618 0.3246
		0.4994 0.4430 0.3242 0.2639
		0.4446 0.3027 0.3979 0.3627
		0.3108 0.3584 0.2836 0.3870
		0.3726 0.3489 0.4084 0.2988
		0.3968 0.3226 0.3377 0.3473
		0.3746 0.3678 0.2836 0.3433
		0.4194 0.3514 0.3217 0.2803
		0.2980 0.2815 0.4002 0.3654
		0.4054 0.4549 0.3041 0.3876
		0.4506 0.3288 0.3081 0.3233
		0.3874 0.4040 0.3260 0.3951
		0.3875 0.3888 0.3501 0.2776
		0.3127 0.2959 0.3649 0.3461
		0.4297 0.4221 0.3214 0.3676
		0.4329 0.2912 0.3801 0.3162
		0.3276 0.3143 0.3025 0.3484
		0.3244 0.3829 0.3822 0.3364
		0.3259 0.4865 0.3349 0.3782
		0.3624 0.3761 0.4139 0.2760
		0.3931 0.4036 0.3626 0.3084
		0.3408 0.3902 0.4397 0.3530
		0.3329 0.3741 0.2888 0.2982
		0.3798 0.2761 0.4833 0.4125
		0.2955 0.4198 0.4117 0.4667
		0.4290 0.3640 0.3892 0.3759
		0.3656 0.3905 0.2766 0.4352
		0.3946 0.2829 0.3371 0.3749
		0.4375 0.3889 0.4061 0.2958
		0.3801 0.3621 0.3639 0.3788
		0.4100 0.3609 0.3766 0.3769
		0.3376 0.3440 0.2706 0.3428
		0.3003 0.2487 0.3474 0.3508
		0.3237 0.2680 0.3987 0.3432
		0.3263 0.3910 0.3754 0.3635
		0.4475 0.3088 0.3183 0.2859
		0.4482 0.3423 0.3474 0.3321
		0.4191 0.3529 0.3697 0.3371
		0.3477 0.3467 0.3318 0.4092
		0.3166 0.3537 0.3492 0.4122
		0.3787 0.4067 0.2830 0.3634
		0.2966 0.3069 0.3462 0.3578
		0.3870 0.3377 0.2942 0.4108
		0.3415 0.3647 0.4036 0.4024
		0.4091 0.3600 0.3847 0.4168
		0.4106 0.4147 0.3004 0.3594
		0.4112 0.4589 0.3501 0.3839
		0.3190 0.3235 0.4159 0.3433
		0.4034 0.3822 0.3314 0.2807
		0.3812 0.3054 0.3919 0.2996
		0.4121 0.3625 0.3451 0.4007
		0.5010 0.3884 0.3273 0.3732
		0.4118 0.2855 0.4225 0.3581
		0.3998 0.3561 0.2697 0.3414
		0.4125 0.3604 0.3117 0.2933
		0.3804 0.3865 0.3064 0.3849
		0.4213 0.3678 0.3556 0.3449
		0.3058 0.3602 0.4351 0.3887
		0.4651 0.3182 0.3327 0.3406
		0.4164 0.3483 0.4074 0.3890
		0.2721 0.3729 0.2455 0.4247
		0.4559 0.4410 0.3410 0.3169
		0.3780 0.3397 0.4090 0.4281
		0.3546 0.3219 0.4103 0.3195
		0.4023 0.3923 0.4147 0.3554
		0.4507 0.4433 0.4366 0.2912
		0.4507 0.2757 0.3256 0.3288
		0.3581 0.3894 0.3041 0.4163
		0.3958 0.3226 0.3022 0.3456
		0.4711 0.3098 0.3840 0.3599
		0.3919 0.3361 0.3290 0.3918
		0.3486 0.4702 0.2653 0.4814
		0.2815 0.4077 0.3212 0.3591
		0.4256 0.4023 0.3100 0.3013
		0.3515 0.3447 0.3884 0.3542
		0.3266 0.3578 0.4000 0.3827
		0.4087 0.3654 0.3269 0.3007
		0.3303 0.3278 0.3781 0.3296
		0.3747 0.3902 0.3961 0.3248
		0.4079 0.3160 0.3082 0.3178
		0.3854 0.3570 0.4145 0.4302
		0.3452 0.3703 0.3000 0.2864
		0.3999 0.3894 0.3415 0.3833
		0.4419 0.3058 0.3170 0.3337
		0.3863 0.3479 0.3669 0.3476
		0.3600 0.4030 0.4318 0.3931
		0.4433 0.3691 0.3678 0.3752
		0.3638 0.3866 0.4729 0.3433
		0.4504 0.3699 0.3484 0.3309
		0.4528 0.4036 0.4555 0.3896
		0.3661 0.4272 0.4291 0.2902
		0.3812 0.4441 0.3853 0.3257
		0.4405 0.3773 0.3374 0.2926
		0.4377 0.3760 0.2723 0.3218
		0.3329 0.3649 0.2785 0.3723
		0.3261 0.4184 0.4069 0.3698
		0.3538 0.3860 0.3538 0.2891
		0.3226 0.3673 0.3733 0.3186
		0.4304 0.4231 0.3857 0.4462
		0.4457 0.3072 0.2861 0.3905
		0.3634 0.3049 0.3866 0.3524
		0.3045 0.4540 0.3409 0.3389
		0.3958 0.2996 0.3748 0.4354
		0.3854 0.3472 0.4035 0.3239
		0.4605 0.3546 0.3313 0.3719
		0.4014 0.3515 0.3762 0.3435
		0.4157 0.3883 0.3678 0.3317
		0.3676 0.3969 0.3415 0.2675
		0.4038 0.4540 0.4566 0.3506
		0.4653 0.4515 0.3305 0.3905
		0.3071 0.3880 0.3983 0.4526
		0.3589 0.4045 0.3967 0.3247
		0.4123 0.3466 0.3026 0.3229
		0.3138 0.4455 0.4456 0.4413
		0.4053 0.4749 0.3808 0.3456
		0.4458 0.3649 0.3193 0.3295
		0.3534 0.3192 0.3182 0.3911
		0.3789 0.3711 0.3695 0.3937
		0.3520 0.3531 0.3627 0.3620
		0.3017 0.3530 0.3826 0.3909
		0.3777 0.3155 0.2998 0.4127
		0.4190 0.3699 0.3156 0.3557
		0.3393 0.3543 0.3050 0.3859
		0.5626 0.4188 0.3781 0.3421
		0.4087 0.4563 0.3874 0.4046
		0.4107 0.4045 0.3626 0.3417
		0.4569 0.3692 0.3847 0.4222
		0.4076 0.4176 0.2919 0.3354
		0.3299 0.3798 0.4423 0.3386
		0.3330 0.4039 0.3353 0.3062
		0.4169 0.3276 0.3079 0.3952
		0.3712 0.3587 0.3948 0.3303
		0.3742 0.4202 0.3722 0.3623
		0.3838 0.3290 0.3737 0.3654
		0.4406 0.3472 0.3358 0.3459
		0.3440 0.2919 0.3778 0.3910
		0.4258 0.3515 0.4183 0.4193
		0.3812 0.2739 0.3607 0.4647
		0.4231 0.4453 0.4081 0.3734
		0.3660 0.3776 0.4387 0.4178
		0.3810 0.4180 0.2747 0.4536
		0.4908 0.3255 0.3641 0.3674
		0.3426 0.3522 0.3462 0.3161
		0.3650 0.4021 0.3389 0.3958
		0.4183 0.3519 0.3427 0.3853
		0.3777 0.3789 0.3446 0.3882
		0.4121 0.3328 0.3636 0.4019
		0.3601 0.3203 0.3839 0.3514
		0.3730 0.4383 0.3810 0.4490
		0.3579 0.3437 0.3424 0.3875
		0.3983 0.4205 0.3568 0.4078
		0.4077 0.3720 0.3613 0.3972
		0.4088 0.3121 0.3678 0.3017
		0.4604 0.3486 0.3211 0.3931
		0.4138 0.3056 0.4323 0.3716
		0.5021 0.3613 0.3043 0.3712
		0.3764 0.3601 0.3580 0.3666
		0.3501 0.4869 0.3410 0.3756
		0.3906 0.5438 0.3932 0.3592
		0.5207 0.4360 0.3230 0.3503
		0.3225 0.3215 0.2932 0.3174
		0.4362 0.3904 0.3393 0.3249
		0.3726 0.3514 0.3986 0.3764
		0.3309 0.4057 0.3569 0.3187
		0.3555 0.3570 0.3488 0.3595
		0.4133 0.3333 0.2755 0.3613
		0.4066 0.4028 0.4134 0.4137
		0.4815 0.3501 0.4492 0.4267
		0.3778 0.3623 0.3586 0.2918
		0.4428 0.3828 0.3479 0.3267
		0.3666 0.3278 0.4469 0.3743
		0.4406 0.3756 0.3457 0.3541
		0.2715 0.3522 0.3507 0.3676
		0.3495 0.3814 0.3747 0.3100
		0.3437 0.4425 0.3942 0.3818
		0.3053 0.3908 0.3724 0.3467
		0.3926 0.3124 0.4394 0.3471
		0.3395 0.3527 0.3634 0.2901
		0.3598 0.3660 0.3430 0.3638
		0.4714 0.3953 0.3908 0.4581
		0.3950 0.4074 0.3368 0.3487
		0.4152 0.3015 0.3596 0.3577
		0.3499 0.4365 0.3938 0.4666
		0.4399 0.3790 0.4294 0.2500
		0.4283 0.3412 0.3864 0.3910
		0.3697 0.4352 0.3802 0.3488
		0.4783 0.3714 0.3823 0.3832
		0.3721 0.3394 0.3708 0.3518
		0.2605 0.3084 0.3449 0.3809
		0.3225 0.3919 0.3658 0.3876
		0.4845 0.4116 0.3560 0.3349
		0.3587 0.3023 0.3659 0.4020
		0.3897 0.3131 0.3157 0.3640
		0.3560 0.3983 0.4044 0.3399
		0.3370 0.3398 0.3296 0.3065
		0.3495 0.4082 0.3530 0.3985
		0.4225 0.3344 0.3425 0.3467
		0.4191 0.3903 0.3043 0.3358
		0.3559 0.3541 0.2888 0.3985
		0.3290 0.3804 0.3818 0.3123
		0.4301 0.3319 0.4008 0.3557
		0.4303 0.3927 0.3362 0.3432
		0.3901 0.2858 0.3226 0.2579
		0.3733 0.3461 0.3928 0.3743
		0.4267 0.3460 0.3123 0.3358
		0.3814 0.3594 0.3319 0.3240
		0.3925 0.2933 0.4007 0.3366
		0.3611 0.4045 0.3427 0.3815
		0.3761 0.4005 0.3886 0.3222
		0.3508 0.2859 0.3791 0.4026
		0.3192 0.3822 0.2897 0.4143
		0.3559 0.4020 0.4249 0.3085
		0.4209 0.4483 0.3802 0.3557
		0.2736 0.3881 0.3541 0.3171
		0.4074 0.4007 0.4027 0.4639
		0.4604 0.3449 0.4557 0.3205
		0.3632 0.3654 0.3137 0.4098
		0.3394 0.3473 0.3362 0.3015
		0.3635 0.3088 0.3353 0.3676
		0.3691 0.3560 0.3755 0.3569
		0.3830 0.3190 0.2969 0.3893
		0.3973 0.3728 0.3558 0.3558
		0.4520 0.3804 0.2990 0.3191
		0.4000 0.3202 0.3854 0.3480
		0.3968 0.3365 0.4212 0.3537
		0.4174 0.4009 0.3489 0.3204
		0.4107 0.3384 0.2685 0.3654
		0.4048 0.3714 0.3173 0.3722
		0.4262 0.3055 0.3985 0.3883
		0.4849 0.3266 0.3215 0.3513
		0.4105 0.3139 0.3840 0.3013
		0.3040 0.4208 0.2782 0.3881
		0.4818 0.3436 0.4202 0.3781
		0.3512 0.4031 0.3476 0.4194
		0.4688 0.3722 0.3554 0.2998
		0.3251 0.3332 0.3402 0.3001
		0.3647 0.3137 0.3963 0.3064
		0.4994 0.4291 0.3232 0.4076
		0.4000 0.3444 0.3785 0.3173
		0.3198 0.3810 0.4119 0.4754
		0.3701 0.4243 0.3973 0.4108
		0.2929 0.3423 0.3325 0.2581
		0.3588 0.4113 0.3615 0.4154
		0.3960 0.5292 0.3471 0.2676
		0.3362 0.3540 0.3673 0.4313
		0.3617 0.3668 0.3756 0.4189
		0.3807 0.3277 0.3171 0.3549
		0.4608 0.3965 0.3675 0.3811
		0.4550 0.3564 0.3688 0.3390
		0.3177 0.3900 0.3826 0.3017
		0.3931 0.4230 0.3212 0.3362
		0.4034 0.3831 0.3436 0.3449
		0.4166 0.3287 0.3162 0.3878
		0.3896 0.3521 0.3536 0.3632
		0.4603 0.3614 0.4077 0.3132
		0.4076 0.3479 0.3581 0.3590
		0.4068 0.3672 0.3216 0.3621
		0.4078 0.3988 0.3103 0.3794
		0.3835 0.3678 0.4188 0.3401
		0.3547 0.3937 0.4175 0.4194
		0.4390 0.4570 0.3089 0.2997
		0.2639 0.3214 0.3493 0.2818
		0.3948 0.4366 0.3178 0.3499
		0.3741 0.3190 0.3690 0.3698
		0.3317 0.3318 0.4100 0.3962
		0.4178 0.3756 0.4054 0.2922
		0.3829 0.3095 0.2822 0.3820
		0.3657 0.3758 0.4155 0.4653
		0.4378 0.4236 0.3737 0.3779
		0.3214 0.3700 0.3182 0.3259
		0.3945 0.3350 0.3748 0.2651
		0.4223 0.3629 0.3441 0.3490
		0.4418 0.3093 0.3629 0.3412
		0.3051 0.4169 0.3006 0.3809
		0.3906 0.4162 0.3059 0.3453
		0.4806 0.3226 0.4292 0.3103
		0.3693 0.3980 0.3199 0.3495
		0.4383 0.3434 0.3666 0.3380
		0.5345 0.2650 0.3687 0.3546
		0.3799 0.3845 0.3611 0.3990
		0.2723 0.2933 0.3842 0.3748
		0.3713 0.4347 0.3532 0.3335
		0.4363 0.3100 0.4008 0.3909
		0.5695 0.3549 0.4368 0.2726
		0.3981 0.2781 0.3987 0.4203
		0.3731 0.3843 0.3343 0.3441
		0.4012 0.4684 0.3500 0.3713
		0.4262 0.3759 0.3135 0.3342
		0.3407 0.4088 0.3474 0.3682
		0.3286 0.4495 0.3710 0.4298
		0.3723 0.3522 0.3633 0.4218
		0.3807 0.3880 0.3334 0.3410
		0.3059 0.2722 0.4206 0.3681
		0.3482 0.3668 0.3324 0.3750
		0.3645 0.3763 0.2834 0.3570
		0.4155 0.3979 0.4500 0.3183
		0.4087 0.4108 0.2954 0.2880
		0.3875 0.4837 0.4236 0.4260
		0.3324 0.4045 0.3109 0.4003
		0.5106 0.4470 0.4022 0.4351
		0.4458 0.3988 0.3592 0.4543
		0.4574 0.3770 0.3581 0.3065
		0.3051 0.3594 0.3564 0.4997
		0.3797 0.3877 0.3703 0.3193
		0.4286 0.4016 0.3408 0.3403
		0.4231 0.3470 0.3558 0.4181
		0.3104 0.3117 0.4513 0.3234
		0.3520 0.4155 0.4427 0.3781
		0.3630 0.3953 0.4399 0.3789
		0.3537 0.3468 0.3202 0.3887
		0.5021 0.3979 0.2818 0.3801
		0.3519 0.3988 0.3326 0.3464
		0.4646 0.3364 0.4335 0.3482
		0.4351 0.3495 0.3634 0.4115
		0.4078 0.3417 0.3978 0.3554
		0.3963 0.4114 0.3403 0.3768
		0.4209 0.3053 0.3405 0.3219
		0.3466 0.4081 0.3608 0.3411
		0.3584 0.4128 0.4052 0.3732
		0.3761 0.3378 0.3339 0.3727
		0.3394 0.3231 0.3597 0.3032
		0.4092 0.2960 0.3179 0.4080
		0.3352 0.4275 0.3736 0.3413
		0.3024 0.3769 0.3901 0.4300
		0.4354 0.3394 0.3350 0.4637
		0.4569 0.4447 0.3499 0.2940
		0.4807 0.3542 0.4832 0.2735
		0.2937 0.3554 0.2769 0.3984
		0.3871 0.3338 0.3090 0.3704
		0.3745 0.3034 0.2766 0.3865
		0.4278 0.2955 0.2844 0.4011
		0.3828 0.4591 0.3711 0.3340
		0.4762 0.3691 0.3778 0.3812
		0.3609 0.3285 0.3981 0.3921
		0.3460 0.3782 0.3637 0.3523
		0.3647 0.3331 0.3391 0.2916
		0.3522 0.3691 0.3814 0.4025
		0.3977 0.4215 0.3938 0.3478
		0.3812 0.3247 0.3909 0.3852
		0.3985 0.3319 0.3595 0.2826
		0.3947 0.3977 0.3015 0.3406
		0.3892 0.4322 0.3942 0.3019
		0.3772 0.3786 0.3777 0.3091
		0.3507 0.3842 0.3932 0.3298
		0.4579 0.4161 0.3666 0.3624
		0.3349 0.3214 0.3471 0.3343
		0.3629 0.2957 0.3741 0.4339
		0.2759 0.3671 0.3268 0.3365
		0.4351 0.3584 0.3820 0.3594
		0.3745 0.3824 0.3403 0.4024
		0.4097 0.3549 0.4031 0.3752
		0.4284 0.3479 0.3708 0.3270
		0.3733 0.3593 0.4403 0.3568
		0.3740 0.3797 0.2468 0.4190
		0.4529 0.4223 0.3472 0.3724
		0.3699 0.3993 0.3160 0.3894
		0.3828 0.3346 0.3325 0.4544
		0.3804 0.3547 0.3659 0.4439
		0.3831 0.3931 0.3007 0.3077
		0.4234 0.4005 0.3670 0.3952
		0.4071 0.3742 0.3552 0.3954
		0.4217 0.3545 0.4201 0.3706
		0.4342 0.3762 0.3616 0.3206
		0.4106 0.3403 0.3887 0.3896
		0.4611 0.3130 0.4231 0.3039
		0.3241 0.4182 0.2930 0.4237
		0.3768 0.2826 0.3715 0.3432
		0.4129 0.4206 0.4350 0.3850
		0.4178 0.3467 0.2913 0.3291
		0.3953 0.3704 0.3712 0.3918
		0.3651 0.4116 0.3876 0.3457
		0.3734 0.3735 0.4247 0.2999
		0.3107 0.3492 0.3632 0.3863
		0.3556 0.4050 0.3400 0.3251
		0.3498 0.4536 0.2186 0.4129
		0.3883 0.3949 0.3186 0.3550
		0.4407 0.4144 0.2660 0.4259
		0.3878 0.2998 0.3079 0.2962
		0.3428 0.3415 0.3024 0.3842
		0.3836 0.3157 0.3012 0.4354
		0.4207 0.3345 0.3819 0.3782
		0.3959 0.3472 0.4782 0.3058
		0.3553 0.3466 0.3787 0.3529
		0.3622 0.3683 0.2903 0.3224
		0.3788 0.3137 0.3879 0.4248
		0.3868 0.3950 0.3774 0.4093
		0.4554 0.2946 0.4688 0.3563
		0.4207 0.3336 0.3294 0.3995
		0.3633 0.3926 0.4501 0.2757
		0.3396 0.4534 0.3660 0.3897
		0.4381 0.3678 0.3884 0.3644
		0.5037 0.4061 0.3057 0.3766
		0.4241 0.2786 0.3893 0.3195
		0.3217 0.4334 0.3161 0.3441
		0.4033 0.4056 0.2899 0.3008
		0.3790 0.3770 0.2843 0.3335
		0.4262 0.3425 0.3866 0.4732
		0.3799 0.3451 0.3873 0.3378
		0.4447 0.3410 0.4404 0.3903
		0.3032 0.3216 0.4436 0.3079
		0.3684 0.3685 0.3600 0.3325
		0.3351 0.3654 0.3619 0.3836
		0.3428 0.4102 0.3537 0.3514
		0.4211 0.2836 0.3479 0.3147
		0.3353 0.3852 0.3909 0.3950
		0.4383 0.3751 0.3140 0.3340
		0.4166 0.4114 0.3809 0.3280
		0.4426 0.2954 0.3438 0.4359
		0.3550 0.3923 0.3460 0.3907
		0.3774 0.3242 0.3748 0.3288
		0.3053 0.3696 0.2782 0.3536
		0.5191 0.3836 0.3899 0.3298
		0.3443 0.3158 0.4012 0.4112
		0.4770 0.3546 0.3791 0.3788
		0.3639 0.4143 0.3024 0.3678
		0.3420 0.3620 0.3570 0.3214
		0.3758 0.3299 0.4268 0.4611
		0.3954 0.4410 0.3716 0.3774
		0.4767 0.4036 0.3184 0.3475
		0.3979 0.3769 0.3268 0.3292
		0.3013 0.2888 0.3496 0.2710
		0.4524 0.3280 0.3846 0.2626
		0.3447 0.3571 0.3855 0.3813
		0.3765 0.3044 0.3246 0.2970
		0.4788 0.3296 0.3925 0.4086
		0.4129 0.3935 0.2998 0.4448
		0.3880 0.3265 0.3750 0.3804
		0.4735 0.4034 0.2949 0.3157
		0.2619 0.2767 0.4484 0.2920
		0.3021 0.3798 0.3711 0.3571
		0.4405 0.4158 0.3602 0.3598
		0.3802 0.3826 0.3913 0.3730
		0.3472 0.3836 0.2847 0.3815
		0.3339 0.4150 0.4448 0.3082
		0.4567 0.3507 0.3811 0.2754
		0.3727 0.3977 0.3179 0.3807
		0.4546 0.3358 0.3375 0.3492
		0.3899 0.4096 0.2923 0.3733
		0.3190 0.3630 0.3289 0.3154
		0.4660 0.3713 0.3965 0.4334
		0.4185 0.4125 0.3492 0.3198
		0.2726 0.4204 0.3300 0.4085
		0.3926 0.3354 0.3226 0.3629
		0.3047 0.3506 0.4291 0.3423
		0.4220 0.3405 0.3604 0.2858
		0.3551 0.3371 0.2963 0.4625
		0.3647 0.4048 0.3340 0.4140
		0.4874 0.2801 0.2866 0.4031
		0.5024 0.3294 0.3543 0.3264
		0.5135 0.3235 0.3463 0.2868
		0.3143 0.3481 0.4327 0.3864
		0.3597 0.3965 0.3891 0.3357
		0.4109 0.2931 0.3944 0.3239
		0.3377 0.3543 0.3982 0.3663
		0.4765 0.4460 0.2772 0.2957
		0.3242 0.3546 0.2913 0.3106
		0.3868 0.3203 0.4046 0.3470
		0.3565 0.3545 0.3728 0.3860
		0.3326 0.3405 0.3162 0.4203
		0.4018 0.2814 0.3677 0.3281
		0.4061 0.3504 0.3250 0.3486
		0.3601 0.3243 0.4198 0.3849
		0.4353 0.3860 0.4312 0.3899
		0.3994 0.2902 0.3306 0.4569
		0.3702 0.3752 0.3684 0.2486
		0.3851 0.4377 0.3767 0.4299
		0.4133 0.3996 0.3449 0.3540
		0.3507 0.3713 0.3578 0.3878
		0.4158 0.3657 0.4071 0.4073
		0.3537 0.3494 0.3699 0.3705
