# Supplementary material for: Experience-driven development of decision-related representations in the auditory cortex
Source: EMBO Rep. 2024 Nov 11;26(1):84–100. doi: 10.1038/s44319-024-00309-0 (PMC11723978; doi:10.1038/s44319-024-00309-0)
Supplement: Supplementary file 6 — Source data Fig. 4 [file 44319_2024_309_MOESM6_ESM.zip › Fig. 4/5c/supressed.xlsx]

## Sheet: Sheet1
	val(:,:,1) =
	0.9023 0.8451 0.7420 0.7303
	0.8872 0.8325 0.8682 0.6506
	0.8448 0.8888 0.8035 0.6644
	0.8193 0.8284 0.8167 0.7595
	0.7653 0.8267 0.7288 0.7453
	0.8959 0.6628 0.7617 0.8518
	0.8809 0.9117 0.7757 0.7745
	0.9591 0.7195 0.7246 0.6646
	0.8856 0.9432 0.7230 0.7273
	0.7166 0.7146 0.5955 0.7975
	0.8860 0.8044 0.7197 0.7427
	0.7918 0.8819 0.7705 0.7741
	0.7341 0.8244 0.8436 0.7890
	0.9460 0.7962 0.7316 0.7644
	0.8028 0.6716 0.8899 0.7427
	0.9437 0.8208 0.9447 0.8096
	0.7922 0.8613 0.6936 0.7554
	0.6973 0.8886 0.6626 0.5564
	0.7888 0.7499 0.7949 0.7173
	0.8011 0.8656 0.9116 0.5561
	0.8681 0.8351 0.6756 0.7419
	0.9691 0.6822 0.8102 0.7018
	0.9761 0.9439 0.8939 0.7401
	0.7630 0.8559 0.7415 0.7079
	0.9144 0.7581 0.8145 0.7178
	0.8635 0.7136 0.8027 0.6237
	0.8283 0.8257 0.7468 0.6569
	0.8494 0.7985 0.8230 0.7732
	0.8513 0.7406 0.7718 0.8236
	0.8036 0.7032 0.9273 0.7376
	0.8227 0.8831 0.8435 0.7142
	0.8364 0.7894 0.7437 0.7167
	1.0257 0.8205 0.7766 0.8120
	0.8058 0.9610 0.8163 0.7359
	0.8252 0.8428 0.7169 0.7415
	0.8101 0.7272 0.8413 0.7164
	0.9662 0.7109 0.7720 0.7287
	0.7799 0.7674 0.8150 0.7740
	0.7452 0.9181 0.8147 0.7052
	0.8661 0.7021 0.8231 0.6787
	0.7013 0.8638 0.6934 0.6292
	0.9767 0.6635 0.7876 0.8109
	0.6130 0.8498 0.7421 0.7567
	0.7315 0.8498 0.7052 0.6782
	0.8982 0.7190 0.8646 0.7934
	0.8781 0.9478 0.8618 0.7185
	0.8298 0.7086 0.7322 0.9039
	0.8336 0.9360 0.7222 0.7112
	0.9939 0.8204 0.7993 0.7310
	0.9862 0.8331 0.8436 0.8230
	0.8165 0.7579 0.6751 0.7263
	0.8758 0.6894 0.8370 0.6988
	0.8835 0.8652 0.7980 0.7045
	0.8355 0.7036 0.6599 0.7859
	0.8575 0.7501 0.8001 0.6861
	0.7735 0.8254 0.8361 0.8591
	0.9974 0.8916 0.8067 0.7454
	0.7249 0.8383 0.6829 0.7522
	0.9076 0.7928 0.6630 0.7521
	0.7256 0.9913 0.9517 0.7525
	0.7628 0.7847 0.8765 0.7930
	0.9257 0.7771 0.7480 0.7108
	0.9044 0.9144 0.8840 0.6749
	0.9746 0.9732 0.7846 0.5887
	0.7343 0.6968 0.9657 0.6853
	0.7795 0.6674 0.7839 0.6811
	0.7934 0.7999 0.8708 0.7319
	0.7406 0.7523 0.8203 0.7662
	0.8220 0.6767 0.7422 0.6567
	0.9292 0.7535 0.9385 0.7412
	1.0738 0.8495 0.8236 0.8909
	0.7826 0.7143 0.8443 0.8449
	0.6909 0.6654 0.7603 0.8111
	0.7187 0.8610 0.7661 0.6822
	0.8319 0.9357 0.8203 0.6734
	0.8394 0.7600 0.7300 0.7153
	0.7746 0.8121 0.7727 0.7406
	0.7942 0.7572 0.6923 0.8061
	0.9200 0.7862 0.7572 0.8346
	0.9036 0.8757 0.6966 0.7960
	0.9013 0.7193 0.8392 0.8051
	0.8753 0.7769 0.5767 0.7233
	0.7319 0.7114 0.7622 0.6555
	0.9614 0.9822 0.8164 0.8155
	1.0473 0.6095 0.6314 0.7328
	0.9143 1.0027 0.7189 0.7143
	1.0606 0.7794 0.9099 0.8321
	0.8908 0.8235 0.6946 0.8440
	0.9048 0.9938 0.7228 0.8021
	0.8204 0.7220 0.7324 0.6139
	0.9020 0.9358 0.8857 0.6963
	0.8519 0.7152 0.7782 0.7083
	0.8532 0.6265 0.6784 0.7278
	0.9133 0.8493 0.8604 0.7445
	0.7926 0.8000 0.7681 0.8081
	0.9881 0.7406 0.7275 0.7586
	1.0561 0.7601 0.9049 0.7574
	0.6865 0.7048 0.8455 0.7581
	0.9201 0.6085 0.8497 0.7043
	0.9746 0.8223 0.7215 0.8292
	1.0373 0.7159 0.8511 0.8631
	0.8824 0.8578 0.7054 0.8064
	0.8654 0.8337 0.7527 0.7323
	0.8922 0.8598 0.7403 0.8474
	0.6587 0.7628 0.8599 0.7614
	0.9084 0.7595 0.8448 0.6771
	0.8018 0.8732 0.7242 0.7404
	0.9545 0.7504 0.7783 0.7670
	1.0606 0.8483 0.6739 0.7183
	0.8085 0.9679 0.8565 0.7621
	0.9195 0.7307 0.8021 0.7934
	0.8519 0.8532 0.6846 0.7359
	0.8980 0.7505 0.6866 0.7844
	0.9068 0.8316 0.7827 0.8339
	0.8519 0.8989 0.8886 0.7011
	0.8055 1.0158 0.7831 0.8250
	0.7351 0.9094 0.8582 0.7463
	0.7907 0.8600 0.7750 0.7193
	0.8362 1.0595 0.9667 0.8014
	0.7663 0.8673 0.8917 0.7990
	0.9558 0.6817 0.6705 0.7830
	0.8692 0.8842 0.7519 0.8953
	0.7775 0.8466 0.7979 0.7588
	0.7590 0.8553 0.7798 0.7268
	0.8235 0.8954 0.7551 0.8897
	0.8523 0.7983 0.8458 0.7690
	0.8883 0.8809 0.8096 0.7840
	0.7779 0.8134 0.8034 0.7872
	0.8047 0.8904 0.7367 0.6558
	0.8782 0.8129 0.8686 0.7001
	0.6970 0.9600 0.7657 0.6723
	0.7142 0.8792 0.8824 0.7335
	0.9149 0.8091 0.8295 0.7261
	0.7601 0.9518 0.7536 0.7914
	0.7558 0.7853 0.8103 0.6227
	0.8619 0.7323 0.7477 0.7545
	0.7233 0.8470 0.7247 0.7727
	0.6448 0.9360 0.7372 0.7542
	0.9305 0.9109 0.8101 0.7458
	0.7580 0.7697 0.8436 0.7832
	0.7912 0.7616 0.8528 0.6834
	0.8710 0.9622 0.7439 0.6986
	0.7209 0.8402 0.8067 0.7013
	0.8535 0.7774 0.7448 0.7120
	0.7680 0.8272 0.8005 0.7871
	0.8919 0.6611 0.9094 0.7648
	0.7868 0.9406 0.8442 0.7255
	0.9004 0.6983 0.7969 0.7563
	0.6396 0.8253 0.9260 0.8385
	0.7529 0.7587 0.8947 0.7433
	0.8493 0.8118 0.7630 0.8464
	1.0353 0.9540 0.9088 0.7309
	0.7424 0.8258 0.7157 0.6750
	0.9056 0.7706 0.8099 0.7155
	0.9537 0.8070 0.6564 0.7841
	0.8071 0.8683 0.7922 0.8066
	0.7886 0.7612 0.7628 0.7727
	0.8361 0.8286 0.8180 0.7324
	0.7490 0.7833 0.8204 0.7129
	1.0777 0.9108 0.7147 0.7069
	0.6817 0.6925 0.8249 0.6400
	0.7343 0.7563 0.8319 0.8460
	1.0468 0.7456 0.9485 0.7275
	0.8795 0.9211 0.8341 0.8221
	0.8544 0.8944 0.8175 0.6957
	0.7962 0.6919 0.7872 0.7435
	0.9482 0.7443 0.6350 0.8093
	0.8018 0.6115 0.8439 0.7780
	0.7427 0.8703 0.8814 0.7448
	0.7126 0.6764 0.9588 0.7237
	0.9340 0.6573 0.8128 0.7679
	0.8754 0.8745 0.8361 0.7579
	0.9399 0.8286 0.7345 0.7024
	0.8028 0.7567 0.6628 0.6321
	0.8724 0.9895 0.8538 0.8097
	1.0170 0.8011 0.7413 0.8572
	0.8904 0.8335 0.7783 0.7559
	0.9230 0.8443 0.7532 0.6855
	1.0059 0.7828 0.9081 0.7725
	0.7193 0.8365 0.8171 0.6504
	0.8345 0.7613 0.8804 0.7233
	0.8019 0.6500 0.7428 0.6191
	0.7058 0.8982 0.8700 0.7097
	0.9029 0.9306 0.6834 0.8145
	0.8678 0.9372 0.7601 0.7544
	0.7494 0.9380 0.7626 0.8678
	0.8934 0.9124 0.8841 0.6504
	0.7474 0.9631 0.7569 0.8731
	0.7551 0.7617 0.7331 0.6968
	0.7351 0.8354 0.6916 0.7477
	0.8562 0.7557 0.8919 0.7284
	0.8954 0.7800 0.7714 0.8404
	0.7490 0.8138 0.7718 0.8072
	0.7024 0.8774 0.6916 0.7538
	0.9091 0.7827 0.7746 0.7126
	0.8222 0.7422 0.8612 0.6343
	0.9021 0.7979 0.7026 0.7486
	0.9259 0.7653 0.7842 0.6797
	0.8105 0.8432 0.8477 0.7326
	0.9741 0.8255 0.7867 0.7816
	0.8667 0.9176 0.7615 0.8069
	1.0078 0.8220 0.8344 0.7551
	0.7764 0.9572 0.8531 0.7648
	0.9402 0.8429 0.7624 0.8046
	0.7543 0.8176 0.7083 0.7938
	0.9453 0.8436 0.7874 0.6720
	0.8972 0.9390 0.8047 0.6705
	0.8805 0.7462 0.8109 0.8311
	0.9824 0.7069 0.8149 0.6764
	0.9121 0.6703 0.8257 0.7267
	0.8572 0.7682 0.8008 0.8538
	0.9611 0.6955 0.7993 0.7243
	0.8997 0.7677 0.7599 0.7395
	1.0594 0.8307 0.7655 0.8594
	0.7979 0.7470 0.9002 0.7492
	0.8529 0.7291 0.7773 0.7067
	0.7958 0.8085 0.6523 0.7009
	0.6507 0.7626 0.7869 0.8095
	0.8302 0.7977 0.8497 0.8777
	0.6953 0.8780 0.7350 0.7607
	0.8001 0.8313 0.8806 0.7418
	0.8929 0.9320 0.7825 0.8084
	0.9184 0.5593 0.7441 0.7239
	0.9305 0.8733 0.7751 0.8029
	0.8265 0.7961 0.7679 0.8071
	0.7947 0.9163 0.7664 0.7354
	1.0731 0.7015 0.8493 0.8064
	0.7257 0.9052 0.7322 0.8943
	0.6840 0.8388 0.7562 0.7828
	1.0148 0.8916 0.7681 0.7954
	0.7164 0.7096 0.8675 0.7935
	0.7731 0.9619 0.7379 0.8143
	0.7645 0.8849 0.6439 0.7648
	1.0233 0.8030 0.8852 0.6621
	0.9272 0.8974 0.6686 0.7385
	0.9635 0.7060 0.8332 0.7409
	0.6574 0.7540 0.7394 0.7367
	0.8357 0.7252 0.8493 0.8393
	0.8443 0.7553 0.6230 0.6647
	0.8154 0.9434 0.7958 0.5771
	0.8839 0.7885 0.7275 0.8032
	0.8541 0.6967 0.8262 0.8025
	0.7885 0.8923 0.6401 0.7014
	0.7155 0.7388 0.7690 0.8354
	0.8496 0.6594 0.7677 0.7401
	0.9167 0.8564 0.6144 0.7480
	0.6869 0.8694 0.7907 0.6408
	0.7701 0.9569 0.7290 0.7923
	0.7430 0.7788 0.7790 0.6772
	0.8900 0.7742 0.7203 0.7427
	0.6691 0.8148 0.7031 0.7026
	0.6700 0.7777 0.9293 0.7147
	1.0462 0.8503 0.7407 0.7842
	0.9490 0.7373 0.7912 0.7753
	1.0887 0.8520 0.7723 0.7157
	0.8545 0.8886 0.8391 0.7316
	0.7752 0.7516 0.8582 0.8312
	0.6801 0.8271 0.7838 0.8581
	0.8211 0.8773 0.8202 0.6984
	0.8320 0.7682 0.8525 0.7929
	0.9064 0.9372 0.8707 0.7935
	0.8175 0.7487 0.8071 0.9919
	0.7152 0.7703 0.7853 0.7672
	0.7717 0.7775 0.7537 0.7586
	0.8121 0.7751 0.7423 0.8715
	0.9358 0.9323 0.7793 0.6796
	0.8257 0.7551 0.8507 0.7777
	0.8291 0.6665 0.8026 0.6861
	0.6886 0.6760 0.8863 0.6315
	0.8622 0.7075 0.8167 0.8404
	0.7843 0.8994 0.6836 0.7136
	0.7851 0.7856 0.6526 0.6509
	0.9320 0.7422 0.8841 0.7369
	0.8793 0.7735 0.7877 0.6448
	0.9834 0.8932 0.7611 0.7329
	0.6531 0.7901 0.7189 0.7340
	0.8446 0.8027 0.6062 0.6697
	0.8758 0.7727 0.7784 0.8374
	0.8534 0.8292 0.8000 0.8178
	0.9250 0.8953 0.7931 0.6472
	0.7720 0.9531 0.8195 0.6343
	0.6784 0.8409 0.7777 0.8347
	0.8202 0.7544 0.7145 0.7838
	0.8257 0.6773 0.9206 0.6882
	1.0078 0.6844 0.8276 0.6227
	0.7607 0.8017 0.7926 0.6793
	0.9131 0.7428 0.8591 0.7448
	0.8876 0.8705 0.7301 0.7484
	0.8552 0.7502 0.7299 0.7308
	0.8959 0.9922 0.8218 0.7369
	0.8309 0.8449 0.7158 0.7531
	0.8377 0.7518 0.7273 0.7596
	0.6859 0.8849 0.9128 0.7371
	0.8653 0.7251 0.9247 0.7050
	0.9502 0.6644 0.8604 0.6693
	0.9940 0.8639 0.7427 0.6925
	0.7024 0.6880 0.7881 0.7988
	0.8837 0.7489 0.8701 0.7173
	0.7003 0.8518 0.8174 0.9308
	0.7889 0.7813 0.7706 0.6749
	0.9411 0.8265 0.7234 0.6423
	0.8210 0.8864 0.8028 0.6993
	0.7522 0.8351 0.8542 0.6383
	1.0337 0.8162 0.7898 0.6579
	0.9337 0.7302 0.8717 0.7362
	0.9356 0.8737 0.8499 0.7843
	0.7377 0.6786 0.7388 0.7811
	0.8440 0.7800 0.8137 0.7208
	0.8204 0.7094 0.7068 0.7056
	0.9371 0.8555 0.7156 0.7664
	1.0283 0.8573 0.7037 0.6644
	0.8095 0.8324 0.8588 0.6123
	0.8026 0.7421 0.8136 0.7292
	0.7365 0.7441 0.8178 0.7487
	0.9334 0.6963 0.7862 0.7687
	0.7690 0.9422 0.8388 0.7038
	0.8981 0.8273 0.7589 0.7639
	0.8311 1.0056 0.8016 0.7765
	0.9505 0.8430 0.7542 0.7174
	0.8337 0.7190 0.8055 0.9346
	0.8579 0.8054 0.7420 0.9202
	0.7008 0.6701 0.7496 0.7291
	0.9348 0.7447 0.7797 0.7460
	0.7993 0.7967 0.7685 0.7779
	0.7339 0.9212 0.8696 0.6304
	0.7809 1.0569 0.8193 0.8243
	0.8331 0.7869 0.7772 0.7409
	0.8580 0.6731 0.7496 0.7390
	0.8468 0.8154 0.8702 0.8289
	1.0390 0.7594 0.7399 0.8138
	0.7736 0.8406 0.7038 0.7461
	0.9262 0.8441 0.8442 0.7890
	1.0581 0.8165 0.7055 0.7546
	0.9043 0.8240 0.8019 0.7419
	0.8372 0.7836 0.7035 0.6173
	1.0632 0.7509 0.7899 0.8373
	0.9101 0.8673 0.7046 0.7031
	0.9382 0.8991 0.7500 0.8241
	0.8168 0.7976 0.6025 0.8190
	0.9427 0.8421 0.8068 0.7500
	0.9809 0.7024 0.8371 0.6807
	0.7615 0.8586 0.6989 0.7783
	0.7115 0.8229 0.7616 0.6507
	0.9111 0.9072 0.7128 0.8131
	0.8915 0.8715 0.7931 0.7300
	0.7615 0.8215 0.7905 0.7660
	0.9054 0.8236 0.8290 0.7106
	1.0479 0.8387 0.8079 0.6167
	0.6002 0.8598 0.7180 0.7395
	0.6990 0.8910 0.8115 0.8060
	0.8191 0.9759 0.8543 0.7297
	0.9986 0.6978 0.7528 0.9009
	0.9333 0.9778 0.7478 0.7741
	0.9712 0.9902 0.9417 0.5644
	0.7051 0.6757 0.7170 0.7297
	0.9138 0.6822 0.7260 0.7796
	0.9505 0.7861 0.6888 0.7981
	0.9179 0.7388 0.7982 0.8042
	0.9027 0.8136 0.7402 0.7155
	0.8246 0.7837 0.7772 0.6592
	0.9380 0.8744 0.8207 0.7305
	0.7071 0.6245 0.7613 0.6096
	0.8226 0.9117 0.6736 0.7491
	0.9034 0.8587 0.6897 0.7052
	0.8300 0.9340 0.6462 0.7755
	0.8542 0.7638 0.8561 0.7258
	0.9676 0.7165 0.7096 0.7027
	0.8037 0.8905 0.7674 0.7165
	0.6419 0.7973 0.7774 0.6277
	0.9751 0.7215 0.9134 0.8313
	0.8755 0.8807 0.7648 0.8100
	0.9613 0.6828 0.7739 0.6943
	0.8233 0.8219 0.7911 0.8077
	0.9150 0.9039 0.6896 0.6952
	0.7507 0.6494 0.9099 0.7471
	0.8644 0.8083 0.7180 0.6951
	0.7686 0.7235 0.7490 0.7480
	0.7580 0.9107 0.8104 0.8674
	0.8590 0.7369 0.8802 0.8238
	0.7011 0.7712 0.6785 0.7515
	0.7870 0.8501 0.7076 0.6703
	0.9235 0.8293 0.8001 0.8097
	0.8751 0.7975 0.7844 0.7256
	0.7797 0.9828 0.6884 0.6731
	0.8655 0.6749 0.8200 0.7515
	0.8200 0.8508 0.7778 0.6912
	0.8465 0.7630 0.8868 0.5734
	0.8173 0.7824 0.7656 0.7822
	0.7337 0.8189 0.7138 0.7958
	0.8995 0.8560 0.8327 0.6305
	0.8640 0.6513 0.7372 0.7054
	0.8342 0.8293 0.7502 0.8065
	0.8886 0.6593 0.7850 0.6901
	0.8651 0.7949 0.7039 0.7889
	0.9517 0.7167 0.8239 0.8409
	0.8591 0.7443 0.9088 0.7586
	0.7762 0.7543 0.7701 0.7584
	0.8394 0.7941 0.7056 0.7672
	0.9691 0.5957 0.8766 0.7263
	1.0219 0.5997 0.7383 0.6885
	0.8652 0.8247 0.8559 0.6304
	0.8284 1.1751 0.7734 0.8119
	0.8640 0.8660 0.7883 0.8286
	0.8601 0.8672 0.7605 0.7384
	0.8524 0.9510 0.7534 0.6885
	1.0248 1.0103 0.9334 0.7326
	0.9011 0.7549 0.7362 0.8917
	0.7294 0.8856 0.7536 0.8398
	0.6102 0.8607 0.7280 0.8215
	0.7964 0.8375 0.8856 0.6571
	0.8028 0.7555 0.6914 0.8618
	0.9954 0.8451 0.7104 0.8725
	0.7619 0.6403 0.9156 0.6940
	0.7823 0.7996 0.7934 0.7498
	0.8059 0.7424 0.7578 0.6752
	0.7870 0.8149 0.6102 0.8221
	1.1101 0.8532 0.7687 0.8311
	0.6438 0.7963 0.7535 0.7821
	0.6955 0.8035 0.7027 0.8886
	0.8981 0.7693 0.7329 0.7826
	0.8411 0.7366 0.7498 0.8706
	0.9229 0.8418 0.7509 0.7825
	0.9460 0.7722 0.6321 0.7260
	0.7711 0.7664 0.7758 0.7826
	0.8935 0.8366 0.7774 0.6594
	0.8482 0.7726 0.9061 0.8396
	0.8296 0.9115 0.8501 0.7345
	0.7252 0.6430 0.8561 0.9073
	0.9430 0.7007 0.7438 0.8232
	0.8706 0.9087 0.9127 0.7119
	0.9128 0.5327 0.8389 0.8051
	0.6515 0.9646 0.6773 0.7751
	0.8329 0.8501 0.7772 0.7317
	0.7724 0.9471 0.6631 0.8208
	0.7292 0.8069 0.8177 0.6917
	0.8003 1.0333 0.9293 0.7326
	0.8084 0.8406 0.7643 0.7376
	0.7416 0.8640 0.7749 0.7260
	0.8516 0.8465 0.7029 0.6289
	0.7872 0.8910 0.9649 0.7685
	0.9073 0.8585 0.9568 0.8385
	0.8031 0.9729 0.7782 0.7839
	0.8725 0.6296 0.8750 0.7435
	0.7471 0.6938 0.7335 0.7585
	0.9019 0.7114 0.9071 0.7332
	0.7362 0.8641 0.7458 0.7970
	0.8630 0.7538 0.8002 0.7651
	0.8648 0.6900 0.8107 0.7995
	0.8327 0.7685 0.7053 0.6611
	0.8242 0.5157 0.8392 0.6369
	0.7897 0.9750 0.8147 0.6299
	0.6993 1.0082 0.7977 0.7358
	0.7374 0.9392 0.7955 0.7643
	0.9765 0.7929 0.8207 0.8086
	0.7573 0.8542 0.8964 0.8024
	0.8878 0.8225 0.8484 0.6072
	0.9601 0.8924 0.7893 0.7333
	0.9453 0.5816 0.7090 0.5528
	0.8550 0.6515 0.9011 0.7377
	0.8787 0.7353 0.8327 0.7261
	0.9564 0.9750 0.6607 0.8346
	0.9304 0.9564 0.8255 0.7534
	0.7290 0.9646 0.6811 0.6703
	0.7715 0.8068 0.9426 0.8795
	0.9832 0.8915 0.8593 0.7468
	0.7921 0.7919 0.7985 0.6503
	0.7577 0.8172 0.7550 0.6649
	0.8521 0.7332 0.8046 0.7135
	0.9825 0.9532 0.7719 0.7237
	0.9391 0.8130 0.7358 0.7506
	0.9981 0.7257 0.7090 0.8750
	0.7185 0.9454 0.8059 0.7561
	0.7979 0.8694 0.7328 0.6637
	0.8125 0.9333 0.6682 0.7415
	0.9960 0.8563 0.7366 0.8027
	1.1040 0.7802 0.7844 0.8795
	0.9141 0.8246 0.6334 0.7114
	0.8113 0.8813 0.6916 0.8710
	0.6713 0.7534 0.7170 0.6790
	0.8174 0.8185 0.9256 0.7974
	0.7585 0.7798 0.8675 0.6166
	0.6831 0.8743 0.7475 0.7807
	0.7468 0.7701 0.7438 0.7504
	0.9143 0.8407 0.8092 0.7273
	0.8886 0.7648 0.8804 0.7839
	0.8905 0.8795 0.8273 0.8127
	0.8033 0.7851 0.8767 0.7549
	0.8066 0.9641 0.8754 0.7027
	0.7859 0.9739 0.7049 0.7302
	0.6468 0.8541 0.7630 0.8405
	0.8851 0.6519 0.8016 0.8010
	0.9077 0.7906 0.8698 0.8125
	0.9386 0.7855 0.7330 0.7719
	0.7343 0.7855 0.8037 0.7065
	0.9739 0.8313 0.7074 0.7753
	0.9443 0.7730 0.8054 0.8231
	0.8817 0.9606 0.8571 0.7774
	0.7071 0.8357 0.8891 0.8014
	0.7980 0.9137 0.8821 0.6566
	0.7437 0.8402 0.7760 0.7910
	val(:,:,2) =
	0.6720 0.7053 0.7809 0.8632
	0.7842 1.0832 0.7774 0.7094
	0.8095 0.9590 0.8843 0.7446
	0.8726 0.9131 0.9151 0.7424
	1.1881 0.8251 0.7636 0.8660
	0.8743 0.9857 0.8164 0.7409
	0.7513 0.8514 0.6857 0.6630
	0.9359 0.9856 0.7882 0.7491
	0.7830 0.8182 0.8588 0.8765
	0.9004 0.8067 0.7592 0.6468
	1.0451 0.7865 0.8229 0.8385
	0.9258 0.9287 0.9156 0.8945
	0.8558 0.7797 0.8007 0.7212
	0.8074 0.7612 0.6703 0.7631
	0.9679 1.0603 0.7584 0.7278
	0.7126 0.8438 0.8772 0.8389
	1.1651 0.8185 0.9039 0.7390
	0.8438 0.8784 0.8597 0.7535
	0.8036 0.8552 0.7206 0.7975
	0.8606 1.0070 0.7490 0.6897
	0.8318 0.8482 0.8756 0.9225
	0.8761 1.0012 0.7080 0.7622
	0.6689 1.0904 0.8194 0.8456
	0.7292 0.8224 0.6866 0.7918
	0.8601 0.8298 0.9323 0.7601
	0.9189 0.9509 0.7615 0.7271
	0.7318 0.9219 0.7847 0.8021
	0.8895 0.8787 0.8382 0.7642
	0.8229 1.0063 0.8458 0.8156
	0.7427 1.0134 0.8868 0.7863
	0.9831 0.8945 0.8763 0.8148
	0.8261 0.8833 0.7819 0.7600
	0.8579 0.7843 0.9364 0.6988
	0.7876 1.0425 0.7500 0.8685
	0.8834 1.0202 0.9083 0.6231
	0.8597 0.7536 0.8324 0.6971
	0.9561 0.8791 0.8256 0.7466
	0.7886 1.0483 0.7959 0.7320
	0.9714 0.9722 0.7246 0.8455
	0.6525 0.9032 0.7705 0.7897
	1.0539 0.7628 0.9121 0.7995
	0.9340 0.9631 0.9495 0.7692
	0.9873 0.8978 0.6776 0.7361
	0.9860 0.8747 0.7740 0.8483
	0.7823 0.9793 0.8044 0.8515
	0.8971 0.7361 0.7578 0.7924
	0.8807 0.7893 0.9109 0.6944
	0.9739 1.0658 0.8625 0.7227
	0.9374 0.9084 0.9328 0.7270
	0.8493 0.8663 0.8571 0.8852
	0.9498 0.9528 0.7202 0.7557
	0.9185 0.8450 0.8179 0.7752
	0.9328 0.7588 0.7266 0.6556
	0.9312 0.8934 0.8260 0.7682
	0.9420 0.9440 0.9795 0.7301
	1.0138 1.2158 0.8884 0.7520
	0.7759 0.9017 0.8625 0.8905
	0.9633 0.8108 0.7118 0.7417
	0.8099 0.7904 0.7043 0.6936
	0.9604 0.9884 0.8785 0.7881
	0.9142 1.0465 0.8518 0.8092
	0.9740 1.0150 0.8239 0.7848
	0.8336 0.9739 0.7920 0.6835
	0.8487 0.9067 0.7780 0.6890
	0.8635 0.9471 0.8444 0.7940
	1.0279 0.8956 0.9231 0.8102
	0.8839 0.9753 1.0413 0.7941
	0.8201 0.8285 0.8124 0.6363
	0.9163 1.1318 0.8028 0.7925
	0.8816 0.9791 0.7807 0.7893
	0.7328 0.8713 0.8471 0.6785
	0.7649 0.9947 0.9170 0.7297
	0.7722 1.0015 0.8562 0.8120
	0.8108 0.6755 0.9333 0.7640
	0.8652 0.8101 0.8019 0.6699
	1.0061 0.8839 0.7447 0.8044
	0.8108 1.0059 0.8707 0.7442
	1.0049 0.8155 0.9717 0.7843
	0.6894 0.7808 0.8728 0.7110
	0.8379 0.8345 0.8744 0.7845
	0.7723 0.8710 0.8384 0.8092
	0.7716 0.9293 0.7439 0.6842
	0.9380 1.0068 0.8401 0.8051
	0.9254 0.7969 0.8681 0.8610
	0.9584 0.9793 0.7994 0.6255
	1.0442 0.8274 0.7982 0.8385
	0.7091 0.7540 0.8293 0.8082
	0.9904 0.8204 0.7522 0.8154
	1.0585 0.7362 0.8793 0.7807
	0.8800 0.8665 0.7908 0.7611
	0.8784 0.9456 0.9114 0.7941
	0.9537 0.8237 0.9195 0.8698
	0.8444 0.9660 0.6556 0.6136
	0.8447 1.0757 0.8644 0.7600
	0.8846 0.9898 0.8314 0.7732
	0.8080 0.9227 0.7528 0.7873
	0.8634 0.8852 0.7307 0.8076
	1.0933 1.0104 0.7557 0.7939
	0.9098 0.9791 0.8542 0.7903
	0.8921 1.0341 0.7942 0.7583
	0.9523 0.7125 0.8158 0.7788
	0.6881 0.7972 0.6851 0.6987
	0.8361 0.9047 0.9116 0.8790
	0.7935 0.8781 0.7001 0.5895
	0.8983 0.8768 0.8155 0.8346
	0.8536 0.8395 0.6536 0.7253
	0.8262 0.8042 0.7340 0.7227
	0.7978 0.9191 0.7534 0.7121
	0.9598 0.7661 0.7712 0.9513
	1.1143 1.0165 0.7196 0.7353
	0.9934 0.8690 0.8195 0.6642
	1.0490 0.8684 0.7588 0.7536
	0.7272 0.8850 0.7407 0.8632
	0.8307 0.9777 0.7977 0.6873
	0.8028 0.8625 0.6914 0.7820
	0.7466 0.7425 0.7001 0.8031
	1.0518 0.9397 0.8335 0.8091
	0.8225 0.8684 0.8278 0.7874
	0.7698 0.7964 0.9623 0.7864
	1.0027 0.7715 0.7986 0.7812
	0.7196 0.7729 0.8070 0.7386
	0.8751 0.8151 0.8647 0.8212
	0.7723 0.7841 0.9005 0.6981
	0.7655 0.9150 0.8485 0.8119
	0.6945 0.9981 0.8895 0.7891
	0.9054 0.8135 0.8576 0.8534
	0.9635 0.8704 0.8326 0.6887
	0.9345 1.0363 0.8295 0.7823
	0.8914 0.7807 0.8649 0.8005
	0.9056 0.9137 0.6825 0.7075
	0.9574 0.9793 0.8234 0.7029
	0.8465 0.7713 0.7762 0.8356
	0.8900 1.0138 0.7278 0.7839
	0.8476 0.8193 0.6984 0.8974
	0.8194 0.8638 0.8971 0.7751
	0.9471 0.7900 0.8951 0.8294
	0.9398 1.1036 0.8607 0.7948
	0.7651 0.8793 0.8056 0.8976
	0.9066 0.9145 0.9960 0.8140
	0.9233 0.9835 0.7953 0.9001
	0.7161 0.7197 0.8549 0.8844
	1.0962 0.7907 0.9269 0.7239
	0.7192 0.9186 0.8446 0.6680
	1.1343 0.8889 0.8084 0.7401
	0.9736 0.7621 0.9465 0.7653
	0.9366 1.0192 0.8479 0.8975
	0.7493 0.8767 0.9589 0.7285
	0.7581 0.9502 0.9027 0.8057
	0.9709 0.7918 0.6807 0.7824
	0.8944 0.8282 0.9476 0.7162
	0.7756 0.8606 0.7065 0.7585
	0.8541 1.0322 0.7903 0.7357
	0.9164 1.0284 0.8509 0.7168
	0.9187 0.9460 0.7541 0.6876
	0.8089 0.9958 0.8678 0.6747
	0.8385 0.7903 0.7721 0.7322
	0.8334 0.9976 0.7598 0.6830
	0.9959 0.7131 0.9606 0.7925
	0.7662 0.9569 0.8893 0.6455
	0.7852 0.8211 0.8388 0.7195
	0.8088 0.9376 0.8272 0.8028
	0.7058 0.7275 0.8479 0.8347
	0.9438 1.0687 0.9239 0.7845
	1.0680 0.8934 0.8693 0.7327
	0.7644 0.7188 0.7856 0.7266
	0.8983 0.7549 0.7806 0.6970
	0.9221 0.7971 0.8266 0.7641
	0.9184 0.8707 0.8654 0.7343
	0.9507 0.8723 0.7281 0.6925
	0.9369 0.9598 0.8005 0.7560
	0.6590 0.7002 0.7723 0.7091
	0.7394 0.8015 0.8300 0.7662
	0.6631 0.9301 0.7016 0.7251
	0.9282 0.8572 0.8619 0.6910
	0.6326 0.8204 0.9330 0.8238
	0.8219 0.8337 0.7467 0.7683
	0.6011 0.9748 0.7345 0.8055
	0.8185 0.7595 0.9127 0.7652
	1.0118 0.7685 0.8729 0.7414
	0.7661 0.8725 0.9127 0.7814
	0.7474 0.7570 0.7420 0.7897
	0.8365 0.6882 0.8679 0.8408
	0.9107 0.9043 0.7438 0.7721
	0.9269 0.7375 0.6746 0.8004
	0.9845 0.9521 0.8910 0.7812
	0.8299 0.9259 0.8433 0.8290
	0.9375 0.8575 0.7925 0.7595
	0.8201 0.8856 0.8785 0.7667
	0.7891 0.8967 0.7935 0.7149
	0.9568 0.9652 0.6973 0.6570
	1.0423 0.8559 0.7566 0.6998
	1.0998 0.8573 0.8130 0.8847
	0.8250 0.6519 0.8076 0.9016
	0.9233 1.0625 0.8252 0.8866
	0.7252 0.7462 0.7103 0.7501
	0.8125 0.8604 0.9792 0.7690
	0.8649 0.8877 0.8861 0.7606
	0.8865 0.7603 0.8016 0.6488
	0.8157 1.1214 0.7882 0.8615
	0.8190 0.7895 0.7022 0.7473
	0.8616 0.7959 0.8707 0.8001
	0.9114 0.8174 0.9801 0.8917
	0.8453 0.8032 0.8353 0.7258
	0.8755 0.9046 0.6222 0.8347
	0.9817 0.9136 0.8112 0.8108
	0.7476 0.9267 0.7892 0.8236
	0.8309 1.0642 0.7598 0.8264
	0.8032 1.0540 0.7890 0.7258
	0.8677 0.9576 0.7907 0.7985
	0.8693 0.8665 0.8518 0.7515
	0.7501 0.9522 0.7525 0.9340
	0.7873 0.9488 0.9119 0.8450
	1.0372 0.9567 0.8584 0.7967
	0.9788 0.9773 0.9173 0.7209
	0.9099 0.8059 0.8253 0.7598
	0.9674 0.7716 0.8075 0.8009
	0.7668 0.9137 0.8475 0.6955
	0.8464 0.7557 0.6991 0.8282
	0.8821 0.9948 0.6493 0.7419
	1.0137 0.8245 0.7810 0.7663
	0.8663 0.7918 0.6803 0.6591
	0.9375 0.8308 0.8090 0.8231
	0.9858 0.8759 0.7700 0.7881
	0.7779 0.8200 0.7908 0.7249
	0.9652 0.7428 0.8839 0.6822
	0.7556 0.8079 0.8097 0.7964
	0.8429 0.9691 0.7060 0.7950
	0.7693 0.8356 0.8556 0.7786
	0.7767 0.8766 0.7511 0.7271
	0.9567 0.9484 0.8312 0.8559
	0.8395 0.9172 0.8702 0.7664
	0.8766 0.9304 0.9208 0.6918
	0.9434 0.8806 0.8530 0.7540
	0.8870 0.6998 0.7710 0.8020
	0.9323 0.8158 0.8219 0.7195
	0.8379 1.0157 0.9573 0.9458
	0.6012 0.9680 0.7856 0.8450
	0.9731 1.0218 0.7837 0.6625
	0.7388 0.8315 0.8344 0.8460
	0.8087 0.7387 0.7019 0.7199
	0.8020 0.7521 0.8523 0.7717
	0.7357 0.9741 0.7481 0.8814
	0.9181 0.9716 0.8872 0.8179
	0.9600 0.9500 0.6797 0.7971
	0.8079 0.9122 0.7793 0.6903
	0.9047 0.7501 0.8067 0.8205
	0.8955 0.8430 0.7506 0.8184
	0.7945 0.9231 0.9732 0.8392
	0.6250 0.8238 0.9744 0.8451
	0.9296 0.8115 0.8273 0.8278
	0.7811 1.0462 0.7118 0.7268
	0.8943 0.8041 0.9035 0.7124
	0.9494 0.9962 0.9260 0.8616
	0.8838 0.9644 0.7581 0.7243
	0.7169 0.8499 0.7972 0.9681
	0.8997 0.8748 0.7736 0.7767
	0.7946 0.8297 0.8202 0.7086
	1.0055 0.9360 0.8790 0.6891
	0.8609 0.8887 0.8127 0.8412
	0.7968 0.8745 0.7910 0.7933
	0.9563 0.9741 0.7929 0.8104
	0.8818 0.9182 0.8520 0.6840
	0.8649 0.7375 0.9046 0.7294
	0.7693 0.8698 0.8502 0.6391
	1.0338 0.9402 0.8226 0.9211
	0.6716 0.8827 0.8508 0.7287
	0.9349 0.8357 0.8069 0.8340
	0.8024 0.9214 0.6961 0.7998
	0.8141 0.8214 0.7732 0.8178
	0.9819 0.7360 0.7697 0.7463
	0.9816 0.8229 0.8386 0.7431
	0.9319 0.8314 0.7166 0.7006
	0.7853 0.9314 0.7647 0.7435
	0.8041 0.8564 0.7436 0.7864
	0.9004 0.9168 0.8291 0.8260
	0.8493 1.0391 0.7385 0.7223
	0.8035 0.7870 0.8200 0.8447
	0.8170 0.9950 0.9546 0.8488
	0.8680 0.9396 0.7361 0.7146
	0.6464 1.0696 0.8622 0.7401
	0.9720 0.7012 0.7491 0.7933
	0.8989 0.7863 0.7896 0.6744
	0.9461 0.9335 0.8104 0.7904
	1.0039 0.7381 0.7169 0.7518
	1.0036 1.0326 0.8391 0.7558
	0.7875 0.8921 0.8700 0.7178
	0.8886 0.9094 0.7907 0.7308
	1.0880 0.8656 0.7531 0.8573
	0.8675 0.8233 0.8012 0.7323
	0.9532 0.8496 0.8898 0.7985
	0.9518 0.9046 0.8610 0.7262
	0.6704 0.8595 0.7286 0.9008
	0.7970 0.9623 0.8493 0.8215
	0.8843 0.8052 0.8449 0.7827
	1.0327 0.8831 0.9158 0.8704
	1.0816 0.7437 0.7367 0.8091
	0.9383 0.9517 0.7482 0.8675
	0.9562 0.8388 0.8868 0.8603
	0.6969 0.9595 0.8695 0.7510
	0.9441 0.9655 0.7894 0.7650
	0.8322 0.8393 0.8580 0.7546
	0.9230 0.7331 0.6906 0.7830
	0.9601 0.8056 0.7741 0.8013
	0.8275 0.9851 0.8247 0.7283
	0.7289 0.9711 0.8223 0.7495
	0.8065 0.7793 0.8393 0.7962
	0.6889 0.9364 0.9026 0.6770
	0.8544 0.9105 0.7819 0.7605
	0.8591 0.8605 0.8371 0.8278
	0.7604 0.7609 0.7406 0.8174
	0.8607 0.7320 0.8065 0.8283
	0.9650 0.7437 0.7850 0.7562
	0.7987 0.8931 0.9229 0.8206
	0.8328 0.7820 0.8437 0.7276
	0.7034 0.8335 0.7588 0.8139
	0.7823 0.7803 0.7367 0.8967
	0.9096 0.9471 0.8810 0.6305
	0.8223 1.0296 0.8038 0.7212
	0.6643 0.8609 0.7567 0.7823
	0.7615 0.9214 0.5987 0.9488
	1.0315 0.9586 0.7889 0.8832
	0.9762 0.8449 0.8691 0.7930
	0.8266 1.0784 0.8247 0.7862
	0.8641 0.7541 1.0022 0.8694
	0.7762 0.7220 0.6261 0.7163
	0.7727 0.7050 0.7972 0.7468
	0.8230 0.8808 0.8000 0.6822
	0.9039 0.9287 0.9001 0.7059
	0.6672 0.8153 0.8684 0.6789
	0.9455 0.8940 0.8565 0.7311
	0.7155 1.0744 0.8536 0.9045
	0.9592 0.8758 0.7262 0.7178
	1.0232 0.8522 0.6718 0.7746
	0.9766 1.0776 0.8330 0.5932
	0.8532 0.8048 0.9637 0.7712
	0.8249 0.9856 0.8441 0.8512
	0.9793 1.0115 0.6988 0.7788
	0.8670 0.9149 0.7775 0.7351
	0.8245 0.9286 0.8693 0.8396
	1.0303 0.8547 0.7073 0.8089
	0.9627 0.9517 0.6864 0.7702
	0.9643 0.8688 0.7329 0.7591
	0.8888 0.9043 0.8625 0.8404
	0.7338 0.7851 0.8746 0.6973
	0.8594 0.9526 0.7543 0.7631
	0.8291 0.8199 0.8859 0.8581
	0.8103 0.8748 0.7515 0.6860
	0.7067 0.7996 0.8347 0.8404
	0.9069 0.6682 0.7606 0.7301
	0.6824 0.8710 0.7839 0.7510
	0.8838 0.9054 0.8159 0.7643
	0.8957 0.8107 0.8085 0.8829
	0.8309 1.0380 0.7992 0.8079
	0.8662 0.7508 0.7922 0.7422
	1.0065 1.0507 0.7268 0.7395
	0.8342 0.7742 0.8747 0.6946
	0.8105 0.9738 0.8485 0.8321
	0.7559 0.8946 0.8244 0.7688
	0.7188 0.8861 0.7991 0.8266
	0.9481 0.8946 0.7904 0.7980
	0.9338 0.8738 0.8032 0.7438
	0.8635 0.7998 0.6982 0.7731
	0.9202 1.1505 0.8588 0.7930
	0.9605 0.9650 0.7801 0.6717
	0.7553 0.8911 0.9348 0.7621
	0.8976 0.8483 0.7919 0.7520
	0.8042 0.9985 0.8704 0.8345
	0.8296 0.9586 0.8493 0.7912
	0.8786 0.7626 0.8477 0.7711
	0.7847 0.9581 0.7719 0.7216
	0.7769 0.7911 0.7736 0.8035
	0.7369 0.9627 0.9236 0.8804
	0.8353 0.9686 0.8270 0.8787
	0.9249 0.8700 0.8457 0.6812
	1.0490 0.9613 0.8448 0.7439
	0.8233 1.0421 0.7934 0.7242
	0.9858 0.6935 0.7931 0.7877
	0.9793 0.8426 0.7033 0.9012
	0.9014 0.8886 0.7229 0.6920
	0.8482 0.7880 0.9134 0.6665
	0.7885 0.9178 0.8729 0.8254
	0.8328 0.8688 0.8310 0.7873
	0.8196 0.7653 0.8232 0.6946
	0.9686 0.8463 0.8700 0.9275
	0.7887 0.8188 0.7987 0.7842
	0.8757 0.9170 0.7564 0.7710
	0.9235 0.8614 0.7465 0.7840
	0.9148 0.7872 0.8361 0.7680
	0.9328 0.9224 0.7367 0.7946
	0.8547 0.9091 0.8992 0.9342
	0.9236 0.8052 0.8698 0.7540
	0.8540 0.7716 0.7796 0.6615
	0.9087 0.8704 0.9224 0.8863
	0.8610 1.0575 0.8360 0.8554
	0.8214 0.9516 0.7142 0.7780
	0.7944 0.8060 0.7060 0.6588
	0.7921 1.0924 0.7927 0.7528
	0.6348 0.9054 0.7874 0.6839
	0.8740 0.9394 0.8723 0.7119
	0.8679 0.9680 0.8611 0.8032
	0.8178 0.9473 0.8152 0.7178
	1.1238 1.0292 0.8697 0.7902
	0.8131 1.0727 0.7503 0.7442
	0.7811 0.9498 0.7533 0.6943
	0.8167 0.9473 0.8428 0.7654
	0.4968 1.0371 0.8326 0.6215
	1.0626 1.0054 0.8151 0.7256
	0.8008 0.9054 0.7599 0.7622
	1.0053 0.9389 0.8742 0.7859
	0.8418 0.9104 0.9049 0.7973
	0.9046 0.8011 0.9354 0.7904
	0.9175 0.9388 0.7283 0.7360
	0.8084 0.9730 0.8369 0.7663
	0.8007 0.8381 0.8772 0.7832
	0.7494 1.1078 0.8697 0.7676
	0.8372 0.8572 0.8023 0.7809
	1.0806 0.9652 0.8639 0.7083
	0.6764 1.0118 0.9240 0.7881
	0.8631 0.7852 0.8081 0.6725
	0.8486 1.0082 0.9633 0.7232
	0.9472 0.9722 0.7337 0.9127
	0.9139 1.0000 0.8012 0.7627
	0.7238 1.0472 0.7544 0.7626
	0.9000 0.7833 0.6690 0.7736
	0.7623 0.9360 0.7890 0.7605
	0.8392 0.7285 0.7565 0.9355
	0.9901 0.7924 0.7773 0.7419
	0.8890 1.0173 0.8013 0.8641
	0.9670 0.7346 0.7419 0.8622
	0.8757 1.0246 0.9098 0.8008
	0.9465 0.7841 0.7424 0.8593
	0.7332 0.9783 0.8153 0.7838
	0.9730 0.7336 0.8185 0.8224
	0.7462 0.7918 0.8645 0.7287
	0.9183 1.2039 0.8094 0.7694
	0.9562 0.9321 0.7368 0.8259
	0.9400 0.6742 0.6001 0.7963
	0.8379 0.9341 0.8659 0.6004
	0.8568 0.8276 0.7230 0.8922
	0.7540 0.9231 0.8597 0.8837
	0.9716 0.9420 0.8467 0.7971
	0.8148 1.0795 0.7368 0.8890
	0.8606 0.7184 0.8237 0.8130
	0.8512 0.7935 0.8513 0.8576
	0.7139 0.9051 0.9276 0.7641
	0.9286 1.0919 0.7851 0.7672
	0.5959 1.0247 0.8439 0.8399
	0.8801 0.9708 0.7518 0.7576
	0.7082 1.0112 0.8887 0.7547
	0.9700 0.8823 0.7515 0.8270
	0.8940 0.8614 0.8460 0.8811
	0.9357 0.8846 0.8121 0.8464
	0.8822 0.7365 0.7407 0.8035
	0.8461 0.7983 0.7037 0.7184
	0.7945 0.9670 0.8264 0.7816
	0.8778 0.9427 0.7222 0.6601
	0.8576 0.7790 0.7725 0.7591
	0.7622 0.7563 0.6050 0.7348
	0.7919 1.0300 0.8442 0.7036
	0.8375 0.7972 0.7961 0.7452
	0.7601 0.7506 0.7600 0.7320
	0.8130 0.8599 0.7567 0.9125
	0.7590 0.8389 0.7482 0.8804
	0.8316 0.8459 0.8967 0.7092
	1.0253 0.9841 0.6627 0.8229
	0.6733 0.9618 0.8185 0.7976
	1.0976 0.6812 0.7721 0.7557
	0.7617 0.9367 0.7603 0.7951
	0.8144 0.9861 0.8210 0.6447
	0.8630 0.7906 0.7693 0.7739
	0.9623 0.8831 0.7357 0.7955
	0.7739 0.8215 0.8310 0.7483
	0.9567 0.8626 0.7930 1.0096
	0.8005 0.8647 0.9164 0.7158
	0.8170 0.8660 0.7665 0.8212
	0.8808 0.8064 0.8830 0.6461
	0.8405 0.7482 0.7783 0.7615
	0.8991 0.7550 0.8558 0.7698
	0.7724 0.8577 0.7871 0.7175
	0.7026 0.9997 0.6996 0.8079
	0.8732 0.8798 0.7908 0.7276
	1.0994 0.9726 0.8670 0.8616
	0.7975 0.7919 0.8164 0.7556
	0.8284 0.8723 0.8316 0.7637
	0.7848 0.8053 0.8329 0.8458
	0.8081 0.8121 0.6217 0.8080
	0.9625 1.0137 0.7912 0.7703
	0.8952 0.8704 0.8299 0.7995
	0.7465 0.8766 0.7483 0.7667
	0.8535 0.9811 0.7737 0.7441
	0.8003 0.9681 0.7806 0.8408
	0.9045 0.9564 0.8893 0.7785
	0.8974 0.8615 0.7138 0.8266
	1.0144 0.9430 0.8484 0.7500
	0.9221 0.9206 0.9264 0.8008
	0.9742 1.0449 0.7100 0.7901
	0.7436 1.0123 0.8346 0.7600
	0.9402 0.8618 0.7955 0.7777
	0.9720 1.0006 0.8472 0.9046
	0.7824 1.0298 0.8201 0.7626
