# Supplementary material for: Experience-driven development of decision-related representations in the auditory cortex
Source: EMBO Rep. 2024 Nov 11;26(1):84–100. doi: 10.1038/s44319-024-00309-0 (PMC11723978; doi:10.1038/s44319-024-00309-0)
Supplement: Supplementary file 8 — Source data Fig. 6 [file 44319_2024_309_MOESM8_ESM.zip]

Archive with 20 entries (15 files):
- Fig. 6/
- Fig. 6/6a/
- Fig. 6/6a/6a.mat
- Fig. 6/6a/all_res.xlsx
- Fig. 6/6a/all_res_shuf.xlsx
- Fig. 6/6a/pa.xlsx
- Fig. 6/6a/pa_shuf.xlsx
- Fig. 6/6b/
- Fig. 6/6b/bottom/
- Fig. 6/6b/bottom/6b bottom.mat
- Fig. 6/6b/bottom/ppa2_enh_none.xlsx
- Fig. 6/6b/bottom/ppa2_enh_sup.xlsx
- Fig. 6/6b/bottom/ppa2_shuf_enh_none.xlsx
- Fig. 6/6b/bottom/ppa2_shuf_enh_sup.xlsx
- Fig. 6/6b/top/
- Fig. 6/6b/top/6b top.mat
- Fig. 6/6b/top/ppa2_enh_none.xlsx
- Fig. 6/6b/top/ppa2_enh_sup.xlsx
- Fig. 6/6b/top/ppa2_shuf_enh_none.xlsx
- Fig. 6/6b/top/ppa2_shuf_enh_sup.xlsx
