# Supplementary material for: Experience-driven development of decision-related representations in the auditory cortex
Source: EMBO Rep. 2024 Nov 11;26(1):84–100. doi: 10.1038/s44319-024-00309-0 (PMC11723978; doi:10.1038/s44319-024-00309-0)
Supplement: Supplementary file 8 — Source data Fig. 6 [file 44319_2024_309_MOESM8_ESM.zip › Fig. 6/6a/all_res.xlsx]

## Sheet: Sheet1
	95.2381	NaN	NaN	93.1915	74.4186	82.1138	57.4713	59.5506
	91.1168	93.125	95.7219	88.7574	84.5815	88.309	79.5918	63.1579	89.3333	68.8797
	NaN	97.0588	NaN	93.401	94.7242	90.1911	86.3095	73.0496	82.8571	87.7419	78.3019	87.9845
	89.1525	92.7114	88.8889	91.4163	95.4357	82.4766	93.9655	91.4847	90.5159	86.8217	84.9315	78.9074	90.1528	76.9759	90.7258
	NaN	79.7143	91.9255	89.1566	89.5033	93.4322	89.0966	78.8966	77.305	79.0646
	96.7213	95.5326	95.8042	94.6524	86.4301	85.6383	97.8182	87.1734	87.2495	82.9468	87.3469
