# Supplementary material for: Experience-driven development of decision-related representations in the auditory cortex
Source: EMBO Rep. 2024 Nov 11;26(1):84–100. doi: 10.1038/s44319-024-00309-0 (PMC11723978; doi:10.1038/s44319-024-00309-0)
Supplement: Supplementary file 8 — Source data Fig. 6 [file 44319_2024_309_MOESM8_ESM.zip › Fig. 6/6a/all_res_shuf.xlsx]

## Sheet: Sheet1
		57.1429	NaN	NaN	51.0638	48.8372	49.5935	63.2184	62.9213
		55.5838	48.4375	53.2977	64.497	46.2555	52.8184	52.381	47.9532	52.6667	45.6432
		NaN	43.1373	NaN	51.269	49.6403	48.9172	57.1429	53.9007	43.4286	45.8065	54.0881	56.2016
		44.0678	55.6851	48.7179	57.0815	54.9793	49.5327	62.931	49.8908	51.8209	58.9147	52.0548	54.173	53.3107	55.3265	54.4355
		NaN	56	52.795	41.5663	52.7648	51.9068	50.1558	55.3103	42.5532	48.7751
		51.2295	54.9828	50.3497	50.8021	52.1921	55.6738	49.4545	46.0808	47.541	57.1623	45.9184
