# Supplementary material for: Experience-driven development of decision-related representations in the auditory cortex
Source: EMBO Rep. 2024 Nov 11;26(1):84–100. doi: 10.1038/s44319-024-00309-0 (PMC11723978; doi:10.1038/s44319-024-00309-0)
Supplement: Supplementary file 8 — Source data Fig. 6 [file 44319_2024_309_MOESM8_ESM.zip › Fig. 6/6a/pa.xlsx]

## Sheet: Sheet1
		95.2381	NaN	NaN	91.1168	NaN	89.1525	92.7114	79.7143	91.9255	96.7213	95.5326	95.8042	93.125	95.7219	97.0588	88.8889	91.4163	95.4357	89.1566	94.6524	86.4301	85.6383	NaN	88.7574	84.5815	NaN	93.401	94.7242	82.4766	93.9655	91.4847	89.5033	93.4322	89.0966	97.8182	93.1915	88.309	90.1911	90.5159	74.4186	86.8217	78.8966	77.305	79.0646	87.1734	87.2495	82.9468	87.3469
[truncated: 18 more columns]
