# Supplementary material for: Experience-driven development of decision-related representations in the auditory cortex
Source: EMBO Rep. 2024 Nov 11;26(1):84–100. doi: 10.1038/s44319-024-00309-0 (PMC11723978; doi:10.1038/s44319-024-00309-0)
Supplement: Supplementary file 8 — Source data Fig. 6 [file 44319_2024_309_MOESM8_ESM.zip › Fig. 6/6a/pa_shuf.xlsx]

## Sheet: Sheet1
	57.1429	NaN	NaN	55.5838	NaN	44.0678	55.6851	56	52.795	51.2295	54.9828	50.3497	48.4375	53.2977	43.1373	48.7179	57.0815	54.9793	41.5663	50.8021	52.1921	55.6738	NaN	64.497	46.2555	NaN	51.269	49.6403	49.5327	62.931	49.8908	52.7648	51.9068	50.1558	49.4545	51.0638	52.8184	48.9172	51.8209	48.8372	58.9147	55.3103	42.5532	48.7751	46.0808	47.541	57.1623	45.9184	49.5935
[truncated: 17 more columns]
