# Supplementary material for: Experience-driven development of decision-related representations in the auditory cortex
Source: EMBO Rep. 2024 Nov 11;26(1):84–100. doi: 10.1038/s44319-024-00309-0 (PMC11723978; doi:10.1038/s44319-024-00309-0)
Supplement: Supplementary file 8 — Source data Fig. 6 [file 44319_2024_309_MOESM8_ESM.zip › Fig. 6/6b/bottom/ppa2_enh_none.xlsx]

## Sheet: Sheet1
	93.6364	82.5758
	93.6364	84.8485
	92.7273	83.3333
	91.8182	81.8182
	93.6364	82.5758
	94.5455	83.3333
	94.5455	82.5758
	94.5455	84.8485
	93.6364	84.8485
	94.5455	82.5758
	94.5455	84.0909
	94.5455	83.3333
	90	82.5758
	93.6364	84.0909
	91.8182	84.0909
	94.5455	83.3333
	94.5455	84.0909
	93.6364	83.3333
	94.5455	83.3333
	94.5455	84.8485
	93.6364	81.8182
	92.7273	81.8182
	93.6364	84.8485
	93.6364	84.8485
	94.5455	81.0606
	93.6364	85.6061
	93.6364	84.0909
	94.5455	83.3333
	94.5455	84.0909
	92.7273	84.0909
	92.7273	83.3333
	94.5455	84.8485
	93.6364	84.8485
	94.5455	84.8485
	90.9091	84.0909
	93.6364	81.8182
	94.5455	86.3636
	94.5455	87.1212
	94.5455	83.3333
	94.5455	85.6061
	94.5455	81.8182
	94.5455	84.8485
	91.8182	84.8485
	94.5455	83.3333
	94.5455	84.8485
	92.7273	84.0909
	94.5455	81.8182
	93.6364	83.3333
	94.5455	83.3333
	94.5455	83.3333
	94.5455	84.0909
	93.6364	81.8182
	94.5455	85.6061
	93.6364	80.303
	94.5455	81.8182
	94.5455	83.3333
	94.5455	84.8485
	92.7273	84.8485
	91.8182	83.3333
	94.5455	82.5758
	94.5455	83.3333
	92.7273	84.0909
	94.5455	83.3333
	94.5455	84.0909
	94.5455	82.5758
	92.7273	83.3333
	94.5455	83.3333
	93.6364	81.0606
	93.6364	84.0909
	93.6364	81.8182
	94.5455	82.5758
	94.5455	84.0909
	93.6364	84.0909
	92.7273	81.0606
	92.7273	84.0909
	93.6364	82.5758
	94.5455	81.0606
	93.6364	84.0909
	94.5455	84.0909
	94.5455	83.3333
	93.6364	85.6061
	93.6364	83.3333
	94.5455	81.8182
	93.6364	84.0909
	93.6364	82.5758
	92.7273	81.8182
	91.8182	82.5758
	94.5455	83.3333
	94.5455	84.0909
	93.6364	84.8485
	93.6364	81.8182
	93.6364	83.3333
	93.6364	81.8182
	92.7273	84.0909
	93.6364	82.5758
	93.6364	81.8182
	94.5455	83.3333
	92.7273	81.8182
	94.5455	84.0909
	94.5455	82.5758
