# Supplementary material for: Experience-driven development of decision-related representations in the auditory cortex
Source: EMBO Rep. 2024 Nov 11;26(1):84–100. doi: 10.1038/s44319-024-00309-0 (PMC11723978; doi:10.1038/s44319-024-00309-0)
Supplement: Supplementary file 8 — Source data Fig. 6 [file 44319_2024_309_MOESM8_ESM.zip › Fig. 6/6b/bottom/ppa2_enh_sup.xlsx]

## Sheet: Sheet1
		92.7273	85.1064
		94.5455	82.9787
		94.5455	82.9787
		93.6364	85.1064
		94.5455	85.1064
		90.9091	86.1702
		94.5455	85.1064
		94.5455	85.1064
		94.5455	85.1064
		94.5455	84.0426
		93.6364	86.1702
		94.5455	85.1064
		90.9091	84.0426
		94.5455	84.0426
		93.6364	84.0426
		93.6364	86.1702
		94.5455	85.1064
		93.6364	85.1064
		94.5455	84.0426
		90	86.1702
		93.6364	82.9787
		93.6364	84.0426
		94.5455	84.0426
		94.5455	80.8511
		93.6364	85.1064
		93.6364	84.0426
		94.5455	84.0426
		94.5455	86.1702
		92.7273	82.9787
		92.7273	85.1064
		93.6364	86.1702
		94.5455	86.1702
		92.7273	84.0426
		93.6364	82.9787
		94.5455	84.0426
		94.5455	85.1064
		94.5455	84.0426
		94.5455	86.1702
		93.6364	86.1702
		94.5455	85.1064
		94.5455	87.234
		94.5455	85.1064
		93.6364	85.1064
		90.9091	82.9787
		94.5455	84.0426
		94.5455	82.9787
		92.7273	85.1064
		94.5455	86.1702
		93.6364	82.9787
		92.7273	84.0426
		93.6364	85.1064
		94.5455	84.0426
		93.6364	84.0426
		92.7273	86.1702
		93.6364	86.1702
		93.6364	84.0426
		93.6364	84.0426
		94.5455	88.2979
		94.5455	82.9787
		93.6364	84.0426
		92.7273	85.1064
		94.5455	84.0426
		90.9091	85.1064
		93.6364	84.0426
		93.6364	85.1064
		93.6364	84.0426
		94.5455	81.9149
		93.6364	85.1064
		94.5455	86.1702
		94.5455	85.1064
		93.6364	85.1064
		94.5455	85.1064
		92.7273	85.1064
		94.5455	85.1064
		90.9091	84.0426
		93.6364	82.9787
		94.5455	85.1064
		94.5455	85.1064
		92.7273	85.1064
		93.6364	86.1702
		94.5455	84.0426
		93.6364	86.1702
		94.5455	85.1064
		94.5455	84.0426
		92.7273	84.0426
		94.5455	84.0426
		94.5455	86.1702
		93.6364	81.9149
		94.5455	85.1064
		93.6364	84.0426
		93.6364	86.1702
		93.6364	82.9787
		94.5455	86.1702
		93.6364	81.9149
		92.7273	84.0426
		93.6364	85.1064
		92.7273	85.1064
		94.5455	84.0426
		93.6364	84.0426
		94.5455	85.1064
