# Supplementary material for: Experience-driven development of decision-related representations in the auditory cortex
Source: EMBO Rep. 2024 Nov 11;26(1):84–100. doi: 10.1038/s44319-024-00309-0 (PMC11723978; doi:10.1038/s44319-024-00309-0)
Supplement: Supplementary file 8 — Source data Fig. 6 [file 44319_2024_309_MOESM8_ESM.zip › Fig. 6/6b/bottom/ppa2_shuf_enh_none.xlsx]

## Sheet: Sheet1
		49.0909	52.2727
		55.4545	47.7273
		46.3636	57.5758
		47.2727	48.4848
		60.9091	46.2121
		40	45.4545
		45.4545	49.2424
		55.4545	56.0606
		56.3636	42.4242
		53.6364	43.9394
		45.4545	44.697
		43.6364	52.2727
		50.9091	50.7576
		60	51.5152
		48.1818	54.5455
		49.0909	46.9697
		49.0909	41.6667
		39.0909	54.5455
		54.5455	51.5152
		40	46.9697
		53.6364	50.7576
		44.5455	41.6667
		44.5455	43.9394
		54.5455	43.9394
		51.8182	50.7576
		56.3636	48.4848
		47.2727	46.2121
		60.9091	51.5152
		44.5455	52.2727
		38.1818	52.2727
		42.7273	48.4848
		57.2727	50
		39.0909	44.697
		53.6364	42.4242
		53.6364	53.0303
		51.8182	33.3333
		56.3636	49.2424
		41.8182	47.7273
		48.1818	54.5455
		44.5455	63.6364
		52.7273	57.5758
		55.4545	53.0303
		40	58.3333
		62.7273	46.9697
		60	53.7879
		50	43.9394
		48.1818	50.7576
		50.9091	41.6667
		50.9091	57.5758
		54.5455	56.0606
		45.4545	53.7879
		52.7273	50
		47.2727	43.9394
		52.7273	46.2121
		50	49.2424
		69.0909	50.7576
		41.8182	54.5455
		48.1818	53.0303
		44.5455	51.5152
		53.6364	57.5758
		44.5455	51.5152
		43.6364	54.5455
		49.0909	49.2424
		56.3636	59.0909
		50	56.0606
		40.9091	48.4848
		53.6364	48.4848
		41.8182	55.303
		40	48.4848
		47.2727	54.5455
		48.1818	51.5152
		46.3636	37.8788
		47.2727	48.4848
		54.5455	55.303
		47.2727	51.5152
		47.2727	53.7879
		55.4545	43.9394
		43.6364	56.8182
		51.8182	47.7273
		49.0909	54.5455
		44.5455	51.5152
		48.1818	40.1515
		50.9091	53.0303
		35.4545	57.5758
		50	53.0303
		39.0909	48.4848
		48.1818	47.7273
		52.7273	50.7576
		46.3636	53.0303
		36.3636	51.5152
		58.1818	53.7879
		51.8182	48.4848
		52.7273	49.2424
		58.1818	43.9394
		53.6364	53.7879
		35.4545	50.7576
		49.0909	51.5152
		40.9091	46.9697
		43.6364	50
		40	46.2121
