# Supplementary material for: Experience-driven development of decision-related representations in the auditory cortex
Source: EMBO Rep. 2024 Nov 11;26(1):84–100. doi: 10.1038/s44319-024-00309-0 (PMC11723978; doi:10.1038/s44319-024-00309-0)
Supplement: Supplementary file 8 — Source data Fig. 6 [file 44319_2024_309_MOESM8_ESM.zip › Fig. 6/6b/bottom/ppa2_shuf_enh_sup.xlsx]

## Sheet: Sheet1
	41.8182	41.4894
	44.5455	42.5532
	51.8182	56.383
	52.7273	46.8085
	42.7273	40.4255
	53.6364	39.3617
	47.2727	46.8085
	55.4545	55.3191
	54.5455	52.1277
	44.5455	62.766
	40.9091	62.766
	56.3636	53.1915
	47.2727	47.8723
	45.4545	38.2979
	51.8182	60.6383
	42.7273	50
	44.5455	56.383
	56.3636	45.7447
	43.6364	52.1277
	52.7273	46.8085
	55.4545	39.3617
	53.6364	53.1915
	62.7273	48.9362
	57.2727	58.5106
	50.9091	46.8085
	48.1818	47.8723
	55.4545	59.5745
	52.7273	36.1702
	48.1818	47.8723
	44.5455	56.383
	61.8182	60.6383
	44.5455	48.9362
	50.9091	46.8085
	60.9091	61.7021
	56.3636	35.1064
	59.0909	63.8298
	52.7273	46.8085
	40.9091	43.617
	44.5455	43.617
	57.2727	51.0638
	34.5455	46.8085
	49.0909	42.5532
	56.3636	57.4468
	43.6364	37.234
	41.8182	57.4468
	47.2727	61.7021
	53.6364	54.2553
	53.6364	55.3191
	58.1818	48.9362
	50	67.0213
	49.0909	48.9362
	42.7273	46.8085
	56.3636	54.2553
	49.0909	45.7447
	48.1818	47.8723
	54.5455	48.9362
	49.0909	54.2553
	40	57.4468
	38.1818	55.3191
	39.0909	46.8085
	43.6364	48.9362
	57.2727	56.383
	46.3636	50
	51.8182	45.7447
	51.8182	48.9362
	51.8182	48.9362
	41.8182	48.9362
	47.2727	48.9362
	59.0909	48.9362
	51.8182	53.1915
	45.4545	50
	50.9091	56.383
	44.5455	55.3191
	72.7273	52.1277
	59.0909	51.0638
	53.6364	58.5106
	56.3636	44.6809
	46.3636	64.8936
	43.6364	53.1915
	54.5455	50
	50	52.1277
	58.1818	40.4255
	52.7273	57.4468
	49.0909	61.7021
	49.0909	48.9362
	60	41.4894
	56.3636	40.4255
	39.0909	47.8723
	59.0909	44.6809
	48.1818	39.3617
	56.3636	53.1915
	40.9091	37.234
	37.2727	53.1915
	52.7273	47.8723
	48.1818	52.1277
	51.8182	44.6809
	57.2727	51.0638
	51.8182	53.1915
	43.6364	56.383
	60	54.2553
