# Supplementary material for: Experience-driven development of decision-related representations in the auditory cortex
Source: EMBO Rep. 2024 Nov 11;26(1):84–100. doi: 10.1038/s44319-024-00309-0 (PMC11723978; doi:10.1038/s44319-024-00309-0)
Supplement: Supplementary file 8 — Source data Fig. 6 [file 44319_2024_309_MOESM8_ESM.zip › Fig. 6/6b/top/ppa2_enh_none.xlsx]

## Sheet: Sheet1
69.0909	43.9394
64.5455	43.9394
68.1818	44.697
66.3636	43.9394
66.3636	44.697
66.3636	48.4848
67.2727	47.7273
68.1818	50
70.9091	46.2121
65.4545	48.4848
65.4545	44.697
68.1818	45.4545
68.1818	43.9394
69.0909	46.9697
66.3636	45.4545
67.2727	45.4545
68.1818	46.9697
69.0909	44.697
65.4545	45.4545
66.3636	42.4242
67.2727	45.4545
68.1818	44.697
68.1818	45.4545
66.3636	47.7273
63.6364	43.9394
66.3636	45.4545
64.5455	44.697
65.4545	44.697
67.2727	45.4545
69.0909	45.4545
67.2727	46.2121
64.5455	43.9394
64.5455	46.2121
66.3636	46.2121
68.1818	46.2121
62.7273	43.1818
70.9091	43.9394
62.7273	43.1818
69.0909	45.4545
68.1818	43.9394
69.0909	45.4545
63.6364	43.9394
65.4545	44.697
67.2727	44.697
68.1818	43.9394
65.4545	40.9091
70.9091	49.2424
64.5455	50.7576
67.2727	46.9697
65.4545	47.7273
64.5455	43.9394
66.3636	45.4545
63.6364	47.7273
68.1818	44.697
66.3636	46.2121
70	49.2424
69.0909	43.1818
68.1818	46.2121
67.2727	46.9697
66.3636	45.4545
65.4545	45.4545
69.0909	43.1818
67.2727	44.697
71.8182	45.4545
70	43.9394
68.1818	44.697
67.2727	46.2121
65.4545	45.4545
70.9091	46.2121
66.3636	43.1818
65.4545	50
68.1818	48.4848
65.4545	44.697
67.2727	46.9697
70	47.7273
66.3636	46.9697
70.9091	44.697
62.7273	46.2121
70	41.6667
66.3636	49.2424
62.7273	49.2424
66.3636	47.7273
65.4545	47.7273
66.3636	46.9697
66.3636	46.2121
68.1818	43.9394
70	46.9697
66.3636	50.7576
68.1818	46.9697
64.5455	45.4545
65.4545	50
69.0909	47.7273
69.0909	43.9394
69.0909	46.2121
66.3636	47.7273
68.1818	42.4242
68.1818	45.4545
70.9091	50
64.5455	46.2121
68.1818	46.2121
