# Supplementary material for: Experience-driven development of decision-related representations in the auditory cortex
Source: EMBO Rep. 2024 Nov 11;26(1):84–100. doi: 10.1038/s44319-024-00309-0 (PMC11723978; doi:10.1038/s44319-024-00309-0)
Supplement: Supplementary file 8 — Source data Fig. 6 [file 44319_2024_309_MOESM8_ESM.zip › Fig. 6/6b/top/ppa2_enh_sup.xlsx]

## Sheet: Sheet1
	66.3636	53.1915
	67.2727	55.3191
	65.4545	53.1915
	67.2727	47.8723
	66.3636	48.9362
	60	46.8085
	70	50
	66.3636	47.8723
	71.8182	50
	65.4545	52.1277
	66.3636	52.1277
	68.1818	50
	65.4545	52.1277
	68.1818	51.0638
	69.0909	52.1277
	67.2727	50
	66.3636	48.9362
	65.4545	55.3191
	67.2727	48.9362
	71.8182	51.0638
	70.9091	53.1915
	65.4545	51.0638
	65.4545	46.8085
	68.1818	51.0638
	60.9091	55.3191
	68.1818	53.1915
	64.5455	54.2553
	68.1818	52.1277
	69.0909	53.1915
	65.4545	48.9362
	66.3636	45.7447
	68.1818	53.1915
	69.0909	52.1277
	67.2727	52.1277
	64.5455	52.1277
	68.1818	51.0638
	67.2727	50
	66.3636	52.1277
	69.0909	56.383
	66.3636	53.1915
	68.1818	52.1277
	68.1818	51.0638
	68.1818	53.1915
	68.1818	55.3191
	67.2727	55.3191
	64.5455	50
	63.6364	51.0638
	69.0909	48.9362
	64.5455	48.9362
	70.9091	47.8723
	65.4545	50
	64.5455	53.1915
	62.7273	50
	64.5455	48.9362
	67.2727	54.2553
	64.5455	53.1915
	65.4545	53.1915
	68.1818	48.9362
	67.2727	47.8723
	70	48.9362
	64.5455	52.1277
	66.3636	54.2553
	68.1818	52.1277
	69.0909	52.1277
	65.4545	52.1277
	65.4545	48.9362
	65.4545	48.9362
	65.4545	47.8723
	66.3636	52.1277
	67.2727	50
	62.7273	52.1277
	66.3636	54.2553
	73.6364	51.0638
	64.5455	50
	70	51.0638
	63.6364	45.7447
	68.1818	51.0638
	66.3636	48.9362
	67.2727	51.0638
	66.3636	52.1277
	67.2727	53.1915
	70	51.0638
	61.8182	51.0638
	70	53.1915
	68.1818	53.1915
	69.0909	52.1277
	67.2727	50
	67.2727	48.9362
	61.8182	50
	66.3636	47.8723
	65.4545	51.0638
	68.1818	53.1915
	72.7273	50
	65.4545	51.0638
	66.3636	54.2553
	69.0909	52.1277
	69.0909	51.0638
	65.4545	54.2553
	63.6364	53.1915
	69.0909	54.2553
