# Supplementary material for: Experience-driven development of decision-related representations in the auditory cortex
Source: EMBO Rep. 2024 Nov 11;26(1):84–100. doi: 10.1038/s44319-024-00309-0 (PMC11723978; doi:10.1038/s44319-024-00309-0)
Supplement: Supplementary file 8 — Source data Fig. 6 [file 44319_2024_309_MOESM8_ESM.zip › Fig. 6/6b/top/ppa2_shuf_enh_none.xlsx]

## Sheet: Sheet1
		44.5455	50
		46.3636	53.0303
		44.5455	49.2424
		53.6364	47.7273
		45.4545	48.4848
		55.4545	48.4848
		46.3636	55.303
		44.5455	47.7273
		40.9091	48.4848
		50.9091	50.7576
		50	47.7273
		53.6364	50.7576
		43.6364	51.5152
		40.9091	44.697
		55.4545	57.5758
		50	46.2121
		46.3636	45.4545
		47.2727	48.4848
		48.1818	45.4545
		55.4545	56.0606
		55.4545	58.3333
		40.9091	41.6667
		59.0909	43.1818
		53.6364	47.7273
		51.8182	57.5758
		53.6364	53.0303
		45.4545	57.5758
		49.0909	52.2727
		57.2727	46.2121
		46.3636	45.4545
		45.4545	57.5758
		47.2727	51.5152
		60.9091	46.9697
		58.1818	47.7273
		51.8182	48.4848
		46.3636	53.0303
		49.0909	47.7273
		58.1818	53.0303
		57.2727	44.697
		53.6364	50
		50	49.2424
		53.6364	55.303
		42.7273	52.2727
		45.4545	43.9394
		34.5455	45.4545
		50	48.4848
		58.1818	59.8485
		45.4545	59.8485
		50.9091	44.697
		44.5455	50.7576
		59.0909	58.3333
		41.8182	46.2121
		51.8182	59.8485
		52.7273	44.697
		51.8182	51.5152
		52.7273	40.1515
		35.4545	50
		50.9091	53.7879
		50	52.2727
		40.9091	44.697
		46.3636	55.303
		51.8182	45.4545
		48.1818	38.6364
		52.7273	41.6667
		46.3636	53.7879
		52.7273	49.2424
		44.5455	48.4848
		36.3636	58.3333
		55.4545	56.8182
		47.2727	51.5152
		43.6364	42.4242
		53.6364	59.0909
		49.0909	47.7273
		37.2727	54.5455
		50.9091	50.7576
		38.1818	51.5152
		50	60.6061
		46.3636	59.0909
		50	56.8182
		48.1818	39.3939
		54.5455	58.3333
		50.9091	49.2424
		44.5455	37.8788
		52.7273	61.3636
		40	39.3939
		46.3636	49.2424
		40	53.0303
		47.2727	47.7273
		48.1818	53.7879
		51.8182	53.7879
		46.3636	46.2121
		45.4545	57.5758
		53.6364	53.7879
		53.6364	52.2727
		47.2727	47.7273
		40	43.1818
		43.6364	48.4848
		48.1818	56.8182
		42.7273	50.7576
		56.3636	54.5455
