# Supplementary material for: Experience-driven development of decision-related representations in the auditory cortex
Source: EMBO Rep. 2024 Nov 11;26(1):84–100. doi: 10.1038/s44319-024-00309-0 (PMC11723978; doi:10.1038/s44319-024-00309-0)
Supplement: Supplementary file 8 — Source data Fig. 6 [file 44319_2024_309_MOESM8_ESM.zip › Fig. 6/6b/top/ppa2_shuf_enh_sup.xlsx]

## Sheet: Sheet1
	40.9091	42.5532
	52.7273	40.4255
	46.3636	43.617
	52.7273	42.5532
	58.1818	43.617
	41.8182	43.617
	40	44.6809
	39.0909	47.8723
	46.3636	48.9362
	59.0909	50
	40.9091	48.9362
	63.6364	64.8936
	48.1818	43.617
	41.8182	48.9362
	50	44.6809
	52.7273	55.3191
	38.1818	51.0638
	51.8182	45.7447
	37.2727	42.5532
	53.6364	56.383
	57.2727	42.5532
	54.5455	54.2553
	52.7273	41.4894
	53.6364	48.9362
	55.4545	43.617
	41.8182	46.8085
	53.6364	52.1277
	53.6364	51.0638
	42.7273	30.8511
	50.9091	51.0638
	50	47.8723
	39.0909	44.6809
	50.9091	54.2553
	53.6364	50
	50	50
	49.0909	35.1064
	51.8182	48.9362
	40.9091	57.4468
	42.7273	53.1915
	54.5455	45.7447
	46.3636	47.8723
	57.2727	52.1277
	50.9091	50
	54.5455	53.1915
	44.5455	39.3617
	57.2727	39.3617
	51.8182	55.3191
	52.7273	53.1915
	55.4545	42.5532
	39.0909	44.6809
	54.5455	56.383
	62.7273	56.383
	41.8182	46.8085
	40.9091	56.383
	51.8182	40.4255
	41.8182	53.1915
	47.2727	46.8085
	56.3636	46.8085
	61.8182	44.6809
	46.3636	52.1277
	47.2727	53.1915
	60	54.2553
	44.5455	56.383
	48.1818	47.8723
	51.8182	38.2979
	40.9091	47.8723
	33.6364	50
	63.6364	47.8723
	46.3636	58.5106
	60	42.5532
	49.0909	56.383
	48.1818	48.9362
	40	40.4255
	40.9091	39.3617
	50	57.4468
	51.8182	43.617
	40	51.0638
	56.3636	59.5745
	49.0909	46.8085
	53.6364	52.1277
	45.4545	55.3191
	54.5455	52.1277
	46.3636	35.1064
	50	50
	50	56.383
	69.0909	39.3617
	48.1818	54.2553
	42.7273	56.383
	35.4545	44.6809
	49.0909	51.0638
	43.6364	58.5106
	50.9091	67.0213
	52.7273	47.8723
	50.9091	52.1277
	51.8182	48.9362
	50	62.766
	58.1818	48.9362
	56.3636	56.383
	48.1818	61.7021
	57.2727	43.617
